# Supplementary material for: Characterization of RBP9 and RBP10, two developmentally regulated RNA-binding proteins in Trypanosoma brucei
Source: Open Biol. 2017 Apr 5;7(4):160159. doi: 10.1098/rsob.160159 (PMC5413900; doi:10.1098/rsob.160159)
Supplement: Table S1 [file rsob160159supp1.xlsx]

## Sheet: Table S1
Table S1. RNA-seq data for cells after RBP9 or RBP10 transgene induction
		RBP9 induction (h)								RBP10 induction (h)
		median normalised expression counts			fold change		log 2 fold change			median normalised expression counts			fold change		log2 fold change
accession	Annotation	0	12	24	12 / 0	24 / 0	12 / 0	24 / 0		0	5	10	5 / 0	10 / 0	5 / 0	10 / 0
Tb927.8.4470	chaperone protein DNAj, putative	190	191	189	1.00526	0.994737	0.00757322	-0.00761318		158	140	133	0.886076	0.841772	-0.174498	-0.248498
Tb927.7.5460	exosome-associated protein 3 (EAP3)	340	323	361	0.95	1.06176	-0.0740006	0.0864641		317	322	319	1.01577	1.00631	0.0225778	0.00907358
Tb927.4.580	hypothetical protein, conserved	157	195	214	1.24204	1.36306	0.31271	0.446846		166	137	136	0.825301	0.819277	-0.277007	-0.287577
Tb927.5.2260	hypothetical protein, conserved	3279	546	321	0.166514	0.0978957	-2.58628	-3.35261		3232	676	373	0.209158	0.115408	-2.25733	-3.11518
Tb927.4.740	hypothetical protein, conserved	416	334	277	0.802885	0.665865	-0.316735	-0.586698		517	460	519	0.889749	1.00387	-0.16853	0.00557026
Tb927.9.3540	hypothetical protein, conserved	574	456	450	0.794425	0.783972	-0.332017	-0.351126		437	412	322	0.942792	0.736842	-0.0849889	-0.440573
Tb927.8.7110	serine/threonine-protein kinase a, putative,protein kinase, putative	27	115	108	4.25926	4	2.0906	2		28	80	140	2.85714	5	1.51457	2.32193
Tb927.11.5100	hypothetical protein, conserved	544	517	590	0.950368	1.08456	-0.0734424	0.117108		530	465	412	0.877358	0.777358	-0.188762	-0.363348
Tb927.8.7350	trans-sialidase, putative,neuraminidase, putative	205	46	32	0.22439	0.156098	-2.15592	-2.67948		194	40	40	0.206186	0.206186	-2.27798	-2.27798
Tb927.9.12440	hypothetical protein, conserved	53	99	69	1.86792	1.30189	0.901436	0.380604		90	86	90	0.955556	1	-0.0655883	0
Tb927.11.1190	hypothetical protein, conserved	185	258	259	1.39459	1.4	0.479846	0.485427		173	185	237	1.06936	1.36994	0.0967532	0.454115
Tb927.11.3770	hypothetical protein, conserved	506	562	556	1.11067	1.09881	0.151433	0.135947		504	516	525	1.02381	1.04167	0.0339473	0.0588937
Tb927.8.5560	hypothetical protein, conserved	329	323	339	0.981763	1.0304	-0.0265534	0.0431977		370	387	447	1.04595	1.20811	0.0648083	0.27275
Tb927.11.10610	hypothetical protein, conserved	592	733	811	1.23818	1.36993	0.308216	0.454105		852	875	876	1.027	1.02817	0.0384296	0.0400774
Tb927.8.6980	hypothetical protein, conserved	858	1125	1034	1.31119	1.20513	0.390875	0.269187		758	877	895	1.15699	1.18074	0.210379	0.23969
Tb927.4.1040	hypothetical protein, conserved	116	161	132	1.38793	1.13793	0.472936	0.186413		106	98	200	0.924528	1.88679	-0.113211	0.915936
Tb927.11.9990	glycosyl transferase-like protein	185	165	160	0.891892	0.864865	-0.165059	-0.209453		130	120	129	0.923077	0.992308	-0.115477	-0.0111406
Tb927.7.7430	ATP synthase alpha chain, mitochondrial precursor,ATP synthase F1, alpha subunit	4174	2457	1228	0.588644	0.294202	-0.764533	-1.76512		6099	5830	3172	0.955894	0.520085	-0.0650768	-0.94318
Tb927.1.820	hypothetical protein, conserved	263	309	405	1.1749	1.53992	0.232544	0.622859		320	293	323	0.915625	1.00937	-0.127171	0.0134623
Tb927.11.7440	hypothetical protein, conserved	157	195	209	1.24204	1.33121	0.31271	0.412738		180	183	181	1.01667	1.00556	0.0238467	0.00799279
Tb927.11.3130	glycosomal transporter (GAT2) (GAT2)	1506	1208	1100	0.802125	0.730412	-0.318101	-0.453218		1698	1444	1129	0.850412	0.6649	-0.233766	-0.588791
Tb927.8.2640	ubiquitin-activating enzyme e1, putative (UBA1)	3392	4211	3887	1.24145	1.14593	0.312027	0.196521		3103	3897	4302	1.25588	1.3864	0.3287	0.471344
Tb927.4.5200	nucleoporin (NUP54/57), putative (TbNup62)	300	245	223	0.816667	0.743333	-0.292181	-0.427919		264	265	236	1.00379	0.893939	0.00545443	-0.161751
Tb927.9.12490	hypothetical protein, conserved	621	481	440	0.774557	0.708535	-0.368556	-0.49709		515	498	487	0.96699	0.945631	-0.0484267	-0.0806507
Tb927.10.11400	hypothetical protein, conserved	222	220	198	0.990991	0.891892	-0.0130562	-0.165059		283	273	276	0.964664	0.975265	-0.0519011	-0.0361338
Tb927.1.3130	protein kinase, putative	337	485	473	1.43917	1.40356	0.525236	0.489092		401	407	501	1.01496	1.24938	0.0214266	0.321208
Tb927.4.5210	hypothetical protein, conserved	178	168	178	0.94382	1	-0.083416	0		126	134	132	1.06349	1.04762	0.0888093	0.0671142
Tb927.6.2710	hypothetical protein, conserved	735	640	658	0.870748	0.895238	-0.199672	-0.159657		770	716	684	0.92987	0.888312	-0.104899	-0.170862
Tb927.11.12000	hypothetical protein, conserved	35	40	27	1.14286	0.771429	0.192645	-0.374396		31	32	36	1.03226	1.16129	0.0458037	0.215729
Tb927.11.11920	molybdenum cofactor biosynthesis protein, putative	533	423	480	0.793621	0.900563	-0.333478	-0.151101		429	350	296	0.815851	0.689977	-0.293623	-0.53538
Tb927.2.6080	hypothetical protein, conserved	357	429	388	1.20168	1.08683	0.265054	0.120133		271	323	367	1.19188	1.35424	0.253241	0.437487
Tb927.11.11340	gamma-tubulin complex subunit, putative,spindle pole body component alp6, putative	453	471	508	1.03974	1.12141	0.056216	0.165317		401	430	450	1.07232	1.12219	0.100734	0.166323
Tb927.9.4690	hypothetical protein, unlikely	150	240	109	1.6	0.726667	0.678072	-0.460634		31	26	39	0.83871	1.25806	-0.253757	0.331206
Tb927.5.3170	ribose-phosphate pyrophosphokinase, putative (PRPS5)	1176	885	966	0.752551	0.821429	-0.410139	-0.283793		1286	1179	945	0.916796	0.734837	-0.125327	-0.444504
Tb927.10.14550	ATP-dependent DEAD/H RNA helicase, putative	1135	885	657	0.779736	0.578855	-0.358943	-0.788727		1008	856	709	0.849206	0.703373	-0.235813	-0.507638
Tb927.10.14300	protein kinase, putative,serine/threonine protein kinase, putative	796	1172	1231	1.47236	1.54648	0.558132	0.62899		926	1003	1095	1.08315	1.18251	0.115238	0.241847
Tb927.9.6150	protein phosphatase 2A regulatory subunit, putative	518	539	441	1.04054	0.851351	0.0573332	-0.232173		456	427	455	0.936404	0.997807	-0.0947978	-0.00316728
Tb927.11.5620	hypothetical protein, conserved	414	563	660	1.3599	1.5942	0.443504	0.672835		399	414	415	1.03759	1.0401	0.053242	0.0567226
Tb927.8.1270	hypothetical protein, conserved	1607	890	723	0.553827	0.449907	-0.852493	-1.1523		1007	859	508	0.853029	0.504469	-0.229334	-0.987163
Tb927.11.1000	hypothetical protein, conserved	283	418	356	1.47703	1.25795	0.562701	0.331075		203	197	247	0.970443	1.21675	-0.0432841	0.283031
Tb927.8.2420	hypothetical protein, conserved	419	494	407	1.179	0.97136	0.237561	-0.0419214		485	403	474	0.830928	0.97732	-0.267205	-0.0330977
Tb927.6.2270	hypothetical protein, conserved	432	551	432	1.27546	1	0.351021	0		258	239	252	0.926357	0.976744	-0.11036	-0.0339473
Tb927.10.11530	hypothetical protein, conserved	168	155	117	0.922619	0.696429	-0.116193	-0.521953		157	161	136	1.02548	0.866242	0.0362961	-0.207158
Tb927.8.1910	acetylornithine deacetylase, putative,metallo-peptidase, Clan MH, Family M18 (ArgE)	975	827	826	0.848205	0.847179	-0.237515	-0.23926		910	726	553	0.797802	0.607692	-0.325897	-0.718587
Tb927.10.11980	QA-SNARE protein putative	129	171	180	1.32558	1.39535	0.406625	0.480626		115	132	121	1.14783	1.05217	0.198904	0.0733732
Tb927.11.3720	hypothetical protein, conserved	158	429	690	2.71519	4.36709	1.44105	2.12667		169	215	515	1.27219	3.04734	0.347313	1.60755
Tb927.11.2380	phosphoglycerate kinase, putative	744	727	684	0.977151	0.919355	-0.0333473	-0.121306		1027	928	894	0.903603	0.870497	-0.146239	-0.200089
Tb927.5.3830	dihydroorotate oxidase	1095	921	757	0.841096	0.691324	-0.249658	-0.532566		1242	1414	1046	1.13849	0.84219	0.187117	-0.247782
Tb927.11.10420	DNA-directed RNA polymerase I subunit, putative (RPA12)	213	182	154	0.85446	0.723005	-0.226915	-0.467923		149	130	109	0.872483	0.731544	-0.196801	-0.450984
Tb927.10.14310	hypothetical protein, conserved	631	535	443	0.847861	0.70206	-0.238101	-0.510333		810	840	771	1.03704	0.951852	0.0524674	-0.071191
Tb927.10.7300	hypothetical protein, conserved	333	615	712	1.84685	2.13814	0.885064	1.09636		367	433	671	1.17984	1.82834	0.238587	0.870533
Tb927.10.2250	ubiquitin-conjugating enzyme variant Kua homologue, putative	710	638	748	0.898592	1.05352	-0.154263	0.0752192		628	837	725	1.3328	1.15446	0.414463	0.207216
Tb927.11.8750	hypothetical protein, conserved	463	399	469	0.861771	1.01296	-0.214623	0.0185757		427	472	449	1.10539	1.05152	0.144551	0.0724794
Tb927.7.1330	hypothetical protein, conserved	211	352	311	1.66825	1.47393	0.738332	0.559672		319	483	483	1.51411	1.51411	0.598467	0.598467
Tb927.11.15650	poly(A) polymerase, putative	215	223	220	1.03721	1.02326	0.052707	0.0331669		191	221	190	1.15707	0.994764	0.210474	-0.00757322
Tb927.7.980	hypothetical protein, conserved	379	266	267	0.701847	0.704485	-0.510772	-0.505358		397	336	321	0.846348	0.808564	-0.240678	-0.306566
Tb927.11.540	ABC transporter, putative (ABCB10)	1671	1844	1764	1.10353	1.05566	0.142127	0.0781388		1807	1849	1856	1.02324	1.02712	0.0331487	0.0386002
Tb927.4.4750	hypothetical protein, conserved	208	203	236	0.975962	1.13462	-0.0351038	0.182203		197	155	173	0.786802	0.878173	-0.345927	-0.187424
Tb927.4.520	hypothetical protein, conserved	215	343	293	1.59535	1.36279	0.673872	0.446564		264	184	193	0.69697	0.731061	-0.520832	-0.451937
Tb927.8.1800	hypothetical protein, conserved	514	466	434	0.906615	0.844358	-0.141438	-0.244073		620	511	529	0.824194	0.853226	-0.278945	-0.229
Tb927.11.10410	hypothetical protein, conserved	58	80	65	1.37931	1.12069	0.463947	0.164387		98	102	63	1.04082	0.642857	0.0577155	-0.63743
Tb927.7.6090	hypothetical protein, conserved	4613	3132	2339	0.678951	0.507045	-0.558621	-0.979813		3843	3785	2819	0.984908	0.733542	-0.0219397	-0.447049
Tb927.6.840	hypothetical protein, conserved	919	1022	1102	1.11208	1.19913	0.153258	0.261987		920	857	796	0.931522	0.865217	-0.102339	-0.208865
Tb927.10.11300	paraflagellar rod component, putative (PFC16)	3848	5437	3705	1.41294	0.962838	0.498702	-0.0546353		4221	4764	4527	1.12864	1.07249	0.174589	0.10097
Tb927.11.5300	kinesin, putative,mitotic centromere-associated kinesin, putative (Kif13-3)	1587	1321	1289	0.832388	0.812224	-0.264672	-0.30005		1593	1578	1562	0.990584	0.98054	-0.0136491	-0.0283518
Tb927.9.3640	hypothetical protein, conserved	616	420	389	0.681818	0.631494	-0.552541	-0.66316		433	392	298	0.905312	0.688222	-0.143513	-0.539055
Tb927.11.16650	hypothetical protein, conserved	327	298	347	0.911315	1.06116	-0.133978	0.085645		399	338	295	0.847118	0.739348	-0.239366	-0.435674
Tb927.11.3520	hypothetical protein, conserved	197	243	260	1.2335	1.3198	0.302761	0.400316		209	196	207	0.937799	0.990431	-0.0926493	-0.0138722
Tb927.9.4570	hypothetical protein, conserved	153	128	96	0.836601	0.627451	-0.257388	-0.672425		126	86	98	0.68254	0.777778	-0.551015	-0.36257
Tb927.11.5800	hypothetical protein, conserved	512	502	492	0.980469	0.960938	-0.0284564	-0.0574855		478	395	388	0.82636	0.811715	-0.275158	-0.300954
Tb927.5.4060	hypothetical protein, conserved	675	536	597	0.794074	0.884444	-0.332655	-0.177157		611	582	605	0.952537	0.99018	-0.0701532	-0.0142372
Tb927.7.2150	hypothetical protein, conserved	336	238	365	0.708333	1.08631	-0.4975	0.119435		453	412	332	0.909492	0.732892	-0.136867	-0.448328
Tb927.8.6540	TFIIH basal transcription factor subunit (p44)	174	221	287	1.27011	1.64943	0.344959	0.721963		249	277	260	1.11245	1.04418	0.15374	0.0623659
Tb927.2.4440	hypothetical protein	205	156	131	0.760976	0.639024	-0.394078	-0.646057		269	230	157	0.855019	0.583643	-0.225972	-0.776842
Tb927.11.11880	hypothetical protein	830	927	1072	1.11687	1.29157	0.159458	0.369122		880	912	908	1.03636	1.03182	0.0515303	0.0451888
Tb927.10.11070	hypothetical protein, conserved	143	203	179	1.41958	1.25175	0.505465	0.323944		153	147	195	0.960784	1.27451	-0.0577155	0.349942
Tb927.7.960	protein kinase, putative	905	800	854	0.883978	0.943646	-0.177918	-0.0836817		868	891	821	1.0265	0.945853	0.0377304	-0.0803128
Tb927.5.1700	replication Factor A 28 kDa subunit, putative	854	1141	1080	1.33607	1.26464	0.417991	0.338723		556	713	643	1.28237	1.15647	0.358817	0.209734
Tb927.10.4890	hypothetical protein, conserved	900	1177	1318	1.30778	1.46444	0.387117	0.550353		1184	1218	1263	1.02872	1.06672	0.0408451	0.0931856
Tb927.3.3150	hypothetical protein, conserved	362	352	383	0.972376	1.05801	-0.0404143	0.0813547		323	288	321	0.891641	0.993808	-0.165465	-0.00896087
Tb927.10.11800	33 kDa inner dynein arm light chain, axonemal, putative,dynein light chain, putative	345	463	458	1.34203	1.32754	0.424416	0.408751		445	475	491	1.06742	1.10337	0.0941222	0.141918
Tb927.11.5740	formin, putative,formin-like protein	437	504	827	1.15332	1.89245	0.20579	0.920254		433	482	497	1.11316	1.14781	0.154666	0.198879
Tb927.6.1440	hypothetical protein, conserved	231	191	178	0.82684	0.770563	-0.27432	-0.376016		221	273	173	1.23529	0.782805	0.304855	-0.353274
Tb927.8.2570	hypothetical protein, conserved	1077	615	587	0.571031	0.545032	-0.80836	-0.875586		1052	953	667	0.905894	0.63403	-0.142587	-0.657376
Tb927.8.590	carnitine O-palmitoyltransferase, putative	818	782	749	0.95599	0.915648	-0.0649322	-0.127135		946	976	980	1.03171	1.03594	0.045041	0.0509416
Tb927.8.4160	hypothetical protein, conserved	723	820	801	1.13416	1.10788	0.181628	0.147807		827	773	786	0.934704	0.950423	-0.0974189	-0.073358
Tb927.7.3820	hypothetical protein, conserved	173	182	164	1.05202	0.947977	0.0731664	-0.0770762		204	160	202	0.784314	0.990196	-0.350497	-0.0142139
Tb927.8.5450	amino acid permease, putative (AAT6)	1507	550	528	0.364964	0.350365	-1.45418	-1.51307		1751	2145	1626	1.22501	0.928612	0.292799	-0.106852
Tb927.7.2120	hypothetical protein, conserved	1159	1165	1274	1.00518	1.09922	0.00744939	0.136485		1221	1252	1092	1.02539	0.894349	0.0361714	-0.16109
Tb927.9.7000	hypothetical protein, conserved	625	549	543	0.8784	0.8688	-0.18705	-0.202904		490	472	331	0.963265	0.67551	-0.0539949	-0.565951
Tb927.7.6110	hypothetical protein, conserved	342	219	178	0.640351	0.520468	-0.643065	-0.942119		366	184	167	0.502732	0.456284	-0.992138	-1.132
Tb927.9.1940	hypothetical protein, conserved	666	606	710	0.90991	1.06607	-0.136204	0.0922968		624	589	699	0.94391	1.12019	-0.0832784	0.163746
Tb927.2.5130	hypothetical protein, conserved	458	428	375	0.934498	0.818777	-0.0977368	-0.288457		425	398	320	0.936471	0.752941	-0.0946944	-0.409391
Tb927.11.3950	hypothetical protein, conserved	213	182	180	0.85446	0.84507	-0.226915	-0.242857		186	190	139	1.02151	0.747312	0.0306968	-0.420218
Tb927.9.5680	inositol/phosphatidylinositol phosphatase, putative	796	1098	1267	1.3794	1.59171	0.464038	0.670576		1042	1100	1561	1.05566	1.49808	0.0781482	0.583115
Tb927.11.9640	glycyl-tRNA synthetase, putative	1880	1276	931	0.678723	0.495213	-0.559104	-1.01388		1925	2032	1554	1.05558	0.807273	0.078042	-0.308872
Tb927.11.8400	Mitochondrial RNA processing endonuclease 1 (mRPN1)	378	378	372	1	0.984127	0	-0.0230836		407	366	369	0.899263	0.906634	-0.153185	-0.141408
Tb927.5.3430	ubiquitin-activating enzyme e1, putative	713	670	720	0.939691	1.00982	-0.089741	0.0140948		783	754	700	0.962963	0.893997	-0.0544478	-0.161657
Tb927.4.2760	hypothetical protein, conserved	471	1273	1593	2.70276	3.38217	1.43443	1.75795		379	714	1048	1.88391	2.76517	0.913726	1.46737
Tb927.1.4250	hypothetical protein, conserved	276	315	340	1.1413	1.23188	0.190684	0.300866		317	306	332	0.9653	1.04732	-0.0509512	0.0667004
Tb927.10.11940	ABC1 protein, putative	140	277	367	1.97857	2.62143	0.984459	1.39035		136	129	169	0.948529	1.24265	-0.0762356	0.313417
Tb927.11.1820	translation initiation factor eIF2B delta subunit, putative,eIF-2B GDP-GTP exchange factor,guanine nucleotide exchange factor subunit GCD2	446	560	513	1.25561	1.15022	0.328383	0.201915		582	557	526	0.957045	0.90378	-0.0633418	-0.145956
Tb927.6.3110	protein kinase, putative,cdc2-related kinase, putative (CRK11)	350	361	398	1.03143	1.13714	0.0446439	0.185414		354	304	338	0.858757	0.954802	-0.219678	-0.0667261
Tb927.7.3360	farnesyl pyrophosphate synthase (FPPS)	702	619	608	0.881766	0.866097	-0.181532	-0.2074		624	543	525	0.870192	0.841346	-0.200594	-0.249229
Tb927.11.14780	phosphomannose isomerase, putative	1724	808	723	0.468677	0.419374	-1.09333	-1.25369		1794	1435	856	0.799889	0.477146	-0.322129	-1.0675
Tb927.11.980	Nucleoporin (TbNup158)	2300	2148	1931	0.933913	0.839565	-0.0986399	-0.252286		2413	2227	2134	0.922918	0.884376	-0.115726	-0.177268
Tb927.7.1900	protein kinase, putative,cdc2-related related kinase, putative (CRK7)	89	107	122	1.20225	1.37079	0.265734	0.455004		209	160	171	0.76555	0.818182	-0.385431	-0.289507
Tb927.7.4330	hypothetical protein, conserved	870	965	1152	1.1092	1.32414	0.149514	0.405053		854	784	866	0.918033	1.01405	-0.123382	0.020131
Tb927.7.7040	methylthioadenosine phosphorylase, putative (MTAP)	3145	4580	3278	1.45628	1.04229	0.542288	0.0597558		3427	4042	3326	1.17946	0.970528	0.238123	-0.043158
Tb927.10.12410	hypothetical protein, conserved	265	279	260	1.05283	0.981132	0.0742728	-0.0274807		317	294	310	0.927445	0.977918	-0.108667	-0.0322146
Tb927.11.14360	mitochondrial carrier protein (MCP2)	270	437	398	1.61852	1.47407	0.694674	0.559809		340	356	421	1.04706	1.23824	0.0663425	0.308285
Tb927.10.8940	hypothetical protein, conserved	12355	15970	12945	1.29259	1.04775	0.370269	0.0673		13282	15461	14095	1.16406	1.06121	0.219161	0.0857111
Tb927.5.2320	hypothetical protein, conserved	4400	1455	1189	0.330682	0.270227	-1.59648	-1.88775		3941	3065	1681	0.777721	0.426541	-0.362675	-1.22924
Tb05.5K5.210	hypothetical protein,BAC from homologous region on chr5	163	232	348	1.42331	2.13497	0.509253	1.09422		138	230	352	1.66667	2.55072	0.736966	1.35091
Tb927.7.690	zinc finger protein, putative	154	257	434	1.66883	2.81818	0.738838	1.49476		148	167	241	1.12838	1.62838	0.174251	0.703436
Tb927.6.1080	glyoxalase II (glxII)	465	348	230	0.748387	0.494624	-0.418143	-1.0156		512	468	434	0.914062	0.847656	-0.129635	-0.238449
Tb927.8.4430	uridine phosphorylase	1493	2825	2401	1.89216	1.60817	0.920037	0.685421		1475	1769	3532	1.19932	2.39458	0.262219	1.25977
Tb927.6.2170	co-chaperone GrpE, putative	1533	656	464	0.427919	0.302674	-1.22459	-1.72416		1464	1289	670	0.880464	0.45765	-0.183663	-1.12768
Tb927.10.5000	hypothetical protein, conserved	276	345	314	1.25	1.13768	0.321928	0.186096		260	284	269	1.09231	1.03462	0.127379	0.0490946
Tb927.7.770	hypothetical protein, conserved	209	284	252	1.35885	1.20574	0.442388	0.269921		249	251	243	1.00803	0.975904	0.0115416	-0.0351894
Tb927.3.3540	Nucleoporin (TbNup53b)	559	535	418	0.957066	0.747764	-0.0633094	-0.419345		524	515	566	0.982824	1.08015	-0.0249944	0.111235
Tb927.9.4950	radical SAM domain protein, putative	388	325	323	0.837629	0.832474	-0.255617	-0.264522		477	405	427	0.849057	0.895178	-0.236067	-0.159753
Tb927.10.10770	hypothetical protein, conserved	621	372	419	0.599034	0.674718	-0.739291	-0.567643		673	424	434	0.630015	0.644874	-0.666542	-0.632911
Tb927.4.1630	ribosomal RNA processing protein 6 (RRP6)	1190	958	1029	0.805042	0.864706	-0.312864	-0.209719		989	1005	946	1.01618	0.956522	0.0231531	-0.0641303
Tb927.11.10310	hypothetical protein, unlikely	109	85	100	0.779817	0.917431	-0.358793	-0.124328		83	85	113	1.0241	1.36145	0.0343515	0.44514
Tb927.2.4550	FtsJ cell division protein, putative	2380	1575	1265	0.661765	0.531513	-0.59561	-0.911824		2084	1596	965	0.765835	0.463052	-0.384895	-1.11075
Tb927.9.3800	hypothetical protein, conserved	396	426	384	1.07576	0.969697	0.105353	-0.0443941		356	351	367	0.985955	1.0309	-0.0204062	0.0439028
Tb927.9.10430	hypothetical protein, conserved	288	373	380	1.29514	1.31944	0.373107	0.399931		246	251	261	1.02033	1.06098	0.029029	0.0853915
Tb927.1.4100	cytochrome oxidase subunit IV (COXIV)	2245	1162	819	0.517595	0.364811	-0.950105	-1.45478		2183	1113	908	0.509849	0.415941	-0.971859	-1.26555
Tb927.8.1490	hypothetical protein, conserved	260	155	121	0.596154	0.465385	-0.746243	-1.1035		332	309	176	0.930723	0.53012	-0.103576	-0.915608
Tb927.3.2350	hypothetical protein, conserved	121	131	124	1.08264	1.02479	0.11456	0.0353331		134	137	173	1.02239	1.29104	0.0319429	0.368539
Tb927.11.3810	hypothetical protein	125	71	84	0.568	0.672	-0.816037	-0.573467		96	84	93	0.875	0.96875	-0.192645	-0.0458037
Tb927.8.8280	hypothetical protein, conserved	171	195	232	1.14035	1.35673	0.189478	0.440128		283	265	242	0.936396	0.855124	-0.0948097	-0.225795
Tb927.5.4020	hypothetical protein	102	29	51	0.284314	0.5	-1.81444	-1		48	41	37	0.854167	0.770833	-0.22741	-0.375509
Tb927.3.5410	hypothetical protein, conserved	139	67	46	0.482014	0.330935	-1.05285	-1.59538		243	102	179	0.419753	0.736626	-1.25239	-0.440997
Tb927.2.2650	hypothetical protein, conserved	2116	1253	1407	0.592155	0.664934	-0.755953	-0.588717		2514	2370	2730	0.942721	1.08592	-0.0850976	0.118916
Tb927.3.2670	hypothetical protein, conserved	248	192	166	0.774194	0.669355	-0.369234	-0.579157		239	230	158	0.962343	0.661088	-0.0553768	-0.597086
Tb927.11.3300	hypothetical protein, conserved	1410	1681	1878	1.1922	1.33191	0.253625	0.413502		1050	1108	1109	1.05524	1.05619	0.0775686	0.07887
Tb927.10.2050	hypothetical protein, conserved	276	235	229	0.851449	0.82971	-0.232008	-0.269321		355	350	268	0.985915	0.75493	-0.0204641	-0.405586
Tb927.6.2190	hypothetical protein, conserved	140	105	108	0.75	0.771429	-0.415037	-0.374396		87	106	103	1.21839	1.18391	0.284977	0.243557
Tb927.7.5070	hypothetical protein	539	404	398	0.749536	0.738404	-0.41593	-0.437517		554	576	701	1.03971	1.26534	0.0561828	0.339528
Tb927.11.5470	hypothetical protein, conserved	112	120	112	1.07143	1	0.0995357	0		72	85	85	1.18056	1.18056	0.239466	0.239466
Tb927.8.7500	hypothetical protein, conserved	746	413	546	0.553619	0.731903	-0.853034	-0.450275		695	886	616	1.27482	0.886331	0.350294	-0.174083
Tb927.8.3790	paraflagellar rod component, putative (PFC2)	516	551	448	1.06783	0.868217	0.0946813	-0.203872		455	527	411	1.15824	0.903297	0.211936	-0.146728
Tb927.3.3810	hypothetical protein, conserved	143	167	166	1.16783	1.16084	0.223833	0.215168		151	116	125	0.768212	0.827815	-0.380424	-0.27262
Tb927.11.1990	arginyl-tRNA synthetase, putative	2196	1369	1153	0.623406	0.525046	-0.681756	-0.929486		2200	1873	1171	0.851364	0.532273	-0.232153	-0.909762
Tb927.7.4740	hypothetical protein, conserved	385	559	525	1.45195	1.36364	0.53799	0.447459		253	236	192	0.932806	0.758893	-0.100351	-0.398031
Tb927.5.2390	hypothetical protein, conserved	177	433	490	2.44633	2.76836	1.29062	1.46903		208	327	408	1.57212	1.96154	0.652707	0.971986
Tb927.11.9650	hypothetical protein, conserved	310	504	522	1.62581	1.68387	0.701156	0.751782		237	271	347	1.14346	1.46414	0.193406	0.550049
Tb927.10.15080	hypothetical protein, conserved	1061	1070	1026	1.00848	0.967012	0.0121861	-0.0483939		1024	1042	1125	1.01758	1.09863	0.0251396	0.135709
Tb927.7.4960	hypothetical protein, conserved	313	318	277	1.01597	0.884984	0.0228641	-0.176277		306	359	339	1.1732	1.10784	0.230452	0.147754
Tb927.7.4030	hypothetical protein, conserved	396	507	677	1.2803	1.7096	0.356485	0.773655		373	373	474	1	1.27078	0	0.345711
Tb927.3.2200	hypothetical protein, conserved	329	289	242	0.878419	0.735562	-0.187018	-0.443081		117	112	132	0.957265	1.12821	-0.0630098	0.174029
Tb927.10.1890	calpain, putative,cysteine peptidase, Clan CA, family C2, putative	1169	1250	1097	1.06929	0.938409	0.0966532	-0.0917114		1098	1096	1173	0.998179	1.06831	-0.00263026	0.095325
Tb927.4.1930	RNA-binding protein, putative (EIF3D)	2034	1278	978	0.628319	0.480826	-0.670432	-1.05641		1090	968	720	0.888073	0.66055	-0.171249	-0.598259
Tb927.3.3640	intergrin alpha chain protein, putative	385	363	318	0.942857	0.825974	-0.0848889	-0.275832		502	411	414	0.818725	0.824701	-0.288549	-0.278057
Tb927.3.2020	kinesin, putative	523	404	428	0.772467	0.818356	-0.372456	-0.2892		409	378	281	0.924205	0.687042	-0.113715	-0.541531
Tb927.1.2180	hypothetical protein, unlikely	62	94	121	1.51613	1.95161	0.600393	0.964667		34	29	49	0.852941	1.44118	-0.229482	0.527247
Tb927.3.1330	hypothetical protein, conserved	555	523	561	0.942342	1.01081	-0.0856768	0.015513		822	801	824	0.974453	1.00243	-0.0373362	0.00350594
Tb927.2.5280	trans-sialidase, putative	2161	2222	2443	1.02823	1.1305	0.0401597	0.176955		1922	1847	1503	0.960978	0.781998	-0.0574245	-0.354763
Tb927.10.14890	C-terminal motor kinesin, putative (TBKIFC1)	1594	7049	7401	4.42221	4.64304	2.14477	2.21507		1640	3259	7043	1.9872	4.29451	0.990734	2.10249
Tb927.11.8390	hypothetical protein, conserved	335	367	412	1.09552	1.22985	0.131619	0.298483		334	284	302	0.850299	0.904192	-0.233957	-0.1453
Tb927.11.5720	hypothetical protein, conserved	464	228	215	0.491379	0.463362	-1.02509	-1.10979		466	194	220	0.416309	0.472103	-1.26427	-1.08283
Tb927.11.1300	hypothetical protein, conserved	259	264	303	1.01931	1.16988	0.0275858	0.226366		301	295	352	0.980066	1.16944	-0.0290485	0.225812
Tb927.8.7040	hypothetical protein, conserved	471	587	402	1.24628	0.853503	0.317633	-0.228532		358	351	365	0.980447	1.01955	-0.0284886	0.0279369
Tb927.11.9550	replication factor C, subunit 4, putative	649	725	893	1.1171	1.37596	0.159763	0.460442		650	710	701	1.09231	1.07846	0.127379	0.108975
Tb927.10.14470	intraflagellar transport protein IFT140, putative (IFT140)	1979	2691	3065	1.35978	1.54876	0.443371	0.631115		1757	1680	2190	0.956175	1.24644	-0.064653	0.317817
Tb927.10.10130	mitochondrial RNA binding complex 1 subunit (MRB10130)	660	374	334	0.566667	0.506061	-0.819428	-0.982618		717	683	645	0.95258	0.899582	-0.0700875	-0.152674
Tb927.11.460	predicted WD40 repeat protein	950	561	465	0.590526	0.489474	-0.759927	-1.0307		808	609	434	0.753713	0.537129	-0.407913	-0.89666
Tb927.6.1360	cyclophilin-type peptidyl-prolyl cis-trans isomerase, putative (PPIase)	136	139	176	1.02206	1.29412	0.0314782	0.371969		80	76	80	0.95	1	-0.0740006	0
Tb927.5.390	75 kDa invariant surface glycoprotein, putative	255	1390	2379	5.45098	9.32941	2.44652	3.22179		185	400	863	2.16216	4.66486	1.11247	2.22184
Tb927.5.1290	hypothetical protein, conserved	215	284	329	1.32093	1.53023	0.401554	0.613751		260	316	469	1.21538	1.80385	0.281413	0.851076
Tb927.11.740	eukaryotic translation initiation factor 5a, putative (eIF-5A)	7717	7034	4064	0.911494	0.52663	-0.133695	-0.92514		10953	10572	9283	0.965215	0.84753	-0.0510777	-0.238663
Tb927.8.860	hypothetical protein, conserved	285	238	258	0.835088	0.905263	-0.26	-0.143591		347	338	372	0.974063	1.07205	-0.0379124	0.100367
Tb927.7.3860	hypothetical protein, conserved	321	306	320	0.953271	0.996885	-0.0690416	-0.00450139		379	375	326	0.989446	0.860158	-0.0153073	-0.217326
Tb927.4.680	hypothetical protein, conserved	194	235	204	1.21134	1.05155	0.276604	0.0725125		168	161	171	0.958333	1.01786	-0.0614005	0.0255351
Tb927.8.7250	hypothetical protein, conserved	299	265	307	0.886288	1.02676	-0.174153	0.0380932		300	355	350	1.18333	1.16667	0.242857	0.222392
Tb927.11.13170	hypothetical protein, conserved	171	215	247	1.25731	1.44444	0.33034	0.530515		194	214	222	1.10309	1.14433	0.141554	0.194503
Tb927.4.5370	dynein light chain 2B, cytoplasmic, putative,predicted dynein modulator,roadblock/LC7 family member	97	140	88	1.4433	0.907216	0.52937	-0.140481		124	135	106	1.08871	0.854839	0.122619	-0.226276
Tb927.6.4440	hypothetical protein, conserved	4493	2852	2216	0.634765	0.493212	-0.655705	-1.01972		5251	5209	3545	0.992002	0.67511	-0.0115858	-0.566807
Tb927.3.1250	DNA-directed RNA polymerase I subunit, putative,RNA-binding protein RBP10, putative (RPB10)	668	591	534	0.884731	0.799401	-0.17669	-0.323008		759	572	500	0.753623	0.658762	-0.408085	-0.602172
Tb927.10.15680	hypothetical protein, conserved	1531	1458	1466	0.952319	0.957544	-0.0704836	-0.0625892		1905	1668	1875	0.875591	0.984252	-0.191672	-0.0229004
Tb927.11.10700	hypothetical protein, conserved	179	192	195	1.07263	1.08939	0.101147	0.123515		208	206	218	0.990385	1.04808	-0.0139392	0.0677446
Tb927.11.9130	replication factor A, 51kDa subunit, putative	1240	938	725	0.756452	0.584677	-0.40268	-0.774287		1063	990	912	0.931326	0.857949	-0.102641	-0.221036
Tb927.3.4650	C-8 sterol isomerase, putative	810	283	306	0.349383	0.377778	-1.51712	-1.40439		730	627	369	0.858904	0.505479	-0.219431	-0.984276
Tb927.11.7216.1	unspecified product	132	125	114	0.94697	0.863636	-0.0786098	-0.211504		132	123	106	0.931818	0.80303	-0.10188	-0.316474
Tb927.10.9860	Mitochondrial N(5)-glutamine methyltransferase MTQ1, putative	289	324	313	1.12111	1.08304	0.164924	0.115093		269	279	309	1.03717	1.1487	0.0526589	0.200001
Tb927.11.10990	translation initiation factor 2 subunit, putative	567	369	300	0.650794	0.529101	-0.619728	-0.918386		607	601	450	0.990115	0.741351	-0.0143315	-0.431772
Tb927.11.12160	hypothetical protein, conserved	132	82	78	0.621212	0.590909	-0.686842	-0.758992		94	93	85	0.989362	0.904255	-0.01543	-0.145198
Tb927.7.6720	hypothetical protein, conserved	217	288	507	1.32719	2.33641	0.408374	1.22429		151	186	184	1.23179	1.21854	0.300754	0.285157
Tb927.9.9620	RAD51/dmc1 protein, putative	1032	683	518	0.661822	0.501938	-0.595485	-0.994419		888	470	356	0.529279	0.400901	-0.917899	-1.31868
Tb927.9.10890	hypothetical protein, conserved	611	659	605	1.07856	0.99018	0.109106	-0.0142372		620	669	630	1.07903	1.01613	0.109738	0.0230836
Tb927.10.810	hypothetical protein, conserved	720	276	265	0.383333	0.368056	-1.38333	-1.442		738	593	466	0.803523	0.631436	-0.315589	-0.663291
Tb927.4.4190	hypothetical protein, conserved	170	171	137	1.00588	0.805882	0.00846158	-0.311359		222	314	336	1.41441	1.51351	0.500205	0.597902
Tb927.8.800	hypothetical protein, conserved	1011	1037	930	1.02572	0.919881	0.0366329	-0.12048		1163	1458	1934	1.25365	1.66294	0.32614	0.733737
Tb927.10.5120	KREPA6 (KREPA6)	536	511	394	0.953358	0.735075	-0.0689097	-0.444037		398	344	354	0.864322	0.889447	-0.21036	-0.169019
Tb927.11.10230	RNA polymerase-associated protein CDC73, putative	484	421	294	0.869835	0.607438	-0.201187	-0.719191		698	693	633	0.992837	0.906877	-0.0103717	-0.141022
Tb927.4.3360	hypothetical protein, conserved	281	247	221	0.879004	0.786477	-0.186059	-0.346524		262	229	265	0.874046	1.01145	-0.194219	0.0164255
Tb927.3.3290	protein kinase, putative	205	232	205	1.13171	1	0.178501	0		267	247	287	0.925094	1.07491	-0.112329	0.104211
Tb927.11.10800	hypothetical protein, conserved	1038	1239	1382	1.19364	1.33141	0.25537	0.412951		1060	1175	1328	1.10849	1.25283	0.148596	0.325191
Tb927.9.3360	N-acetyltransferase, putative	244	227	219	0.930328	0.897541	-0.104189	-0.15595		204	191	190	0.936275	0.931373	-0.0949965	-0.10257
Tb927.11.14090	hypothetical protein, conserved	3201	2009	1907	0.627616	0.595751	-0.672045	-0.747218		3447	4253	2682	1.23383	0.778068	0.30314	-0.362032
Tb927.6.1620	hypothetical protein, conserved	134	171	220	1.27612	1.64179	0.351763	0.715271		112	122	137	1.08929	1.22321	0.123382	0.290677
Tb927.4.770	ubiquitin-protein ligase, putative (upl3)	953	1133	1283	1.18888	1.34627	0.2496	0.428973		762	837	949	1.09843	1.24541	0.135437	0.316617
Tb927.9.11930	DNA-repair protein, putative	408	424	438	1.03922	1.07353	0.0554951	0.102362		397	469	492	1.18136	1.23929	0.240449	0.309519
Tb927.8.5700	hypothetical protein, conserved	336	357	493	1.0625	1.46726	0.0874628	0.553126		375	336	400	0.896	1.06667	-0.158429	0.0931094
Tb927.1.3450	hypothetical protein, conserved	793	579	565	0.730139	0.712484	-0.453758	-0.48907		721	770	726	1.06796	1.00693	0.0948592	0.00997029
Tb927.7.5610	hypothetical protein, conserved	556	739	851	1.32914	1.53058	0.410489	0.614074		515	525	650	1.01942	1.26214	0.027745	0.335867
Tb927.11.300	hypothetical protein, conserved	170	221	201	1.3	1.18235	0.378512	0.241661		126	126	143	1	1.13492	0	0.182591
Tb927.6.4380	hypothetical protein, conserved	389	328	332	0.843188	0.85347	-0.246074	-0.228587		426	419	352	0.983568	0.826291	-0.0239032	-0.275278
Tb927.4.4060	hypothetical protein, conserved	571	492	492	0.861646	0.861646	-0.214832	-0.214832		677	665	598	0.982275	0.883309	-0.0258015	-0.17901
Tb927.9.8290	hypothetical protein, conserved	380	279	216	0.734211	0.568421	-0.445734	-0.814968		215	186	191	0.865116	0.888372	-0.209034	-0.170764
Tb927.11.11100	glucosamine 6-phosphate n-acetyltransferase (GNA1)	208	179	139	0.860577	0.668269	-0.216624	-0.581499		82	81	94	0.987805	1.14634	-0.017702	0.197037
Tb927.7.1380	hypothetical protein, conserved	90	102	105	1.13333	1.16667	0.180572	0.222392		74	71	77	0.959459	1.04054	-0.0597062	0.0573332
Tb927.7.2250	carnitine O-palmitoyltransferase II, putative	513	544	714	1.06043	1.39181	0.0846478	0.476965		466	480	505	1.03004	1.08369	0.0427045	0.115953
Tb927.11.12590	hypothetical protein, conserved	289	402	312	1.391	1.07958	0.476126	0.110477		540	418	478	0.774074	0.885185	-0.369456	-0.175949
Tb927.10.15570	transcription factor IIa, putative (TFIIA-1)	339	371	369	1.0944	1.0885	0.130134	0.122336		219	226	214	1.03196	0.977169	0.0453919	-0.0333201
Tb927.10.12040	protein kinase, putative,mitogen-activated protein kinase 11, putative	774	486	658	0.627907	0.850129	-0.671377	-0.234246		668	781	772	1.16916	1.15569	0.225474	0.208753
Tb927.4.4100	hypothetical protein, conserved	226	235	276	1.03982	1.22124	0.056338	0.288345		254	268	323	1.05512	1.27165	0.0774045	0.346706
Tb927.10.10560	histone H2B, putative	687	469	404	0.682678	0.588064	-0.550722	-0.765955		2361	1732	765	0.733587	0.324015	-0.446959	-1.62587
Tb927.10.8040	adaptin complex 1 subunit, putative,beta-adaptin, fragment (BAD1)	1065	1682	1820	1.57934	1.70892	0.659324	0.773085		1405	1820	2020	1.29537	1.43772	0.373368	0.523785
Tb927.11.13870	hypothetical protein, conserved	384	345	391	0.898438	1.01823	-0.15451	0.0260623		391	345	396	0.882353	1.01279	-0.180572	0.0183318
Tb927.5.3580	phosphoglycerate mutase protein, putative	196	141	153	0.719388	0.780612	-0.475158	-0.357322		257	226	175	0.879377	0.680934	-0.185446	-0.554413
Tb927.11.15160	hypothetical protein, conserved	433	689	696	1.59122	1.60739	0.670137	0.68472		608	784	707	1.28947	1.16283	0.366782	0.217639
Tb927.8.6370	hypothetical protein, conserved	374	313	363	0.836898	0.970588	-0.256876	-0.0430687		437	394	373	0.901602	0.853547	-0.149438	-0.228458
Tb927.9.6730	hypothetical protein, conserved	140	91	78	0.65	0.557143	-0.621488	-0.843881		103	103	103	1	1	0	0
Tb927.11.12450	hypothetical protein, conserved	417	498	457	1.19424	1.09592	0.256098	0.132147		410	385	375	0.939024	0.914634	-0.0907655	-0.128733
Tb11.0350	hypothetical protein,chrXI additional, unordered contigs	188	289	311	1.53723	1.65426	0.620337	0.726182		203	236	243	1.16256	1.19704	0.217307	0.259477
Tb927.5.2520	hypothetical protein, conserved	936	540	468	0.576923	0.5	-0.793549	-1		855	701	584	0.819883	0.683041	-0.28651	-0.549956
Tb927.10.290	proteasome alpha 2 subunit, putative	941	859	655	0.912859	0.696068	-0.131537	-0.5227		1267	1333	1183	1.05209	0.933702	0.0732603	-0.0989665
Tb927.4.4040	hypothetical protein, conserved	1283	1850	1636	1.44193	1.27514	0.528004	0.350652		1632	1906	1621	1.16789	0.99326	0.223907	-0.00975697
Tb927.7.2050	hypothetical protein, conserved	468	454	530	0.970085	1.13248	-0.0438162	0.179484		601	624	624	1.03827	1.03827	0.054181	0.054181
Tb927.4.3770	protein kinase, putative	556	349	485	0.627698	0.872302	-0.671858	-0.1971		551	439	266	0.796733	0.482759	-0.327831	-1.05063
Tb927.7.6390	hypothetical protein, conserved	419	404	477	0.9642	1.13842	-0.052595	0.187039		562	546	507	0.97153	0.902135	-0.0416692	-0.148584
Tb927.10.2350	pyruvate dehydrogenase complex E3 binding protein, putative	697	413	401	0.592539	0.575323	-0.755017	-0.797556		668	321	213	0.480539	0.318862	-1.05727	-1.64899
Tb927.4.3790	ubiquitin carboxyl-terminal hydrolase, putative,cysteine peptidase, Clan CA, family C19, putative	936	1147	1195	1.22543	1.27671	0.293285	0.35243		798	787	650	0.986216	0.814536	-0.0200251	-0.295949
Tb927.3.4490	protein farnesyltransferase alpha subunit, putative	290	326	385	1.12414	1.32759	0.168819	0.408806		331	347	322	1.04834	0.97281	0.0681044	-0.0397705
Tb927.10.7040	hypothetical protein, conserved	271	438	380	1.61624	1.40221	0.692638	0.487707		344	363	558	1.05523	1.62209	0.077561	0.697857
Tb10.v4.0045	prohibitin, putative,chrX additional, unordered contigs	720	535	295	0.743056	0.409722	-0.428458	-1.28728		996	544	521	0.546185	0.523092	-0.872539	-0.934862
Tb927.10.9750	ubiquitin-protein ligase, putative (upl3)	1183	881	1114	0.744717	0.941674	-0.425236	-0.0867008		1187	1338	1617	1.12721	1.36226	0.172758	0.446
Tb927.1.2985	hypothetical protein, conserved	194	190	157	0.979381	0.809278	-0.0300572	-0.305292		266	261	280	0.981203	1.05263	-0.0273764	0.0740006
Tb927.6.2880	kinesin, putative	618	931	1175	1.50647	1.90129	0.591174	0.926982		575	647	817	1.12522	1.42087	0.170204	0.506774
Tb927.8.2990	hypothetical protein, conserved	133	139	106	1.04511	0.796992	0.0636586	-0.327362		175	150	170	0.857143	0.971429	-0.222392	-0.0418202
Tb927.8.2910	mannosyl-oligosaccharide 1,2-alpha-mannosidase IB, putative	719	840	919	1.16829	1.27816	0.224398	0.354073		292	297	324	1.01712	1.10959	0.0244946	0.150025
Tb927.10.180	ATP synthase F1 subunit gamma protein, putative	1257	911	633	0.724741	0.50358	-0.464462	-0.989707		963	972	667	1.00935	0.692627	0.0134205	-0.529849
Tb927.3.2180	hypothetical protein, conserved	1460	1152	633	0.789041	0.433562	-0.341828	-1.20569		1753	1565	1066	0.892755	0.6081	-0.163663	-0.717619
Tb927.7.1520	hypothetical protein, conserved	146	182	192	1.24658	1.31507	0.31797	0.395138		101	95	157	0.940594	1.55446	-0.0883559	0.636409
Tb927.2.4130	enoyl-CoA hydratase/Enoyl-CoA isomerase/3-hydroxyacyl-CoA dehydrogenase, putative	944	787	817	0.833686	0.865466	-0.262423	-0.208451		929	765	682	0.823466	0.734123	-0.280219	-0.445907
Tb927.8.7450	myosin heavy chain kinase A, putative	380	493	622	1.29737	1.63684	0.375588	0.710915		520	604	862	1.16154	1.65769	0.216037	0.729176
Tb927.7.6750	hypothetical protein, conserved	488	639	757	1.30943	1.55123	0.388935	0.633412		531	567	701	1.0678	1.32015	0.0946369	0.400703
Tb927.9.4230	fatty acyl CoA synthetase 4 (ACS4)	711	298	312	0.419128	0.438819	-1.25454	-1.1883		790	790	685	1	0.867089	0	-0.205749
Tb927.4.690	geranylgeranyl transferase type II beta subunit, putative	124	125	130	1.00806	1.04839	0.011588	0.0681715		83	94	102	1.13253	1.22892	0.179549	0.297386
Tb927.11.1080	hypothetical protein, conserved	440	592	740	1.34545	1.68182	0.428094	0.750022		419	447	506	1.06683	1.20764	0.0933246	0.272187
Tb927.8.2010	hypothetical protein, conserved	112	126	90	1.125	0.803571	0.169925	-0.315502		136	102	152	0.75	1.11765	-0.415037	0.160465
Tb927.8.3230	hypothetical protein, conserved	718	677	686	0.942897	0.955432	-0.084828	-0.0657753		845	764	789	0.904142	0.933728	-0.145379	-0.098926
Tb927.10.13790	hypothetical protein, conserved	957	1812	2870	1.89342	2.99896	0.920992	1.58446		1215	1528	2136	1.25761	1.75802	0.330688	0.813955
Tb927.8.2920	mannosyl-oligosaccharide 1,2-alpha-mannosidase IB, putative	133	202	208	1.5188	1.56391	0.602929	0.645157		72	70	70	0.972222	0.972222	-0.040642	-0.040642
Tb927.5.2960	phosphoribosylpyrophosphate synthetase, putative (PRS)	1243	1468	1276	1.18101	1.02655	0.240026	0.037802		1273	1334	1119	1.04792	0.879026	0.0675262	-0.186022
Tb927.7.190	thimet oligopeptidase A, putative,metallo- peptidase, Clan MA(E) Family M3, putative (OPA)	1775	641	440	0.361127	0.247887	-1.46942	-2.01224		1904	3388	2256	1.77941	1.18487	0.8314	0.244734
Tb927.9.10570	predicted zinc finger protein	1528	1959	2226	1.28207	1.45681	0.358473	0.542809		934	922	1016	0.987152	1.08779	-0.0186558	0.121406
Tb927.11.1960	leucine-rich repeat protein (LRRP), putative	214	263	236	1.22897	1.1028	0.297452	0.141176		203	219	168	1.07882	0.827586	0.109451	-0.273018
Tb927.1.1220	hypothetical protein, conserved	366	305	354	0.833333	0.967213	-0.263034	-0.0480943		305	316	249	1.03607	0.816393	0.0511153	-0.292664
Tb927.11.11250	cytosolic malate dehydrogenase (cMDH)	1142	1158	859	1.01401	0.752189	0.0200726	-0.410833		1380	1439	1714	1.04275	1.24203	0.0603983	0.312699
Tb927.9.8990	hypothetical protein, conserved	1164	1481	1246	1.27234	1.07045	0.347481	0.098213		1222	1228	1145	1.00491	0.936989	0.00706628	-0.0938967
Tb927.7.840	hypothetical protein, conserved	1730	997	695	0.576301	0.401734	-0.795107	-1.31569		1306	1191	715	0.911945	0.547473	-0.132981	-0.86914
Tb927.11.860	leucine-rich repeat protein (LRRP), putative	525	583	661	1.11048	1.25905	0.151178	0.332333		536	522	543	0.973881	1.01306	-0.0381832	0.0187192
Tb927.10.8290	eukaryotic translation initiation factor 3 subunit 8, putative	246	208	119	0.845528	0.48374	-0.242075	-1.0477		403	264	270	0.655087	0.669975	-0.610242	-0.57782
Tb927.4.3190	ubiquitin-conjugating enzyme e2, putative,ubiquitin carrier protein, putative,ubiquitin-protein ligase, putative	296	292	405	0.986486	1.36824	-0.0196288	0.452325		315	300	340	0.952381	1.07937	-0.0703893	0.110183
Tb927.9.12480	hypothetical protein, conserved	519	589	497	1.13487	0.957611	0.182533	-0.0624887		358	365	401	1.01955	1.12011	0.0279369	0.163643
Tb927.3.5060	hypothetical protein, conserved	756	807	608	1.06746	0.804233	0.0941824	-0.314315		779	795	689	1.02054	0.884467	0.0293315	-0.177119
Tb927.11.1210	hypothetical protein, conserved	604	530	441	0.877483	0.730132	-0.188556	-0.45377		624	628	710	1.00641	1.13782	0.00921853	0.186273
Tb927.11.1230	hypothetical protein, conserved	158	620	1014	3.92405	6.41772	1.97234	2.68206		89	292	436	3.2809	4.89888	1.71409	2.29245
Tb927.8.6430	hypothetical protein, conserved	319	530	534	1.66144	1.67398	0.732436	0.743283		344	424	503	1.23256	1.46221	0.301656	0.54815
Tb927.7.4970	glutamine synthetase, putative	1562	701	571	0.448784	0.365557	-1.15591	-1.45183		1331	530	382	0.398197	0.287002	-1.32845	-1.80087
Tb927.10.14120	hypothetical protein	98	101	70	1.03061	0.714286	0.0435016	-0.485427		106	103	93	0.971698	0.877358	-0.0414199	-0.188762
Tb927.5.3100	hypothetical protein	583	733	957	1.25729	1.64151	0.330317	0.715023		482	658	632	1.36515	1.3112	0.449054	0.390891
Tb927.4.2450	thioredoxin, putative	840	968	1070	1.15238	1.27381	0.204618	0.34915		817	742	590	0.908201	0.722154	-0.138917	-0.469621
Tb927.3.1270	hypothetical protein, conserved	404	358	356	0.886139	0.881188	-0.174396	-0.182478		251	216	228	0.860558	0.908367	-0.216656	-0.138654
Tb927.11.16470	hypothetical protein, conserved	670	1035	1344	1.54478	2.00597	0.627398	1.0043		834	843	981	1.01079	1.17626	0.0154852	0.234206
Tb927.3.4270	hypothetical protein, conserved	784	1416	1810	1.80612	2.30867	0.852896	1.20706		699	1408	1933	2.01431	2.76538	1.01028	1.46748
Tb927.6.3490	zinc finger protein (ZFP1)	1993	1930	1776	0.968389	0.891119	-0.0463409	-0.16631		1612	1497	721	0.92866	0.44727	-0.106778	-1.16078
Tb927.3.5300	hypothetical protein, conserved	284	219	194	0.771127	0.683099	-0.37496	-0.549834		309	290	275	0.938511	0.889968	-0.0915539	-0.168175
Tb927.2.4445	hypothetical protein, conserved	228	168	189	0.736842	0.828947	-0.440573	-0.270648		103	91	130	0.883495	1.26214	-0.178706	0.335867
Tb927.7.3410	centrin, putative	630	622	545	0.987302	0.865079	-0.0184372	-0.209096		1133	1016	707	0.896734	0.624007	-0.157247	-0.680366
Tb927.2.5810	hypothetical protein, conserved	1418	1668	1598	1.1763	1.12694	0.234262	0.17241		1429	1431	1550	1.0014	1.08467	0.00201776	0.117262
Tb927.9.14530	hypothetical protein	38	38	35	1	0.921053	0	-0.118644		27	36	18	1.33333	0.666667	0.415037	-0.584963
Tb927.4.3530	hypothetical protein, conserved	645	612	682	0.948837	1.05736	-0.0757675	0.0804726		608	604	624	0.993421	1.02632	-0.00952277	0.0374747
Tb927.10.11010	hypothetical protein, conserved	165	378	399	2.29091	2.41818	1.19592	1.27392		216	242	292	1.12037	1.35185	0.163976	0.434937
Tb927.10.6560	hypothetical protein, conserved	146	233	400	1.59589	2.73973	0.674362	1.45403		157	208	252	1.32484	1.6051	0.405819	0.682659
Tb927.7.5680	deoxyribose-phosphate aldolase, putative	314	355	354	1.13057	1.12739	0.177054	0.172985		352	254	237	0.721591	0.673295	-0.470747	-0.570688
Tb927.7.3430	cyclophilin-type peptidyl-prolyl cis-trans isomerase, putative (PPIase)	327	192	175	0.587156	0.535168	-0.768184	-0.901936		368	306	285	0.831522	0.774457	-0.266174	-0.368744
Tb927.10.8820	hypothetical protein, conserved	950	988	1047	1.04	1.10211	0.0565835	0.140262		1048	980	865	0.935115	0.825382	-0.0967851	-0.276867
Tb927.9.740	hypothetical protein, conserved	368	190	268	0.516304	0.728261	-0.953706	-0.457473		420	505	369	1.20238	0.878571	0.265894	-0.186769
Tb927.4.4520	hypothetical protein, conserved	529	466	470	0.880907	0.888469	-0.182938	-0.170607		508	500	515	0.984252	1.01378	-0.0229004	0.0197439
Tb927.9.6090	PTP1-interacting protein, 39 kDa	3642	1597	1626	0.438495	0.446458	-1.18937	-1.1634		3344	1638	1620	0.489833	0.48445	-1.02964	-1.04558
Tb927.5.2790	mitochondrial DNA polymerase beta-PAK (Pol beta-PAK)	1139	665	768	0.583845	0.674276	-0.776342	-0.56859		904	857	674	0.948009	0.745575	-0.0770276	-0.423574
Tb927.10.12270	hypothetical protein, conserved	49	42	95	0.857143	1.93878	-0.222392	0.955146		45	53	100	1.17778	2.22222	0.236067	1.152
Tb927.7.800	mitochondrial RNA binding complex 1 subunit (MRB800)	738	415	485	0.562331	0.657182	-0.830509	-0.605636		678	651	508	0.960177	0.749263	-0.0586277	-0.416457
Tb927.10.5860	hypothetical protein, conserved	522	694	661	1.3295	1.26628	0.410886	0.3406		419	531	401	1.2673	0.957041	0.341762	-0.063348
Tb927.1.2680	hypothetical protein, unlikely	69	45	55	0.652174	0.797101	-0.616671	-0.327165		48	56	71	1.16667	1.47917	0.222392	0.564785
Tb927.9.14440	hypothetical protein	268	253	321	0.94403	1.19776	-0.0830956	0.26034		191	224	192	1.17277	1.00524	0.229926	0.00753367
Tb927.10.10700	splicing factor Prp31	463	397	325	0.857451	0.701944	-0.221873	-0.510572		397	383	356	0.964736	0.896725	-0.0517946	-0.157262
Tb927.11.16040	hypothetical protein, conserved	443	495	525	1.11738	1.1851	0.160122	0.245011		489	457	435	0.93456	0.889571	-0.0976403	-0.168819
Tb927.11.12510	hypothetical protein, conserved	565	763	755	1.35044	1.33628	0.433432	0.418226		663	752	760	1.13424	1.1463	0.181724	0.196991
Tb927.8.5900	hypothetical protein, conserved	112	152	147	1.35714	1.3125	0.440573	0.392317		179	187	176	1.04469	0.98324	0.0630787	-0.0243842
Tb927.7.1810	hypothetical protein, conserved	133	390	506	2.93233	3.80451	1.55205	1.92771		257	292	380	1.13619	1.4786	0.1842	0.564231
Tb927.8.6520	hypothetical protein, conserved	250	268	304	1.072	1.216	0.100305	0.282143		254	246	243	0.968504	0.956693	-0.0461702	-0.0638722
Tb927.11.2370	hypothetical protein, conserved	2258	1813	2210	0.802923	0.978742	-0.316667	-0.0309991		1814	1572	1318	0.866593	0.726571	-0.206573	-0.460824
Tb927.11.12480	kinetoplastid-specific phospho-protein phosphatase, putative	614	716	776	1.16612	1.26384	0.221721	0.337818		683	725	715	1.06149	1.04685	0.0860954	0.0660577
Tb927.6.860	hypothetical protein	222	292	485	1.31532	2.18468	0.395409	1.12743		234	225	309	0.961538	1.32051	-0.0565835	0.401098
Tb927.10.15720	proteasome regulatory non-ATP-ase subunit 9,19S proteasome regulatory subunit (RPN9)	1147	1461	1190	1.27376	1.03749	0.349091	0.0530962		1228	1342	1412	1.09283	1.14984	0.128074	0.20143
Tb927.10.10630	hypothetical protein, conserved	210	271	229	1.29048	1.09048	0.367904	0.124958		151	161	176	1.06623	1.16556	0.0925121	0.221027
Tb927.4.4600	hypothetical protein, conserved	407	353	309	0.867322	0.759214	-0.205361	-0.397422		468	450	375	0.961538	0.801282	-0.0565835	-0.319618
Tb927.8.7410	calreticulin, putative	2895	3227	3175	1.11468	1.09672	0.15663	0.133193		3221	3966	4026	1.23129	1.24992	0.300176	0.321839
Tb927.11.12270	drug resistence protein, putative	365	304	361	0.832877	0.989041	-0.263825	-0.0158976		259	332	255	1.28185	0.984556	0.358231	-0.0224549
Tb927.4.2750	hypothetical protein, conserved	885	1649	1671	1.86328	1.88814	0.897842	0.916962		674	829	1316	1.22997	1.95252	0.298624	0.965339
Tb927.10.950	hypothetical protein, conserved	247	297	373	1.20243	1.51012	0.265952	0.594665		226	233	293	1.03097	1.29646	0.0440072	0.374578
Tb927.11.6460	hypothetical protein, conserved	1478	1697	1664	1.14817	1.12585	0.19934	0.171009		1647	1684	1617	1.02247	0.981785	0.0320516	-0.0265209
Tb927.9.5220	hypothetical protein, conserved	54	189	195	3.5	3.61111	1.80735	1.85244		71	88	129	1.23944	1.8169	0.309684	0.86148
Tb927.5.140	hypothetical protein, conserved	128	79	112	0.617188	0.875	-0.696219	-0.192645		116	122	124	1.05172	1.06897	0.0727563	0.0962153
Tb927.11.5590	hypothetical protein, conserved	363	339	347	0.933884	0.955923	-0.0986843	-0.0650339		322	289	305	0.897516	0.947205	-0.155991	-0.0782514
Tb927.11.5250	hypothetical protein, conserved	1888	1103	1024	0.584216	0.542373	-0.775426	-0.882643		1854	1391	1096	0.75027	0.591154	-0.414519	-0.758393
Tb927.11.12890	hypothetical protein, conserved (pseudogene)	1146	1352	1349	1.17976	1.17714	0.238488	0.235283		726	647	863	0.891185	1.18871	-0.166204	0.249391
Tb927.1.3310	hypothetical protein, conserved	600	1623	1334	2.705	2.22333	1.43563	1.15272		542	642	705	1.1845	1.30074	0.24428	0.37933
Tb927.5.4440	dynein light chain, putative	333	322	279	0.966967	0.837838	-0.0484615	-0.255257		284	284	249	1	0.876761	0	-0.189745
Tb927.10.13640	hypothetical protein, conserved	443	495	514	1.11738	1.16027	0.160122	0.214462		574	596	603	1.03833	1.05052	0.0542616	0.0711073
Tb927.8.5030	trafficking protein particle complex subunit 3, putative,TRAPP, putative,transport protein particle (TRAPP) component, Bet3, putative	121	88	90	0.727273	0.743802	-0.459432	-0.42701		107	103	100	0.962617	0.934579	-0.0549665	-0.0976108
Tb927.11.14740	hypothetical protein, conserved	515	461	526	0.895146	1.02136	-0.159806	0.0304904		615	732	659	1.19024	1.07154	0.251257	0.0996921
Tb927.4.4390	hypothetical protein	538	424	470	0.788104	0.873606	-0.343542	-0.194945		540	518	455	0.959259	0.842593	-0.0600073	-0.247093
Tb927.11.4940	AAA ATPase, putative	314	358	337	1.14013	1.07325	0.189195	0.101984		418	359	418	0.858852	1	-0.219519	0
Tb927.10.13510	zinc metallopeptidase, putative	1275	1247	1067	0.978039	0.836863	-0.0320358	-0.256937		2269	2358	2016	1.03922	0.888497	0.0555071	-0.170561
Tb927.3.4130	hypothetical protein, conserved	387	294	246	0.75969	0.635659	-0.396517	-0.653675		230	225	183	0.978261	0.795652	-0.0317089	-0.32979
Tb927.10.6840	hypothetical protein, conserved	436	454	485	1.04128	1.11239	0.0583642	0.153657		347	381	326	1.09798	0.939481	0.134855	-0.0900637
Tb927.10.10890	heat shock protein, putative	41429	10987	6933	0.265201	0.167347	-1.91484	-2.57909		31639	33501	11852	1.05885	0.374601	0.0825002	-1.41657
Tb927.8.1080	centrin, putative,caltractin, putative	439	446	376	1.01595	0.856492	0.0228228	-0.223488		255	292	245	1.1451	0.960784	0.195471	-0.0577155
Tb927.10.5300	eukaryotic translation initiation factor 6 (eIF-6), putative	604	422	435	0.698675	0.720199	-0.517306	-0.473533		488	492	333	1.0082	0.682377	0.0117772	-0.551359
Tb927.10.6120	hypothetical protein, conserved	276	285	308	1.03261	1.11594	0.0462937	0.158262		313	282	242	0.900958	0.773163	-0.150467	-0.371156
Tb927.3.2660	hypothetical protein, conserved	774	771	701	0.996124	0.905685	-0.00560271	-0.142919		748	648	618	0.86631	0.826203	-0.207044	-0.275431
Tb927.11.3790	hypothetical protein, conserved	325	393	276	1.20923	0.849231	0.27409	-0.235771		292	335	340	1.14726	1.16438	0.198193	0.219566
Tb927.10.5900	hypothetical protein, conserved	646	481	547	0.744582	0.846749	-0.425497	-0.239993		807	745	665	0.923172	0.82404	-0.115328	-0.279214
Tb927.3.4940	5-histidylcysteine sulfoxide synthase, putative	797	393	409	0.493099	0.513174	-1.02005	-0.962479		741	680	638	0.917679	0.860999	-0.123939	-0.215917
Tb927.11.15330	phosphatidylinositol 3-kinase catalytic subunit, putative	308	448	510	1.45455	1.65584	0.540568	0.727567		335	349	493	1.04179	1.47164	0.0590659	0.557427
Tb927.8.710	RNA-binding protein, putative (DRBD17)	6883	5356	4177	0.778149	0.606857	-0.361882	-0.72057		7397	6533	4899	0.883196	0.662296	-0.179195	-0.594453
Tb927.4.1350	glyoxalase II (glx2-2)	843	611	595	0.724792	0.705813	-0.46436	-0.502643		1044	851	865	0.815134	0.828544	-0.294891	-0.27135
Tb927.3.1560	hypothetical protein, conserved	502	665	615	1.3247	1.2251	0.405667	0.292899		427	470	413	1.1007	0.967213	0.138425	-0.0480943
Tb927.6.2800	hypothetical protein, conserved	378	444	458	1.1746	1.21164	0.232173	0.276961		325	359	417	1.10462	1.28308	0.143544	0.359608
Tb927.3.1940	hypothetical protein, conserved	575	317	335	0.551304	0.582609	-0.859079	-0.779401		676	402	302	0.594675	0.446746	-0.749828	-1.16247
Tb927.10.14980	intraflagellar transport protein IFT52, putative (IFT52)	1207	1063	1113	0.880696	0.922121	-0.183284	-0.116972		1388	1412	1490	1.01729	1.07349	0.0247325	0.102305
Tb927.9.3880	unspecified product	394	494	511	1.25381	1.29695	0.326315	0.375128		484	539	618	1.11364	1.27686	0.155278	0.3526
Tb927.10.1960	hypothetical protein, conserved	647	445	390	0.68779	0.602782	-0.53996	-0.730292		743	695	508	0.935397	0.683715	-0.0963492	-0.548534
Tb927.7.6170	hypothetical protein, conserved	76	95	75	1.25	0.986842	0.321928	-0.0191088		59	83	79	1.40678	1.33898	0.492396	0.421138
Tb927.5.1870	metalloprotease, putative	702	983	981	1.40028	1.39744	0.48572	0.482782		781	914	1035	1.17029	1.32522	0.226872	0.406236
Tb927.10.5080	GPI transamidase component Tta2 (TTA2)	438	544	568	1.24201	1.2968	0.312676	0.37496		457	602	590	1.31729	1.29103	0.397569	0.368521
Tb927.7.3310	hypothetical protein, conserved	118	102	98	0.864407	0.830508	-0.210218	-0.267933		147	144	148	0.979592	1.0068	-0.0297473	0.00978102
Tb927.3.3670	RNA-binding protein, putative (TRRM3)	1153	600	461	0.520382	0.399827	-0.942358	-1.32255		909	636	429	0.69967	0.471947	-0.515254	-1.0833
Tb927.5.3380	ADG2, pseudogene	483	546	572	1.13043	1.18427	0.176878	0.243992		534	609	544	1.14045	1.01873	0.189602	0.0267669
Tb927.11.1270	hypothetical protein, conserved	1014	632	438	0.623274	0.431953	-0.682061	-1.21105		890	738	566	0.829213	0.635955	-0.270185	-0.653003
Tb927.9.8450	adenylate kinase (ADKG)	806	1314	720	1.63027	0.8933	0.705114	-0.162783		975	640	598	0.65641	0.613333	-0.60733	-0.705257
Tb927.7.2750	protein kinase, putative	456	226	285	0.495614	0.625	-1.01271	-0.678072		580	637	622	1.09828	1.07241	0.13524	0.100862
Tb927.10.610	hypothetical protein, conserved	328	464	525	1.41463	1.60061	0.500429	0.678622		263	259	328	0.984791	1.24715	-0.0221107	0.318633
Tb927.7.970	hypothetical protein, conserved	1094	802	718	0.73309	0.656307	-0.447939	-0.607557		896	692	538	0.772321	0.600446	-0.372727	-0.735893
Tb927.8.7050	mu-adaptin 4, putative,adaptor complex AP-4 medium subunit, putative	151	155	146	1.02649	0.966887	0.0377197	-0.0485802		180	195	174	1.08333	0.966667	0.115477	-0.0489096
Tb927.11.8350	katanin, putative	296	388	350	1.31081	1.18243	0.390459	0.241758		311	293	368	0.942122	1.18328	-0.0860139	0.242791
Tb927.3.1350	hypothetical protein, conserved	1741	909	702	0.522114	0.403217	-0.937564	-1.31037		1591	1052	667	0.661219	0.419233	-0.596799	-1.25418
Tb927.4.1280	hypothetical protein, conserved	581	641	618	1.10327	1.06368	0.141786	0.0890687		426	491	484	1.15258	1.13615	0.20487	0.184154
Tb927.6.3140	hypothetical protein, conserved	102	278	185	2.72549	1.81373	1.44652	0.858956		74	87	91	1.17568	1.22973	0.23349	0.298341
Tb927.5.2220	hypothetical protein, conserved	256	298	246	1.16406	0.960938	0.219169	-0.0574855		156	171	182	1.09615	1.16667	0.13245	0.222392
Tb927.11.2200	DNA-directed RNA polymerase II, putative (RPB11)	341	333	293	0.97654	0.859238	-0.0342496	-0.218871		327	361	348	1.10398	1.06422	0.142708	0.0897967
Tb927.8.3580	ATP-dependent chaperone, putative,mitochondrial chaperone BCS1, putative	662	552	626	0.833837	0.945619	-0.262163	-0.0806686		774	638	577	0.824289	0.745478	-0.278777	-0.423762
Tb927.11.11030	exosome-associated protein 4 (EAP4)	283	366	427	1.29329	1.50883	0.371042	0.593434		240	226	239	0.941667	0.995833	-0.0867116	-0.00602379
Tb927.11.8090	protein phosphatase 1, putative	1796	1601	1499	0.891425	0.834633	-0.165814	-0.260787		1521	1387	1329	0.9119	0.873767	-0.133052	-0.194679
Tb927.3.3450	ADP-ribosylation factor-like protein 3A, putative	1567	2183	1758	1.39311	1.12189	0.478307	0.16593		1733	2212	2308	1.2764	1.33179	0.35208	0.413372
Tb927.10.12250	hypothetical protein, conserved	298	336	368	1.12752	1.2349	0.173149	0.304393		334	333	391	0.997006	1.17066	-0.00432593	0.227321
Tb927.9.4050	hypothetical protein, conserved	715	756	735	1.05734	1.02797	0.080443	0.039801		841	793	870	0.942925	1.03448	-0.0847849	0.0489096
Tb927.5.4360	hypothetical protein, conserved	40	30	31	0.75	0.775	-0.415037	-0.367732		129	109	94	0.844961	0.728682	-0.243043	-0.456638
Tb927.9.3440	cyclophilin type peptidyl-prolyl cis-trans isomerase, putative	408	522	417	1.27941	1.02206	0.355481	0.0314782		311	360	329	1.15756	1.05788	0.211082	0.081173
Tb927.10.3170	ABC transporter, putative	970	839	699	0.864948	0.720619	-0.209314	-0.472692		966	794	805	0.821946	0.833333	-0.282884	-0.263034
Tb927.8.4560	hypothetical protein, conserved	599	562	646	0.93823	1.07846	-0.0919859	0.108978		615	621	651	1.00976	1.05854	0.0140069	0.0820711
Tb927.7.720	hypothetical protein, conserved	792	797	1017	1.00631	1.28409	0.00907929	0.360747		850	735	595	0.864706	0.7	-0.209719	-0.514573
Tb927.8.7820	hypothetical protein, conserved	54	91	92	1.68519	1.7037	0.752907	0.768674		43	75	92	1.74419	2.13953	0.802554	1.0973
Tb927.11.11610	hypothetical protein, conserved	530	476	545	0.898113	1.0283	-0.155031	0.0402639		622	569	512	0.914791	0.823151	-0.128486	-0.280771
Tb927.3.5100	TFIIH basal transcription factor subunit,Transcription factor II H complex, XPB subunit, putative homologue 2	661	484	479	0.732224	0.72466	-0.449643	-0.464625		538	525	542	0.975836	1.00743	-0.0352888	0.0106867
Tb927.11.16220	hypothetical protein, conserved	454	181	141	0.398678	0.310573	-1.3267	-1.687		380	193	140	0.507895	0.368421	-0.977399	-1.44057
Tb927.9.4810	hypothetical protein, conserved	233	244	228	1.04721	0.978541	0.0665512	-0.0312961		259	227	189	0.876448	0.72973	-0.19026	-0.454566
Tb927.10.4330	2-oxoisovalerate dehydrogenase beta subunit, mitochondrial precursor, putative	176	97	84	0.551136	0.477273	-0.859519	-1.06711		131	116	101	0.885496	0.770992	-0.175442	-0.375212
Tb927.4.2390	ATP-dependent RNA helicase, putative	632	514	591	0.813291	0.935127	-0.298156	-0.0967664		677	692	694	1.02216	1.02511	0.0316162	0.0357798
Tb927.4.390	hypothetical protein, conserved	90	87	67	0.966667	0.744444	-0.0489096	-0.425764		124	130	89	1.04839	0.717742	0.0681715	-0.478463
Tb927.5.1770	hypothetical protein, conserved	771	936	1300	1.21401	1.68612	0.279778	0.753709		786	947	1095	1.20483	1.39313	0.268835	0.47833
Tb927.7.420	hypothetical protein, conserved	14	66	65	4.71429	4.64286	2.23704	2.21501		68	59	83	0.867647	1.22059	-0.20482	0.287577
Tb927.7.3330	hypothetical protein, conserved	4393	4698	5334	1.06943	1.2142	0.0968402	0.280011		2297	2026	2407	0.88202	1.04789	-0.181117	0.0674853
Tb927.9.4430	hypothetical protein, unlikely	34	40	41	1.17647	1.20588	0.234465	0.270089		30	31	45	1.03333	1.5	0.0473057	0.584963
Tb927.10.14020	hypothetical protein, conserved	471	505	455	1.07219	0.96603	0.100556	-0.0498605		454	465	440	1.02423	0.969163	0.0345384	-0.0451888
Tb927.3.5470	hypothetical protein, conserved	308	306	270	0.993506	0.876623	-0.0093987	-0.189971		242	261	213	1.07851	0.880165	0.109043	-0.184154
Tb927.7.6600	hypothetical protein, conserved	156	1289	3200	8.26282	20.5128	3.04663	4.35845		113	310	1301	2.74336	11.5133	1.45595	3.52523
Tb927.6.3150	Hydin	3863	3140	3011	0.81284	0.779446	-0.298957	-0.359479		4356	3899	4249	0.895087	0.975436	-0.1599	-0.0358806
Tb927.11.1720	hypothetical protein, conserved	615	480	521	0.780488	0.847154	-0.357552	-0.239303		485	470	359	0.969072	0.740206	-0.045324	-0.434001
Tb927.8.6320	hypothetical protein, conserved	188	144	138	0.765957	0.734043	-0.384664	-0.446064		188	185	192	0.984043	1.02128	-0.0232074	0.0303736
Tb927.11.12110	RNA helicase, putative	928	707	660	0.761853	0.711207	-0.392415	-0.491659		1254	1166	1173	0.929825	0.935407	-0.10497	-0.0963343
Tb927.1.2390	beta tubulin	23417	25292	12890	1.08007	0.550455	0.111125	-0.861304		21113	13204	22167	0.625397	1.04992	-0.677157	0.0702819
Tb927.11.4920	hypothetical protein, conserved	403	500	430	1.24069	1.067	0.311148	0.0935568		459	479	433	1.04357	0.943355	0.0615315	-0.0841271
Tb927.11.11450	hypothetical protein, conserved	307	263	243	0.856678	0.791531	-0.223176	-0.337282		443	358	403	0.808126	0.909707	-0.307347	-0.136527
Tb927.5.4590	small GTP-binding rab protein, pseudogene, putative,small GTP-binding rab protein, degenerate	31	36	38	1.16129	1.22581	0.215729	0.293731		17	26	50	1.52941	2.94118	0.612977	1.55639
Tb927.7.3830	kinesin K39, putative	592	661	690	1.11655	1.16554	0.159053	0.220999		351	351	317	1	0.903134	0	-0.146988
Tb927.10.1570	ATPase subunit 9, putative	913	297	217	0.325301	0.237678	-1.62015	-2.07292		1101	1220	740	1.10808	0.672116	0.148067	-0.573217
Tb927.10.14510	hypothetical protein, conserved	1317	1366	1348	1.03721	1.02354	0.0527021	0.0335652		1209	1294	1235	1.07031	1.02151	0.0980234	0.0306968
Tb927.10.9190	isoleucyl-tRNA synthetase, putative (IleRS)	3844	2731	2300	0.710458	0.598335	-0.493179	-0.740974		3665	4117	3766	1.12333	1.02756	0.16778	0.0392198
Tb927.10.10350	protein kinase, putative	717	849	955	1.1841	1.33194	0.243791	0.413528		496	635	706	1.28024	1.42339	0.356416	0.509328
Tb927.8.1370	hypothetical protein, conserved	133	125	60	0.93985	0.451128	-0.0894982	-1.14839		266	292	201	1.09774	0.755639	0.134542	-0.404231
Tb927.9.2280	hypothetical protein, conserved	253	513	432	2.02767	1.70751	1.01982	0.771894		255	405	499	1.58824	1.95686	0.667425	0.968543
Tb927.11.16900	hypothetical protein	182	363	462	1.99451	2.53846	0.996031	1.34395		264	330	361	1.25	1.36742	0.321928	0.451461
Tb927.10.14140	pyruvate kinase 1 (PYK1)	2733	13964	12631	5.1094	4.62166	2.35315	2.20841		3114	6573	14985	2.11079	4.81214	1.07778	2.26668
Tb927.10.12390	hypothetical protein, conserved	334	495	522	1.48204	1.56287	0.56758	0.644202		340	398	381	1.17059	1.12059	0.227234	0.164256
Tb927.10.3830	hypothetical protein	1477	1939	1543	1.3128	1.04469	0.392643	0.0630682		2062	1292	3184	0.626576	1.54413	-0.674438	0.626796
Tb927.11.9750	hypothetical protein, conserved	642	502	507	0.781931	0.78972	-0.354886	-0.340588		661	670	601	1.01362	0.909228	0.0195108	-0.137285
Tb927.10.11630	hypothetical protein, conserved	328	162	169	0.493902	0.515244	-1.0177	-0.956673		219	114	114	0.520548	0.520548	-0.941897	-0.941897
Tb927.11.10660	hypothetical protein, conserved	3500	4099	5055	1.17114	1.44429	0.227917	0.530356		2574	2353	3627	0.914141	1.40909	-0.129511	0.494765
Tb927.10.2190	hypothetical protein, conserved	2712	2915	2482	1.07485	0.915192	0.104139	-0.127854		2787	2844	1902	1.02045	0.682454	0.0292085	-0.551196
Tb927.11.13020	calmodulin	1489	1428	883	0.959033	0.593015	-0.0603478	-0.753858		1045	1105	1016	1.05742	0.972249	0.0805434	-0.0406025
Tb927.9.13030	QA-SNARE protein putative	287	383	376	1.33449	1.3101	0.416294	0.389682		226	268	334	1.18584	1.47788	0.24591	0.563525
Tb927.10.10590	histone H2B, putative	3668	2754	1976	0.750818	0.538713	-0.413465	-0.892411		7566	7248	3251	0.95797	0.429685	-0.0619478	-1.21865
Tb927.8.2470	hypothetical protein, conserved	609	812	860	1.33333	1.41215	0.415037	0.497894		718	688	618	0.958217	0.860724	-0.0615753	-0.216377
Tb927.7.2540	ubiquitin-conjugating enzyme e2, putative,ubiquitin carrier protein, putative,ubiquitin-protein ligase, putative	395	323	397	0.817722	1.00506	-0.290318	0.00728635		469	431	312	0.918977	0.665245	-0.1219	-0.588042
Tb927.8.1450	hypothetical protein, conserved	201	217	245	1.0796	1.21891	0.1105	0.285586		208	216	247	1.03846	1.1875	0.0544478	0.247928
Tb927.11.510	RNA-binding protein, UBP2 (UBP2)	1305	510	461	0.390805	0.353257	-1.35548	-1.50121		1237	1026	541	0.829426	0.437348	-0.269815	-1.19315
Tb927.9.8780	tRNA nucleotidyltransferase, putative	281	195	173	0.69395	0.615658	-0.527096	-0.699798		310	232	242	0.748387	0.780645	-0.418143	-0.357261
Tb927.11.8980	elongation factor G2-like protein	467	309	383	0.66167	0.820128	-0.595816	-0.286078		577	438	477	0.759099	0.82669	-0.39764	-0.274582
Tb927.8.3880	hypothetical protein, conserved	274	324	436	1.18248	1.59124	0.241818	0.670152		154	174	345	1.12987	2.24026	0.176157	1.16367
Tb927.7.2310	DNA primase small subunit, putative	413	382	363	0.924939	0.878935	-0.112569	-0.186172		420	397	304	0.945238	0.72381	-0.0812503	-0.466318
Tb927.7.5340	hypothetical protein, conserved	1231	1727	1955	1.40292	1.58814	0.488437	0.667338		984	911	1126	0.925813	1.14431	-0.111207	0.194477
Tb927.11.16020	RNA-binding protein, putative (DRBD10)	1110	666	496	0.6	0.446847	-0.736966	-1.16215		1054	874	519	0.829222	0.49241	-0.27017	-1.02207
Tb927.11.1590	hypothetical protein, conserved	94	83	102	0.882979	1.08511	-0.179549	0.117836		66	87	102	1.31818	1.54545	0.398549	0.628031
Tb927.11.7850	hypothetical protein, conserved	358	327	357	0.913408	0.997207	-0.130669	-0.00403551		240	259	202	1.07917	0.841667	0.109918	-0.248679
Tb927.3.4390	dihydrolipoamide dehydrogenase, putative (GCVL-1)	307	240	197	0.781759	0.641694	-0.355204	-0.640043		261	231	244	0.885057	0.934866	-0.176157	-0.0971687
Tb927.3.3570	hypothetical protein, conserved	105	93	85	0.885714	0.809524	-0.175087	-0.304855		62	48	36	0.774194	0.580645	-0.369234	-0.784271
Tb927.9.7100	hypothetical protein, conserved	156	280	256	1.79487	1.64103	0.843881	0.714598		262	317	326	1.20992	1.24427	0.274916	0.315305
Tb927.4.3720	hypothetical protein, conserved	103	85	81	0.825243	0.786408	-0.27711	-0.346651		47	30	49	0.638298	1.04255	-0.647698	0.060121
Tb927.3.4060	hypothetical protein, conserved	495	484	435	0.977778	0.878788	-0.0324215	-0.186413		449	441	602	0.982183	1.34076	-0.0259368	0.423048
Tb927.10.2540	adenylate kinase, putative	166	245	229	1.4759	1.37952	0.561599	0.464164		146	137	245	0.938356	1.67808	-0.0917925	0.746813
Tb06.3A7.270	hypothetical protein, conserved	808	581	605	0.719059	0.748762	-0.475817	-0.41742		722	722	712	1	0.98615	0	-0.0201216
Tb927.7.3750	TFIIF-stimulated CTD phosphatase, putative	639	667	673	1.04382	1.05321	0.0618708	0.0747906		643	638	595	0.992224	0.92535	-0.0112623	-0.111929
Tb927.10.5600	hypothetical protein, conserved	141	138	139	0.978723	0.985816	-0.0310269	-0.0206103		181	198	218	1.09392	1.20442	0.129511	0.268338
Tb927.10.5880	Proteophosphoglycan, putative	798	829	1052	1.03885	1.3183	0.0549834	0.398674		952	854	1454	0.897059	1.52731	-0.156726	0.610994
Tb927.10.9680	hypothetical protein, conserved	368	404	422	1.09783	1.14674	0.13465	0.197537		436	395	439	0.905963	1.00688	-0.142475	0.0098928
Tb927.11.12790	ribonucleoside-diphosphate reductase small chain (RNR2)	172	617	342	3.58721	1.98837	1.84286	0.991588		959	845	916	0.881126	0.955162	-0.182579	-0.0661832
Tb927.9.2980	hypothetical protein, conserved	193	265	268	1.37306	1.3886	0.457392	0.473632		237	218	223	0.919831	0.940928	-0.120559	-0.0878433
Tb927.7.880	RNA-binding protein, putative (RPB25)	288	278	211	0.965278	0.732639	-0.0509839	-0.448826		293	254	331	0.866894	1.12969	-0.206072	0.175931
Tb927.8.8300	amino acid transporter, putative	403	108	76	0.26799	0.188586	-1.89975	-2.40671		397	167	158	0.420655	0.397985	-1.24929	-1.32921
Tb927.9.1970	syntaxin binding protein 1, putative	289	332	565	1.14879	1.95502	0.200114	0.967181		409	463	514	1.13203	1.25672	0.178911	0.329668
Tb927.11.4020	hypothetical protein, conserved	198	210	142	1.06061	0.717172	0.0848889	-0.47961		202	242	281	1.19802	1.39109	0.260652	0.476215
Tb927.11.12260	hypothetical protein, conserved	291	342	346	1.17526	1.189	0.232977	0.249753		275	269	310	0.978182	1.12727	-0.0318254	0.172837
Tb927.9.9510	hypothetical protein, unlikely	35	41	35	1.17143	1	0.228269	0		52	85	73	1.63462	1.40385	0.708951	0.489385
Tb927.9.9720	hypothetical protein, conserved	153	278	228	1.81699	1.4902	0.861553	0.575502		137	183	151	1.33577	1.10219	0.417668	0.140373
Tb927.8.1240	electron transfer flavoprotein-ubiquinone oxidoreductase, putative	266	394	448	1.4812	1.68421	0.566769	0.752072		265	206	253	0.777358	0.954717	-0.363348	-0.066855
Tb927.11.2810	hypothetical protein, conserved	327	399	466	1.22018	1.42508	0.287098	0.511039		319	272	317	0.852665	0.99373	-0.22995	-0.00907358
Tb927.11.3860	hypothetical protein, conserved	339	332	307	0.979351	0.905605	-0.030102	-0.143047		473	495	465	1.04651	0.983087	0.0655883	-0.0246095
Tb927.10.9170	hypothetical protein, conserved	334	473	631	1.41617	1.88922	0.501992	0.917792		200	236	289	1.18	1.445	0.238787	0.531069
Tb927.3.3730	ABC transporter, putative	655	901	978	1.37557	1.49313	0.460032	0.57834		654	734	1349	1.12232	2.06269	0.166489	1.04453
Tb927.11.13120	hypothetical protein, conserved	223	173	229	0.775785	1.02691	-0.366272	0.0383039		252	266	226	1.05556	0.896825	0.0780025	-0.157101
Tb927.11.12650	palmitoyl acyltransferase 5, putative	368	667	726	1.8125	1.97283	0.857981	0.980264		480	631	591	1.31458	1.23125	0.394606	0.300124
Tb927.11.1680	vesicular-fusion protein SEC18, putative	636	669	578	1.05189	0.908805	0.0729794	-0.137957		743	699	674	0.940781	0.907133	-0.0880698	-0.140614
Tb927.2.5600	hypothetical protein, conserved	814	986	988	1.2113	1.21376	0.276559	0.279482		1170	1159	1142	0.990598	0.976068	-0.013628	-0.0349459
Tb927.3.1840	3-oxo-5-alpha-steroid 4-dehydrogenase, putative	1618	930	987	0.574784	0.610012	-0.798909	-0.71309		1886	2423	1917	1.28473	1.01644	0.361465	0.0235207
Tb927.8.1440	maoC-like dehydratase, putative	398	299	261	0.751256	0.655779	-0.412623	-0.608719		300	267	213	0.89	0.71	-0.168123	-0.494109
Tb927.11.15210	hypothetical protein, conserved	433	801	771	1.84988	1.7806	0.887435	0.832364		631	734	637	1.16323	1.00951	0.21814	0.0136534
Tb927.5.990	hypothetical protein, conserved	320	305	310	0.953125	0.96875	-0.0692627	-0.0458037		341	337	335	0.98827	0.982405	-0.0170231	-0.0256106
Tb927.4.3680	protein phosphatase 2C, putative	223	195	177	0.874439	0.793722	-0.19357	-0.333294		236	199	189	0.84322	0.800847	-0.246018	-0.320401
Tb927.9.1650	hypothetical protein, conserved	131	118	95	0.900763	0.725191	-0.15078	-0.463567		143	104	111	0.727273	0.776224	-0.459432	-0.365455
Tb927.9.700	hypothetical protein	97	47	72	0.484536	0.742268	-1.04532	-0.429988		51	88	92	1.72549	1.80392	0.787006	0.851137
Tb927.11.13200	hypothetical protein, conserved	587	799	1192	1.36116	2.03066	0.444835	1.02195		782	910	1078	1.16368	1.37852	0.218698	0.463117
Tb927.10.3700	predicted CBS domain protein	274	438	378	1.59854	1.37956	0.676755	0.46421		214	226	261	1.05607	1.21963	0.078712	0.286439
Tb927.1.470	hypothetical protein, conserved	196	155	199	0.790816	1.01531	-0.338585	0.0219148		106	146	178	1.37736	1.67925	0.461904	0.747813
Tb927.9.6010	hypothetical protein, conserved	453	525	572	1.15894	1.26269	0.212806	0.336504		632	566	491	0.89557	0.776899	-0.159123	-0.364202
Tb927.10.550	hypothetical protein, conserved	306	241	223	0.787582	0.728758	-0.344499	-0.456488		377	360	332	0.954907	0.880637	-0.0665676	-0.183381
Tb927.11.4220	palmitoyl acyltransferase 6, putative	207	181	175	0.874396	0.845411	-0.193641	-0.242276		231	189	174	0.818182	0.753247	-0.289507	-0.408806
Tb927.3.3830	hypothetical protein, conserved	203	243	234	1.19704	1.15271	0.259477	0.205029		240	224	274	0.933333	1.14167	-0.0995357	0.191141
Tb927.3.3380	TFIIF-stimulated CTD phosphatase, putative	92	305	317	3.31522	3.44565	1.7291	1.78478		65	163	279	2.50769	4.29231	1.32636	2.10175
Tb927.3.1820	mitochondrial RNA binding complex 1 subunit (MRB1820)	459	492	455	1.0719	0.991285	0.100164	-0.0126276		415	406	475	0.978313	1.14458	-0.0316316	0.194816
Tb927.3.950	hypothetical protein, conserved	750	534	568	0.712	0.757333	-0.490051	-0.401		768	588	347	0.765625	0.451823	-0.38529	-1.14617
Tb927.11.12070	hypothetical protein, conserved	171	170	185	0.994152	1.08187	-0.00846158	0.113529		148	132	105	0.891892	0.709459	-0.165059	-0.495208
Tb927.11.8990	cation transporter, putative	3634	743	451	0.204458	0.124106	-2.29012	-3.01036		3287	889	652	0.270459	0.198357	-1.88652	-2.33383
Tb927.11.12690	hypothetical protein, conserved	88	98	129	1.11364	1.46591	0.155278	0.551796		116	137	114	1.18103	0.982759	0.240051	-0.025091
Tb927.11.14680	phosphatidylinositol 3-related kinase, putative	2062	1505	1506	0.729874	0.730359	-0.454281	-0.453323		2109	2349	2833	1.1138	1.34329	0.155488	0.425772
Tb927.1.2400	alpha tubulin	10991	10673	6368	0.971067	0.579383	-0.0423569	-0.78741		16737	16395	10943	0.979566	0.653821	-0.0297851	-0.613033
Tb10.v4.0128	hypothetical protein,chrX additional, unordered contig	156	376	183	2.41026	1.17308	1.26919	0.230298		85	129	230	1.51765	2.70588	0.601836	1.4361
Tb927.7.6570	hypothetical protein, conserved	41	144	513	3.5122	12.5122	1.81237	3.64526		31	74	381	2.3871	12.2903	1.25526	3.61945
Tb927.11.2280	hypothetical protein, conserved	661	1102	1305	1.66717	1.97428	0.737402	0.981328		776	955	1051	1.23067	1.35438	0.299444	0.437634
Tb927.9.5590	DNA topoisomerase ii (TOP2)	1174	848	1106	0.722317	0.942078	-0.469296	-0.086081		1305	1215	1202	0.931034	0.921073	-0.103093	-0.118613
Tb927.10.6690	protein tyrosine phosphatase, putative (TbPTP1)	245	170	208	0.693878	0.84898	-0.527247	-0.236198		219	288	261	1.31507	1.19178	0.395138	0.253119
Tb927.7.950	hypothetical protein, conserved	240	278	286	1.15833	1.19167	0.21205	0.252981		234	205	289	0.876068	1.23504	-0.190885	0.304561
Tb927.11.5190	leucine-rich repeat protein (LRRP), putative	1103	1194	1263	1.0825	1.14506	0.11437	0.195422		1011	1023	1146	1.01187	1.13353	0.0170231	0.180824
Tb927.8.6510	ubiquitin-conjugating enzyme e2, putative,ubiquitin-protein ligase, putative,ubiquitin carrier protein, putative	181	199	171	1.09945	0.944751	0.136779	-0.0819934		120	128	123	1.06667	1.025	0.0931094	0.0356239
Tb927.11.5570	DNA replication licensing factor MCM5, putative	313	245	265	0.782748	0.846645	-0.353381	-0.24017		278	278	278	1	1	0	0
Tb927.11.5290	mitochondrial carrier protein (MCP9)	527	531	620	1.00759	1.17647	0.0109089	0.234465		572	564	609	0.986014	1.06469	-0.02032	0.0904271
Tb927.2.6000	glycosylphosphatidylinositol-specific phospholipase C (GPI-PLC)	187	237	292	1.26738	1.5615	0.341849	0.64293		155	384	613	2.47742	3.95484	1.30884	1.98362
Tb927.6.2160	hypothetical protein, conserved	140	115	115	0.821429	0.821429	-0.283793	-0.283793		134	161	116	1.20149	0.865672	0.264828	-0.208108
Tb927.8.1380	hypothetical protein, conserved	143	141	130	0.986014	0.909091	-0.02032	-0.137504		117	112	143	0.957265	1.22222	-0.0630098	0.289507
Tb927.8.1990	peroxidoxin (TRYP2)	3505	4381	2870	1.24993	0.81883	0.321846	-0.288364		3673	4149	3493	1.12959	0.950994	0.175805	-0.0724923
Tb927.8.2300	hypothetical protein, conserved	376	350	427	0.930851	1.13564	-0.103378	0.183503		459	384	339	0.836601	0.738562	-0.257388	-0.437209
Tb927.11.550	hypothetical protein SCD6.10	4281	4479	4184	1.04625	0.977342	0.0652288	-0.033065		4114	4564	3908	1.10938	0.949927	0.149757	-0.0741113
Tb927.10.9610	hypothetical protein	153	122	112	0.797386	0.732026	-0.326651	-0.450033		118	139	104	1.17797	0.881356	0.236298	-0.182203
Tb927.5.4330	dihydrolipoamide branched chain transacylase, putative	615	318	254	0.517073	0.413008	-0.95156	-1.27576		508	269	247	0.529528	0.48622	-0.917222	-1.04032
Tb927.1.110	hypothetical protein, conserved	4393	3617	3143	0.823355	0.715456	-0.280413	-0.483064		2623	2895	2862	1.1037	1.09112	0.142346	0.125806
Tb927.7.1390	RNA-binding protein, putative (RBSR2)	111	241	240	2.17117	2.16216	1.11847	1.11247		123	178	226	1.44715	1.8374	0.533219	0.877664
Tb927.9.9530	hypothetical protein, unlikely	51	55	49	1.07843	0.960784	0.108934	-0.0577155		43	67	65	1.55814	1.51163	0.639824	0.596103
Tb927.4.4630	hypothetical protein, conserved	179	112	103	0.625698	0.575419	-0.676461	-0.797315		274	208	122	0.759124	0.445255	-0.397592	-1.16729
Tb927.11.12050	hypothetical protein, conserved	437	425	350	0.97254	0.800915	-0.0401704	-0.320278		500	484	538	0.968	1.076	-0.046921	0.105678
Tb927.5.2400	ubiquitin carboxyl-terminal hydrolase, putative,cysteine peptidase, Clan CA, family C19, putative	923	842	868	0.912243	0.940412	-0.13251	-0.0886356		811	1031	1030	1.27127	1.27004	0.346271	0.344871
Tb927.6.2310	hypothetical protein, conserved	102	127	182	1.2451	1.78431	0.316259	0.835369		105	120	142	1.14286	1.35238	0.192645	0.435502
Tb927.7.5420	hypothetical protein, conserved	443	375	427	0.846501	0.963883	-0.240416	-0.0530706		725	455	474	0.627586	0.653793	-0.672114	-0.613094
Tb927.10.4130	NDUFA5/B13 subunit, putative	1026	865	802	0.84308	0.781676	-0.246259	-0.355357		888	713	564	0.802928	0.635135	-0.316658	-0.654865
Tb927.9.14280	hypothetical protein, conserved	1063	1035	1329	0.973659	1.25024	-0.0385108	0.3222		1206	1218	1396	1.00995	1.15755	0.0142842	0.211069
Tb927.11.2390	hypothetical protein, conserved	537	527	521	0.981378	0.970205	-0.0271191	-0.0436387		378	399	410	1.05556	1.08466	0.0780025	0.117238
Tb927.11.15640	mitochondrial RNA binding complex 1 subunit,NUDIX hydrolase, conserved	482	451	407	0.935685	0.844398	-0.0959057	-0.244004		425	387	354	0.910588	0.832941	-0.135129	-0.263713
Tb927.7.2220	hypothetical protein, conserved	743	648	608	0.87214	0.818304	-0.197368	-0.289291		747	639	670	0.855422	0.896921	-0.225292	-0.156947
Tb927.4.2100	hypothetical protein	102	97	133	0.95098	1.30392	-0.0725125	0.382857		111	127	91	1.14414	0.81982	0.194269	-0.286621
Tb927.10.8070	ATPase, putative	489	606	605	1.23926	1.23722	0.309483	0.307101		467	364	433	0.779443	0.927195	-0.359484	-0.109056
Tb927.10.9360	hypothetical protein, conserved	302	543	643	1.79801	2.12914	0.846404	1.09027		318	419	591	1.31761	1.85849	0.397923	0.894131
Tb927.5.1620	hypothetical protein, conserved	363	381	352	1.04959	0.969697	0.0698214	-0.0443941		306	268	271	0.875817	0.885621	-0.191299	-0.175239
Tb927.3.1290	cullin 4B, putative	780	839	842	1.07564	1.07949	0.105197	0.110346		931	861	780	0.924812	0.837809	-0.112768	-0.255307
Tb927.11.15480	heat shock protein Hsp20, putative	586	191	169	0.325939	0.288396	-1.61733	-1.79388		533	346	198	0.649156	0.371482	-0.623363	-1.42864
Tb927.10.6590	hypothetical protein, conserved	352	612	615	1.73864	1.74716	0.797956	0.805011		475	481	603	1.01263	1.26947	0.0181094	0.34423
Tb927.10.5990	hypothetical protein, conserved	372	441	563	1.18548	1.51344	0.245476	0.597832		256	298	281	1.16406	1.09766	0.219169	0.134426
Tb927.6.4180	hypothetical protein, conserved	365	473	358	1.29589	0.980822	0.373944	-0.0279369		415	578	677	1.39277	1.63133	0.477958	0.706044
Tb927.10.10910	heat shock protein, putative	606	130	84	0.214521	0.138614	-2.22081	-2.85086		1000	888	304	0.888	0.304	-0.171368	-1.71786
Tb927.4.1850	hypothetical protein, conserved	764	844	984	1.10471	1.28796	0.14367	0.365086		662	709	693	1.071	1.04683	0.0989544	0.0660241
Tb927.11.3470	endosomal integral membrane protein, putative	235	176	210	0.748936	0.893617	-0.417085	-0.162271		238	374	420	1.57143	1.76471	0.652077	0.819428
Tb927.3.4250	hypothetical protein, conserved	416	385	294	0.925481	0.706731	-0.111725	-0.500767		399	444	280	1.11278	0.701754	0.154171	-0.510962
Tb927.8.1170	hypothetical protein, conserved	1261	1014	941	0.804124	0.746233	-0.314511	-0.422302		1585	1676	1164	1.05741	0.734385	0.0805393	-0.445392
Tb927.3.4260	hypothetical protein, conserved	879	862	942	0.98066	1.07167	-0.0281753	0.0998639		855	832	607	0.973099	0.709942	-0.0393409	-0.494228
Tb927.10.11910	hypothetical protein, conserved	258	279	371	1.0814	1.43798	0.112894	0.524048		368	429	541	1.16576	1.47011	0.221272	0.555923
Tb927.8.5780	phosphatase of regenerating liver-type phosphatase, putative	809	560	600	0.692213	0.741656	-0.530713	-0.431177		1151	1056	864	0.917463	0.750652	-0.124278	-0.413785
Tb927.9.12280	hypothetical protein, conserved	216	221	207	1.02315	0.958333	0.0330151	-0.0614005		127	141	173	1.11024	1.3622	0.150867	0.445944
Tb927.7.4180	fatty acid elongase, putative	1812	1569	1308	0.865894	0.721854	-0.207738	-0.47022		2171	1976	1756	0.91018	0.808844	-0.135777	-0.306067
Tb927.7.5920	mercaptopyruvate sulfurtransferase, putative (MST)	533	541	406	1.01501	0.761726	0.0214931	-0.392656		487	575	380	1.1807	0.780287	0.23964	-0.357922
Tb927.7.2300	Nucleoporin (TbNup132)	1600	1640	1486	1.025	0.92875	0.0356239	-0.106638		1731	1555	1641	0.898325	0.948007	-0.154691	-0.0770305
Tb927.7.3400	hypothetical protein, conserved	329	386	407	1.17325	1.23708	0.230513	0.306941		202	196	213	0.970297	1.05446	-0.0435016	0.0764981
Tb927.3.1590	mitochondrial RNA binding complex 1 subunit (MRB1590)	1275	1099	935	0.861961	0.733333	-0.214306	-0.447459		1507	1431	1011	0.949569	0.670869	-0.0746557	-0.575896
Tb927.8.7570	tRNA-dihydrouridine synthase 1, putative	512	536	597	1.04688	1.16602	0.0660892	0.221587		482	580	534	1.20332	1.10788	0.26702	0.147807
Tb927.11.9220	proteasome regulatory non-ATP-ase subunit 2 (RPN2)	1672	1946	1655	1.16388	0.989833	0.218937	-0.0147436		1692	1709	1797	1.01005	1.06206	0.0144228	0.0868608
Tb927.1.4350	hypothetical protein, unlikely	109	106	120	0.972477	1.10092	-0.0402639	0.138706		35	38	41	1.08571	1.17143	0.118644	0.228269
Tb927.10.12710	heat shock protein 110, putative	9320	2502	1733	0.268455	0.185944	-1.89725	-2.42706		9532	6597	2994	0.69209	0.3141	-0.530969	-1.6707
Tb927.3.3680	hypothetical protein, conserved	369	389	338	1.0542	0.915989	0.0761493	-0.126598		598	529	406	0.884615	0.67893	-0.176878	-0.558666
Tb927.3.1060	hypothetical protein, conserved (pseudogene),hypothetical protein, conserved, interrupted	337	275	194	0.816024	0.575668	-0.293317	-0.796692		256	297	214	1.16016	0.835938	0.214319	-0.258533
Tb927.3.4930	hypothetical protein, conserved	185	188	191	1.01622	1.03243	0.0232074	0.0460474		217	188	161	0.866359	0.741935	-0.206962	-0.430634
Tb927.9.3970	nicotinamidase, putative (PNC1)	399	454	397	1.13784	0.994987	0.186304	-0.00724974		583	576	645	0.987993	1.10635	-0.0174271	0.145803
Tb927.6.1230	kinetoplastid-specific phospho-protein phosphatase	233	291	276	1.24893	1.18455	0.320689	0.244338		349	328	351	0.939828	1.00573	-0.0895312	0.00824399
Tb927.4.2310	asparaginyl-tRNA synthetase, putative	3224	1456	1056	0.451613	0.327543	-1.14684	-1.61024		2881	2735	1512	0.949323	0.524818	-0.0750288	-0.930112
Tb927.4.1140	phosphatidylinositol 4-kinase, putative	369	297	325	0.804878	0.880759	-0.313158	-0.183181		338	341	315	1.00888	0.931953	0.0127485	-0.101671
Tb927.9.4440	hypothetical protein, conserved	172	234	245	1.36047	1.42442	0.4441	0.510373		188	165	181	0.87766	0.962766	-0.188267	-0.054743
Tb927.7.3680	ubiquitin/ribosomal protein S27a, putative	4163	4605	3249	1.10617	0.780447	0.145578	-0.357628		2702	2928	2842	1.08364	1.05181	0.115888	0.0728789
Tb927.11.3090	hypothetical protein, conserved	220	285	301	1.29545	1.36818	0.373458	0.45226		239	264	259	1.1046	1.08368	0.143527	0.115941
Tb927.11.8520	DNA polymerase kappa, putative,DNA polymerase IV, putative	130	138	124	1.06154	0.953846	0.0861566	-0.0681715		134	140	137	1.04478	1.02239	0.0631938	0.0319429
Tb927.11.5970	phosphoinositide-specific phospholipase C, putative	592	526	599	0.888514	1.01182	-0.170534	0.0169588		727	702	603	0.965612	0.829436	-0.0504843	-0.269797
Tb927.3.5560	hypothetical protein, conserved	165	179	216	1.08485	1.30909	0.117494	0.388565		56	93	106	1.66071	1.89286	0.731804	0.920566
Tb927.6.3580	ATP-dependent DEAD/H DNA helicase recQ, putative	616	431	438	0.699675	0.711039	-0.515242	-0.491999		713	633	613	0.887798	0.859748	-0.171697	-0.218015
Tb927.9.9870	MCAK-like kinesin, putative	477	450	405	0.943396	0.849057	-0.0840643	-0.236067		614	576	517	0.938111	0.84202	-0.0921698	-0.248074
Tb927.6.2780	U3 small nuclear ribonucleoprotein (snRNP), putative	450	251	191	0.557778	0.424444	-0.842238	-1.23635		396	311	232	0.785354	0.585859	-0.348586	-0.771376
Tb927.10.12520	hypothetical protein, conserved	697	1130	1227	1.62123	1.7604	0.697092	0.815905		716	795	859	1.11034	1.19972	0.150995	0.262699
Tb927.10.5950	protein kinase, putative	1284	1193	1590	0.929128	1.23832	-0.106051	0.308382		1100	1446	1301	1.31455	1.18273	0.394564	0.242117
Tb927.11.10640	DNA-(apurinic or apyrimidinic site) lyase, putative	222	352	410	1.58559	1.84685	0.665016	0.885064		172	293	433	1.70349	2.51744	0.768492	1.33196
Tb927.10.8970	kinetoplast DNA-associated protein, putative	242	331	268	1.36777	1.10744	0.451824	0.147226		111	96	97	0.864865	0.873874	-0.209453	-0.194503
Tb927.11.5030	hypothetical protein, conserved	311	376	430	1.209	1.38264	0.273818	0.467422		320	398	322	1.24375	1.00625	0.314697	0.00898878
Tb927.9.5370	hypothetical protein, conserved	157	206	181	1.3121	1.15287	0.39188	0.205225		271	257	240	0.948339	0.885609	-0.0765245	-0.175258
Tb927.2.3400	hypothetical protein, conserved	201	171	196	0.850746	0.975124	-0.233199	-0.0363418		134	153	176	1.14179	1.31343	0.191299	0.393342
Tb927.5.550	vacuolar ATP synthase, putative	291	368	336	1.2646	1.15464	0.338687	0.207442		251	228	290	0.908367	1.15538	-0.138654	0.208366
Tb927.1.1500	hypothetical protein, conserved	90	283	279	3.14444	3.1	1.65281	1.63227		83	112	118	1.3494	1.42169	0.432315	0.507604
Tb927.10.3100	glycerol-3-phosphate acyltransferase, putative	407	275	256	0.675676	0.628993	-0.565597	-0.668885		517	438	384	0.847195	0.742747	-0.239233	-0.429058
Tb927.5.450	NADH-ubiquinone oxidoreductase, mitochondrial, putative (NUBM)	1015	983	1045	0.968473	1.02956	-0.0462164	0.0420232		1012	987	977	0.975296	0.965415	-0.0360873	-0.0507788
Tb927.1.2640	hypothetical protein, conserved	213	474	530	2.22535	2.48826	1.15403	1.31514		207	219	224	1.05797	1.08213	0.0813001	0.113868
Tb927.9.9820	glyceraldehyde-3-phosphate dehydrogenase, putative	364	465	365	1.27747	1.00275	0.353292	0.00395801		447	476	408	1.06488	0.912752	0.0906867	-0.131706
Tb11.0320	hypothetical protein,chrXI additional, unordered contigs	207	162	132	0.782609	0.637681	-0.353637	-0.649093		248	245	246	0.987903	0.991935	-0.0175584	-0.0116818
Tb927.10.2410	MSP-C, putative (MSP-C)	297	407	1770	1.37037	5.9596	0.454566	2.57521		305	739	1588	2.42295	5.20656	1.27677	2.38033
Tb927.9.15520	BARP protein (BARP)	69	44	54	0.637681	0.782609	-0.649093	-0.353637		53	46	63	0.867925	1.18868	-0.204358	0.249359
Tb927.8.5760	hypothetical protein, conserved	1122	1729	1633	1.541	1.45544	0.623865	0.541452		1183	2269	2072	1.91801	1.75148	0.939607	0.808574
Tb927.8.2390	hypothetical protein, conserved	1220	1260	1254	1.03279	1.02787	0.0465426	0.0396562		1193	1263	1367	1.05868	1.14585	0.0822606	0.196419
Tb927.6.890	hypothetical protein, conserved	1000	1062	1102	1.062	1.102	0.0867838	0.140124		905	898	963	0.992265	1.06409	-0.0112023	0.089618
Tb927.3.1690	hypothetical protein, conserved	980	353	311	0.360204	0.317347	-1.47311	-1.65587		822	686	381	0.83455	0.463504	-0.26093	-1.10935
Tb927.11.7240	dynein regulatory complex subunit (CMF70)	606	744	670	1.22772	1.10561	0.295985	0.144843		451	501	515	1.11086	1.14191	0.151683	0.191445
Tb927.9.7690	hypothetical protein, conserved	1162	1145	1203	0.98537	1.03528	-0.0212625	0.0500266		1026	1078	1248	1.05068	1.21637	0.0713264	0.282587
Tb927.6.4360	hypothetical protein, conserved	135	156	137	1.15556	1.01481	0.208587	0.0212165		272	269	222	0.988971	0.816176	-0.0160005	-0.293047
Tb927.8.4340	hypothetical protein, conserved	108	391	594	3.62037	5.5	1.85614	2.45943		247	455	667	1.84211	2.7004	0.881356	1.43318
Tb927.11.12600	ATP-dependent DNA helicase, putative	651	650	897	0.998464	1.37788	-0.00221783	0.46245		800	875	967	1.09375	1.20875	0.129283	0.273516
Tb927.7.3930	hypothetical protein, conserved	1175	831	778	0.707234	0.662128	-0.49974	-0.594819		1314	1126	1119	0.856925	0.851598	-0.222758	-0.231755
Tb927.10.1830	syntaxin, putative	172	139	150	0.80814	0.872093	-0.307324	-0.197446		74	82	97	1.10811	1.31081	0.148099	0.390459
Tb927.11.11860	leucine-rich repeat protein (LRRP), putative	597	759	842	1.27136	1.41039	0.346369	0.496089		723	675	767	0.93361	1.06086	-0.0991081	0.0852309
Tb927.10.15830	hypothetical protein, conserved	337	386	389	1.1454	1.1543	0.195852	0.207022		420	376	421	0.895238	1.00238	-0.159657	0.00343091
Tb927.10.16130	hypothetical protein, unlikely	300	267	202	0.89	0.673333	-0.168123	-0.570607		247	236	252	0.955466	1.02024	-0.0657242	0.0289127
Tb927.11.10560	eukaryotic translation initation factor 4 gamma, putative	3593	3407	3260	0.948233	0.90732	-0.076687	-0.140317		3025	3040	2731	1.00496	0.90281	0.00713618	-0.147506
Tb927.7.1370	spliced leader RNA PSE-promoter transcription factor, putative (PPB1)	342	361	392	1.05556	1.1462	0.0780025	0.196857		373	397	384	1.06434	1.02949	0.0899634	0.0419307
Tb927.10.11820	hypothetical protein, conserved	262	275	241	1.04962	0.919847	0.0698648	-0.120534		258	266	281	1.03101	1.08915	0.0440552	0.123199
Tb927.9.7260	hypothetical protein, conserved	512	264	294	0.515625	0.574219	-0.955606	-0.800328		564	582	436	1.03191	0.77305	0.045324	-0.371367
Tb927.8.4070	zinc finger protein family member, putative (ZC3H25)	378	455	496	1.2037	1.31217	0.26748	0.391954		456	505	458	1.10746	1.00439	0.14725	0.00631377
Tb927.7.6820	hypothetical protein, conserved	1159	995	982	0.858499	0.847282	-0.220112	-0.239086		1373	1303	1156	0.949017	0.841952	-0.0754945	-0.24819
Tb927.4.2270	hypothetical protein, conserved	308	359	378	1.16558	1.22727	0.221053	0.295456		246	239	222	0.971545	0.902439	-0.0416477	-0.148099
Tb927.8.1690	serine/threonine-protein kinase, putative	483	875	1307	1.81159	2.706	0.85726	1.43616		407	478	577	1.17445	1.41769	0.231982	0.503543
Tb927.9.720	hypothetical protein, conserved	134	74	103	0.552239	0.768657	-0.856636	-0.379589		146	99	101	0.678082	0.691781	-0.560468	-0.531613
Tb927.2.5050	protein phosphatase 2C, putative	149	260	208	1.74497	1.39597	0.803199	0.481271		169	179	253	1.05917	1.49704	0.0829363	0.582114
Tb927.10.5470	hypothetical protein, conserved	542	437	445	0.806273	0.821033	-0.31066	-0.284488		610	490	497	0.803279	0.814754	-0.316027	-0.295563
Tb927.7.5440	hypothetical protein, conserved	1147	742	917	0.646905	0.799477	-0.628374	-0.322872		1055	1041	1052	0.98673	0.997156	-0.0192729	-0.00410829
Tb927.9.4200	fatty acyl CoA synthetase 2 (ACS2)	1157	693	751	0.598963	0.649092	-0.739462	-0.623504		1514	1150	1040	0.759577	0.686922	-0.396731	-0.541782
Tb927.10.6040	hypothetical protein	782	1624	2204	2.07673	2.81841	1.05431	1.49488		462	551	885	1.19264	1.91558	0.254159	0.937785
Tb927.5.1800	hypothetical protein, conserved	310	297	285	0.958065	0.919355	-0.0618053	-0.121306		165	172	179	1.04242	1.08485	0.0599425	0.117494
Tb927.3.3910	hypothetical protein, conserved	155	136	161	0.877419	1.03871	-0.188662	0.0547925		128	140	145	1.09375	1.13281	0.129283	0.179909
Tb927.11.6970	NADH-cytochrome b5 reductase-like protein	296	322	305	1.08784	1.03041	0.121464	0.0432121		417	388	358	0.930456	0.858513	-0.103991	-0.220088
Tb927.2.4950	hypothetical protein, conserved	533	472	418	0.885553	0.78424	-0.175349	-0.350633		658	598	609	0.908815	0.925532	-0.137942	-0.111645
Tb927.4.2570	hypothetical protein, conserved	207	210	261	1.01449	1.26087	0.0207586	0.334419		248	163	187	0.657258	0.754032	-0.605468	-0.407302
Tb927.10.11380	hypothetical protein, conserved	607	429	275	0.706755	0.453048	-0.500719	-1.14226		624	530	380	0.849359	0.608974	-0.235554	-0.715547
Tb927.1.580	phosphate-repressible phosphate permease, putative	826	1269	1150	1.53632	1.39225	0.619478	0.47742		1207	736	1043	0.609776	0.864126	-0.713648	-0.210687
Tb927.3.5290	hypothetical protein, conserved	582	601	726	1.03265	1.24742	0.0463458	0.31895		527	521	578	0.988615	1.09677	-0.0165196	0.133267
Tb927.4.4680	GINS complex subunit Psf3, putative	82	83	81	1.0122	0.987805	0.0174874	-0.017702		87	103	96	1.18391	1.10345	0.243557	0.142019
Tb927.11.15080	hypothetical protein, conserved	700	311	304	0.444286	0.434286	-1.17044	-1.20328		517	505	304	0.976789	0.588008	-0.0338809	-0.766093
Tb927.11.15620	hypothetical protein, conserved	575	483	602	0.84	1.04696	-0.251539	0.0662015		430	434	390	1.0093	0.906977	0.0133584	-0.140863
Tb927.10.12510	P-type H -ATPase, putative	1013	2663	2152	2.62883	2.12438	1.39442	1.08704		1090	2342	2534	2.14862	2.32477	1.10341	1.21709
Tb927.1.4150	hypothetical protein, unlikely	40	51	27	1.275	0.675	0.350497	-0.567041		76	57	56	0.75	0.736842	-0.415037	-0.440573
Tb927.10.620	hypothetical protein, conserved	381	335	386	0.879265	1.01312	-0.18563	0.0188098		366	285	322	0.778689	0.879781	-0.360882	-0.184783
Tb927.7.550	hypothetical protein, conserved	385	338	468	0.877922	1.21558	-0.187835	0.28165		400	433	481	1.0825	1.2025	0.114367	0.266037
Tb927.9.8610	hypothetical protein, conserved	741	892	930	1.20378	1.25506	0.26757	0.327757		872	903	863	1.03555	0.989679	0.0503979	-0.0149676
Tb927.10.15900	hypothetical protein, conserved	781	526	469	0.673496	0.600512	-0.57026	-0.735735		798	559	337	0.700501	0.422306	-0.51354	-1.24364
Tb927.11.9200	hypothetical protein, conserved	209	225	260	1.07656	1.24402	0.106422	0.315009		208	242	258	1.16346	1.24038	0.218424	0.310788
Tb927.10.11110	hypothetical protein, conserved	735	784	912	1.06667	1.24082	0.0931094	0.31129		991	1072	1012	1.08174	1.02119	0.113348	0.0302523
Tb927.11.4550	hypothetical protein, conserved	359	486	452	1.35376	1.25905	0.436972	0.332339		300	269	283	0.896667	0.943333	-0.157356	-0.0841604
Tb927.11.2220	hypothetical protein, conserved	184	124	152	0.673913	0.826087	-0.569366	-0.275634		178	198	196	1.11236	1.10112	0.153623	0.138976
Tb927.8.3080	hypothetical protein, conserved	501	583	529	1.16367	1.05589	0.218685	0.0784571		577	516	620	0.894281	1.07452	-0.1612	0.103697
Tb927.10.10110	hypothetical protein, conserved	184	142	147	0.771739	0.798913	-0.373815	-0.32389		161	174	151	1.08075	0.937888	0.112027	-0.0925121
Tb927.6.1690	AUT2/APG4/ATG4 cysteine peptidase, putative,cysteine peptidase, Clan CA, family C54, putative (ATG4.2)	97	139	188	1.43299	1.93814	0.519028	0.954676		67	68	97	1.01493	1.44776	0.0213737	0.533824
Tb927.8.3990	hypothetical protein, conserved	411	297	348	0.722628	0.846715	-0.468675	-0.240051		467	670	656	1.43469	1.40471	0.520739	0.490273
Tb927.11.7420	phosphoadenosine phosphosulfate reductase-like protein	495	461	405	0.931313	0.818182	-0.102662	-0.289507		292	297	252	1.01712	0.863014	0.0244946	-0.212545
Tb927.5.3700	hypothetical protein, conserved	416	485	427	1.16587	1.02644	0.221401	0.0376525		511	500	506	0.978474	0.990215	-0.0313952	-0.0141859
Tb927.5.370	75 kDa invariant surface glycoprotein, putative (ISG75)	178	866	1340	4.86517	7.52809	2.28249	2.91228		138	278	631	2.01449	4.57246	1.01042	2.19297
Tb927.10.9720	RNA-editing-associated protein 1,RNA-binding protein,oligo (U) binding protein,RNA editing complex protein (REAP-1)	450	544	658	1.20889	1.46222	0.273682	0.548163		462	398	392	0.861472	0.848485	-0.215124	-0.237039
Tb927.6.2450	protein kinase, putative,protein kinase B kinase, putative	244	227	268	0.930328	1.09836	-0.104189	0.135352		271	224	257	0.826568	0.948339	-0.274794	-0.0765245
Tb927.8.1840	hypothetical protein, conserved	2458	2688	2906	1.09357	1.18226	0.129048	0.24155		2536	2341	2532	0.923107	0.998423	-0.11543	-0.00227734
Tb927.11.10930	delta tubulin,tubulin delta chain (TUBD1)	621	576	625	0.927536	1.00644	-0.108524	0.00926292		633	558	540	0.881517	0.853081	-0.18194	-0.229246
Tb927.10.910	DNA repair and recombination helicase protein PIF6 (TbPIF6)	364	367	360	1.00824	0.989011	0.0118416	-0.0159415		379	341	341	0.899736	0.899736	-0.152426	-0.152426
Tb927.9.9320	protein kinase, putative	677	973	929	1.43722	1.37223	0.523284	0.456523		784	848	1016	1.08163	1.29592	0.113211	0.373975
Tb927.4.3660	hypothetical protein, conserved	288	309	276	1.07292	0.958333	0.101538	-0.0614005		465	398	453	0.855914	0.974194	-0.224462	-0.0377197
Tb927.11.6210	sterol 14-alpha-demethylase (CYP51)	1977	385	382	0.19474	0.193222	-2.36038	-2.37167		2447	1591	1280	0.650184	0.523089	-0.62108	-0.93487
Tb927.8.5610	hypothetical protein, conserved	284	286	245	1.00704	0.862676	0.0101242	-0.213109		254	276	257	1.08661	1.01181	0.11984	0.0169399
Tb927.11.7520	hypothetical protein, conserved	567	437	366	0.770723	0.645503	-0.375715	-0.631505		702	596	599	0.849003	0.853276	-0.236159	-0.228915
Tb927.9.11140	hypothetical protein, conserved	275	306	275	1.11273	1	0.1541	0		469	443	350	0.944563	0.746269	-0.0822812	-0.422233
Tb927.10.4990	cell division related protein kinase 2, putative,CDC2-related protein kinase (CRK3)	377	348	318	0.923077	0.843501	-0.115477	-0.245538		421	418	284	0.992874	0.674584	-0.0103173	-0.567929
Tb927.10.1600	hypothetical protein, conserved	88	87	82	0.988636	0.931818	-0.0164881	-0.10188		89	68	95	0.764045	1.06742	-0.388271	0.0941222
Tb927.11.10290	hypothetical protein, conserved	21	46	33	2.19048	1.57143	1.13124	0.652077		18	14	48	0.777778	2.66667	-0.36257	1.41504
Tb927.10.8310	acetyltransferase, putative	252	249	193	0.988095	0.765873	-0.017278	-0.384823		283	387	289	1.36749	1.0212	0.451532	0.0302674
Tb927.8.8180	mitochondrial RNA binding complex 1 subunit (MRB8180)	692	489	438	0.706647	0.632948	-0.500938	-0.659841		596	518	488	0.869128	0.818792	-0.20236	-0.288431
Tb927.7.6610	hypothetical protein, conserved	654	994	756	1.51988	1.15596	0.603955	0.209096		727	820	887	1.12792	1.22008	0.173669	0.286979
Tb927.7.1460	hypothetical protein, conserved	617	590	625	0.95624	1.01297	-0.0645555	0.0185857		692	588	605	0.849711	0.874277	-0.234956	-0.193837
Tb927.11.3680	calmodulin, putative	254	368	350	1.44882	1.37795	0.534877	0.462526		395	396	353	1.00253	0.893671	0.00364778	-0.162184
Tb927.9.6560	protein kinase, putative	1303	937	1119	0.71911	0.858787	-0.475716	-0.219627		1116	1583	2034	1.41846	1.82258	0.504324	0.865983
Tb927.9.11960	hypothetical protein, conserved	351	347	320	0.988604	0.911681	-0.0165354	-0.133399		373	337	349	0.903485	0.935657	-0.146427	-0.0959486
Tb927.8.3070	hypothetical protein, conserved	82	95	61	1.15854	0.743902	0.212304	-0.426815		150	126	139	0.84	0.926667	-0.251539	-0.109878
Tb927.3.4410	hypothetical protein, conserved	36	57	42	1.58333	1.16667	0.662965	0.222392		34	44	41	1.29412	1.20588	0.371969	0.270089
Tb927.10.13800	hypothetical protein, conserved	2593	1987	1929	0.766294	0.743926	-0.38403	-0.426769		2433	2617	2504	1.07563	1.02918	0.105178	0.0414982
Tb927.8.3110	hypothetical protein, conserved	379	333	312	0.878628	0.823219	-0.186676	-0.280652		293	318	269	1.08532	0.918089	0.118126	-0.123294
Tb927.2.170	leucine-rich repeat protein (LRRP), putative,leucine-rich repeat protein 1 (LRRP1), putative	1217	589	694	0.483977	0.570255	-1.04699	-0.810322		1339	1277	1379	0.953697	1.02987	-0.0683974	0.0424665
Tb927.7.5500	hypothetical protein, conserved	630	710	768	1.12698	1.21905	0.172467	0.285754		677	753	796	1.11226	1.17578	0.153494	0.233613
Tb927.4.1230	hypothetical protein	161	2444	3293	15.1801	20.4534	3.92411	4.35427		134	611	1640	4.5597	12.2388	2.18894	3.61339
Tb927.10.8150	predicted bromodomain protein	432	494	484	1.14352	1.12037	0.19348	0.163976		518	517	537	0.998069	1.03668	-0.00278782	0.05197
Tb927.3.1160	hypothetical protein, conserved	164	124	142	0.756098	0.865854	-0.403356	-0.207805		153	132	140	0.862745	0.915033	-0.212994	-0.128105
Tb927.11.5180	hypothetical protein, conserved	478	384	316	0.803347	0.661088	-0.315904	-0.597086		523	490	312	0.936902	0.596558	-0.0940292	-0.745265
Tb927.4.620	hypothetical protein, conserved	1127	840	774	0.745342	0.686779	-0.424026	-0.542082		920	946	1023	1.02826	1.11196	0.0402063	0.1531
Tb927.1.2260	calpain-like protein fragment, putative	2193	902	655	0.411309	0.298678	-1.28171	-1.74334		1486	758	458	0.510094	0.30821	-0.971164	-1.69801
Tb927.7.5600	leucine-rich repeat protein (LRRP), putative	466	709	912	1.52146	1.95708	0.605456	0.968704		385	463	565	1.2026	1.46753	0.266154	0.553392
Tb927.5.490	methyltransferase, putative	729	582	501	0.798354	0.687243	-0.3249	-0.541108		701	655	587	0.934379	0.837375	-0.0979195	-0.256054
Tb927.3.1000	frataxin-like, mitochondrial precursor, putative	575	437	363	0.76	0.631304	-0.395929	-0.663592		330	355	301	1.07576	0.912121	0.105353	-0.132703
Tb927.8.6400	hypothetical protein, conserved	201	189	135	0.940299	0.671642	-0.0888093	-0.574236		206	205	194	0.995146	0.941748	-0.00702043	-0.0865877
Tb927.5.1160	hypothetical protein, conserved	633	846	722	1.33649	1.1406	0.418452	0.189793		856	1204	1698	1.40654	1.98364	0.492153	0.988154
Tb927.6.4090	chaperonin HSP60, mitochondrial precursor, putative (HSP60)	807	598	565	0.741016	0.700124	-0.432423	-0.514318		568	474	441	0.834507	0.776408	-0.261004	-0.365112
Tb927.4.4710	hypothetical protein, conserved	764	633	659	0.828534	0.862565	-0.271367	-0.213294		747	729	668	0.975904	0.894244	-0.0351894	-0.16126
Tb927.5.3660	hypothetical protein, conserved	172	450	595	2.61628	3.4593	1.38752	1.79048		112	372	535	3.32143	4.77679	1.7318	2.25604
Tb927.10.2570	lysosomal alpha-mannosidase precursor, putative	1307	1918	3057	1.46748	2.33894	0.553344	1.22586		1434	1508	2118	1.0516	1.47699	0.0725914	0.562658
Tb927.8.2760	hypothetical protein, conserved	231	213	247	0.922078	1.06926	-0.117039	0.0966182		209	215	213	1.02871	1.01914	0.0408337	0.0273505
Tb927.10.2580	hypothetical protein, conserved	355	326	280	0.91831	0.788732	-0.122947	-0.342392		220	211	169	0.959091	0.768182	-0.0602605	-0.38048
Tb927.9.14540	leucine-rich repeat protein (LRRP, pseudogene), putative,leucine-rich repeat protein (LRRP), point mutation	103	56	76	0.543689	0.737864	-0.879146	-0.438573		73	103	106	1.41096	1.45205	0.496676	0.538096
Tb927.5.2870	hypothetical protein	188	169	204	0.898936	1.08511	-0.153709	0.117836		170	441	673	2.59412	3.95882	1.37524	1.98507
Tb927.11.360	ATP-binding protein, putative	481	382	342	0.794179	0.711019	-0.332464	-0.492041		448	449	329	1.00223	0.734375	0.00321671	-0.445411
Tb927.8.1650	protein associated with differentiation 4, putative	69	74	183	1.07246	2.65217	0.100929	1.40718		113	142	275	1.25664	2.43363	0.329568	1.28311
Tb927.4.2070	antigenic protein, putative	3142	3324	3150	1.05792	1.00255	0.0812372	0.00366865		2404	1845	2527	0.767471	1.05116	-0.381816	0.0719888
Tb927.3.960	protein transport protein Sec61 gamma subunit, putative	484	619	486	1.27893	1.00413	0.354932	0.00594927		802	962	836	1.1995	1.04239	0.262435	0.0599007
Tb927.8.3280	hypothetical protein, conserved	323	370	248	1.14551	0.767802	0.195991	-0.381194		388	363	348	0.935567	0.896907	-0.0960871	-0.156969
Tb927.11.14380	kinetoplast polyadenylation/uridylation factor 2	445	458	397	1.02921	0.892135	0.0415423	-0.164666		364	353	352	0.96978	0.967033	-0.0442703	-0.048363
Tb927.11.8820	glutathionylspermidine synthetase, putative	445	680	845	1.52809	1.89888	0.611729	0.925146		500	583	959	1.166	1.918	0.221568	0.939603
Tb927.7.3320	ATG12/APG12, putative (ATG12)	300	472	581	1.57333	1.93667	0.653824	0.953576		399	428	418	1.07268	1.04762	0.101222	0.0671142
Tb927.3.4280	mismatch repair protein MSH5, putative	230	314	365	1.36522	1.58696	0.449131	0.666263		283	258	574	0.911661	2.02827	-0.133431	1.02025
Tb927.10.4900	TPR-repeat-containing chaperone protein DNAJ, putative,TPR repeat protein	892	857	853	0.960762	0.956278	-0.0577485	-0.064498		761	779	725	1.02365	0.952694	0.0337269	-0.0699155
Tb927.1.1270	homocysteine S-methyltransferase, putative	221	86	82	0.38914	0.371041	-1.36164	-1.43035		146	162	109	1.10959	0.746575	0.150025	-0.42164
Tb05.5K5.20	hypothetical protein, conserved,BAC from homologous region on chr5	52	52	48	1	0.923077	0	-0.115477		97	52	64	0.536082	0.659794	-0.899473	-0.599913
Tb927.5.420	hypothetical protein	243	802	924	3.30041	3.80247	1.72265	1.92694		171	296	432	1.73099	2.52632	0.791601	1.33703
Tb927.11.16830	Rab-like 5, small G protein (RABL5)	687	807	755	1.17467	1.09898	0.232259	0.136167		827	849	803	1.0266	0.970979	0.0378772	-0.0424873
Tb927.3.3920	serine/threonine-protein kinase, putative,protein kinase, putative	138	247	214	1.78986	1.55072	0.839843	0.632943		154	157	184	1.01948	1.19481	0.0278342	0.256775
Tb927.6.4460	S-adenosylmethionine decarboxylase (AdoMetDC)	255	189	177	0.741176	0.694118	-0.432111	-0.526748		310	278	199	0.896774	0.641935	-0.157183	-0.6395
Tb927.9.13020	hypothetical protein, conserved	158	204	224	1.29114	1.41772	0.368645	0.503574		132	82	135	0.621212	1.02273	-0.686842	0.0324215
Tb927.8.7490	hypothetical protein, conserved	1706	2096	2082	1.2286	1.2204	0.297021	0.287352		1954	1912	2214	0.978506	1.13306	-0.0313479	0.180225
Tb927.7.4040	hypothetical protein, conserved	542	503	500	0.928044	0.922509	-0.107734	-0.116365		403	450	464	1.11663	1.15136	0.159145	0.203345
Tb927.11.14880	paraflagellar rod component, putative (PFC9)	1964	2549	2069	1.29786	1.05346	0.376136	0.0751387		1920	2130	2088	1.10938	1.0875	0.149747	0.121015
Tb927.3.5160	hypothetical protein, conserved	673	586	700	0.870728	1.04012	-0.199706	0.0567484		661	592	542	0.895613	0.81997	-0.159053	-0.286357
Tb927.9.10510	hypothetical protein, conserved	28	50	41	1.78571	1.46429	0.836501	0.550197		24	27	61	1.125	2.54167	0.169925	1.34577
Tb927.8.4480	hypothetical protein, conserved	150	165	154	1.1	1.02667	0.137504	0.0379678		126	177	168	1.40476	1.33333	0.490326	0.415037
Tb927.9.4420	hypothetical protein, conserved	550	649	568	1.18	1.03273	0.238787	0.0464593		568	618	569	1.08803	1.00176	0.121716	0.00253772
Tb927.7.400	hypothetical protein, conserved	96	162	169	1.6875	1.76042	0.754888	0.815917		65	51	117	0.784615	1.8	-0.349942	0.847997
Tb927.3.2950	ribonuclease inhibitor- like protein	483	692	724	1.43271	1.49896	0.518749	0.583967		460	493	476	1.07174	1.03478	0.0999538	0.0493277
Tb927.5.1480	hypothetical protein	104	72	66	0.692308	0.634615	-0.530515	-0.656046		114	115	121	1.00877	1.0614	0.0126	0.0859732
Tb927.7.1490	hypothetical protein, conserved	436	336	333	0.770642	0.763761	-0.375867	-0.388806		173	176	127	1.01734	0.734104	0.0248034	-0.445944
Tb927.11.10710	hypothetical protein, conserved	1246	1073	1027	0.861156	0.824238	-0.215654	-0.278868		1120	930	965	0.830357	0.861607	-0.268196	-0.214898
Tb927.10.9300	adiponectin receptor protein 1	253	307	600	1.21344	2.37154	0.279101	1.24583		348	436	499	1.25287	1.43391	0.325241	0.519953
Tb927.8.890	small GTP-binding protein Rab1, putative	2058	3605	3444	1.7517	1.67347	0.808756	0.742842		1774	2162	2623	1.21871	1.47858	0.285361	0.564212
Tb927.10.5190	hypothetical protein	431	168	151	0.389791	0.350348	-1.35923	-1.51314		494	216	203	0.437247	0.410931	-1.19348	-1.28303
Tb927.10.4840	transcription factor IIa, putative (TFIIA-2)	451	747	689	1.65632	1.52772	0.727981	0.611377		553	650	568	1.17541	1.02712	0.23316	0.0386114
Tb927.5.3550	hypothetical protein, conserved	573	699	750	1.2199	1.3089	0.286757	0.388355		614	697	635	1.13518	1.0342	0.18292	0.0485179
Tb927.11.4410	hypothetical protein, unlikely	44	57	55	1.29545	1.25	0.373458	0.321928		66	54	75	0.818182	1.13636	-0.289507	0.184425
Tb927.5.3480	hypothetical protein, conserved	391	431	451	1.1023	1.15345	0.140519	0.205959		497	469	382	0.943662	0.768612	-0.0836579	-0.379673
Tb927.10.12910	hypothetical protein, conserved	691	590	607	0.853835	0.878437	-0.227971	-0.186989		796	797	792	1.00126	0.994975	0.00181129	-0.007268
Tb927.8.1900	hypothetical protein, conserved	261	235	279	0.900383	1.06897	-0.151389	0.0962153		243	198	206	0.814815	0.847737	-0.295456	-0.238312
Tb927.6.3290	intraflagellar transport protein 20, putative (IFT20)	320	547	510	1.70938	1.59375	0.773469	0.672425		176	196	256	1.11364	1.45455	0.155278	0.540568
Tb927.4.2420	hypothetical protein, conserved	31	45	49	1.45161	1.58065	0.537657	0.660514		30	57	45	1.9	1.5	0.925999	0.584963
Tb927.10.1980	hypothetical protein, conserved	559	668	658	1.19499	1.1771	0.257	0.235239		625	577	606	0.9232	0.9696	-0.115285	-0.0445384
Tb927.11.14320	hypothetical protein, conserved	595	499	424	0.838655	0.712605	-0.25385	-0.488825		398	417	343	1.04774	0.861809	0.067279	-0.21456
Tb10.v4.0037	hypothetical protein, conserved,chrX additional, unordered contigs	545	557	760	1.02202	1.3945	0.0314211	0.479743		645	691	646	1.07132	1.00155	0.0993866	0.002235
Tb927.6.3660	hypothetical protein, conserved	203	118	106	0.581281	0.522167	-0.782693	-0.937415		128	90	72	0.703125	0.5625	-0.508147	-0.830075
Tb927.8.690	peptidyl-prolyl cis-trans isomerase/rotamase, putative,PPIase, putative (PIN1)	356	238	169	0.668539	0.474719	-0.580916	-1.07485		162	131	155	0.808642	0.95679	-0.306427	-0.0637256
Tb927.9.3120	protein kinase, putative	1336	1077	911	0.806138	0.681886	-0.310902	-0.552397		1443	1248	946	0.864865	0.655579	-0.209453	-0.609159
Tb927.10.13170	hypothetical protein, conserved	148	150	198	1.01351	1.33784	0.0193653	0.419903		129	156	174	1.2093	1.34884	0.274175	0.431716
Tb927.2.2490	hypothetical protein	131	391	424	2.98473	3.23664	1.5776	1.6945		211	581	720	2.75355	3.41232	1.4613	1.77075
Tb927.10.3190	hypothetical protein	18	30	22	1.66667	1.22222	0.736966	0.289507		19	15	37	0.789474	1.94737	-0.341037	0.961526
Tb927.8.8010	hypothetical protein, conserved	174	172	183	0.988506	1.05172	-0.0166787	0.0727563		156	170	215	1.08974	1.37821	0.123989	0.462791
Tb927.2.650	hypothetical protein	1230	846	1154	0.687805	0.938211	-0.539929	-0.0920151		1071	1246	1154	1.1634	1.0775	0.218346	0.107685
Tb927.7.6830	trans-sialidase, putative	521	147	286	0.28215	0.548944	-1.82547	-0.865268		222	70	43	0.315315	0.193694	-1.66513	-2.36815
Tb927.10.4920	hypothetical protein, conserved	165	240	260	1.45455	1.57576	0.540568	0.656046		202	200	236	0.990099	1.16832	-0.0143553	0.224432
Tb927.11.16140	DNA replication licensing factor MCM7, putative	410	385	415	0.939024	1.0122	-0.0907655	0.0174874		369	362	382	0.98103	1.03523	-0.0276311	0.0499518
Tb927.10.9560	oxidoreductase, putative	101	90	72	0.891089	0.712871	-0.166358	-0.488286		100	80	98	0.8	0.98	-0.321928	-0.0291463
Tb927.10.13980	hypothetical protein, conserved	242	227	179	0.938017	0.739669	-0.0923148	-0.435047		201	219	188	1.08955	0.935323	0.123735	-0.0964628
Tb927.7.1350	hypothetical protein, conserved	537	424	409	0.789572	0.761639	-0.340858	-0.392821		413	358	284	0.866828	0.687651	-0.206182	-0.540251
Tb927.11.9090	hypothetical protein, conserved	201	333	296	1.65672	1.47264	0.728327	0.558402		234	256	303	1.09402	1.29487	0.129635	0.372809
Tb927.1.1930	phosphatidylinositol 3-kinase, putative	2317	1706	1987	0.736297	0.857574	-0.44164	-0.221666		1975	1831	2284	0.927089	1.15646	-0.109221	0.20971
Tb927.8.3490	hypothetical protein, conserved	511	505	535	0.988258	1.04697	-0.0170399	0.0662156		562	623	696	1.10854	1.23843	0.148662	0.308517
Tb927.8.5420	hypothetical protein, conserved	198	139	114	0.70202	0.575758	-0.510416	-0.796467		271	298	246	1.09963	0.907749	0.137019	-0.139635
Tb927.11.6310	hypothetical protein, conserved	238	233	223	0.978992	0.936975	-0.0306316	-0.0939179		218	238	197	1.09174	0.90367	0.126633	-0.146133
Tb927.10.13900	UDP-galactose transporter	361	323	295	0.894737	0.817175	-0.160465	-0.291284		317	363	398	1.14511	1.25552	0.195487	0.328286
Tb927.4.2480	8-oxoguanine DNA glycosylase, putative	322	282	289	0.875776	0.897516	-0.191366	-0.155991		288	276	289	0.958333	1.00347	-0.0614005	0.00500068
Tb927.11.10440	hypothetical protein, conserved	205	211	220	1.02927	1.07317	0.0416191	0.10188		145	154	119	1.06207	0.82069	0.0868775	-0.285091
Tb927.11.3020	hypothetical protein, conserved	462	444	454	0.961039	0.982684	-0.0573332	-0.0252006		713	675	729	0.946704	1.02244	-0.0790146	0.0320167
Tb927.3.760	hypothetical protein, conserved	416	508	521	1.22115	1.2524	0.288245	0.3247		455	459	551	1.00879	1.21099	0.0126276	0.276186
Tb927.11.15030	small GTPase (X3)	534	586	590	1.09738	1.10487	0.134061	0.143875		309	377	399	1.22006	1.29126	0.286958	0.368782
Tb927.11.9810	NUDIX hydrolase, conserved	285	290	294	1.01754	1.03158	0.025091	0.0448542		388	358	314	0.92268	0.809278	-0.116097	-0.305292
Tb927.6.4940	hypothetical protein, conserved	391	338	349	0.86445	0.892583	-0.210145	-0.163942		312	289	319	0.926282	1.02244	-0.110477	0.0320104
Tb927.8.2610	5-methyltetrahydropteroyltriglutamate-homocysteine S-methyltransferase, putative	161	225	268	1.39752	1.6646	0.482864	0.735172		148	234	356	1.58108	2.40541	0.660911	1.26628
Tb927.5.1360	nucleoside 2-deoxyribosyltransferase (NDRT)	475	2102	1251	4.42526	2.63368	2.14576	1.39708		398	958	1204	2.40704	3.02513	1.26726	1.597
Tb09.v4.0014	hypothetical protein,chrIX additional, unordered contigs	33	35	29	1.06061	0.878788	0.0848889	-0.186413		23	28	30	1.21739	1.30435	0.283793	0.383329
Tb927.9.10520	hypothetical protein, conserved	719	230	230	0.319889	0.319889	-1.64436	-1.64436		668	421	272	0.63024	0.407186	-0.666028	-1.29624
Tb927.6.3300	GPI alpha-mannosyltransferase I (GPI14)	366	191	192	0.521858	0.52459	-0.938271	-0.930737		467	414	289	0.88651	0.618844	-0.173792	-0.692353
Tb927.8.6020	hypothetical protein, conserved	253	263	270	1.03953	1.06719	0.0559254	0.093822		288	281	293	0.975694	1.01736	-0.0354987	0.0248319
Tb927.9.9520	zinc finger protein family member, putative (ZC3H29)	253	278	353	1.09881	1.39526	0.135947	0.480531		404	542	494	1.34158	1.22277	0.423938	0.290156
Tb927.11.13480	hypothetical protein, conserved	88	124	114	1.40909	1.29545	0.494765	0.373458		54	74	87	1.37037	1.61111	0.454566	0.688056
Tb927.3.1140	hypothetical protein, conserved	543	448	377	0.825046	0.694291	-0.277453	-0.526388		483	457	376	0.94617	0.778468	-0.079829	-0.361291
Tb927.8.5130	hypothetical protein, conserved	352	336	310	0.954545	0.880682	-0.0671142	-0.183307		371	334	321	0.90027	0.865229	-0.151571	-0.208846
Tb927.8.3460	hypothetical protein, conserved	1429	1155	1332	0.808258	0.93212	-0.307113	-0.101412		1181	1357	1415	1.14903	1.19814	0.200412	0.260793
Tb927.10.15980	hypothetical protein	50	45	53	0.9	1.06	-0.152003	0.0840643		70	68	94	0.971429	1.34286	-0.0418202	0.425306
Tb927.6.2370	ubiquitin-protein ligase, putative	782	619	562	0.79156	0.71867	-0.337229	-0.476598		912	946	950	1.03728	1.04167	0.0528064	0.0588937
Tb927.9.3580	hypothetical protein, conserved	292	253	305	0.866438	1.04452	-0.206831	0.0628409		287	242	219	0.843206	0.763066	-0.246044	-0.39012
Tb927.4.3350	hypothetical protein, conserved	1223	1428	1380	1.16762	1.12837	0.223572	0.174244		965	952	1154	0.986528	1.19585	-0.0195674	0.258042
Tb927.4.5320	hypothetical protein, conserved	778	538	593	0.691517	0.762211	-0.532164	-0.391738		778	802	805	1.03085	1.0347	0.0438321	0.0492186
Tb927.6.3550	phospholipid-translocating P-type ATPase (flippase), putative	572	605	1085	1.05769	1.89685	0.08092	0.923608		467	735	940	1.57388	2.01285	0.654322	1.00924
Tb927.11.5950	hypothetical protein, conserved	3343	3736	2201	1.11756	0.658391	0.160351	-0.602984		3536	5117	5756	1.44712	1.62783	0.53318	0.702948
Tb927.7.3730	RNA-binding protein, putative (RBP26)	43	56	70	1.30233	1.62791	0.38109	0.703018		25	29	61	1.16	2.44	0.214125	1.28688
Tb927.4.3030	hypothetical protein, conserved	362	373	329	1.03039	0.90884	0.0431859	-0.137902		528	474	501	0.897727	0.948864	-0.155651	-0.0757273
Tb927.11.3760	hypothetical protein	466	1266	1341	2.71674	2.87768	1.44188	1.52491		571	878	1339	1.53765	2.34501	0.62073	1.22959
Tb927.4.980	actin, putative	275	297	277	1.08	1.00727	0.111031	0.0104544		313	263	232	0.840256	0.741214	-0.2511	-0.432038
Tb927.10.860	hypothetical protein, unlikely	111	103	114	0.927928	1.02703	-0.107915	0.0384741		44	45	55	1.02273	1.25	0.0324215	0.321928
Tb927.5.1220	hypothetical protein, conserved	192	162	151	0.84375	0.786458	-0.245112	-0.346558		125	136	141	1.088	1.128	0.121679	0.173767
Tb927.7.3120	small nuclear ribonucleoprotein SmD1,SmD-1 like small nuclear ribonucleoprotein (Sm-D1)	854	881	718	1.03162	0.840749	0.0449059	-0.250252		737	768	676	1.04206	0.917232	0.0594417	-0.124641
Tb927.1.590	hypothetical protein, unlikely	699	941	816	1.34621	1.16738	0.428902	0.223277		665	594	421	0.893233	0.633083	-0.162891	-0.659534
Tb927.7.5470	hypothetical protein, conserved	637	866	967	1.3595	1.51805	0.443074	0.602223		613	630	815	1.02773	1.32953	0.0394648	0.410913
Tb927.11.5860	protein kinase, putative	179	125	191	0.698324	1.06704	-0.518031	0.0936131		183	239	273	1.30601	1.4918	0.385167	0.577057
Tb927.9.10530	hypothetical protein, conserved	773	729	897	0.943079	1.16041	-0.0845496	0.21464		655	570	750	0.870229	1.14504	-0.200533	0.195396
Tb927.3.1070	peptide chain release factor 1, putative	362	304	300	0.839779	0.828729	-0.251918	-0.271027		199	229	193	1.15075	0.969849	0.202579	-0.0441676
Tb927.5.1130	hypothetical protein, conserved	967	540	507	0.558428	0.524302	-0.840556	-0.93153		1237	1050	639	0.848828	0.516572	-0.236456	-0.952958
Tb927.5.690	hypothetical protein, conserved	314	375	344	1.19427	1.09554	0.256126	0.131644		297	283	308	0.952862	1.03704	-0.0696609	0.0524674
Tb927.9.10370	TAX-1	499	563	506	1.12826	1.01403	0.174095	0.0200976		415	529	525	1.2747	1.26506	0.350156	0.339206
Tb927.7.5520	hypothetical protein, conserved	357	354	338	0.991597	0.946779	-0.0121747	-0.0789008		330	348	316	1.05455	0.957576	0.0766213	-0.0625415
Tb927.4.4890	hypothetical protein, conserved	504	326	348	0.646825	0.690476	-0.628552	-0.534336		585	397	420	0.678632	0.717949	-0.559298	-0.478047
Tb927.8.750	nucleolar RNA-binding protein, putative	782	596	501	0.762148	0.640665	-0.391856	-0.642358		474	453	459	0.955696	0.968354	-0.065376	-0.0463929
Tb927.10.11730	zinc finger protein family member, putative (ZC3H33)	523	603	608	1.15296	1.16252	0.205347	0.21726		526	562	592	1.06844	1.12548	0.0955073	0.170534
Tb927.4.610	hypothetical protein, conserved	200	296	343	1.48	1.715	0.565597	0.778209		156	166	213	1.0641	1.36538	0.0896372	0.449307
Tb927.8.5990	hypothetical protein, conserved	693	488	395	0.704185	0.569986	-0.505974	-0.811003		723	604	436	0.835408	0.603043	-0.259447	-0.729668
Tb927.10.5960	engulfment and cell motility domain 2, putative	101	150	194	1.48515	1.92079	0.570607	0.941701		68	109	129	1.60294	1.89706	0.680721	0.923764
Tb927.5.3030	intraflagellar transport protein IFT122, putative (IFT122B)	1478	2000	2120	1.35318	1.43437	0.436354	0.520418		1627	1507	1664	0.926245	1.02274	-0.110535	0.0324412
Tb927.7.3780	poly(A) polymerase, putative	521	613	502	1.17658	0.963532	0.234604	-0.053596		615	637	620	1.03577	1.00813	0.050707	0.0116818
Tb927.4.3900	hypothetical protein, conserved	446	500	498	1.12108	1.11659	0.164884	0.159102		462	446	443	0.965368	0.958874	-0.0508491	-0.0605862
Tb927.5.4450	hypothetical protein, conserved	283	258	244	0.911661	0.862191	-0.133431	-0.213921		312	299	208	0.958333	0.666667	-0.0614005	-0.584963
Tb927.5.2820	protein kinase, putative	618	624	726	1.00971	1.17476	0.0139392	0.232363		707	820	765	1.15983	1.08204	0.213914	0.11375
Tb927.11.7550	hypothetical protein, conserved	148	923	1489	6.23649	10.0608	2.64073	3.33067		90	258	591	2.86667	6.56667	1.51937	2.71516
Tb927.11.10400	hypothetical protein, conserved	211	197	178	0.933649	0.843602	-0.0990474	-0.245366		288	291	197	1.01042	0.684028	0.0149503	-0.547873
Tb927.2.5650	hypothetical protein, conserved	253	614	508	2.42688	2.00791	1.2791	1.00569		194	212	306	1.09278	1.57732	0.128008	0.657475
Tb927.3.5760	hypothetical protein, conserved	149	86	115	0.577181	0.771812	-0.792904	-0.373678		134	153	105	1.14179	0.783582	0.191299	-0.351844
Tb927.7.3710	hypothetical protein, conserved	209	246	239	1.17703	1.14354	0.235155	0.193508		266	214	245	0.804511	0.921053	-0.313815	-0.118644
Tb927.7.5450	lipin, putative	220	254	303	1.15455	1.37727	0.207325	0.461814		171	184	248	1.07602	1.45029	0.105709	0.536344
Tb927.10.9660	hypothetical protein, conserved	706	632	567	0.895184	0.803116	-0.159744	-0.316319		648	646	630	0.996914	0.972222	-0.00445965	-0.040642
Tb927.5.4390	hypothetical protein, conserved	281	388	339	1.38078	1.20641	0.465487	0.270715		181	231	272	1.27624	1.50276	0.351903	0.587617
Tb927.9.11150	hypothetical protein, conserved	459	467	395	1.01743	0.860566	0.0249284	-0.216641		412	363	384	0.881068	0.932039	-0.182675	-0.101538
Tb927.9.11280	unspecified product	584	488	469	0.835616	0.803082	-0.259087	-0.31638		541	498	450	0.920518	0.831793	-0.119483	-0.265704
Tb927.11.2460	hypothetical protein, conserved	753	802	851	1.06507	1.13015	0.0909524	0.176509		580	502	468	0.865517	0.806897	-0.208366	-0.309544
Tb927.11.2930	hypothetical protein, conserved	2293	1495	1080	0.651984	0.470999	-0.617091	-1.08621		3090	1634	1071	0.528803	0.346602	-0.919199	-1.52865
Tb927.10.10270	hypothetical protein	29	78	265	2.68966	9.13793	1.42742	3.19187		32	42	51	1.3125	1.59375	0.392317	0.672425
Tb927.6.3440	hypothetical protein, conserved	269	234	284	0.869888	1.05576	-0.201098	0.0782848		192	151	123	0.786458	0.640625	-0.346558	-0.642448
Tb927.7.5770	Nuclear Dbf2-related kinase (PK53)	283	313	390	1.10601	1.37809	0.145361	0.462672		232	300	423	1.2931	1.82328	0.370838	0.866533
Tb927.11.14640	hypothetical protein, conserved	341	378	480	1.1085	1.40762	0.148614	0.493263		406	406	483	1	1.18966	0	0.250543
Tb927.2.4530	hypothetical protein, conserved	236	216	258	0.915254	1.09322	-0.127756	0.128584		248	264	305	1.06452	1.22984	0.0901978	0.298469
Tb927.4.320	hypothetical protein, conserved	752	464	449	0.617021	0.597074	-0.696608	-0.744017		799	888	794	1.11139	0.993742	0.152364	-0.0090565
Tb927.5.3280	hypothetical protein, conserved	832	1013	1090	1.21755	1.3101	0.283979	0.389673		979	878	882	0.896834	0.900919	-0.157088	-0.15053
Tb927.2.4670	hypothetical protein, conserved	47	92	99	1.95745	2.10638	0.968973	1.07477		50	99	100	1.98	2	0.9855	1
Tb927.10.9590	hypothetical protein, conserved	164	172	180	1.04878	1.09756	0.0687128	0.134301		172	167	182	0.97093	1.05814	-0.0425605	0.0815299
Tb927.9.2350	serine/threonine protein kinase, putative	592	571	843	0.964527	1.42399	-0.0521064	0.509935		726	830	986	1.14325	1.35813	0.193142	0.441618
Tb927.3.2940	hypothetical protein, conserved	64	108	97	1.6875	1.51562	0.754888	0.599913		53	45	52	0.849057	0.981132	-0.236067	-0.0274807
Tb927.2.3920	hypothetical protein, conserved	95	80	91	0.842105	0.957895	-0.247928	-0.062061		129	118	106	0.914729	0.821705	-0.128584	-0.283307
Tb927.1.4180	leucine-rich repeat protein (LRRP), putative	488	595	594	1.21926	1.21721	0.286009	0.283582		538	561	488	1.04275	0.907063	0.0603946	-0.140725
Tb927.9.2550	hypothetical protein, conserved	878	940	1119	1.07062	1.27449	0.0984398	0.349917		926	924	937	0.99784	1.01188	-0.00311934	0.0170369
Tb927.1.2140	hypothetical protein, unlikely	172	189	199	1.09884	1.15698	0.135978	0.21036		126	132	192	1.04762	1.52381	0.0671142	0.607683
Tb927.10.12810	cholinephosphate cytidylyltransferase A, putative	689	924	891	1.34107	1.29318	0.423389	0.370921		879	1035	887	1.17747	1.0091	0.235696	0.0130709
Tb927.1.4690	arginine N-methyltransferase (PRMT1)	1183	565	375	0.477599	0.316991	-1.06613	-1.65749		1163	1078	750	0.926913	0.644884	-0.109494	-0.632889
Tb927.6.4140	paraflagellar rod component, putative (PFC4)	1824	1294	717	0.70943	0.393092	-0.495268	-1.34706		2337	2406	1763	1.02953	0.754386	0.0419789	-0.406625
Tb927.8.3660	protein transport protein Sec23 (SEC23.1)	1302	1409	1856	1.08218	1.4255	0.113942	0.511467		1712	1663	1714	0.971379	1.00117	-0.0418945	0.00168441
Tb927.9.2620	hypothetical protein, conserved	760	611	651	0.803947	0.856579	-0.314827	-0.223342		729	555	515	0.761317	0.706447	-0.393431	-0.501346
Tb927.10.5770	valosin-containing protein homolog,Transitional endoplasmic reticulum ATPase, putative (VCP)	3150	2799	2131	0.888571	0.676508	-0.17044	-0.563821		3779	3647	3205	0.96507	0.848108	-0.0512943	-0.23768
Tb927.3.4160	hypothetical protein, conserved	760	377	367	0.496053	0.482895	-1.01143	-1.05022		618	614	318	0.993528	0.514563	-0.00936818	-0.95858
Tb927.11.14860	hypothetical protein, conserved	272	270	350	0.992647	1.28676	-0.0106472	0.363748		220	216	190	0.981818	0.863636	-0.0264722	-0.211504
Tb927.10.5970	predicted zinc finger protein	306	270	305	0.882353	0.996732	-0.180572	-0.00472241		330	342	372	1.03636	1.12727	0.0515303	0.172837
Tb927.10.6760	hypothetical protein, conserved	59	74	110	1.25424	1.86441	0.32681	0.898717		108	165	156	1.52778	1.44444	0.611435	0.530515
Tb927.3.3950	hypothetical protein, conserved	729	833	657	1.14266	0.901235	0.192398	-0.150025		573	529	452	0.923211	0.788831	-0.115267	-0.342212
Tb927.11.14670	hypothetical protein, conserved	35	46	41	1.31429	1.17143	0.394279	0.228269		36	32	69	0.888889	1.91667	-0.169925	0.938599
Tb927.4.2720	ATP dependent DEAD-box helicase (RH)	604	729	921	1.20695	1.52483	0.27137	0.608653		775	781	725	1.00774	0.935484	0.0111262	-0.0962153
Tb927.6.2750	hypothetical protein, conserved	171	169	154	0.988304	0.900585	-0.0169731	-0.151066		180	151	127	0.838889	0.705556	-0.253448	-0.503168
Tb927.11.10500	hypothetical protein, conserved	104	125	106	1.20192	1.01923	0.265345	0.0274807		163	146	146	0.895706	0.895706	-0.158904	-0.158904
Tb927.9.2990	hypothetical protein	248	148	160	0.596774	0.645161	-0.744743	-0.632268		277	313	268	1.12996	0.967509	0.176277	-0.047653
Tb927.10.8840	hypothetical protein, conserved	114	152	159	1.33333	1.39474	0.415037	0.479993		89	86	111	0.966292	1.24719	-0.0494687	0.318682
Tb927.8.6630	hypothetical protein	415	451	592	1.08675	1.42651	0.120016	0.512486		433	579	475	1.33718	1.097	0.419196	0.13356
Tb927.10.12210	ribulose-5-phosphate 3-epimerase, putative	394	245	251	0.621827	0.637056	-0.685414	-0.650508		379	382	264	1.00792	0.69657	0.0113748	-0.52166
Tb927.10.2850	hypothetical protein	64	164	217	2.5625	3.39062	1.35755	1.76155		81	108	98	1.33333	1.20988	0.415037	0.27486
Tb927.5.2890	hypothetical protein, conserved	1569	867	963	0.552581	0.613767	-0.855741	-0.704238		1626	1455	1564	0.894834	0.96187	-0.160308	-0.0560867
Tb927.11.11330	heat shock protein 70	50988	18105	11997	0.355084	0.235291	-1.49377	-2.08748		49004	34648	17297	0.707044	0.352971	-0.500127	-1.50238
Tb927.2.3580	transcription elongation factor s-II, putative (TFIIS2-1)	1259	935	1013	0.742653	0.804607	-0.42924	-0.313644		1217	2078	2427	1.70748	1.99425	0.771866	0.995845
Tb927.10.5170	hypothetical protein, conserved	1017	1026	1322	1.00885	1.2999	0.0127111	0.378402		1071	1090	1174	1.01774	1.09617	0.0253697	0.132474
Tb927.11.9350	phosphonopyruvate decarboxylase-like protein, putative	384	415	396	1.08073	1.03125	0.112005	0.0443941		329	307	327	0.933131	0.993921	-0.0998489	-0.00879695
Tb927.4.1400	vacuolar transport protein 4A, putative	129	175	294	1.35659	2.27907	0.439984	1.18845		140	137	157	0.978571	1.12143	-0.0312509	0.165338
Tb927.3.860	acyl carrier protein,acyl carrier protein, mitochondrial precursor, putative (ACP)	1628	1527	971	0.937961	0.596437	-0.0924006	-0.745557		1095	1078	783	0.984475	0.715068	-0.0225737	-0.483847
Tb927.8.8040	kinetoplastid-specific phospho-protein phosphatase, putative	163	192	187	1.17791	1.14724	0.236234	0.198166		238	240	247	1.0084	1.03782	0.0120728	0.0535495
Tb927.11.5730	pre-mRNA splicing factor, putative,ATP- dependent RNA helicase, putative	784	753	908	0.960459	1.15816	-0.0582038	0.211839		792	752	710	0.949495	0.896465	-0.0747678	-0.157681
Tb927.9.13040	hypothetical protein, conserved	387	333	316	0.860465	0.816537	-0.216811	-0.292409		436	391	424	0.896789	0.972477	-0.15716	-0.0402639
Tb927.11.2350	hypothetical protein, conserved	181	197	205	1.0884	1.1326	0.122206	0.179634		175	229	208	1.30857	1.18857	0.387993	0.249229
Tb927.6.2470	hypothetical protein, conserved	277	213	196	0.768953	0.707581	-0.379033	-0.499032		246	222	201	0.902439	0.817073	-0.148099	-0.291463
Tb927.3.5190	hypothetical protein, conserved	146	215	285	1.4726	1.95205	0.558368	0.964994		158	163	236	1.03165	1.49367	0.0449474	0.578862
Tb927.10.13810	hypothetical protein, conserved	206	172	137	0.834951	0.665049	-0.260236	-0.588468		140	144	140	1.02857	1	0.040642	0
Tb927.11.11770	eukaryotic translation initiation factor 4e, putative	1395	1195	1250	0.856631	0.896057	-0.223255	-0.158337		1389	1345	1178	0.968323	0.848092	-0.0464404	-0.237707
Tb927.8.6810	protein kinase, putative	266	308	283	1.15789	1.06391	0.211504	0.0893758		258	257	247	0.996124	0.957364	-0.00560271	-0.06286
Tb927.10.760	hypothetical protein, conserved	459	229	230	0.498911	0.501089	-1.00315	-0.99686		395	199	195	0.503797	0.493671	-0.989084	-1.01838
Tb927.6.2740	pyridoxal kinase (pdxK)	1807	800	589	0.442723	0.325955	-1.17552	-1.61726		1697	1556	959	0.916912	0.565115	-0.125145	-0.823384
Tb08.27P2.80	hypothetical protein,BAC from homologous region on chr8	103	109	88	1.05825	0.854369	0.0816838	-0.227069		72	120	127	1.66667	1.76389	0.736966	0.81876
Tb927.2.4710	RNA-binding protein, putative (TRRM1)	4083	2281	1304	0.558658	0.319373	-0.839963	-1.64669		3665	4166	2450	1.1367	0.668486	0.18485	-0.581031
Tb927.7.2320	hypothetical protein, conserved	403	586	525	1.45409	1.30273	0.540121	0.381538		394	420	534	1.06599	1.35533	0.0921937	0.438644
Tb927.8.4810	prohibitin 1 (PHB1)	795	519	337	0.65283	0.423899	-0.61522	-1.23821		494	412	346	0.834008	0.700405	-0.261867	-0.513739
Tb927.3.5080	hypothetical protein, conserved	342	944	1369	2.76023	4.00292	1.46479	2.00105		394	536	1334	1.36041	3.38579	0.444037	1.75949
Tb927.9.8210	Peptide deformylase 2	347	393	310	1.13256	0.893372	0.179594	-0.162667		384	354	310	0.921875	0.807292	-0.117357	-0.308838
Tb927.10.12720	hypothetical protein, conserved	911	825	925	0.905598	1.01537	-0.143057	0.0220023		709	659	586	0.929478	0.826516	-0.105507	-0.274885
Tb927.11.5980	hypothetical protein, conserved	280	294	271	1.05	0.967857	0.0703893	-0.047134		260	258	205	0.992308	0.788462	-0.0111406	-0.342888
Tb927.10.6090	tRNA pseudouridine synthase A, putative	601	575	544	0.956739	0.905158	-0.063803	-0.143758		633	728	626	1.15008	0.988942	0.201733	-0.0160428
Tb927.10.11640	hypothetical protein, conserved	269	159	251	0.591078	0.933086	-0.758579	-0.0999188		179	214	252	1.19553	1.40782	0.257651	0.493464
Tb927.10.8620	hypothetical protein, conserved	238	248	230	1.04202	0.966387	0.0593785	-0.0493277		152	121	179	0.796053	1.17763	-0.329064	0.235888
Tb927.11.6350	AAA ATPase, putative	1698	1642	1429	0.96702	0.841578	-0.0483823	-0.248831		1751	1815	1972	1.03655	1.12621	0.0517905	0.17148
Tb927.3.1360	cytosine-specific DNA methylase, putative	280	267	267	0.953571	0.953571	-0.0685871	-0.0685871		282	324	354	1.14894	1.25532	0.200299	0.328054
Tb927.10.14000	aconitase (ACO)	2472	714	682	0.288835	0.27589	-1.79168	-1.85784		2210	624	913	0.282353	0.413122	-1.82443	-1.27536
Tb927.4.3540	hypothetical protein, conserved	433	493	509	1.13857	1.17552	0.187221	0.233299		408	431	433	1.05637	1.06127	0.0791187	0.0857979
Tb927.9.15100	hypothetical protein, conserved	302	1120	1256	3.70861	4.15894	1.89088	2.05622		303	621	1109	2.0495	3.66007	1.03528	1.87187
Tb927.3.4760	dynamin, putative,vacuolar sortin protein 1, putative	1621	918	936	0.566317	0.577421	-0.820318	-0.792304		1552	824	739	0.530928	0.47616	-0.913412	-1.07048
Tb927.9.9690	hypothetical protein, conserved	136	126	144	0.926471	1.05882	-0.110183	0.0824622		129	126	124	0.976744	0.96124	-0.0339473	-0.0570309
Tb927.4.4220	small GTP-binding rab protein, putative (TbRX2)	332	353	473	1.06325	1.4247	0.0884849	0.510657		323	356	257	1.10217	0.795666	0.140343	-0.329766
Tb927.7.6200	chaperone protein DNAj, putative	187	132	105	0.705882	0.561497	-0.5025	-0.832649		227	161	148	0.709251	0.651982	-0.495632	-0.617095
Tb927.10.3650	NADH-dependent fumarate reductase, putative	1684	1662	1955	0.986936	1.16093	-0.0189718	0.215276		1736	1205	1344	0.694124	0.774194	-0.526734	-0.369234
Tb927.7.6210	hypothetical protein, conserved	257	231	208	0.898833	0.809339	-0.153876	-0.305185		225	222	212	0.986667	0.942222	-0.0193653	-0.0858607
Tb927.4.4620	cytochrome oxidase subunit VIII (COXVIII)	1845	1543	1174	0.836314	0.636314	-0.257883	-0.652188		1251	1124	563	0.898481	0.45004	-0.15444	-1.15187
Tb927.11.12340	predicted Zinc finger, C3HC4 type (RING finger) protein	251	303	360	1.20717	1.43426	0.27163	0.52031		352	361	367	1.02557	1.04261	0.0364234	0.0602046
Tb927.5.2450	5'-3' exonuclease, pseudogene, putative,5'-3' exonuclease, frameshift,exoribonuclease 2, frameshift (XRNB)	822	743	975	0.903893	1.18613	-0.145776	0.246264		715	837	883	1.17063	1.23497	0.227284	0.30447
Tb927.11.11510	hypothetical protein	421	432	455	1.02613	1.08076	0.0372111	0.112046		345	388	399	1.12464	1.15652	0.16946	0.209792
Tb927.2.5970	hypothetical protein, conserved	646	452	437	0.69969	0.676471	-0.515211	-0.563901		573	342	268	0.596859	0.467714	-0.744539	-1.0963
Tb927.10.1310	hypothetical protein, conserved	373	260	296	0.697051	0.793566	-0.520664	-0.333578		413	393	390	0.951574	0.94431	-0.0716125	-0.0826677
Tb927.6.4000	small glutamine-rich tetratricopeptide repeat protein, putative (SGT)	2052	836	1006	0.407407	0.490253	-1.29546	-1.0284		1944	2095	1921	1.07767	0.988169	0.107922	-0.0171707
Tb927.11.2610	hypothetical protein, conserved	7518	5793	4376	0.770551	0.58207	-0.376038	-0.780736		7110	7126	6734	1.00225	0.947117	0.00324292	-0.0783858
Tb927.10.5820	predicted RanGDP binding protein	1027	1057	1260	1.02921	1.22687	0.0415392	0.294988		1019	1006	1058	0.987242	1.03827	-0.0185237	0.0541856
Tb927.6.1490	leucine-rich repeat protein (LRRP), putative	210	224	213	1.06667	1.01429	0.0931094	0.0204641		270	255	294	0.944444	1.08889	-0.0824622	0.122857
Tb927.3.2770	hypothetical protein, conserved	833	791	705	0.94958	0.846339	-0.0746388	-0.240693		918	791	862	0.861656	0.938998	-0.214816	-0.0908063
Tb927.3.3010	hypothetical protein, conserved	84	86	87	1.02381	1.03571	0.0339473	0.0506261		127	115	144	0.905512	1.13386	-0.143195	0.18124
Tb927.10.6880	glyceraldehyde 3-phosphate dehydrogenase, cytosolic (GAP)	2146	2608	1864	1.21528	0.868593	0.281294	-0.203248		1857	2718	3091	1.46365	1.66451	0.549572	0.7351
Tb927.8.4400	hypothetical protein, conserved	1151	1204	1149	1.04605	0.998262	0.0649476	-0.00250904		1228	1295	1387	1.05456	1.12948	0.0766415	0.175657
Tb927.10.2630	hypothetical protein, conserved	230	235	218	1.02174	0.947826	0.0310269	-0.0773057		197	176	206	0.893401	1.04569	-0.16262	0.0644487
Tb927.8.4680	hypothetical protein, conserved	190	256	317	1.34737	1.66842	0.430144	0.738483		213	266	243	1.24883	1.14085	0.320573	0.190103
Tb927.11.11040	hypothetical protein, conserved	142	136	192	0.957746	1.35211	-0.0622843	0.435215		150	170	196	1.13333	1.30667	0.180572	0.385891
Tb927.9.11970	hypothetical protein, conserved	218	268	294	1.22936	1.34862	0.297905	0.431488		311	370	327	1.18971	1.05145	0.250611	0.0723761
Tb927.10.12060	hypothetical protein, conserved	202	204	218	1.0099	1.07921	0.0142139	0.109973		156	156	186	1	1.19231	0	0.253757
Tb927.10.8540	chaperone protein DNAj, putative	285	314	240	1.10175	0.842105	0.139803	-0.247928		244	291	265	1.19262	1.08607	0.254138	0.119111
Tb927.11.160	hypothetical protein, conserved	333	430	361	1.29129	1.08408	0.368814	0.116477		313	392	293	1.2524	0.936102	0.324691	-0.095262
Tb927.10.590	hypothetical protein, conserved	478	506	464	1.05858	0.970711	0.0821268	-0.0428858		537	534	568	0.994413	1.05773	-0.00808235	0.0809688
Tb927.2.2460	ubiquitin-conjugating enzyme e2, putative	854	418	450	0.489461	0.526932	-1.03073	-0.924311		755	457	358	0.605298	0.474172	-0.724282	-1.07652
Tb927.11.12490	hypothetical protein, conserved	574	411	374	0.716028	0.651568	-0.481912	-0.618012		485	411	337	0.847423	0.694845	-0.238846	-0.525236
Tb927.10.1390	hypoxanthine-guanine phosphoribosyltransferase, putative	1876	547	347	0.291578	0.184968	-1.77805	-2.43465		2167	2372	1504	1.0946	0.694047	0.130405	-0.526895
Tb927.11.5790	hypothetical protein, conserved	206	290	475	1.40777	2.30583	0.493409	1.20528		251	286	377	1.13944	1.50199	0.188328	0.586877
Tb927.9.8060	hypothetical protein, conserved	471	646	785	1.37155	1.66667	0.455807	0.736966		470	515	628	1.09574	1.33617	0.131912	0.418104
Tb927.10.3000	hypothetical protein, conserved	1550	1771	2177	1.14258	1.40452	0.192296	0.490073		1242	1331	1512	1.07166	1.21739	0.0998454	0.283793
Tb927.8.7420	hypothetical protein, conserved	445	495	394	1.11236	0.885393	0.153623	-0.17561		578	458	518	0.792388	0.896194	-0.335722	-0.158117
Tb927.10.5520	hypothetical protein, conserved	599	707	844	1.1803	1.40902	0.239154	0.494687		540	803	950	1.48704	1.75926	0.572441	0.814968
Tb927.8.5090	DNA-directed RNA polymerase I largest subunit (RPA190)	4051	2176	1808	0.537151	0.44631	-0.8966	-1.16388		3671	2946	2117	0.802506	0.576682	-0.317416	-0.794152
Tb927.10.14220	hypothetical protein, conserved	344	460	521	1.33721	1.51453	0.419225	0.598875		174	215	230	1.23563	1.32184	0.305249	0.402547
Tb927.5.4190	histone H4, putative	3688	2553	1680	0.692245	0.455531	-0.530645	-1.13438		3057	2539	1889	0.830553	0.617926	-0.267856	-0.694494
Tb927.7.1630	hypothetical protein, conserved	403	434	377	1.07692	0.935484	0.106915	-0.0962153		379	424	378	1.11873	0.997361	0.161866	-0.00381161
Tb927.9.4680	ATP-dependent DEAD box helicase, putative	3194	2761	2038	0.864433	0.638071	-0.210173	-0.64821		5046	4840	3324	0.959176	0.65874	-0.0601332	-0.60222
Tb927.9.10580	3-demethylubiquinone-9 3-methyltransferase, putative	181	179	159	0.98895	0.878453	-0.0160301	-0.186963		151	141	118	0.933775	0.781457	-0.0988534	-0.355762
Tb927.3.2420	hypothetical protein, conserved	311	294	264	0.945338	0.848875	-0.0810984	-0.236377		333	419	524	1.25826	1.57357	0.331428	0.654045
Tb927.10.6340	hypothetical protein, conserved	280	366	325	1.30714	1.16071	0.386417	0.215013		406	438	444	1.07882	1.0936	0.109451	0.12908
Tb927.5.1340	hypothetical protein, conserved	414	444	482	1.07246	1.16425	0.100929	0.219402		365	326	405	0.893151	1.10959	-0.163024	0.150025
Tb927.11.13380	regulator of nonsense transcripts 1, putative	2449	2079	2410	0.848918	0.984075	-0.236303	-0.0231596		2526	2343	2503	0.927553	0.990895	-0.108498	-0.0131963
Tb927.2.5030	transcription initiation protein, putative	834	857	768	1.02758	0.920863	0.0392478	-0.118941		631	599	671	0.949287	1.06339	-0.075084	0.0886728
Tb927.1.1050	hypothetical protein, conserved	847	513	556	0.605667	0.656434	-0.723403	-0.607277		809	797	795	0.985167	0.982695	-0.02156	-0.0251848
Tb927.11.5230	hypothetical protein, conserved	354	318	269	0.898305	0.759887	-0.154723	-0.396143		328	295	338	0.89939	1.03049	-0.152981	0.0433274
Tb927.5.2650	L-galactonolactone oxidase (GAL/ALO)	520	286	286	0.55	0.55	-0.862496	-0.862496		702	654	451	0.931624	0.64245	-0.10218	-0.638344
Tb927.11.7870	hypothetical protein, conserved	575	551	558	0.958261	0.970435	-0.0615096	-0.0432968		604	418	544	0.692053	0.900662	-0.531046	-0.150942
Tb927.10.14500	hypothetical protein, conserved	2322	3600	3341	1.55039	1.43885	0.632629	0.524912		3096	3533	3163	1.14115	1.02164	0.190488	0.0308881
Tb927.11.3410	hypothetical protein, conserved	477	567	596	1.18868	1.24948	0.249359	0.321323		499	520	554	1.04208	1.11022	0.0594718	0.150846
Tb927.10.3330	hypothetical protein, conserved	361	511	544	1.41551	1.50693	0.501324	0.591608		220	277	249	1.25909	1.13182	0.332382	0.178642
Tb927.11.9070	palmitoyl acyltransferase 4, putative	563	476	406	0.845471	0.721137	-0.242173	-0.471655		639	582	645	0.910798	1.00939	-0.134797	0.0134832
Tb927.8.5140	diacylglycerol kinase, putative	245	591	747	2.41224	3.04898	1.27038	1.60833		216	488	742	2.25926	3.43519	1.17585	1.78039
Tb927.11.9840	hypothetical protein, conserved	116	178	144	1.53448	1.24138	0.617752	0.311944		153	137	122	0.895425	0.797386	-0.159356	-0.326651
Tb927.9.15610	BARP protein (BARP)	103	55	56	0.533981	0.543689	-0.905141	-0.879146		78	44	85	0.564103	1.08974	-0.825971	0.123989
Tb927.10.13630	glucosidase, putative	2114	3647	3552	1.72517	1.68023	0.786735	0.748656		2116	2046	2137	0.966919	1.00992	-0.0485335	0.0142473
Tb927.7.6970	paraflagellar rod protein, putative	1069	991	1093	0.927035	1.02245	-0.109305	0.0320315		940	899	836	0.956383	0.889362	-0.0643396	-0.169158
Tb927.7.3270	hypothetical protein, conserved	734	539	493	0.734332	0.671662	-0.445495	-0.574192		909	840	716	0.924092	0.787679	-0.113891	-0.344321
Tb927.9.9420	hypothetical protein, conserved	267	247	249	0.925094	0.932584	-0.112329	-0.100694		185	166	169	0.897297	0.913514	-0.156342	-0.130502
Tb927.11.15600	histone deacetylase 2 (HDAC2)	374	484	480	1.29412	1.28342	0.371969	0.359996		305	291	335	0.954098	1.09836	-0.0677901	0.135352
Tb927.10.9690	predicted C2 domain protein	810	566	735	0.698765	0.907407	-0.51712	-0.140178		1124	758	780	0.674377	0.69395	-0.568372	-0.527096
Tb927.1.1260	hypothetical protein, unlikely	117	106	113	0.905983	0.965812	-0.142444	-0.0501858		101	98	102	0.970297	1.0099	-0.0435016	0.0142139
Tb927.5.2600	hypothetical protein, conserved	676	402	380	0.594675	0.56213	-0.749828	-0.831024		696	693	703	0.99569	1.01006	-0.00623195	0.0144374
Tb927.10.9960	hypothetical protein, conserved	142	124	148	0.873239	1.04225	-0.195551	0.0597062		255	236	226	0.92549	0.886275	-0.11171	-0.174174
Tb927.1.2670	flagellar protein PF16	1238	1384	1382	1.11793	1.11632	0.160833	0.158746		1095	1164	970	1.06301	0.885845	0.0881602	-0.174874
Tb927.9.12190	hypothetical protein, unlikely	59	92	94	1.55932	1.59322	0.640919	0.671946		39	45	39	1.15385	1	0.206451	0
Tb927.11.5340	protein kinase, putative	362	461	631	1.27348	1.74309	0.348777	0.80165		535	445	394	0.831776	0.736449	-0.265734	-0.441343
Tb927.9.15470	kinesin, putative	928	939	1092	1.01185	1.17672	0.0170004	0.234776		692	607	512	0.877168	0.739884	-0.189076	-0.434628
Tb927.4.2030	ALBA-Domain Protein (ALBA4)	1027	1709	1472	1.66407	1.4333	0.734716	0.519341		775	924	1142	1.19226	1.47355	0.253697	0.559294
Tb927.11.16920	hypothetical protein, conserved	737	665	626	0.902307	0.849389	-0.14831	-0.235502		652	604	481	0.92638	0.73773	-0.110323	-0.438835
Tb927.10.2110	elongation factor 1-alpha (TEF1)	4276	4287	4246	1.00257	0.992984	0.00370656	-0.0101575		21025	15008	12105	0.713817	0.575743	-0.486374	-0.796503
Tb927.9.6460	hypothetical protein, conserved	1791	2581	2538	1.44109	1.41709	0.527165	0.502927		1274	1284	1465	1.00785	1.14992	0.0112799	0.201535
Tb927.1.4240	hypothetical protein, unlikely	36	42	39	1.16667	1.08333	0.222392	0.115477		27	24	28	0.888889	1.03704	-0.169925	0.0524674
Tb927.7.5310	hypothetical protein, conserved	367	332	345	0.904632	0.940054	-0.144597	-0.0891837		521	443	463	0.850288	0.888676	-0.233977	-0.170271
Tb927.5.2780	mitochondrial DNA polymerase beta	1052	717	825	0.681559	0.784221	-0.55309	-0.350669		1111	922	811	0.829883	0.729973	-0.26902	-0.454085
Tb927.9.6940	DNA topoisomerase type IB small subunit	649	593	507	0.913713	0.781202	-0.130186	-0.356233		989	1033	942	1.04449	0.952477	0.0627978	-0.0702435
Tb927.5.1640	hypothetical protein, conserved	408	705	817	1.72794	2.00245	0.789054	1.00177		321	422	502	1.31464	1.56386	0.39467	0.645114
Tb927.11.15740	hypothetical protein, conserved	222	442	496	1.99099	2.23423	0.993487	1.15978		266	336	340	1.26316	1.2782	0.337035	0.354109
Tb927.2.4150	hypothetical protein, conserved	240	421	679	1.75417	2.82917	0.810786	1.50038		221	162	175	0.733032	0.791855	-0.448053	-0.336691
Tb927.7.6630	hypothetical protein, conserved	810	828	950	1.02222	1.17284	0.0317089	0.230006		819	829	650	1.01221	0.793651	0.0175087	-0.333424
Tb927.8.8290	amino acid transporter AATP5	674	266	299	0.394659	0.44362	-1.34132	-1.1726		938	832	422	0.886994	0.449893	-0.173004	-1.15234
Tb927.11.12320	hypothetical protein, conserved	1064	1056	1357	0.992481	1.27538	-0.0108883	0.350923		1101	557	626	0.505904	0.568574	-0.983065	-0.81458
Tb927.8.7550	hypothetical protein	259	332	354	1.28185	1.3668	0.358231	0.450797		267	222	231	0.831461	0.865169	-0.26628	-0.208947
Tb927.9.3100	hypothetical protein, conserved	343	464	604	1.35277	1.76093	0.435916	0.81634		289	275	238	0.951557	0.823529	-0.0716379	-0.280108
Tb927.10.920	hypothetical protein, conserved	343	285	270	0.830904	0.787172	-0.267247	-0.345249		352	344	226	0.977273	0.642045	-0.0331669	-0.639253
Tb927.4.2580	hypothetical protein, conserved	636	539	594	0.847484	0.933962	-0.238741	-0.0985638		786	746	711	0.949109	0.90458	-0.0753537	-0.14468
Tb927.11.11530	histone acetyltransferase, putative (HAT2)	745	753	700	1.01074	0.939597	0.0154094	-0.0898855		851	820	1004	0.963572	1.17979	-0.0535352	0.238528
Tb927.4.5140	hypothetical protein, conserved	58	96	84	1.65517	1.44828	0.726982	0.534336		65	73	77	1.12308	1.18462	0.167457	0.244419
Tb927.11.5310	hypothetical protein, conserved	392	380	529	0.969388	1.34949	-0.0448542	0.432414		331	334	353	1.00906	1.06647	0.0130169	0.092837
Tb927.9.10460	hypothetical protein, unlikely	60	63	46	1.05	0.766667	0.0703893	-0.383329		35	57	42	1.62857	1.2	0.703607	0.263034
Tb927.11.9140	mitochondrial RNA binding complex 1 subunit (MRB0880)	511	418	406	0.818004	0.794521	-0.28982	-0.331844		357	341	362	0.955182	1.01401	-0.0661523	0.0200656
Tb927.5.3880	hypothetical protein, conserved	364	357	365	0.980769	1.00275	-0.0280144	0.00395801		443	437	427	0.986456	0.963883	-0.0196734	-0.0530706
Tb927.9.2740	hypothetical protein, unlikely	222	263	312	1.18468	1.40541	0.244503	0.490986		130	133	111	1.02308	0.853846	0.0329146	-0.227952
Tb927.4.3450	hypothetical protein, conserved	1189	340	232	0.285955	0.195122	-1.80614	-2.35755		742	595	380	0.801887	0.512129	-0.31853	-0.96542
Tb927.11.6440	hypothetical protein, conserved	7329	5715	5615	0.779779	0.766135	-0.358863	-0.38433		6861	6445	4366	0.939367	0.63635	-0.0902385	-0.652107
Tb927.4.3330	hypothetical protein, conserved	249	361	362	1.4498	1.45382	0.535853	0.539844		291	371	395	1.27491	1.35739	0.3504	0.440833
Tb927.10.9770	gamma-tubulin complex subunit, putative,spindle pole body protein, putative (GCP2)	780	711	739	0.911538	0.947436	-0.133625	-0.0778998		831	766	687	0.921781	0.826715	-0.117504	-0.274538
Tb927.11.15630	hypothetical protein, conserved	481	382	391	0.794179	0.81289	-0.332464	-0.298868		504	440	300	0.873016	0.595238	-0.19592	-0.748461
Tb927.9.10440	DNA polymerase epsilon catalytic subunit, putative	1750	1389	1529	0.793714	0.873714	-0.333308	-0.194767		1879	1702	1801	0.905801	0.958489	-0.142734	-0.0611669
Tb927.3.1230	hypothetical protein	432	412	413	0.953704	0.956019	-0.068387	-0.0648895		448	453	452	1.01116	1.00893	0.0160123	0.012824
Tb927.3.2290	chaperone protein DNAj, putative	357	347	318	0.971989	0.890756	-0.0409884	-0.166897		182	189	189	1.03846	1.03846	0.0544478	0.0544478
Tb927.11.11430	cullin 1, putative	1139	904	936	0.793679	0.821773	-0.333373	-0.283187		1344	1260	1248	0.9375	0.928571	-0.0931094	-0.106915
Tb927.10.10120	hypothetical protein, conserved	448	458	485	1.02232	1.08259	0.0318489	0.114486		457	488	484	1.06783	1.05908	0.094687	0.0828129
Tb927.7.4410	hypothetical protein, conserved	346	441	543	1.27457	1.56936	0.350007	0.65018		384	435	451	1.13281	1.17448	0.179909	0.232021
Tb927.3.4020	phosphatidylinositol 4-kinase alpha, putative	1176	817	1216	0.694728	1.03401	-0.52548	0.0482552		1253	1255	1234	1.0016	0.984836	0.00230095	-0.022044
Tb927.7.3280	translation initiation factor IF-2, putative	833	663	746	0.795918	0.895558	-0.329308	-0.159141		685	713	669	1.04088	0.976642	0.0577981	-0.0340978
Tb927.2.950	paraflagellar rod component, putative (PFC13)	324	148	248	0.45679	0.765432	-1.1304	-0.385654		349	364	385	1.04298	1.10315	0.0607114	0.141631
Tb927.6.930	metacaspase MCA3,cysteine peptidase, Clan CD, family C13, putative (TbMCA4)	139	191	194	1.3741	1.39568	0.458488	0.480972		246	618	648	2.5122	2.63415	1.32895	1.39734
Tb927.10.6080	proteasome beta 5 subunit, putative,proteasome beta 5 subunit (PRCE)	1171	1049	932	0.895816	0.795901	-0.158726	-0.329339		926	997	999	1.07667	1.07883	0.106581	0.109472
Tb927.10.10000	hypothetical protein, conserved	2930	1282	1854	0.437543	0.632765	-1.1925	-0.660259		4277	1584	1637	0.370353	0.382745	-1.43303	-1.38554
Tb927.5.770	hypothetical protein, conserved	305	384	377	1.25902	1.23607	0.332297	0.305755		307	301	316	0.980456	1.02932	-0.0284752	0.0416859
Tb927.11.5480	phosphotransferase, putative	237	228	247	0.962025	1.04219	-0.0558532	0.059624		230	279	273	1.21304	1.18696	0.278631	0.247267
Tb927.8.5360	hypothetical protein, conserved	224	259	474	1.15625	2.11607	0.209453	1.08139		292	310	284	1.06164	0.972603	0.0862998	-0.0400774
Tb927.11.10620	hypothetical protein, conserved	111	198	152	1.78378	1.36937	0.834941	0.453512		114	139	137	1.2193	1.20175	0.286051	0.265142
Tb927.10.2510	hypothetical protein, conserved	344	429	443	1.24709	1.28779	0.318569	0.364898		250	281	315	1.124	1.26	0.168642	0.333424
Tb927.10.14630	fibrillarin, putative	805	392	564	0.486957	0.700621	-1.03814	-0.513294		857	1091	321	1.27305	0.374562	0.348284	-1.41672
Tb927.3.970	hypothetical protein, conserved	722	611	616	0.84626	0.853186	-0.240826	-0.229068		707	669	619	0.946252	0.87553	-0.079704	-0.191771
Tb927.11.3800	hypothetical protein, conserved	147	243	401	1.65306	2.72789	0.72514	1.44779		124	227	208	1.83065	1.67742	0.872352	0.746243
Tb927.9.15550	BARP protein (BARP)	110	43	38	0.390909	0.345455	-1.35509	-1.53343		84	51	74	0.607143	0.880952	-0.719892	-0.182864
Tb927.3.3620	hypothetical protein, conserved	219	332	335	1.51598	1.52968	0.600252	0.61323		295	290	313	0.983051	1.06102	-0.0246621	0.0854477
Tb927.11.6890	DNA repair and recombination helicase protein PIF1 (PIF1)	704	1088	791	1.54545	1.12358	0.628031	0.168102		760	915	951	1.20395	1.25132	0.267772	0.323446
Tb927.10.930	hypothetical protein, conserved	874	1270	1449	1.45309	1.65789	0.539123	0.729352		928	885	1205	0.953664	1.29849	-0.0684474	0.376836
Tb927.10.12530	chaperone protein DNAj, putative	142	167	255	1.17606	1.79577	0.233957	0.844606		125	159	199	1.272	1.592	0.347099	0.67084
Tb927.7.7480	trans-sialidase, putative	110	103	93	0.936364	0.845455	-0.0948592	-0.242201		115	137	155	1.1913	1.34783	0.252542	0.430634
Tb927.4.3630	protein phosphatase 1, putative	266	1784	1854	6.70677	6.96992	2.74562	2.80114		392	1245	1712	3.17602	4.36735	1.66722	2.12676
Tb927.10.15220	hypothetical protein, conserved	759	243	197	0.320158	0.259552	-1.64314	-1.9459		592	419	322	0.70777	0.543919	-0.498647	-0.878536
Tb927.9.4990	hypothetical protein, conserved	172	161	152	0.936047	0.883721	-0.0953479	-0.178337		162	154	171	0.950617	1.05556	-0.0730635	0.0780025
Tb927.11.15400	hypothetical protein, conserved	794	480	534	0.604534	0.672544	-0.726105	-0.572299		848	935	1087	1.10259	1.28184	0.140902	0.358216
Tb927.7.3450	I/6 autoantigen	606	521	430	0.859736	0.709571	-0.218034	-0.494981		468	646	853	1.38034	1.82265	0.465026	0.866037
Tb927.2.2410	hypothetical protein, conserved	385	318	357	0.825974	0.927273	-0.275832	-0.108934		344	322	338	0.936047	0.982558	-0.0953479	-0.0253853
Tb927.9.13370	hypothetical protein, unlikely	191	260	347	1.36126	1.81675	0.444939	0.861363		271	313	449	1.15498	1.65683	0.20787	0.728423
Tb927.8.2220	hypothetical protein, conserved	780	1006	1008	1.28974	1.29231	0.367084	0.36995		886	903	924	1.01919	1.04289	0.0274193	0.0605862
Tb927.11.14540	hypothetical protein, conserved	128	433	532	3.38281	4.15625	1.75822	2.05528		142	277	401	1.9507	2.82394	0.963995	1.49771
Tb927.10.4160	predicted zinc finger protein	148	369	496	2.49324	3.35135	1.31802	1.74474		161	216	382	1.34161	2.37267	0.423971	1.24651
Tb927.10.3640	hypothetical protein, conserved	921	567	484	0.615635	0.525516	-0.699852	-0.928194		1056	921	683	0.872159	0.64678	-0.197337	-0.628652
Tb927.10.2380	hypothetical protein, conserved	1017	1053	1071	1.0354	1.0531	0.0501858	0.0746388		894	953	878	1.066	0.982103	0.0922014	-0.0260539
Tb927.3.1890	cytochrome c oxidase assembly protein, putative	383	234	196	0.610966	0.511749	-0.710836	-0.966491		358	302	188	0.843575	0.52514	-0.245411	-0.929227
Tb927.10.7060	nucleoporin interacting component (NUP93), putative	1225	1072	999	0.875102	0.81551	-0.192477	-0.294225		1101	1065	1055	0.967302	0.95822	-0.047961	-0.0615715
Tb927.10.9740	proteasome regulatory ATPase subunit 6,19S proteasome regulatory subunit (RPT6)	755	915	949	1.21192	1.25695	0.277295	0.329931		732	726	747	0.991803	1.02049	-0.0118741	0.0292646
Tb927.10.13760	hypothetical protein, conserved	370	350	441	0.945946	1.19189	-0.0801703	0.253253		294	323	305	1.09864	1.03741	0.135718	0.0529931
Tb927.10.7950	hypothetical protein	42	48	38	1.14286	0.904762	0.192645	-0.14439		31	28	68	0.903226	2.19355	-0.146841	1.13327
Tb927.11.14470	hypothetical protein, conserved	391	422	428	1.07928	1.09463	0.110074	0.130442		421	399	397	0.947743	0.942993	-0.0774315	-0.0846812
Tb927.5.1500	hypothetical protein, conserved	226	192	219	0.849558	0.969027	-0.235216	-0.0453919		210	194	195	0.92381	0.928571	-0.114333	-0.106915
Tb927.6.2330	RGG protein (RGG1)	432	551	432	1.27546	1	0.351021	0		258	239	252	0.926357	0.976744	-0.11036	-0.0339473
Tb927.4.630	hypothetical protein, conserved	252	221	191	0.876984	0.757937	-0.189377	-0.399851		146	141	181	0.965753	1.23973	-0.0502732	0.310021
Tb927.11.5080	hypothetical protein, conserved	68	168	214	2.47059	3.14706	1.30485	1.654		106	150	227	1.41509	2.14151	0.500898	1.09863
Tb927.10.9810	hypothetical protein, conserved	471	254	220	0.539278	0.467091	-0.890899	-1.09822		528	477	305	0.903409	0.577652	-0.146549	-0.791729
Tb927.11.8100	hypothetical protein, conserved	372	348	304	0.935484	0.817204	-0.0962153	-0.291231		483	413	368	0.855072	0.761905	-0.225881	-0.392317
Tb927.11.12640	hypothetical protein, conserved	1171	1756	2461	1.49957	2.10162	0.584552	1.0715		877	1097	1373	1.25086	1.56556	0.322915	0.646683
Tb927.11.3050	hypothetical protein	409	544	612	1.33007	1.49633	0.411506	0.581431		376	320	345	0.851064	0.917553	-0.232661	-0.124136
Tb927.9.7710	hypothetical protein, conserved	102	130	135	1.27451	1.32353	0.349942	0.40439		115	109	141	0.947826	1.22609	-0.0773057	0.294061
Tb927.11.4900	guanine nucleotide-binding beta subunit-like protein,G-protein (beta)-like protein,beta transducin-like protein	1134	938	935	0.82716	0.824515	-0.273761	-0.278382		1186	1126	1180	0.94941	0.994941	-0.0748972	-0.00731715
Tb927.8.8030	hypothetical protein, conserved	85	479	452	5.63529	5.31765	2.49449	2.41079		94	181	214	1.92553	2.2766	0.945257	1.18688
Tb927.2.680	hypothetical protein	111	90	122	0.810811	1.0991	-0.302563	0.136321		117	159	185	1.35897	1.5812	0.442518	0.661017
Tb927.6.2290	hypothetical protein, conserved	534	635	698	1.18914	1.30712	0.249917	0.386387		622	602	628	0.967846	1.00965	-0.0471511	0.01385
Tb927.3.4560	serine/threonine protein kinase, putative,protein kinase, putative	321	293	318	0.912773	0.990654	-0.131673	-0.0135465		392	363	380	0.92602	0.969388	-0.110884	-0.0448542
Tb927.9.2130	hypothetical protein, conserved	1635	1572	1757	0.961468	1.07462	-0.0566894	0.103824		1454	1533	1611	1.05433	1.10798	0.0763304	0.147929
Tb927.9.13060	hypothetical protein, conserved	489	602	681	1.23108	1.39264	0.299929	0.47782		584	617	716	1.05651	1.22603	0.0793021	0.293991
Tb927.11.8780	hypothetical protein, conserved	476	504	592	1.05882	1.2437	0.0824622	0.314636		574	523	538	0.91115	0.937282	-0.13424	-0.0934446
Tb927.10.11760	pumilio/PUF RNA binding protein 6 (PUF6)	1671	1782	1901	1.06643	1.13764	0.0927856	0.186047		1353	1220	1386	0.9017	1.02439	-0.149281	0.0347654
Tb927.6.460	procyclin associated gene 3 (PAG3) protein,procyclin PARP A,procyclic acidic repetitive protein A (PAG3)	480	758	1171	1.57917	2.43958	0.659163	1.28663		315	663	528	2.10476	1.67619	1.07366	0.745186
Tb927.11.14550	hypothetical protein, conserved	486	514	692	1.05761	1.42387	0.080812	0.509816		519	430	451	0.828516	0.868979	-0.271398	-0.202607
Tb927.11.14720	hypothetical protein, conserved	190	308	402	1.62105	2.11579	0.696931	1.0812		215	221	266	1.02791	1.23721	0.0397097	0.30709
Tb927.11.13770	hypothetical protein, conserved	322	361	344	1.12112	1.06832	0.164938	0.0953479		286	413	548	1.44406	1.91608	0.530127	0.938161
Tb927.11.2330	molybdopterin synthase sulphurylase protein, putative	276	313	395	1.13406	1.43116	0.181494	0.517184		325	286	319	0.88	0.981538	-0.184425	-0.0268833
Tb927.11.13580	ubiquinone biosynthesis protein-like protein	245	255	256	1.04082	1.0449	0.0577155	0.0633621		166	169	145	1.01807	0.873494	0.02584	-0.19513
Tb927.11.1280	hypothetical protein, conserved	149	213	193	1.42953	1.2953	0.515541	0.373289		155	200	362	1.29032	2.33548	0.367732	1.22372
Tb927.11.6700	hypothetical protein, conserved	294	234	270	0.795918	0.918367	-0.329308	-0.122857		277	250	219	0.902527	0.790614	-0.147958	-0.338955
Tb927.10.7370	hypothetical protein, conserved	204	232	211	1.13725	1.03431	0.185556	0.0486738		221	234	329	1.05882	1.48869	0.0824622	0.574041
Tb927.10.720	hypothetical protein, conserved	939	1000	1088	1.06496	1.15868	0.0908029	0.212481		786	864	947	1.09924	1.20483	0.136502	0.268835
Tb927.4.2940	hypothetical protein, conserved	159	166	165	1.04403	1.03774	0.0621565	0.0534393		152	169	188	1.11184	1.23684	0.152952	0.306661
Tb927.2.4590	branched-chain amino acid aminotransferase, putative	762	770	738	1.0105	0.968504	0.0150674	-0.0461702		539	1749	1579	3.2449	2.9295	1.69817	1.55065
Tb927.6.1820	dolichyl pyrophosphate phosphatase, putative	149	261	221	1.75168	1.48322	0.808737	0.568734		142	180	209	1.26761	1.47183	0.342106	0.557612
Tb927.11.2980	hypothetical protein, conserved	98	86	79	0.877551	0.806122	-0.188445	-0.310929		51	44	72	0.862745	1.41176	-0.212994	0.4975
Tb927.9.11900	acyl transferase-like protein	192	151	154	0.786458	0.802083	-0.346558	-0.318176		207	179	174	0.864734	0.84058	-0.209671	-0.250543
Tb927.10.2240	hypothetical protein, conserved	2021	1740	1853	0.86096	0.916873	-0.215982	-0.125206		1914	1926	1615	1.00627	0.843783	0.00901687	-0.245057
Tb927.8.3670	hypothetical protein	190	231	255	1.21579	1.34211	0.281893	0.424498		256	243	286	0.949219	1.11719	-0.0751875	0.159871
Tb927.4.3640	protein phosphatase 1, putative	170	1051	942	6.18235	5.54118	2.62816	2.47019		212	661	1068	3.11792	5.03774	1.64059	2.33278
Tb927.8.7950	hypothetical protein, conserved	1110	1045	988	0.941441	0.89009	-0.0870567	-0.167977		1278	1180	1112	0.923318	0.87011	-0.115101	-0.200731
Tb927.11.470	transcription factor, putative,transcription factor IIIb, putative	266	210	267	0.789474	1.00376	-0.341037	0.0054135		220	241	258	1.09545	1.17273	0.13153	0.229868
Tb927.11.11960	hypothetical protein, conserved	199	195	480	0.979899	2.41206	-0.0292943	1.27027		266	294	211	1.10526	0.793233	0.14439	-0.334183
Tb927.9.8040	hypothetical protein, conserved	601	632	632	1.05158	1.05158	0.0725596	0.0725596		668	611	703	0.914671	1.0524	-0.128676	0.0736766
Tb927.8.7120	squalene synthase, putative	1251	624	824	0.498801	0.658673	-1.00346	-0.602366		1277	781	476	0.61159	0.372749	-0.709364	-1.42373
Tb927.11.6850	hypothetical protein, conserved	74	85	77	1.14865	1.04054	0.199938	0.0573332		168	139	88	0.827381	0.52381	-0.273376	-0.932886
Tb927.8.4410	ARP2/3 complex subunit, putative	145	184	236	1.26897	1.62759	0.343653	0.702734		215	183	257	0.851163	1.19535	-0.232493	0.257432
Tb927.1.3810	hypothetical protein, conserved	154	137	128	0.88961	0.831169	-0.168754	-0.266787		157	190	146	1.21019	0.929936	0.275235	-0.104796
Tb927.6.4060	hypothetical protein, conserved	123	141	197	1.14634	1.60163	0.197037	0.679537		174	223	315	1.28161	1.81034	0.357956	0.856265
Tb927.10.4730	ribonuclease HII, putative	325	271	254	0.833846	0.781538	-0.262147	-0.355611		374	355	290	0.949198	0.775401	-0.0752192	-0.366985
Tb927.7.5940	Protein Associated with Differentiation (TbPAD2)	3374	1681	1195	0.498222	0.354179	-1.00514	-1.49745		5133	2442	1511	0.475745	0.29437	-1.07174	-1.7643
Tb09.v4.0110	hypothetical protein,chrIX additional, unordered contigs	35	50	82	1.42857	2.34286	0.514573	1.22827		29	32	55	1.10345	1.89655	0.142019	0.923379
Tb927.11.5040	leucine-rich repeat protein (LRRP), putative	458	1072	1395	2.34061	3.04585	1.22689	1.60685		398	535	737	1.34422	1.85176	0.42677	0.888896
Tb927.11.15130	chaperone protein DNAj, putative,heat shock protein-like protein, putative	374	393	330	1.0508	0.882353	0.071491	-0.180572		351	330	322	0.940171	0.917379	-0.089005	-0.12441
Tb927.10.4290	hypothetical protein, conserved	183	213	219	1.16393	1.19672	0.21901	0.259087		190	219	172	1.15263	0.905263	0.204931	-0.143591
Tb927.8.1070	hypothetical protein, conserved	343	388	389	1.1312	1.13411	0.177848	0.181562		437	334	400	0.764302	0.915332	-0.387785	-0.127633
Tb927.8.650	cation-transporting ATPase, putative	2995	1826	1310	0.609683	0.437396	-0.713869	-1.19299		2985	3262	2673	1.0928	0.895477	0.128026	-0.159271
Tb927.11.11780	acyl-CoA dehydrogenase, putative	795	364	427	0.457862	0.537107	-1.12702	-0.896719		583	464	363	0.795883	0.622642	-0.329371	-0.683526
Tb927.11.5820	hypothetical protein, conserved	953	467	365	0.490031	0.383001	-1.02905	-1.38458		927	886	685	0.955771	0.738943	-0.0652626	-0.436465
Tb927.8.3090	hypothetical protein, conserved	268	157	158	0.585821	0.589552	-0.771468	-0.762308		158	145	123	0.917722	0.778481	-0.123872	-0.361266
Tb927.4.4670	hypothetical protein, conserved	358	422	442	1.17877	1.23464	0.237283	0.304087		409	459	379	1.12225	0.92665	0.166393	-0.109903
Tb927.4.3800	hypothetical protein, conserved	136	199	199	1.46324	1.46324	0.549162	0.549162		144	191	161	1.32639	1.11806	0.407504	0.160992
Tb927.11.6630	3-methylcrotonoyl-CoA carboxylase beta subunit, putative	873	675	595	0.773196	0.681558	-0.371094	-0.553092		838	701	601	0.836516	0.717184	-0.257536	-0.479585
Tb927.11.2140	hypothetical protein, conserved	1068	1359	1304	1.27247	1.22097	0.347634	0.288032		1779	1716	1518	0.964587	0.853288	-0.052017	-0.228895
Tb927.11.5870	hypothetical protein, conserved	518	359	476	0.69305	0.918919	-0.528968	-0.121991		555	572	634	1.03063	1.14234	0.0435274	0.191995
Tb927.10.6710	hypothetical protein, conserved	305	354	338	1.16066	1.1082	0.21494	0.148214		334	318	302	0.952096	0.904192	-0.0708213	-0.1453
Tb927.10.7920	hypothetical protein, conserved	463	505	397	1.09071	0.857451	0.125271	-0.221873		388	337	345	0.868557	0.889175	-0.203308	-0.16946
Tb927.4.1720	nucleoside diphosphate kinase, putative	344	402	322	1.1686	0.936047	0.224787	-0.0953479		416	362	316	0.870192	0.759615	-0.200594	-0.396659
Tb927.3.2110	TFIIF-stimulated CTD phosphatase, putative	560	503	709	0.898214	1.26607	-0.154868	0.340359		595	610	585	1.02521	0.983193	0.0359196	-0.024453
Tb927.8.7980	vacuolar-type proton translocating pyrophosphatase 1 (TVP1)	810	574	583	0.708642	0.719753	-0.496871	-0.474426		810	752	452	0.928395	0.558025	-0.107189	-0.841599
Tb927.8.1710	protein phosphatase 2A, regulatory subunit B, putative,phosphotyrosyl phosphate activator protein, putative	935	848	768	0.906952	0.82139	-0.140902	-0.28386		751	760	812	1.01198	1.08123	0.0171865	0.112667
Tb927.10.15450	hypothetical protein, conserved	151	233	216	1.54305	1.43046	0.625781	0.516483		200	201	222	1.005	1.11	0.0071955	0.15056
Tb927.6.3820	hypothetical protein, conserved	864	889	985	1.02894	1.14005	0.0411521	0.189092		833	913	882	1.09604	1.05882	0.132298	0.0824622
Tb927.7.7260	kinesin, putative (TbKIF9B)	765	813	1001	1.06275	1.3085	0.0877956	0.38791		842	854	908	1.01425	1.07838	0.0204158	0.108872
Tb927.10.10840	hypothetical protein, conserved	388	702	742	1.80928	1.91237	0.855414	0.935363		590	604	1108	1.02373	1.87797	0.0338336	0.909171
Tb927.7.3770	hypothetical protein, conserved	313	371	301	1.1853	0.961661	0.245257	-0.0563992		237	292	299	1.23207	1.2616	0.301081	0.335258
Tb927.7.3180	Mu-adaptin 1, putative,adaptor complex AP-1 medium subunit, putative	484	846	986	1.74793	2.03719	0.805651	1.02658		580	697	1050	1.20172	1.81034	0.265106	0.856265
Tb927.5.500	hypothetical protein, conserved	1067	1137	1260	1.0656	1.18088	0.0916721	0.239864		1190	1168	1156	0.981513	0.971429	-0.0269213	-0.0418202
Tb927.8.5980	TFIIH basal transcription factor complex helicase subunit, putative,DNA excision repair protein, Transcription factor II H complex, XPD subunit, putative	402	363	336	0.902985	0.835821	-0.147226	-0.258734		408	377	366	0.92402	0.897059	-0.114005	-0.156726
Tb927.5.3340	hypothetical protein, conserved	530	337	245	0.635849	0.462264	-0.653244	-1.11321		511	412	281	0.806262	0.549902	-0.310679	-0.862753
Tb927.10.11710	hypothetical protein	282	207	197	0.734043	0.698582	-0.446064	-0.5175		421	465	392	1.10451	0.931116	0.14341	-0.102967
Tb927.8.1520	hypothetical protein, conserved	289	269	304	0.930796	1.0519	-0.103463	0.0730018		467	365	333	0.781585	0.713062	-0.355526	-0.4879
Tb927.10.15300	protein kinase, putative	1148	849	740	0.739547	0.644599	-0.435286	-0.633525		1242	1442	1298	1.16103	1.04509	0.215406	0.0636252
Tb927.9.6670	hypothetical protein, conserved	1594	1246	1363	0.781681	0.855082	-0.355348	-0.225866		1427	1420	1692	0.995095	1.1857	-0.0070944	0.245744
Tb927.9.7820	hypothetical protein, conserved	421	534	527	1.26841	1.25178	0.34302	0.323983		378	397	398	1.05026	1.05291	0.0707528	0.0743822
Tb927.10.5620	fructose-bisphosphate aldolase, glycosomal (ALD)	8645	26823	22147	3.10272	2.56183	1.63353	1.35717		9686	17169	28064	1.77256	2.89738	0.825833	1.53475
Tb927.8.2090	cyclophilin type peptidyl-prolyl cis-trans isomerase, putative (PPIase)	87	135	120	1.55172	1.37931	0.633872	0.463947		66	67	68	1.01515	1.0303	0.0216951	0.0430687
Tb927.10.9850	amino acid transporter, putative	305	379	439	1.24262	1.43934	0.313389	0.525412		406	541	581	1.33251	1.43103	0.414149	0.517058
Tb927.5.540	hypothetical protein	240	368	344	1.53333	1.43333	0.616671	0.519374		233	236	287	1.01288	1.23176	0.0184569	0.300721
Tb927.8.4060	flagellum-adhesion glycoprotein, putative	404	4131	6353	10.2252	15.7252	3.35406	3.97501		367	1329	2262	3.62125	6.16349	1.85649	2.62375
Tb927.10.4210	hypothetical protein, conserved	188	184	180	0.978723	0.957447	-0.0310269	-0.0627358		124	120	110	0.967742	0.887097	-0.0473057	-0.172837
Tb927.11.1460	phosphatidylinositol (3,5) kinase, putative	750	912	1112	1.216	1.48267	0.282143	0.568194		860	860	1016	1	1.1814	0	0.240492
Tb927.8.6760	IgE-dependent histamine-releasing factor, putative	301	1268	1300	4.21262	4.31894	2.07472	2.11068		220	834	2515	3.79091	11.4318	1.92254	3.51498
Tb927.3.1150	hypothetical protein, conserved	225	203	199	0.902222	0.884444	-0.148445	-0.177157		181	194	179	1.07182	0.98895	0.100067	-0.0160301
Tb927.10.5540	hypothetical protein, conserved	315	305	300	0.968254	0.952381	-0.0465426	-0.0703893		304	299	295	0.983553	0.970395	-0.0239258	-0.0433564
Tb927.5.1170	hypothetical protein, conserved	89	132	105	1.48315	1.17978	0.568661	0.238512		139	170	132	1.22302	0.94964	0.29045	-0.074547
Tb927.11.16710	hypothetical protein, conserved	188	129	131	0.68617	0.696809	-0.543362	-0.521166		189	172	108	0.910053	0.571429	-0.135978	-0.807355
Tb927.11.8790	target SNARE, putative	254	377	478	1.48425	1.88189	0.569736	0.912182		256	321	349	1.25391	1.36328	0.326429	0.447083
Tb927.10.6100	hypothetical protein, conserved	306	275	255	0.898693	0.833333	-0.1541	-0.263034		302	344	372	1.13907	1.23179	0.18786	0.300754
Tb927.11.2030	hypothetical protein, conserved	478	606	694	1.26778	1.45188	0.342307	0.537925		472	411	441	0.870763	0.934322	-0.199648	-0.0980082
Tb927.7.2720	hypothetical protein, conserved	372	328	332	0.88172	0.892473	-0.181607	-0.164119		249	318	324	1.27711	1.3012	0.352881	0.379848
Tb927.3.1800	hypothetical protein, conserved	906	830	840	0.916115	0.927152	-0.1264	-0.109122		996	1024	1092	1.02811	1.09639	0.0399981	0.132755
Tb927.11.8930	hypothetical protein, conserved	270	297	292	1.1	1.08148	0.137504	0.113009		249	230	247	0.923695	0.991968	-0.114512	-0.0116347
Tb927.10.16010	hypothetical protein	38	37	33	0.973684	0.868421	-0.0384741	-0.203533		44	51	50	1.15909	1.13636	0.212994	0.184425
Tb927.9.3760	poly(A) export protein, putative (TbGLE2)	433	417	432	0.963048	0.997691	-0.0543196	-0.00333571		497	487	492	0.979879	0.98994	-0.0293241	-0.0145875
Tb927.8.7440	lipase, putative	469	1266	1579	2.69936	3.36674	1.43262	1.75135		670	832	1331	1.24179	1.98657	0.312422	0.990278
Tb927.2.5750	tyrosyl-DNA Phosphodiesterase (Tdp1), putative	409	468	483	1.14425	1.18093	0.194408	0.239922		428	440	392	1.02804	0.915888	0.0398927	-0.126757
Tb927.5.680	hypothetical protein, conserved	432	335	338	0.775463	0.782407	-0.36687	-0.354008		430	378	312	0.87907	0.725581	-0.18595	-0.462791
Tb927.5.1000	ubiquitin-conjugating enzyme e2, putative,ubiquitin carrier protein, putative,ubiquitin-protein ligase, putative	5667	4636	3898	0.81807	0.687842	-0.289705	-0.539851		3824	4266	3327	1.11559	0.870031	0.157801	-0.200861
Tb927.3.2960	inosine-adenosine-guanosine-nucleosidehydrolase,IAG-nucleoside hydrolase (IAGNH)	2188	1352	755	0.617916	0.345064	-0.694518	-1.53506		3883	4388	3202	1.13005	0.82462	0.176392	-0.278198
Tb927.10.8580	ADP-ribosylation factor 3, putative,ADP-ribosylation factor-like protein, putative (ARL3)	227	266	237	1.17181	1.04405	0.228734	0.0621948		350	263	239	0.751429	0.682857	-0.412292	-0.550344
Tb927.4.4070	mevalonate kinase, putative	1218	1078	1058	0.885057	0.868637	-0.176157	-0.203175		1051	978	692	0.930542	0.658421	-0.103856	-0.602919
Tb927.7.3040	hypothetical protein, conserved	973	1006	1007	1.03392	1.03494	0.0481186	0.049552		992	953	819	0.960685	0.825605	-0.0578639	-0.276477
Tb927.7.6770	hypothetical protein, conserved	1814	1535	1333	0.846196	0.73484	-0.240936	-0.444498		987	1116	1291	1.1307	1.308	0.177215	0.387367
Tb927.8.6190	hypothetical protein, conserved	140	179	169	1.27857	1.20714	0.354533	0.271596		126	106	94	0.84127	0.746032	-0.249359	-0.422691
Tb927.10.7320	hypothetical protein, conserved	278	215	198	0.773381	0.71223	-0.370748	-0.489584		295	203	148	0.688136	0.501695	-0.539235	-0.995118
Tb927.5.1030	hypothetical protein, conserved	150	155	125	1.03333	0.833333	0.0473057	-0.263034		204	149	118	0.730392	0.578431	-0.453257	-0.789782
Tb927.9.9380	sphingomyelin/ceramide phosphorylethanolamine synthase, bifunctional (SLS4)	255	539	547	2.11373	2.1451	1.07979	1.10104		314	476	806	1.51592	2.56688	0.600197	1.36002
Tb927.2.6150	adenosine transporter 2 (TbNT2/927)	27	39	60	1.44444	2.22222	0.530515	1.152		25	80	283	3.2	11.32	1.67807	3.5008
Tb927.8.6950	dynein light chain 2B, cytoplasmic, putative,predicted dynein modulator,roadblock/LC7 family member	90	119	95	1.32222	1.05556	0.402965	0.0780025		49	66	61	1.34694	1.2449	0.429684	0.316027
Tb927.7.3160	Cytoplasmic dynein 1 heavy chain (DYNC1H1), putative	2925	2081	2249	0.711453	0.768889	-0.49116	-0.379153		2982	2762	3514	0.926224	1.1784	-0.110567	0.236834
Tb927.11.4030	hypothetical protein, conserved	1509	1790	1912	1.18622	1.26706	0.246367	0.34149		1278	1350	1465	1.05634	1.14632	0.0790716	0.197013
Tb09.v4.0148	hypothetical protein,chrIX additional, unordered contigs	80	122	144	1.525	1.8	0.608809	0.847997		69	71	59	1.02899	0.855072	0.0412227	-0.225881
Tb927.10.9010	leucine-rich repeat protein (LRRP), putative	74	78	90	1.05405	1.21622	0.0759489	0.2824		129	95	146	0.736434	1.13178	-0.441372	0.178597
Tb927.10.8560	small GTPase, putative (RAB23)	104	85	71	0.817308	0.682692	-0.291049	-0.550693		59	70	75	1.18644	1.27119	0.24664	0.346176
Tb927.4.2680	hypothetical protein, conserved	763	421	411	0.551769	0.538663	-0.857863	-0.892545		562	529	463	0.941281	0.823843	-0.0873024	-0.279558
Tb927.6.4390	kinesin, putative	867	2136	3209	2.46367	3.70127	1.30081	1.88802		936	1286	2177	1.37393	2.32585	0.45831	1.21776
Tb927.8.3190	hypothetical protein, conserved	260	292	324	1.12308	1.24615	0.167457	0.317482		357	354	290	0.991597	0.812325	-0.0121747	-0.299871
Tb927.7.1760	hypothetical protein, conserved	485	804	937	1.65773	1.93196	0.729211	0.950064		477	489	512	1.02516	1.07338	0.0358452	0.102155
Tb927.4.3380	myosin IB heavy chain, putative	652	957	1309	1.46779	2.00767	0.553647	1.00552		567	766	1007	1.35097	1.77601	0.433996	0.828643
Tb927.11.5210	hypothetical protein, conserved	112	353	433	3.15179	3.86607	1.65617	1.95087		94	161	273	1.71277	2.90426	0.776328	1.53817
Tb927.6.2970	pseudouridine synthase A-like protein, putative	154	142	144	0.922078	0.935065	-0.117039	-0.0968615		128	115	118	0.898438	0.921875	-0.15451	-0.117357
Tb927.9.10850	hypothetical protein, conserved	205	199	210	0.970732	1.02439	-0.0428555	0.0347654		197	215	212	1.09137	1.07614	0.126141	0.105869
Tb927.10.12620	hypothetical protein, conserved	837	663	725	0.792115	0.866189	-0.336219	-0.207247		734	718	707	0.978202	0.963215	-0.0317962	-0.0540698
Tb927.9.5490	cation transporter, putative	528	495	510	0.9375	0.965909	-0.0931094	-0.0500407		563	631	598	1.12078	1.06217	0.164505	0.0870106
Tb927.8.5000	69 kDa paraflagellar rod protein,PFR2 (PFR-B)	788	1888	1193	2.39594	1.51396	1.26059	0.598327		1942	2225	1446	1.14573	0.744593	0.196262	-0.425476
Tb927.8.620	KREPA3,RNA-editing complex protein MP42 (KREPA3)	407	326	253	0.800983	0.621622	-0.320157	-0.685891		449	483	422	1.07572	0.939866	0.105308	-0.0894724
Tb927.9.7180	adenosine monophosphate deaminase, putative,AMP deaminase, putative	1610	1598	1522	0.992547	0.945342	-0.0107933	-0.0810923		1894	1825	1624	0.963569	0.857445	-0.0535399	-0.221885
Tb927.8.3130	S-adenosyl-methyltransferase mraW-like protein, putative	169	175	163	1.0355	0.964497	0.0503317	-0.0521513		225	226	221	1.00444	0.982222	0.00639777	-0.0258786
Tb927.11.720	hypothetical protein, conserved	2803	2643	1570	0.942918	0.560114	-0.0847953	-0.836207		1771	1510	1676	0.852626	0.946358	-0.230016	-0.0795421
Tb927.11.14370	hypothetical protein, conserved	1413	1296	1047	0.917197	0.740977	-0.124696	-0.4325		1361	1351	975	0.992652	0.716385	-0.0106394	-0.481193
Tb927.10.1260	aspartyl-tRNA synthetase, putative	543	566	584	1.04236	1.07551	0.0598499	0.105016		479	462	455	0.964509	0.949896	-0.0521328	-0.0741591
Tb927.9.6390	hypothetical protein, conserved	76	81	76	1.06579	1	0.0919225	0		54	61	70	1.12963	1.2963	0.17585	0.374396
Tb927.9.9670	proteasome alpha 1 subunit, putative,20S proteasome subunit alpha-6, (putative) (TbPSA6)	799	700	492	0.876095	0.61577	-0.190841	-0.699537		642	609	574	0.948598	0.894081	-0.0761311	-0.161523
Tb927.11.2100	hypothetical protein, conserved	530	473	441	0.892453	0.832075	-0.164152	-0.265214		639	561	457	0.877934	0.71518	-0.187815	-0.483622
Tb927.11.13130	membrane-bound acid phosphatase 1 precursor (MBAP1)	2058	1575	2932	0.765306	1.42468	-0.385891	0.510642		1993	2267	3075	1.13748	1.5429	0.185843	0.625645
Tb927.11.5070	ethanolamine phosphotransferase (EPT) (TbGPI13)	1040	589	627	0.566346	0.602885	-0.820244	-0.730046		1052	963	1061	0.915399	1.00856	-0.127527	0.01229
Tb927.2.1310	leucine-rich repeat protein (LRRP, pseudogene), putative,leucine-rich repeat protein (LRRP), frameshift	328	98	177	0.29878	0.539634	-1.74284	-0.889946		268	255	250	0.951493	0.932836	-0.0717358	-0.100305
Tb927.11.16330	hypothetical protein, conserved	878	918	925	1.04556	1.05353	0.0642732	0.0752324		1042	968	1043	0.928983	1.00096	-0.106276	0.00138388
Tb927.10.4000	methylglutaconyl-CoA hydratase, mitochondrial precursor, putative	778	616	493	0.791774	0.633676	-0.33684	-0.658183		723	289	225	0.399723	0.311203	-1.32293	-1.68407
Tb927.8.2520	acetyl-CoA synthetase, putative	2633	4374	3564	1.66122	1.35359	0.732246	0.43679		3007	3147	3298	1.04656	1.09677	0.0656523	0.133267
Tb927.11.1930	ubiquitin carboxyl-terminal hydrolase, putative,cysteine peptidase, Clan CA, family C19, putative	180	180	212	1	1.17778	0	0.236067		156	182	190	1.16667	1.21795	0.222392	0.284453
Tb927.11.7820	endonuclease/exonuclease/phosphatase, putative	66	81	121	1.22727	1.83333	0.295456	0.874469		59	71	64	1.20339	1.08475	0.267104	0.117357
Tb927.6.2400	hypothetical protein, conserved	294	394	432	1.34014	1.46939	0.422379	0.555215		368	349	387	0.94837	1.05163	-0.0764787	0.0726278
Tb927.10.4020	hypothetical protein, conserved	95	81	81	0.852632	0.852632	-0.230006	-0.230006		145	123	149	0.848276	1.02759	-0.237395	0.0392594
Tb927.3.1810	hypothetical protein, conserved	470	333	287	0.708511	0.610638	-0.497139	-0.71161		487	539	528	1.10678	1.08419	0.146364	0.116616
Tb927.9.7270	hypothetical protein	221	166	199	0.751131	0.900452	-0.412863	-0.151278		245	265	220	1.08163	0.897959	0.113211	-0.155278
Tb927.11.14690	hypothetical protein, conserved	355	452	503	1.27324	1.4169	0.348504	0.502739		311	285	314	0.916399	1.00965	-0.125953	0.01385
Tb927.9.14180	chaperone protein DNAj, putative	300	306	308	1.02	1.02667	0.0285692	0.0379678		445	401	380	0.901124	0.853933	-0.150203	-0.227806
Tb927.7.6700	hypothetical protein	426	513	723	1.20423	1.69718	0.268105	0.763142		364	381	626	1.0467	1.71978	0.0658525	0.782224
Tb927.8.6570	hypothetical protein, conserved	77	42	59	0.545455	0.766234	-0.874469	-0.384143		137	144	165	1.05109	1.20438	0.0718929	0.26829
Tb927.7.2410	hypothetical protein, conserved	804	621	715	0.772388	0.889303	-0.372602	-0.169252		756	689	640	0.911376	0.846561	-0.133882	-0.240314
Tb927.11.9290	hypothetical protein, conserved	804	931	1019	1.15796	1.26741	0.211586	0.341887		818	825	917	1.00856	1.12103	0.0122933	0.164821
Tb927.11.1650	hypothetical protein, conserved	517	333	312	0.644101	0.603482	-0.634642	-0.728618		633	546	470	0.862559	0.742496	-0.213305	-0.429545
Tb927.11.7340	hypothetical protein, conserved	442	428	420	0.968326	0.950226	-0.0464356	-0.073657		440	374	298	0.85	0.677273	-0.234465	-0.562191
Tb927.10.740	structural maintenance of chromosome 4, putative (SMC4)	910	955	1182	1.04945	1.2989	0.0696342	0.377292		707	707	785	1	1.11033	0	0.150982
Tb927.9.11820	hypothetical protein, conserved	258	125	158	0.484496	0.612403	-1.04544	-0.707447		326	98	134	0.300613	0.411043	-1.73402	-1.28264
Tb927.9.13710	ADP-ribosylation factor, putative	130	82	76	0.630769	0.584615	-0.664816	-0.77444		1184	1047	675	0.884291	0.570101	-0.177408	-0.81071
Tb927.11.7590	hypothetical protein, conserved	785	741	820	0.943949	1.04459	-0.0832191	0.0629313		873	828	822	0.948454	0.941581	-0.0763509	-0.0868433
Tb927.10.13380	hypothetical protein, conserved	329	422	354	1.28267	1.07599	0.359155	0.105662		318	240	252	0.754717	0.792453	-0.405992	-0.335603
Tb927.11.8120	protein transport protein Sec13, putative	267	333	352	1.24719	1.31835	0.318682	0.398736		276	277	303	1.00362	1.09783	0.00521771	0.13465
Tb927.11.1880	histone H1, putative	105	69	61	0.657143	0.580952	-0.605721	-0.783508		297	288	144	0.969697	0.484848	-0.0443941	-1.04439
Tb927.8.6110	hypothetical protein, conserved	4684	1614	1246	0.344577	0.266012	-1.5371	-1.91044		4796	3934	2133	0.820267	0.444746	-0.285835	-1.16895
Tb927.7.5090	hypothetical protein, conserved	676	652	701	0.964497	1.03698	-0.0521513	0.0523912		685	721	705	1.05255	1.0292	0.0738953	0.0415193
Tb927.4.1120	hypothetical protein, conserved	970	619	566	0.638144	0.583505	-0.648045	-0.777183		917	858	692	0.93566	0.754635	-0.0959441	-0.40615
Tb927.10.1210	katanin, putative	750	877	903	1.16933	1.204	0.225686	0.267835		723	786	877	1.08714	1.213	0.120534	0.278581
Tb927.9.4350	hypothetical protein, conserved	729	818	1012	1.12209	1.3882	0.166182	0.473219		689	567	585	0.822932	0.849057	-0.281155	-0.236067
Tb927.10.9200	hypothetical protein, conserved	297	129	152	0.434343	0.511785	-1.20309	-0.966392		277	238	221	0.859206	0.797834	-0.218924	-0.32584
Tb927.3.2280	vacuolar sorting protein 33 , putative	312	349	370	1.11859	1.1859	0.161681	0.245979		295	305	329	1.0339	1.11525	0.0480943	0.157373
Tb927.5.293b	hypothetical protein	21	13	37	0.619048	1.7619	-0.691878	0.817136		35	54	73	1.54286	2.08571	0.625604	1.06054
Tb927.9.2840	hypothetical protein, conserved	67	233	176	3.47761	2.62687	1.7981	1.39334		32	43	227	1.34375	7.09375	0.426265	2.82655
Tb927.8.4440	mitochondrial carrier protein (MCP19)	490	450	402	0.918367	0.820408	-0.122857	-0.285586		516	642	646	1.24419	1.25194	0.315202	0.324163
Tb927.1.710	phosphoglycerate kinase (PGKB)	2695	1009	637	0.374397	0.236364	-1.41736	-2.08092		2345	527	515	0.224733	0.219616	-2.15371	-2.18694
Tb927.9.3670	hypothetical protein, conserved	296	374	429	1.26351	1.44932	0.337441	0.53538		236	312	327	1.32203	1.38559	0.402759	0.470504
Tb927.9.13630	hypothetical protein, conserved	414	334	401	0.806763	0.968599	-0.309783	-0.0460285		464	386	381	0.831897	0.821121	-0.265524	-0.284334
Tb927.5.520	stomatin-like protein, putative	1013	655	644	0.646594	0.635735	-0.629067	-0.653502		827	769	503	0.929867	0.608222	-0.104904	-0.717329
Tb927.11.16720	cyclin 6,mitotic cyclin (pers. comm. J. Mottram, Univ. of Glasgow) (CYC6)	532	627	786	1.17857	1.47744	0.237039	0.563103		485	454	454	0.936082	0.936082	-0.0952925	-0.0952925
Tb927.10.7990	replication factor C, subunit 5, putative,ATPase, putative	777	672	601	0.864865	0.773488	-0.209453	-0.37055		983	914	774	0.929807	0.787386	-0.104997	-0.344858
Tb927.10.11720	hypothetical protein, conserved	567	687	819	1.21164	1.44444	0.276961	0.530515		457	589	538	1.28884	1.17724	0.366073	0.235412
Tb927.2.3080	fatty acid desaturase, putative,oleate desaturase, putative	566	682	643	1.20495	1.13604	0.26897	0.184017		546	679	769	1.24359	1.40842	0.314511	0.494083
Tb927.8.5460	flagellar calcium-binding protein,44 kDa calflagin,44 kDa calcimedin (Tb-44)	1021	1372	838	1.34378	0.820764	0.426298	-0.284961		468	500	645	1.06838	1.37821	0.0954196	0.462791
Tb927.11.4950	hypothetical protein, conserved	576	720	776	1.25	1.34722	0.321928	0.429988		666	678	690	1.01802	1.03604	0.0257631	0.0510742
Tb927.11.15140	hypothetical protein, conserved	768	632	649	0.822917	0.845052	-0.281182	-0.242888		1169	1264	1700	1.08127	1.45423	0.112722	0.54026
Tb927.9.14980	hypothetical protein, unlikely	36	38	35	1.05556	0.972222	0.0780025	-0.040642		30	26	28	0.866667	0.933333	-0.206451	-0.0995357
Tb927.7.3520	mitochondrial pyruvate carrier protein 2, putative	904	785	1115	0.868363	1.23341	-0.20363	0.302649		802	720	650	0.897756	0.810474	-0.155605	-0.303163
Tb927.11.710	hypothetical protein, conserved	55	23	98	0.418182	1.78182	-1.2578	0.83335		47	212	36	4.51064	0.765957	2.17333	-0.384664
Tb927.10.1190	hypothetical protein, conserved	260	234	259	0.9	0.996154	-0.152003	-0.00555953		308	337	348	1.09416	1.12987	0.129818	0.176157
Tb927.10.280	cytochrome oxidase subunit VI (COXVI)	882	812	594	0.920635	0.673469	-0.119299	-0.570316		756	721	526	0.953704	0.695767	-0.068387	-0.523323
Tb927.10.1720	ATP-dependent DEAD/H RNA helicase, putative	644	369	366	0.572981	0.568323	-0.80344	-0.815217		627	479	313	0.763955	0.499203	-0.38844	-1.0023
Tb927.5.1750	RNA-binding protein, putative (RBP30)	281	286	282	1.01779	1.00356	0.025445	0.00512503		345	331	301	0.95942	0.872464	-0.0597651	-0.196833
Tb927.11.12720	hypothetical protein, conserved	542	546	682	1.00738	1.2583	0.0106081	0.331479		542	472	498	0.870849	0.918819	-0.199506	-0.122147
Tb927.11.13300	hypothetical protein, conserved	313	344	316	1.09904	1.00958	0.136246	0.0137619		187	206	278	1.1016	1.48663	0.139606	0.572047
Tb927.11.1420	hypothetical protein, conserved	522	571	630	1.09387	1.2069	0.129441	0.271302		498	743	907	1.49197	1.82129	0.577216	0.864957
Tb927.8.2160	multidrug resistance protein A,p-glycoprotein (PGPA)	2231	1460	1085	0.654415	0.486329	-0.611722	-1.04		2493	1438	1437	0.576815	0.576414	-0.793819	-0.794823
Tb927.9.15270	hypothetical protein, conserved	563	382	329	0.678508	0.584369	-0.559562	-0.775047		695	542	432	0.779856	0.621583	-0.35872	-0.685982
Tb927.6.1250	hypothetical protein, conserved	596	413	390	0.692953	0.654362	-0.529171	-0.611838		656	559	411	0.852134	0.626524	-0.230848	-0.674557
Tb927.11.9420	ATP synthase, putative	409	690	564	1.68704	1.37897	0.754496	0.463594		495	528	639	1.06667	1.29091	0.0931094	0.368387
Tb927.9.9700	hypothetical protein, conserved	419	498	533	1.18854	1.27208	0.249195	0.347185		386	409	425	1.05959	1.10104	0.0835	0.138862
Tb927.10.3320	hypothetical protein, conserved	225	276	304	1.22667	1.35111	0.294743	0.434146		211	209	211	0.990521	1	-0.0137401	0
Tb927.9.1950	hypothetical protein, conserved	254	274	259	1.07874	1.01969	0.109347	0.0281236		243	221	240	0.909465	0.987654	-0.13691	-0.0179219
Tb927.1.4490	acetyltransferase, putative	223	338	267	1.5157	1.19731	0.59998	0.259796		191	550	409	2.87958	2.14136	1.52586	1.09853
Tb927.10.9380	hypothetical protein, conserved	513	465	591	0.906433	1.15205	-0.141728	0.204199		400	439	443	1.0975	1.1075	0.134221	0.147307
Tb927.6.4700	hypothetical protein, conserved	630	580	525	0.920635	0.833333	-0.119299	-0.263034		668	576	567	0.862275	0.848802	-0.213779	-0.236499
Tb927.6.1570	2-hydroxy-3-oxopropionate reductase, putative	1098	1207	939	1.09927	0.855191	0.136548	-0.225681		852	957	1193	1.12324	1.40023	0.167665	0.485669
Tb927.10.3270	hypothetical protein, conserved	86	66	43	0.767442	0.5	-0.381871	-1		87	73	72	0.83908	0.827586	-0.253119	-0.273018
Tb927.6.5110	damage-specific DNA binding protein, putative	731	640	517	0.875513	0.70725	-0.1918	-0.499707		726	702	709	0.966942	0.976584	-0.0484985	-0.0341839
Tb927.7.320	hypothetical protein, conserved (TbRBP8)	607	543	638	0.894563	1.05107	-0.160744	0.0718599		637	345	301	0.541601	0.472527	-0.884697	-1.08153
Tb927.10.4140	hypothetical protein, conserved	139	156	162	1.1223	1.16547	0.166461	0.220909		242	267	277	1.10331	1.14463	0.141833	0.194879
Tb927.11.3730	leucyl-tRNA synthetase, putative (LeuRS)	3589	2040	1277	0.568403	0.355809	-0.815013	-1.49082		3292	3156	2054	0.958688	0.623937	-0.0608671	-0.680528
Tb927.7.2140	hypothetical protein,zinc finger protein family member, putative (ZC3H18)	1291	1023	1278	0.792409	0.98993	-0.335683	-0.0146012		1292	1746	1473	1.35139	1.14009	0.434447	0.189151
Tb927.6.3070	hypothetical protein, conserved	688	813	920	1.18169	1.33721	0.240847	0.419225		494	635	617	1.28543	1.24899	0.362246	0.320759
Tb927.7.4600	hypothetical protein, conserved	407	335	368	0.823096	0.904177	-0.280868	-0.145323		370	335	348	0.905405	0.940541	-0.143364	-0.088438
Tb927.6.950	cysteinyl-tRNA synthetase, putative	3102	2850	2116	0.918762	0.682141	-0.122237	-0.551859		2730	3194	2504	1.16996	0.917216	0.226463	-0.124666
Tb927.3.4140	hypothetical protein, conserved	376	412	429	1.09574	1.14096	0.131912	0.190245		448	406	458	0.90625	1.02232	-0.142019	0.0318489
Tb927.11.13680	hypothetical protein, conserved	140	168	144	1.2	1.02857	0.263034	0.040642		129	138	163	1.06977	1.26357	0.0972972	0.337501
Tb927.11.13620	hypothetical protein, conserved	114	179	143	1.57018	1.25439	0.650926	0.326981		77	86	86	1.11688	1.11688	0.159478	0.159478
Tb927.1.570	Histone-lysine N-methyltransferase, H3 lysine-76 specific (DOT1B)	404	276	231	0.683168	0.571782	-0.549687	-0.806462		345	297	242	0.86087	0.701449	-0.216133	-0.511589
Tb927.4.2880	Nucleoporin (TbNup225)	3252	2577	2567	0.792435	0.78936	-0.335635	-0.341244		3329	3040	2849	0.913187	0.855813	-0.131018	-0.224633
Tb927.4.170	hypothetical protein	186	159	215	0.854839	1.15591	-0.226276	0.209034		157	267	328	1.70064	2.08917	0.766075	1.06293
Tb927.2.1790	hypothetical protein, conserved	118	103	71	0.872881	0.601695	-0.196143	-0.732896		186	192	191	1.03226	1.02688	0.0458037	0.03827
Tb927.9.6110	hypothetical protein, conserved	811	820	873	1.0111	1.07645	0.015922	0.10628		882	810	745	0.918367	0.844671	-0.122857	-0.243538
Tb09.v4.0067	retrotransposon hot spot protein, pseudogene,chrIX additional, unordered contigs	242	253	202	1.04545	0.834711	0.0641303	-0.260652		88	101	147	1.14773	1.67045	0.19878	0.740241
Tb927.9.14070	short-chain dehydrogenase, putative	267	302	312	1.13109	1.16854	0.177709	0.224706		341	265	281	0.777126	0.824047	-0.363779	-0.279202
Tb927.8.6360	hypothetical protein, conserved	386	692	815	1.79275	2.1114	0.842171	1.0782		435	566	608	1.30115	1.3977	0.379787	0.483056
Tb927.11.2160	hypothetical protein, conserved	151	157	141	1.03974	0.933775	0.056216	-0.0988534		201	163	155	0.810945	0.771144	-0.302324	-0.374927
Tb927.10.400	hypothetical protein, conserved	137	165	138	1.20438	1.0073	0.26829	0.0104924		259	225	146	0.868726	0.563707	-0.203027	-0.826984
Tb927.7.5410	hypothetical protein, conserved	205	252	321	1.22927	1.56585	0.2978	0.646949		162	218	191	1.34568	1.17901	0.428334	0.237579
Tb927.11.13560	hypothetical protein, conserved	386	316	275	0.818653	0.712435	-0.288676	-0.489169		357	344	326	0.963585	0.913165	-0.0535155	-0.131052
Tb927.4.2520	NAD dependent deacetylase, putative,transcriptional regulator, Sir2 family protein, nicotinic acid mononucleotide 5,6-dimethylbenzimidazole (cobb) protein	187	178	179	0.951872	0.957219	-0.071161	-0.0630787		143	146	180	1.02098	1.25874	0.0299532	0.331982
Tb927.10.9900	ABC1 protein, putative	560	454	413	0.810714	0.7375	-0.302735	-0.439285		632	675	692	1.06804	1.09494	0.0949629	0.130847
Tb927.11.1630	hypothetical protein, conserved	704	622	592	0.883523	0.840909	-0.178661	-0.249978		729	736	648	1.0096	0.888889	0.013787	-0.169925
Tb927.1.2770	hypothetical protein, conserved	186	192	216	1.03226	1.16129	0.0458037	0.215729		201	215	244	1.06965	1.21393	0.0971412	0.279686
Tb927.10.12450	SNARE domain-containing protein, putative	146	101	92	0.691781	0.630137	-0.531613	-0.666263		139	132	173	0.94964	1.2446	-0.074547	0.315687
Tb927.10.12020	hypothetical protein, conserved	282	286	228	1.01418	0.808511	0.02032	-0.306661		227	180	212	0.792952	0.933921	-0.334695	-0.098628
Tb927.11.1220	hypothetical protein, conserved	372	423	497	1.1371	1.33602	0.185355	0.417943		425	425	430	1	1.01176	0	0.0168738
Tb927.4.660	hypothetical protein, conserved	395	436	434	1.1038	1.09873	0.142475	0.135842		465	478	498	1.02796	1.07097	0.0397799	0.098915
Tb927.11.13650	cytochrome b5, putative (CYB5)	860	441	344	0.512791	0.4	-0.963558	-1.32193		676	481	242	0.711538	0.357988	-0.490986	-1.48202
Tb927.10.3510	hypothetical protein, conserved	1520	1210	1258	0.796053	0.827632	-0.329064	-0.272939		1526	1475	1412	0.966579	0.925295	-0.04904	-0.112015
Tb927.7.7220	hypothetical protein, conserved	611	648	726	1.06056	1.18822	0.0848214	0.248797		570	553	555	0.970175	0.973684	-0.0436824	-0.0384741
Tb927.6.370	hypothetical protein, conserved	144	330	381	2.29167	2.64583	1.1964	1.40372		151	157	171	1.03974	1.13245	0.056216	0.179448
Tb927.11.6250	hypothetical protein, conserved	1881	902	635	0.479532	0.337586	-1.0603	-1.56667		1208	1222	626	1.01159	0.518212	0.0166238	-0.948386
Tb927.8.4720	amino acid transporter, putative	925	535	454	0.578378	0.490811	-0.789914	-1.02676		789	596	973	0.755387	1.23321	-0.404713	0.302415
Tb927.5.4470	hypothetical protein, conserved	431	384	326	0.890951	0.756381	-0.166582	-0.402816		317	323	268	1.01893	0.845426	0.0270513	-0.24225
Tb927.8.3220	exonuclease, putative	434	641	614	1.47696	1.41475	0.562629	0.500544		361	451	491	1.24931	1.36011	0.321129	0.443724
Tb927.4.370	hypothetical protein, conserved	339	343	323	1.0118	0.952802	0.0169233	-0.0697511		202	217	187	1.07426	0.925743	0.10334	-0.111317
Tb927.11.3080	vesicular protein trafficking mediator, putative	966	783	892	0.810559	0.923395	-0.303011	-0.114979		1159	1387	1184	1.19672	1.02157	0.259087	0.0307885
Tb927.3.5660	UDP-Gal or UDP-GlcNAc-dependent glycosyltransferase, putative	118	193	291	1.63559	2.4661	0.709814	1.30223		167	203	242	1.21557	1.4491	0.281632	0.535159
Tb927.11.6640	cytochrome b5, putative (CYB5)	353	109	95	0.308782	0.269122	-1.69534	-1.89367		321	191	187	0.595016	0.582555	-0.749001	-0.779535
Tb927.11.5660	hypothetical protein, conserved	192	226	218	1.17708	1.13542	0.235216	0.183222		121	180	194	1.4876	1.60331	0.57299	0.68105
Tb927.11.10920	hypothetical protein, conserved	288	94	104	0.326389	0.361111	-1.61534	-1.46949		336	173	166	0.514881	0.494048	-0.957689	-1.01728
Tb927.10.3400	hypothetical protein, conserved	83	59	64	0.710843	0.771084	-0.492396	-0.375039		87	57	44	0.655172	0.505747	-0.610053	-0.983512
Tb927.11.11810	hypothetical protein, conserved	424	555	594	1.30896	1.40094	0.388424	0.486399		419	434	469	1.0358	1.11933	0.0507448	0.162638
Tb927.8.5730	protein kinase, putative	475	551	584	1.16	1.22947	0.214125	0.298041		485	536	536	1.10515	1.10515	0.144248	0.144248
Tb927.5.880	hypothetical protein, conserved	51	72	65	1.41176	1.27451	0.4975	0.349942		86	93	133	1.0814	1.54651	0.112894	0.629018
Tb927.10.10390	trypanothione reductase	1673	1396	1166	0.834429	0.696952	-0.261139	-0.52087		2309	1895	1751	0.820702	0.758337	-0.28507	-0.399089
Tb927.11.15170	hypothetical protein, conserved	148	155	121	1.0473	0.817568	0.066671	-0.29059		64	73	78	1.14062	1.21875	0.189825	0.285402
Tb11.1210	hypothetical protein,chrXI additional, unordered contigs	314	280	250	0.89172	0.796178	-0.165338	-0.328836		199	212	163	1.06533	0.819095	0.0912958	-0.287896
Tb927.10.13890	hypothetical protein, conserved	276	295	287	1.06884	1.03986	0.0960467	0.0563825		315	318	262	1.00952	0.831746	0.0136749	-0.265785
Tb927.10.15930	hypothetical protein, conserved	223	307	323	1.37668	1.44843	0.461195	0.53449		210	233	259	1.10952	1.23333	0.149941	0.302563
Tb927.4.2910	hypothetical protein, conserved	475	693	834	1.45895	1.75579	0.544928	0.81212		573	618	747	1.07853	1.30366	0.109072	0.382573
Tb927.10.8380	hypothetical protein, conserved	115	128	107	1.11304	0.930435	0.15451	-0.104023		151	139	204	0.92053	1.35099	-0.119464	0.434021
Tb927.3.3510	hypothetical protein, conserved	436	265	289	0.607798	0.662844	-0.718336	-0.593259		363	346	234	0.953168	0.644628	-0.0691975	-0.633461
Tb927.9.12710	hypothetical protein, conserved	239	246	202	1.02929	0.845188	0.0416477	-0.242655		343	270	265	0.787172	0.772595	-0.345249	-0.372216
Tb927.6.4670	MORN repeat-containing protein (TbMORN1)	1843	1749	1914	0.948996	1.03852	-0.0755258	0.0545348		1347	1375	1204	1.02079	0.893838	0.0296818	-0.161914
Tb927.10.6130	hypothetical protein, conserved	753	898	918	1.19256	1.21912	0.254066	0.285844		907	922	901	1.01654	0.993385	0.0236642	-0.00957545
Tb927.4.4500	hypothetical protein, conserved	629	990	1127	1.57393	1.79173	0.654369	0.841356		647	831	955	1.28439	1.47604	0.361083	0.561735
Tb927.7.3490	synaptojanin (N-terminal domain), putative	461	631	767	1.36876	1.66377	0.452873	0.73446		620	729	919	1.17581	1.48226	0.233651	0.567797
Tb927.8.7020	peptidase, putative,metallo-peptidase, Clan ME, Family M16	1649	1482	1249	0.898727	0.757429	-0.154046	-0.400818		1979	1725	1743	0.871652	0.880748	-0.198175	-0.183199
Tb927.3.3530	hypothetical protein, conserved	99	85	105	0.858586	1.06061	-0.219966	0.0848889		132	123	95	0.931818	0.719697	-0.10188	-0.474539
Tb927.6.1210	hypothetical protein, conserved	282	295	277	1.0461	0.98227	0.0650198	-0.0258092		353	328	241	0.929178	0.68272	-0.105972	-0.550635
Tb927.2.4760	hypothetical protein, conserved	209	255	289	1.2201	1.38278	0.286994	0.467567		186	223	258	1.19892	1.3871	0.261741	0.472068
Tb927.1.740	hypothetical protein, conserved	665	553	539	0.831579	0.810526	-0.266075	-0.303069		507	452	458	0.891519	0.903353	-0.165663	-0.146638
Tb927.11.3450	hypothetical protein, conserved	356	398	401	1.11798	1.1264	0.160891	0.171725		369	373	432	1.01084	1.17073	0.0155548	0.22741
Tb927.10.4850	hypothetical protein, conserved	802	735	676	0.916459	0.842893	-0.125858	-0.246579		674	614	601	0.910979	0.891691	-0.13451	-0.165384
Tb927.9.10640	synaptojanin (N-terminal domain), putative	225	226	254	1.00444	1.12889	0.00639777	0.174903		207	235	305	1.13527	1.47343	0.18303	0.559178
Tb927.10.9130	pre-mRNA splicing factor ATP-dependent RNA helicase, putative	666	526	428	0.78979	0.642643	-0.340459	-0.637911		510	487	411	0.954902	0.805882	-0.0665755	-0.311359
Tb927.8.2350	hypothetical protein, conserved	248	266	276	1.07258	1.1129	0.101086	0.154328		255	284	355	1.11373	1.39216	0.155394	0.477322
Tb927.9.12980	hypothetical protein, conserved	376	1040	1456	2.76596	3.87234	1.46778	1.95321		443	1435	2086	3.23928	4.7088	1.69567	2.23536
Tb927.5.890	oligosaccharyl transferase subunit, putative	751	2733	2897	3.63915	3.85752	1.8636	1.94767		1025	1955	3527	1.90732	3.44098	0.931545	1.78282
Tb927.7.5030	hypothetical protein, conserved	231	230	217	0.995671	0.939394	-0.00625899	-0.0901978		182	217	220	1.19231	1.20879	0.253757	0.273565
Tb927.2.2520	voltage-dependent anion-selective channel	2024	2216	1200	1.09486	0.592885	0.130749	-0.754175		2025	925	924	0.45679	0.456296	-1.1304	-1.13196
Tb927.10.7220	hypothetical protein, conserved	195	151	147	0.774359	0.753846	-0.368926	-0.407658		227	128	116	0.563877	0.511013	-0.826548	-0.968567
Tb927.9.10350	hypothetical protein, conserved	774	917	963	1.18475	1.24419	0.244588	0.315202		732	1019	1043	1.39208	1.42486	0.477238	0.510824
Tb927.10.3080	methionine biosynthetic protein, putative	333	286	270	0.858859	0.810811	-0.219507	-0.302563		250	246	225	0.984	0.9	-0.0232698	-0.152003
Tb927.10.4450	stress-inducible protein STI1-like, putative	411	351	115	0.854015	0.279805	-0.227667	-1.8375		502	639	751	1.27291	1.49602	0.348129	0.581126
Tb927.10.9760	alternative oxidase	307	262	184	0.85342	0.599349	-0.228672	-0.738533		363	293	256	0.807163	0.705234	-0.309069	-0.503826
Tb927.2.5140	hypothetical protein, conserved	195	152	142	0.779487	0.728205	-0.359403	-0.457583		85	86	94	1.01176	1.10588	0.0168738	0.145198
Tb927.8.6790	hypothetical protein, conserved	860	1042	1000	1.21163	1.16279	0.276947	0.217591		1013	972	1218	0.959526	1.20237	-0.059606	0.26588
Tb927.5.660	hypothetical protein	125	161	183	1.288	1.464	0.365133	0.549916		97	132	179	1.36082	1.84536	0.444481	0.883903
Tb927.11.5090	aspartate aminotransferase, mitochondrial	291	961	893	3.30241	3.06873	1.72352	1.61764		270	416	852	1.54074	3.15556	0.623624	1.65789
Tb927.6.3670	paraflagellar rod component, putative (PFC8)	2230	1719	1741	0.770852	0.780717	-0.375474	-0.357128		1878	1856	2224	0.988285	1.18424	-0.0170004	0.24396
Tb927.10.3900	protein kinase, putative	1111	875	891	0.787579	0.80198	-0.344504	-0.318361		1013	1117	915	1.10267	0.903258	0.140995	-0.146791
Tb927.11.14810	hypothetical protein, conserved	101	116	104	1.14851	1.0297	0.19977	0.0422282		77	91	75	1.18182	0.974026	0.241008	-0.0379678
Tb927.9.9030	hypothetical protein, conserved	517	610	588	1.17988	1.13733	0.238645	0.185652		517	573	598	1.10832	1.15667	0.148371	0.209981
Tb927.8.1750	hypothetical protein, conserved	545	438	354	0.80367	0.649541	-0.315325	-0.622507		438	452	383	1.03196	0.874429	0.0453919	-0.193586
Tb927.6.1850	quiescin sulfhydryl oxidase (QSOX)	512	510	441	0.996094	0.861328	-0.00564656	-0.215365		434	411	427	0.947005	0.983871	-0.0785566	-0.023459
Tb927.7.2470	GTPase activating protein, putative	425	483	432	1.13647	1.01647	0.18456	0.0235685		490	508	487	1.03673	0.993878	0.0520467	-0.00885998
Tb927.11.4620	hypothetical protein, conserved	104	206	207	1.98077	1.99038	0.986061	0.993047		164	184	196	1.12195	1.19512	0.16601	0.257158
Tb927.10.14030	hypothetical protein, conserved	887	855	854	0.963923	0.962796	-0.0530097	-0.054698		597	754	806	1.26298	1.35008	0.336834	0.433049
Tb927.8.4380	hypothetical protein, conserved	1018	518	437	0.508841	0.429273	-0.974714	-1.22003		669	530	280	0.792227	0.418535	-0.336014	-1.25658
Tb927.8.940	hypothetical protein, conserved	3073	2823	2649	0.918646	0.862024	-0.122419	-0.2142		3222	2841	2699	0.88175	0.837678	-0.181558	-0.255532
Tb927.10.3850	hypothetical protein, conserved	294	361	329	1.22789	1.11905	0.296183	0.162271		358	208	264	0.581006	0.73743	-0.783376	-0.439422
Tb927.11.1560	1,2-Dihydroxy-3-keto-5-methylthiopentene dioxygenase, putative	1052	408	445	0.387833	0.423004	-1.36649	-1.24126		1346	989	849	0.73477	0.630758	-0.444636	-0.664842
Tb927.10.12920	hypothetical protein, conserved	753	611	610	0.811421	0.810093	-0.301477	-0.303841		856	715	630	0.83528	0.735981	-0.259668	-0.442259
Tb927.11.1890	hypothetical protein, conserved	939	979	711	1.0426	0.757188	0.0601837	-0.401276		1115	1258	884	1.12825	0.792825	0.174088	-0.334925
Tb927.11.12020	hypothetical protein, conserved	173	120	129	0.693642	0.745665	-0.527738	-0.423401		127	144	154	1.13386	1.2126	0.18124	0.278102
Tb927.10.3620	Laminin-like protein, putative	371	463	620	1.24798	1.67116	0.319593	0.740849		446	722	691	1.61883	1.54933	0.694955	0.631642
Tb927.7.7020	hypothetical protein	184	187	226	1.0163	1.22826	0.0233325	0.296617		109	97	101	0.889908	0.926606	-0.168271	-0.109973
Tb927.10.12200	hypothetical protein, conserved	194	283	342	1.45876	1.76289	0.544745	0.81794		165	170	186	1.0303	1.12727	0.0430687	0.172837
Tb927.4.5350	3-methylcrotonyl-CoA carboxylase, pseudogene, putative,3-methylcrotonyl-CoA carboxylase, point mutation	271	214	214	0.789668	0.789668	-0.340682	-0.340682		280	231	254	0.825	0.907143	-0.277534	-0.140598
Tb927.6.1400	cyclophilin-type peptidyl-prolyl cis-trans isomerase, putative (PPIase)	151	129	154	0.854305	1.01987	-0.227177	0.0283818		93	108	143	1.16129	1.53763	0.215729	0.620713
Tb927.4.4960	metal-ion transporter, putative	376	324	464	0.861702	1.23404	-0.214739	0.303392		469	331	255	0.705757	0.54371	-0.502757	-0.879091
Tb927.8.3150	T-complex protein 1, gamma subunit, putative (TCP-1-gamma)	5863	4352	3626	0.742282	0.618455	-0.429961	-0.69326		5044	4736	3402	0.938937	0.674465	-0.0908992	-0.568185
Tb927.3.4810	DNA replication complex GINS protein SLD5, putative	137	97	91	0.708029	0.664234	-0.498119	-0.590237		109	136	122	1.24771	1.11927	0.319279	0.162553
Tb927.8.3680	hypothetical protein, conserved	522	485	684	0.929119	1.31034	-0.106065	0.389947		542	533	534	0.983395	0.98524	-0.0241573	-0.0214531
Tb927.7.3600	hypothetical protein, conserved	263	408	320	1.55133	1.21673	0.633506	0.283009		287	202	196	0.703833	0.682927	-0.506695	-0.550197
Tb927.8.2000	cyclophilin, putative (NCP1)	1946	1311	1040	0.67369	0.53443	-0.569844	-0.903928		727	609	417	0.837689	0.57359	-0.255513	-0.801908
Tb05.5K5.70	nucleolar RNA helicase II, putative,nucleolar RNA helicase Gu, putative,BAC from homologous region on chr5	3008	1379	987	0.458444	0.328125	-1.12518	-1.60768		2410	2109	1328	0.875104	0.551037	-0.192474	-0.859778
Tb927.8.1960	hypothetical protein, conserved	1045	958	953	0.916746	0.911962	-0.125405	-0.132955		718	704	614	0.980501	0.855153	-0.0284084	-0.225745
Tb927.6.3970	SH3 domain protein, conserved	99	156	163	1.57576	1.64646	0.656046	0.719372		123	78	96	0.634146	0.780488	-0.657112	-0.357552
Tb927.3.3240	hypothetical protein, conserved	535	689	675	1.28785	1.26168	0.364965	0.335349		483	584	495	1.20911	1.02484	0.273945	0.0354053
Tb927.7.570	prefoldin, putative	1411	796	791	0.564139	0.560595	-0.825878	-0.834968		961	1020	822	1.06139	0.855359	0.0859608	-0.225398
Tb927.2.4650	hypothetical protein, conserved	193	169	173	0.875648	0.896373	-0.191578	-0.157829		164	165	152	1.0061	0.926829	0.00877021	-0.109624
Tb927.10.3870	hypothetical protein, conserved	970	1128	1050	1.16289	1.08247	0.21771	0.114333		1179	1221	1352	1.03562	1.14673	0.0504995	0.197531
Tb927.3.3330	heat shock protein 20, putative	758	211	147	0.278364	0.193931	-1.84495	-2.36638		916	562	279	0.613537	0.304585	-0.704777	-1.71508
Tb927.11.5880	hypothetical protein, conserved	335	240	223	0.716418	0.665672	-0.481127	-0.587117		319	342	300	1.0721	0.940439	0.10044	-0.0885939
Tb927.8.1810	rhomboid-like protein,serine peptidase, Clan S-, family S54, putative	251	288	259	1.14741	1.03187	0.198381	0.0452647		321	316	360	0.984424	1.1215	-0.0226487	0.165424
Tb927.5.410	hypothetical protein	110	385	1295	3.5	11.7727	1.80735	3.55738		144	166	440	1.15278	3.05556	0.205114	1.61143
Tb927.4.2440	hypothetical protein, conserved	562	506	582	0.900356	1.03559	-0.151433	0.050449		647	586	549	0.905719	0.848532	-0.142865	-0.23696
Tb927.1.1340	FG-GAP repeat protein, putative,intergrin alpha chain protein, putative	354	304	300	0.858757	0.847458	-0.219678	-0.238787		369	396	372	1.07317	1.00813	0.10188	0.0116818
Tb927.5.3490	hypothetical protein, conserved	151	145	132	0.960265	0.874172	-0.0584956	-0.194011		178	157	157	0.882022	0.882022	-0.181113	-0.181113
Tb927.4.4340	hypothetical protein, conserved	156	147	149	0.942308	0.955128	-0.0857299	-0.0662337		246	215	183	0.873984	0.743902	-0.194322	-0.426815
Tb927.7.3640	hypothetical protein, conserved	646	685	843	1.06037	1.30495	0.0845698	0.383998		736	691	956	0.938859	1.29891	-0.0910201	0.377305
Tb927.11.6000	hypothetical protein, conserved	759	640	560	0.843215	0.737813	-0.246028	-0.438673		664	636	554	0.957831	0.834337	-0.0621565	-0.261297
Tb927.7.3100	hypothetical protein, conserved	760	595	516	0.782895	0.678947	-0.35311	-0.558628		479	459	404	0.958246	0.843424	-0.0615315	-0.24567
Tb927.10.4660	hypothetical protein, conserved	84	125	98	1.4881	1.16667	0.573467	0.222392		62	100	89	1.6129	1.43548	0.68966	0.521537
Tb927.11.1040	hypothetical protein, conserved	398	388	388	0.974874	0.974874	-0.0367118	-0.0367118		457	419	494	0.916849	1.08096	-0.125244	0.112317
Tb927.8.3770	mitogen-activated protein kinase, putative (MPK10)	860	1025	1614	1.19186	1.87674	0.253215	0.908232		1212	1316	1684	1.08581	1.38944	0.11877	0.474502
Tb927.8.2100	vacuolar ATP synthase 16 kDa proteolipid subunit, putative	551	641	668	1.16334	1.21234	0.218272	0.277796		477	545	606	1.14256	1.27044	0.192267	0.345329
Tb927.10.14860	hypothetical protein, conserved	1270	862	823	0.67874	0.648031	-0.559069	-0.625864		1030	646	622	0.627184	0.603883	-0.673038	-0.727658
Tb927.3.5000	hypothetical protein, conserved	262	236	236	0.900763	0.900763	-0.15078	-0.15078		290	250	286	0.862069	0.986207	-0.214125	-0.0200378
Tb927.3.4900	tRNA isopentenyltransferase, putative	359	325	348	0.905292	0.969359	-0.143544	-0.0448965		281	343	310	1.22064	1.1032	0.287638	0.141698
Tb927.6.1960	glycosyltransferase family 28 protein, putative	282	307	266	1.08865	0.943262	0.122543	-0.0842689		289	264	252	0.913495	0.871972	-0.130532	-0.197646
Tb927.6.3180	hypothetical protein, conserved	921	850	886	0.92291	0.961998	-0.115738	-0.0558945		1157	1089	725	0.941227	0.626621	-0.0873849	-0.674336
Tb927.7.5510	hypothetical protein, conserved	236	325	370	1.37712	1.5678	0.461653	0.648738		142	145	184	1.02113	1.29577	0.030162	0.373815
Tb927.4.4310	Nucleoporin (TbNup64)	1376	1405	1425	1.02108	1.03561	0.0300897	0.0504814		1327	1328	1121	1.00075	0.844763	0.00108678	-0.243382
Tb927.6.3280	cyclosome subunit 1, putative	942	773	821	0.820594	0.87155	-0.285259	-0.198345		1077	951	951	0.883008	0.883008	-0.179501	-0.179501
Tb927.11.3650	adenylosuccinate synthetase, putative	2040	1572	1172	0.770588	0.57451	-0.375968	-0.799597		2155	2793	4011	1.29606	1.86125	0.374128	0.896274
Tb927.8.3610	hypothetical protein, conserved	139	178	175	1.28058	1.25899	0.356792	0.33227		135	149	162	1.1037	1.2	0.142353	0.263034
Tb927.11.7210	unspecified product	928	888	879	0.956897	0.947198	-0.0635651	-0.0782616		970	941	898	0.970103	0.925773	-0.04379	-0.111269
Tb927.5.960	hypothetical protein, conserved	304	346	291	1.13816	0.957237	0.186701	-0.0630522		369	425	405	1.15176	1.09756	0.203842	0.134301
Tb927.6.480	EP3-2 procyclin,PARP A-beta,surface protein EP3-2,surface protein EP3-2 procyclin precursor,procyclic form specific polypeptide A-beta precursor	1390	2192	1681	1.57698	1.20935	0.657163	0.274235		989	1288	533	1.30233	0.538928	0.38109	-0.891835
Tb927.8.3310	Elongator-like Protein 3b	885	598	546	0.675706	0.616949	-0.565532	-0.696777		606	574	545	0.947195	0.89934	-0.0782671	-0.153062
Tb927.10.9440	NADH dehydrogenase (54 NDH2)	2367	910	798	0.384453	0.337136	-1.37912	-1.5686		1927	1882	1503	0.976648	0.779969	-0.0340899	-0.358512
Tb927.11.14300	dynein intermediate chain IC70, putative	2060	2268	1876	1.10097	0.91068	0.138776	-0.134985		2202	2218	1856	1.00727	0.84287	0.0104449	-0.246618
Tb927.11.7150	NGG1 interacting factor 3-like	743	632	596	0.850606	0.802153	-0.233438	-0.31805		761	742	642	0.975033	0.843627	-0.0364773	-0.245323
Tb927.7.6440	hypothetical protein, conserved	509	488	560	0.958743	1.1002	-0.0607845	0.137761		464	585	692	1.26078	1.49138	0.334312	0.576647
Tb927.3.1190	hypothetical protein, conserved	1302	1356	1280	1.04147	0.983103	0.0586277	-0.0245856		1564	1603	1495	1.02494	0.955882	0.0355339	-0.065095
Tb927.4.2540	ubiquitin, putative	604	555	570	0.918874	0.943709	-0.122061	-0.0835866		364	455	423	1.25	1.16209	0.321928	0.216719
Tb927.8.3040	hypothetical protein, conserved	330	340	321	1.0303	0.972727	0.0430687	-0.0398927		412	434	423	1.0534	1.0267	0.0750507	0.0380133
Tb927.11.16340	hypothetical protein, conserved	1435	1493	1507	1.04042	1.05017	0.0571634	0.0706287		1240	1309	1346	1.05565	1.08548	0.078125	0.118338
Tb927.11.12520	hypothetical protein, conserved	138	181	152	1.31159	1.10145	0.391321	0.139403		193	158	141	0.818653	0.73057	-0.288676	-0.452906
Tb927.3.2010	hypothetical protein, conserved	394	272	272	0.690355	0.690355	-0.534589	-0.534589		558	565	560	1.01254	1.00358	0.0179857	0.0051617
Tb927.6.4650	UV excision repair RAD23 protein, putative	876	863	758	0.98516	0.865297	-0.0215703	-0.208733		791	822	813	1.03919	1.02781	0.0554607	0.0395777
Tb927.1.4450	hypothetical protein, conserved	555	511	641	0.920721	1.15495	-0.119164	0.207837		557	483	613	0.867145	1.10054	-0.205654	0.13821
Tb927.11.7280	DNA-direcetd RNA polymerase II, subunit 9, putative (RPB9)	309	165	122	0.533981	0.394822	-0.905141	-1.34073		483	408	341	0.84472	0.706004	-0.243454	-0.502251
Tb927.11.12240	ubiquitin carboxyl-terminal hydrolase, putative,cysteine peptidase, Clan CA, family C19, putative	1098	1014	1158	0.923497	1.05464	-0.11482	0.0767572		1247	1176	1176	0.943063	0.943063	-0.0845734	-0.0845734
Tb927.1.3300	myotubularin, putative,zinc-binding phosphatase, putative	728	1044	1215	1.43407	1.66896	0.520111	0.738946		767	791	793	1.03129	1.0339	0.0444511	0.0480943
Tb927.11.4210	hypothetical protein, conserved	602	902	989	1.49834	1.64286	0.583364	0.716207		694	737	803	1.06196	1.15706	0.086729	0.210464
Tb927.8.2730	hypothetical protein, conserved	365	493	487	1.35068	1.33425	0.433691	0.416025		501	493	536	0.984032	1.06986	-0.023223	0.0974224
Tb927.10.13440	hypothetical protein, conserved,hypothetical protein	325	359	332	1.10462	1.02154	0.143544	0.0307435		366	377	369	1.03005	1.0082	0.0427209	0.0117772
Tb927.8.1590	ubiquitin-protein ligase, putative (upl3)	4528	5756	6333	1.2712	1.39863	0.346193	0.484015		4534	4015	4961	0.885532	1.09418	-0.175384	0.129847
Tb927.7.5640	hypothetical protein, conserved	392	297	335	0.757653	0.854592	-0.400391	-0.226693		343	307	306	0.895044	0.892128	-0.15997	-0.164677
Tb927.8.6830	kinesin, putative	1215	1118	1188	0.920165	0.977778	-0.120036	-0.0324215		1233	1247	1310	1.01135	1.06245	0.0162887	0.087394
Tb927.11.16700	hypothetical protein, conserved	882	863	1014	0.978458	1.14966	-0.0314181	0.201207		931	999	1084	1.07304	1.16434	0.101704	0.219512
Tb927.8.8210	hypothetical protein, conserved	398	420	389	1.05528	0.977387	0.0776209	-0.0329983		243	280	263	1.15226	1.0823	0.204471	0.114106
Tb927.11.8850	hypothetical protein, conserved	210	231	181	1.1	0.861905	0.137504	-0.2144		197	235	205	1.19289	1.04061	0.254465	0.0574283
Tb927.10.15360	hypothetical protein, conserved	1502	1886	1974	1.25566	1.31425	0.328445	0.394237		1715	1904	1999	1.1102	1.1656	0.150825	0.22107
Tb927.9.9300	hypothetical protein, conserved	734	511	443	0.696185	0.603542	-0.522457	-0.728473		911	855	697	0.938529	0.765093	-0.0915266	-0.386292
Tb927.4.1750	hypothetical protein, conserved	241	246	249	1.02075	1.0332	0.0296252	0.0471126		171	247	182	1.44444	1.06433	0.530515	0.0899421
Tb927.3.2450	hypothetical protein, conserved	59	90	65	1.52542	1.10169	0.60921	0.139725		90	85	169	0.944444	1.87778	-0.0824622	0.909026
Tb927.11.14930	hypothetical protein, conserved	1063	1005	1133	0.945437	1.06585	-0.0809461	0.0920063		1182	1332	1289	1.1269	1.09052	0.172364	0.125022
Tb927.5.2370	hydrolase, alpha/beta fold family, putative	239	237	268	0.991632	1.12134	-0.0121236	0.165222		382	399	408	1.0445	1.06806	0.0628161	0.0949965
Tb927.5.2120	hypothetical protein, conserved	1525	2010	2230	1.31803	1.4623	0.398386	0.548234		1612	1615	1877	1.00186	1.16439	0.00268242	0.219577
Tb927.11.10470	hypothetical protein, conserved	363	299	337	0.823691	0.928375	-0.279824	-0.107221		410	327	519	0.797561	1.26585	-0.326333	0.340111
Tb927.11.8890	DNA-dependent RNA polymerases, putative (RPC19)	237	313	250	1.32068	1.05485	0.401276	0.077041		284	299	281	1.05282	0.989437	0.0742546	-0.0153208
Tb927.3.5370	hypothetical protein, conserved	1139	1068	894	0.937665	0.784899	-0.0928561	-0.349421		1283	1271	722	0.990647	0.562744	-0.0135571	-0.82945
Tb927.8.6820	hypothetical protein, conserved	342	292	323	0.853801	0.944444	-0.228028	-0.0824622		450	370	356	0.822222	0.791111	-0.2824	-0.338048
Tb927.11.13990	GDP-L-fucose synthetase, putative	251	312	272	1.24303	1.08367	0.313859	0.115919		363	311	326	0.856749	0.898072	-0.223055	-0.155098
Tb927.11.13600	hypothetical protein, conserved	367	313	335	0.852861	0.912807	-0.229617	-0.131619		358	359	346	1.00279	0.96648	0.00402426	-0.0491875
Tb927.11.6230	pretranslocation protein, alpha subunit, putative,SEC61-like (pretranslocation process) protein, putative	3513	4646	4559	1.32252	1.29775	0.403286	0.376014		3490	4311	4796	1.23524	1.37421	0.304796	0.458605
Tb927.1.3220	GTPase activating protein of Rab-like GTPase, putative	433	523	600	1.20785	1.38568	0.272444	0.470595		400	455	514	1.1375	1.285	0.185867	0.361768
Tb927.10.1530	hypothetical protein, conserved	280	231	352	0.825	1.25714	-0.277534	0.330149		297	283	263	0.952862	0.885522	-0.0696609	-0.1754
Tb927.11.5530	hypothetical protein, conserved	133	129	114	0.969925	0.857143	-0.0440552	-0.222392		100	75	76	0.75	0.76	-0.415037	-0.395929
Tb927.11.3870	katanin, putative	357	491	490	1.37535	1.37255	0.459799	0.456858		400	425	484	1.0625	1.21	0.0874628	0.275007
Tb927.8.2080	hypothetical protein, conserved	142	166	225	1.16901	1.58451	0.225292	0.664034		153	341	589	2.22876	3.84967	1.15624	1.94474
Tb927.5.2840	hypothetical protein, conserved	165	132	124	0.8	0.751515	-0.321928	-0.412126		78	81	82	1.03846	1.05128	0.0544478	0.0721498
Tb927.10.15320	hypothetical protein, conserved	448	502	521	1.12054	1.16295	0.164189	0.217785		342	325	476	0.950292	1.39181	-0.0735566	0.476965
Tb927.9.2580	deoxyhypusine hydroxylase, putative	762	834	913	1.09449	1.19816	0.130256	0.260824		1081	960	858	0.888067	0.79371	-0.17126	-0.333317
Tb927.6.360	UDP-Gal or UDP-GlcNAc-dependent glycosyltransferase (pseudogene), putative,UDP-Gal or UDP- GlcNAc-dependent glycosyltransferase, degenerate	171	161	159	0.94152	0.929825	-0.0869356	-0.10497		136	161	181	1.18382	1.33088	0.243454	0.412383
Tb927.11.3070	hypothetical protein, conserved	1285	763	634	0.593774	0.493385	-0.752013	-1.01921		935	676	491	0.722995	0.525134	-0.467943	-0.929243
Tb927.11.14900	coatomer epsilon subunit, putative,cytosolic coat protein, putative	580	663	647	1.1431	1.11552	0.192956	0.157713		454	436	456	0.960352	1.00441	-0.0583642	0.00634153
Tb927.11.11800	DNA repair and recombination helicase protein PIF3 (TbPIF3)	307	422	446	1.37459	1.45277	0.459004	0.538805		391	356	387	0.910486	0.98977	-0.135291	-0.014835
Tb927.6.3310	calpain-like cysteine peptidase, putative,cysteine peptidase, Clan CA, family C2, putative	595	641	610	1.07731	1.02521	0.107435	0.0359196		538	513	515	0.953532	0.957249	-0.0686473	-0.0630337
Tb927.11.6480	hypothetical protein, conserved	296	344	345	1.16216	1.16554	0.216811	0.220999		311	301	344	0.967846	1.10611	-0.0471511	0.145494
Tb927.10.12700	pyruvate dehydrogenase E1 alpha subunit, putative	4495	5371	5850	1.19488	1.30145	0.25687	0.380116		4331	4719	4270	1.08959	0.985915	0.123781	-0.0204641
Tb927.3.700	hypothetical protein, conserved	321	136	80	0.423676	0.249221	-1.23897	-2.0045		688	319	180	0.463663	0.261628	-1.10885	-1.93441
Tb927.9.12510	ATP-dependent DEAD/H RNA helicase, putative (DED1)	3272	2103	1715	0.642726	0.524144	-0.637724	-0.931964		3437	3399	2667	0.988944	0.775967	-0.0160395	-0.365932
Tb927.11.15350	RNA-binding protein, putative (RBP39)	198	165	150	0.833333	0.757576	-0.263034	-0.400538		198	149	164	0.752525	0.828283	-0.410188	-0.271805
Tb927.7.4140	hypothetical protein, conserved	262	195	242	0.744275	0.923664	-0.426093	-0.11456		158	147	181	0.93038	1.14557	-0.104108	0.196065
Tb927.4.1680	ZFP family member, putative (ZC3H10)	816	904	854	1.10784	1.04657	0.147754	0.0656669		711	746	751	1.04923	1.05626	0.0693261	0.0789633
Tb927.11.10730	SNF2 DNA repair protein, putative,ATP-dependent helicase, putative,SNF2 family helicase, putative	1208	1317	1343	1.09023	1.11175	0.124635	0.152839		1066	1095	1228	1.0272	1.15197	0.0387234	0.204103
Tb927.10.3040	hypothetical protein, conserved	652	476	419	0.730061	0.642638	-0.45391	-0.637922		677	741	591	1.09453	0.872969	0.130318	-0.195998
Tb927.11.10980	hypothetical protein, conserved	96	218	241	2.27083	2.51042	1.18322	1.32793		94	113	191	1.20213	2.03191	0.26559	1.02284
Tb927.4.720	hypothetical protein, conserved	1403	888	534	0.632929	0.380613	-0.659883	-1.3936		768	652	420	0.848958	0.546875	-0.236234	-0.870717
Tb927.6.2260	hypothetical protein, conserved	222	252	193	1.13514	0.869369	0.182864	-0.201959		243	241	247	0.99177	1.01646	-0.0119232	0.0235547
Tb927.9.10630	hypothetical protein, conserved	84	73	65	0.869048	0.77381	-0.202493	-0.36995		119	133	105	1.11765	0.882353	0.160465	-0.180572
Tb927.7.6150	hypothetical protein, conserved	50	66	98	1.32	1.96	0.400538	0.970854		53	76	106	1.43396	2	0.520007	1
Tb927.3.1720	hypothetical protein, conserved	118	178	219	1.50847	1.85593	0.59309	0.892144		105	99	102	0.942857	0.971429	-0.0848889	-0.0418202
Tb927.6.4420	hypothetical protein, conserved	1368	1115	1187	0.815058	0.86769	-0.295025	-0.204748		688	691	716	1.00436	1.0407	0.00627715	0.057551
Tb927.10.2270	vacuolar protein sorting-associated protein 35, putative	1384	1987	2545	1.43569	1.83887	0.521748	0.878822		1050	1221	1374	1.16286	1.30857	0.217674	0.387993
Tb927.11.10150	hypothetical protein, conserved	2382	1856	1792	0.779177	0.752309	-0.359977	-0.410603		2257	1933	1664	0.856447	0.737262	-0.223565	-0.439751
Tb927.7.470	hypothetical protein	82	289	388	3.52439	4.73171	1.81737	2.24236		73	192	423	2.63014	5.79452	1.39514	2.53469
Tb927.7.5050	hypothetical protein, conserved	1398	1409	1329	1.00787	0.950644	0.0113073	-0.0730233		1615	1501	1425	0.929412	0.882353	-0.10561	-0.180572
Tb927.4.1740	hypothetical protein, conserved	677	870	749	1.28508	1.10635	0.36186	0.14581		893	930	858	1.04143	0.960806	0.0585705	-0.0576825
Tb927.7.3940	mitochondrial carrier protein,adenine nucleotide mitochondrial translocator, putative (MCP16)	2217	1320	900	0.595399	0.405954	-0.748071	-1.30061		3082	2530	1846	0.820896	0.598962	-0.284729	-0.739464
Tb927.6.1650	single strand-specific nuclease, putative	341	870	827	2.55132	2.42522	1.35124	1.27812		262	336	440	1.28244	1.67939	0.358894	0.747937
Tb927.2.1380	leucine-rich repeat protein (LRRP), putative	982	998	1208	1.01629	1.23014	0.0233168	0.298826		1262	1361	1206	1.07845	0.955626	0.108955	-0.065482
Tb927.11.2800	hypothetical protein, conserved	199	140	126	0.703518	0.633166	-0.507342	-0.659345		284	277	200	0.975352	0.704225	-0.036005	-0.505891
Tb927.7.7540	leucine-rich repeat protein (LRRP, pseudogene), putative,leucine-rich repeat protein 1 (LRRP1), degenerate	385	238	302	0.618182	0.784416	-0.693897	-0.35031		418	467	462	1.11722	1.10526	0.15992	0.14439
Tb927.9.7980	hypothetical protein, conserved	438	181	126	0.413242	0.287671	-1.27494	-1.79751		347	104	108	0.299712	0.311239	-1.73835	-1.6839
Tb927.4.1110	hypothetical protein, conserved	329	825	876	2.5076	2.66261	1.32631	1.41284		271	365	515	1.34686	1.90037	0.429604	0.92628
Tb927.10.13580	transporter, putative,major facilitator superfamily protein (MFS), putative	472	753	943	1.59534	1.99788	0.673863	0.998471		472	568	1071	1.20339	2.26907	0.267104	1.1821
Tb927.2.3750	hypothetical protein, conserved	260	239	287	0.919231	1.10385	-0.121501	0.142539		304	303	274	0.996711	0.901316	-0.00475353	-0.149895
Tb927.9.11250	predicted WD40 repeat protein	468	455	428	0.972222	0.91453	-0.040642	-0.128898		402	427	414	1.06219	1.02985	0.0870406	0.0424353
Tb927.10.7200	hypothetical protein, conserved	423	506	441	1.19622	1.04255	0.25848	0.060121		282	342	388	1.21277	1.37589	0.278301	0.460361
Tb927.10.9710	hypothetical protein	46	56	54	1.21739	1.17391	0.283793	0.231326		67	50	61	0.746269	0.910448	-0.422233	-0.135352
Tb927.8.2380	ABC transporter, putative	803	1014	1224	1.26276	1.52428	0.336586	0.608132		805	947	1597	1.1764	1.98385	0.234376	0.988304
Tb927.3.2690	serine/threonine-protein kinase, putative,protein kinase, putative	537	633	602	1.17877	1.12104	0.237283	0.164841		587	657	684	1.11925	1.16525	0.162533	0.220636
Tb927.1.3100	hypothetical protein, unlikely	46	108	67	2.34783	1.45652	1.23133	0.542527		47	57	45	1.21277	0.957447	0.278301	-0.0627358
Tb927.10.9870	hypothetical protein, conserved	478	552	481	1.15481	1.00628	0.207658	0.00902628		746	746	749	1	1.00402	0	0.00579009
Tb927.9.10710	elongation factor 1-alpha, putative,hsp70 subfamily B suppressor 1	490	367	311	0.74898	0.634694	-0.417002	-0.655867		351	312	233	0.888889	0.663818	-0.169925	-0.591141
Tb927.1.4140	hypothetical protein, conserved	124	119	155	0.959677	1.25	-0.0593785	0.321928		90	73	91	0.811111	1.01111	-0.302029	0.0159415
Tb927.11.5170	ubiquitin activating enzyme, putative	178	165	138	0.926966	0.775281	-0.109411	-0.367209		96	94	127	0.979167	1.32292	-0.0303736	0.403722
Tb927.2.4560	hypothetical protein, conserved	194	187	203	0.963918	1.04639	-0.0530184	0.0654231		180	177	213	0.983333	1.18333	-0.0242475	0.242857
Tb927.3.3500	hypothetical protein, conserved	463	445	365	0.961123	0.788337	-0.0572069	-0.343116		669	647	531	0.967115	0.793722	-0.0482405	-0.333294
Tb927.6.4590	glutamyl-tRNA synthetase, putative	1915	820	591	0.428198	0.308616	-1.22365	-1.69611		1820	1755	1287	0.964286	0.707143	-0.0524674	-0.499926
Tb927.11.6430	hypothetical protein, conserved	2887	3208	3437	1.11119	1.19051	0.152103	0.251579		2735	2617	2761	0.956856	1.00951	-0.0636269	0.0136501
Tb927.11.15700	hypothetical protein, conserved	153	171	151	1.11765	0.986928	0.160465	-0.0189831		132	105	93	0.795455	0.704545	-0.330149	-0.505235
Tb927.11.16490	hypothetical protein, conserved	303	251	302	0.828383	0.9967	-0.27163	-0.00476924		249	247	285	0.991968	1.14458	-0.0116347	0.194816
Tb927.7.2480	peptidyl-prolyl cis-trans isomerase, putative (PAR45)	310	298	253	0.96129	0.816129	-0.0569559	-0.293131		258	249	203	0.965116	0.786822	-0.0512253	-0.345891
Tb927.7.7170	CYC2-like cyclin, putative (CYC4)	1735	1563	1915	0.900865	1.10375	-0.150618	0.142409		1597	1649	1450	1.03256	0.907952	0.0462271	-0.139311
Tb927.10.390	hypothetical protein, conserved	508	987	1314	1.94291	2.58661	0.958222	1.37106		622	615	676	0.988746	1.08682	-0.0163282	0.120109
Tb927.7.2980	hypothetical protein, conserved	6876	2052	2021	0.298429	0.293921	-1.74454	-1.7665		6105	1531	1154	0.250778	0.189025	-1.99552	-2.40335
Tb927.4.4270	UDP-Gal or UDP-GlcNAc-dependent glycosyltransferase, putative	451	628	710	1.39246	1.57428	0.477637	0.654692		381	450	503	1.1811	1.32021	0.240134	0.400767
Tb927.11.11470	hypothetical protein, conserved	526	401	278	0.762357	0.528517	-0.391461	-0.919978		426	414	329	0.971831	0.7723	-0.0412227	-0.372766
Tb927.7.3630	TPR-repeat-containing chaperone protein DNAJ, putative	1587	2019	2266	1.27221	1.42785	0.347339	0.513846		1363	1593	1826	1.16875	1.33969	0.224961	0.421901
Tb927.9.1360	hypothetical protein, conserved	102	167	166	1.63725	1.62745	0.711279	0.702614		124	163	174	1.31452	1.40323	0.394532	0.488747
Tb927.6.3900	hypothetical protein, conserved	224	234	277	1.04464	1.23661	0.0630098	0.306387		201	204	241	1.01493	1.199	0.0213737	0.261838
Tb927.7.6670	hypothetical protein, conserved	2765	1543	1357	0.558047	0.490778	-0.841541	-1.02686		3012	2599	2381	0.862882	0.790505	-0.212765	-0.339154
Tb10.v4.0221	hypothetical protein,chrX additional, unordered contigs	87	81	99	0.931034	1.13793	-0.103093	0.186413		89	135	116	1.51685	1.30337	0.601082	0.382248
Tb11.0850	hypothetical protein,chrXI additional, unordered contigs	668	736	740	1.1018	1.10778	0.139858	0.147677		726	795	717	1.09504	0.987603	0.130985	-0.0179964
Tb927.10.7110	inositol-3-phosphate synthase, putative	1032	818	854	0.792636	0.827519	-0.33527	-0.273135		903	950	991	1.05205	1.09745	0.0732015	0.134159
Tb927.11.14010	hypothetical protein, conserved	114	117	142	1.02632	1.24561	0.0374747	0.316857		151	134	131	0.887417	0.86755	-0.172316	-0.204982
Tb927.9.11600	unspecified product (gim5B)	7340	3523	2374	0.479973	0.323433	-1.05898	-1.62846		9297	6659	4226	0.716253	0.454555	-0.48146	-1.13747
Tb927.7.4480	adenosine 5'-monophosphoramidase, putative	907	573	476	0.631753	0.524807	-0.662567	-0.930141		1250	959	808	0.7672	0.6464	-0.382325	-0.629501
Tb927.11.440	hypothetical protein, conserved	1428	1084	1188	0.759104	0.831933	-0.397631	-0.265461		1017	993	901	0.976401	0.885939	-0.0344541	-0.174721
Tb927.4.180	hypothetical protein	123	96	133	0.780488	1.0813	-0.357552	0.112768		159	206	164	1.2956	1.03145	0.373618	0.044669
Tb927.11.3850	AMP deaminase, putative	706	502	486	0.711048	0.688385	-0.491981	-0.538712		745	1315	1309	1.7651	1.75705	0.81975	0.813153
Tb927.9.7060	hypothetical protein, conserved	248	283	325	1.14113	1.31048	0.190462	0.3901		239	234	238	0.979079	0.995816	-0.0305021	-0.00604905
Tb927.4.1470	hypothetical protein, conserved	121	155	177	1.28099	1.46281	0.357261	0.548742		114	92	103	0.807018	0.903509	-0.309328	-0.146389
Tb927.7.7230	nitroreductase (NTR)	269	208	181	0.773234	0.672862	-0.371023	-0.571616		254	211	175	0.830709	0.688976	-0.267585	-0.537474
Tb927.3.3040	hypothetical protein, conserved	492	651	560	1.32317	1.13821	0.403999	0.186769		455	502	414	1.1033	0.90989	0.141821	-0.136236
Tb927.10.11320	hypothetical protein	300	413	399	1.37667	1.33	0.461179	0.411426		283	363	434	1.28269	1.53357	0.359167	0.616893
Tb927.7.7240	leucine-rich repeat protein (LRRP), putative	795	842	882	1.05912	1.10943	0.0828654	0.149824		827	790	693	0.95526	0.837969	-0.0660347	-0.255032
Tb927.4.3340	hypothetical protein, conserved	150	210	203	1.4	1.35333	0.485427	0.436517		158	165	147	1.0443	0.93038	0.0625415	-0.104108
Tb927.10.6530	dolichyl-P-Man:GDP-Man5GlcNAc2-PP-dolichyl alpha-1,3-mannosyltransferase, putative (ALG3)	378	345	298	0.912698	0.78836	-0.13179	-0.343074		405	383	290	0.945679	0.716049	-0.0805775	-0.481869
Tb927.11.9030	cation transporter, putative	228	434	273	1.90351	1.19737	0.928661	0.259867		149	182	180	1.22148	1.20805	0.288626	0.272685
Tb927.9.7070	exosome complex exonuclease RRP40 (RRP40)	156	223	226	1.42949	1.44872	0.515498	0.534777		211	189	164	0.895735	0.777251	-0.158857	-0.363547
Tb927.2.2140	hypothetical protein, conserved	99	55	50	0.555556	0.505051	-0.847997	-0.9855		51	28	17	0.54902	0.333333	-0.86507	-1.58496
Tb927.5.1630	hypothetical protein, conserved	303	403	408	1.33003	1.34653	0.411462	0.429251		533	525	472	0.984991	0.885553	-0.0218181	-0.175349
Tb927.8.5390	cell division control protein 2 homolog 4 (CRK4)	84	125	169	1.4881	2.0119	0.573467	1.00856		118	84	113	0.711864	0.957627	-0.490326	-0.0624641
Tb927.4.4330	kinetoplastid-specific phospho-protein phosphatase, putative	118	112	134	0.949153	1.13559	-0.0752881	0.183446		204	178	179	0.872549	0.877451	-0.196692	-0.18861
Tb927.3.4850	enoyl-CoA hydratase, mitochondrial precursor, putative	334	220	186	0.658683	0.556886	-0.602345	-0.844545		268	206	173	0.768657	0.645522	-0.379589	-0.631461
Tb927.11.4190	hypothetical protein, conserved	920	482	421	0.523913	0.457609	-0.932601	-1.12781		1168	841	520	0.720034	0.445205	-0.473863	-1.16746
Tb927.1.4370	hypothetical protein, conserved	552	832	941	1.50725	1.70471	0.591915	0.769526		454	540	645	1.18943	1.4207	0.250267	0.506607
Tb927.11.6610	hypothetical protein, conserved	555	603	452	1.08649	0.814414	0.11967	-0.296165		698	640	602	0.916905	0.862464	-0.125155	-0.213464
Tb927.11.10480	hypothetical protein, conserved	1703	892	703	0.523782	0.412801	-0.932963	-1.27648		1383	919	644	0.664497	0.465654	-0.589664	-1.10267
Tb927.11.9100	hypothetical protein, conserved	524	537	482	1.02481	0.919847	0.0353553	-0.120534		667	665	478	0.997001	0.716642	-0.00433242	-0.480676
Tb927.10.9230	adaptin complex 4 subunit, putative,beta-adaptin 4 protein, putative	434	277	277	0.638249	0.638249	-0.647809	-0.647809		593	484	419	0.816189	0.706577	-0.293025	-0.501082
Tb927.8.5750	hypothetical protein, conserved	608	575	652	0.945724	1.07237	-0.0805094	0.100801		581	591	537	1.01721	0.924269	0.02462	-0.113616
Tb927.1.1660	hypothetical protein, conserved	196	156	186	0.795918	0.94898	-0.329308	-0.075551		233	220	214	0.944206	0.918455	-0.0828264	-0.122719
Tb927.4.510	hypothetical protein, conserved	103	80	92	0.776699	0.893204	-0.364572	-0.162939		89	93	106	1.04494	1.19101	0.0634254	0.252187
Tb927.6.3190	hypothetical protein, conserved	259	247	279	0.953668	1.07722	-0.0684411	0.107313		293	295	277	1.00683	0.945392	0.00981429	-0.0810147
Tb927.11.13950	hypothetical protein, conserved	195	191	178	0.979487	0.912821	-0.0299015	-0.131597		129	183	205	1.4186	1.58915	0.504473	0.668253
Tb927.3.2610	GPI inositol deacylase 2 (GPIdeAc2)	102	767	970	7.51961	9.5098	2.91066	3.24942		161	258	731	1.60248	4.54037	0.68031	2.18281
Tb927.11.7490	hypothetical protein, conserved	3863	1429	951	0.36992	0.246182	-1.43472	-2.0222		5068	1860	797	0.367009	0.157261	-1.44611	-2.66876
Tb927.9.13150	TFIIF-stimulated CTD phosphatase, putative	210	209	239	0.995238	1.1381	-0.00688639	0.186621		220	238	188	1.08182	0.854545	0.113458	-0.226771
Tb927.3.4670	cdc2-related kinase, putative,cell division control protein, putative (CRK10)	114	216	404	1.89474	3.54386	0.921997	1.82532		146	130	200	0.890411	1.36986	-0.167457	0.454032
Tb927.7.4370	hypothetical protein, conserved	864	868	888	1.00463	1.02778	0.00666373	0.0395284		837	875	788	1.0454	0.941458	0.0640554	-0.087032
Tb927.10.11590	nicotinate phosphoribosyltransferase, putative	758	1201	1038	1.58443	1.36939	0.663966	0.453537		635	819	969	1.28976	1.52598	0.367107	0.60974
Tb927.4.2870	hypothetical protein, conserved	452	556	573	1.23009	1.2677	0.298762	0.342212		461	453	408	0.982646	0.885033	-0.0252557	-0.176198
Tb927.10.13850	hypothetical protein, conserved	632	475	370	0.751582	0.585443	-0.411997	-0.772399		744	649	582	0.872312	0.782258	-0.197084	-0.354283
Tb927.11.2780	hypothetical protein, conserved	469	537	622	1.14499	1.32623	0.195334	0.407327		512	465	490	0.908203	0.957031	-0.138913	-0.0633621
Tb927.10.1130	dynein arm light chain, axonemal, putative	198	265	217	1.33838	1.09596	0.420492	0.132195		239	220	298	0.920502	1.24686	-0.119507	0.318302
Tb927.8.3710	hypothetical protein, conserved	957	899	928	0.939394	0.969697	-0.0901978	-0.0443941		737	758	721	1.02849	0.97829	0.0405332	-0.0316654
Tb927.8.8320	hypothetical protein, conserved	48	123	101	2.5625	2.10417	1.35755	1.07325		33	66	88	2	2.66667	1	1.41504
Tb927.10.12930	hypothetical protein, conserved	382	414	423	1.08377	1.10733	0.116058	0.147085		472	511	521	1.08263	1.10381	0.114536	0.142497
Tb927.8.7480	hypothetical protein, conserved	664	418	432	0.629518	0.650602	-0.66768	-0.620152		540	790	788	1.46296	1.45926	0.548893	0.545236
Tb927.9.13350	hypothetical protein, conserved	340	279	305	0.820588	0.897059	-0.28527	-0.156726		306	328	294	1.0719	0.960784	0.100164	-0.0577155
Tb927.11.16210	cyclic nucleotide-binding protein, putative	647	752	719	1.16229	1.11128	0.216967	0.152226		620	679	774	1.09516	1.24839	0.131143	0.320065
Tb927.11.5400	signal recognition particle 54 kDa (SRP54)	826	952	810	1.15254	0.98063	0.20482	-0.0282199		800	702	698	0.8775	0.8725	-0.188529	-0.196773
Tb927.9.11310	unspecified product	1075	1025	907	0.953488	0.843721	-0.0687128	-0.245162		909	988	956	1.08691	1.05171	0.120231	0.0727303
Tb927.6.560	cysteine peptidase C (CPC),CPC cysteine peptidase, Clan CA, family C1, Cathepsin B-like (TbcatB)	578	2127	2264	3.67993	3.91696	1.87968	1.96973		776	1684	2690	2.1701	3.46649	1.11776	1.79348
Tb927.10.2300	hypothetical protein, conserved	164	392	440	2.39024	2.68293	1.25716	1.42381		206	338	381	1.64078	1.84951	0.714379	0.887147
Tb927.11.15910	iron superoxide dismutase	3558	2485	1840	0.698426	0.517144	-0.517821	-0.951361		4299	4845	3274	1.12701	0.761572	0.172496	-0.392947
Tb927.1.2650	hypothetical protein, unlikely	30	112	63	3.73333	2.1	1.90046	1.07039		131	151	80	1.15267	0.610687	0.204982	-0.711495
Tb927.10.10080	hypothetical protein, conserved	275	355	277	1.29091	1.00727	0.368387	0.0104544		256	279	242	1.08984	0.945312	0.124121	-0.0811368
Tb927.8.8200	hypothetical protein, conserved	677	598	524	0.883309	0.774003	-0.17901	-0.369589		536	544	424	1.01493	0.791045	0.0213737	-0.338169
Tb927.10.9250	G-actin binding protein, putative,CAP/Srv2p, putative	1522	2442	2101	1.60447	1.38042	0.682095	0.465108		1373	1604	1542	1.16824	1.12309	0.224343	0.167471
Tb927.11.8920	hypothetical protein, conserved	350	407	461	1.16286	1.31714	0.217674	0.397412		278	280	330	1.00719	1.18705	0.0103419	0.247381
Tb927.6.2220	hypothetical protein, conserved	185	218	194	1.17838	1.04865	0.236803	0.0685314		254	266	229	1.04724	0.901575	0.0665977	-0.149481
Tb927.10.3720	hypothetical protein, conserved	201	301	277	1.49751	1.37811	0.582568	0.46269		295	317	328	1.07458	1.11186	0.103768	0.152981
Tb927.3.2160	hypothetical protein, conserved	210	284	293	1.35238	1.39524	0.435502	0.480511		406	386	417	0.950739	1.02709	-0.0728789	0.0385677
Tb927.3.770	hypothetical protein, conserved	277	206	157	0.743682	0.566787	-0.427242	-0.819121		201	170	147	0.845771	0.731343	-0.241661	-0.451379
Tb927.6.3630	sphingosine 1-phosphate lyase, putative (SPL)	694	366	298	0.527378	0.429395	-0.923092	-1.21962		469	460	419	0.98081	0.89339	-0.0279541	-0.162638
Tb927.11.8900	hypothetical protein, conserved	111	150	167	1.35135	1.5045	0.434403	0.589288		179	174	198	0.972067	1.10615	-0.0408723	0.145541
Tb927.11.9930	NADH-ubiquinone oxidoreductase complex I subunit, putative	639	431	378	0.674491	0.591549	-0.568128	-0.75743		894	759	569	0.848993	0.636465	-0.236175	-0.651846
Tb927.4.4130	hypothetical protein, conserved	245	399	388	1.62857	1.58367	0.703607	0.663275		206	249	281	1.20874	1.36408	0.273501	0.447926
Tb927.1.3250	hypothetical protein, conserved	1286	1414	1416	1.09953	1.10109	0.136891	0.138931		1198	1310	1384	1.09349	1.15526	0.128939	0.208216
Tb927.11.14800	hypothetical protein, conserved	413	327	339	0.791768	0.820823	-0.336851	-0.284857		432	373	297	0.863426	0.6875	-0.211856	-0.540568
Tb927.10.5380	intraflagellar transport protein IFT122, putative	1553	2060	2263	1.32646	1.45718	0.407587	0.543179		1340	1327	1440	0.990299	1.07463	-0.0140646	0.103836
Tb927.11.10520	protein kinase, putative,tyrosine kinase, putative	822	813	948	0.989051	1.15328	-0.015883	0.205749		835	843	850	1.00958	1.01796	0.0137564	0.0256866
Tb927.11.8290	exosome complex exonuclease RRP44, putative	951	807	768	0.84858	0.807571	-0.236877	-0.308339		903	765	635	0.847176	0.703212	-0.239266	-0.507969
Tb927.9.12890	hypothetical protein, conserved	402	342	314	0.850746	0.781095	-0.233199	-0.356431		184	212	191	1.15217	1.03804	0.204358	0.0538669
Tb927.8.1670	serine/threonine-protein kinase, putative	463	528	666	1.14039	1.43844	0.189526	0.52451		559	584	620	1.04472	1.10912	0.0631201	0.14942
Tb927.1.280	hypothetical protein, conserved	64	38	50	0.59375	0.78125	-0.752072	-0.356144		75	119	141	1.58667	1.88	0.665999	0.910733
Tb927.9.9990	kinetoplastid-specific dual specificity phosphatase, putative	309	353	319	1.14239	1.03236	0.192061	0.0459496		323	366	389	1.13313	1.20433	0.180309	0.268236
Tb927.2.1740	hypothetical protein, conserved	376	254	366	0.675532	0.973404	-0.565904	-0.038889		481	422	487	0.877339	1.01247	-0.188794	0.0178849
Tb927.11.15560	Nucleoporin (TbNup53a)	483	474	463	0.981366	0.958592	-0.0271361	-0.061011		488	487	465	0.997951	0.952869	-0.00295938	-0.0696504
Tb927.10.9090	hypothetical protein, conserved	279	308	401	1.10394	1.43728	0.142665	0.523337		222	226	269	1.01802	1.21171	0.0257631	0.277046
Tb927.11.9970	hypothetical protein, conserved	279	293	288	1.05018	1.03226	0.0706355	0.0458037		186	232	202	1.24731	1.08602	0.318822	0.119053
Tb927.1.1130	glycerol-3-phosphate dehydrogenase (FAD-dependent), putative	350	295	289	0.842857	0.825714	-0.24664	-0.276285		435	371	349	0.852874	0.802299	-0.229596	-0.317788
Tb927.10.9280	hypothetical protein, conserved	580	629	637	1.08448	1.09828	0.117007	0.13524		808	767	812	0.949257	1.00495	-0.0751287	0.00712443
Tb927.4.1460	hypothetical protein, conserved	447	582	561	1.30201	1.25503	0.380744	0.327726		433	514	539	1.18707	1.2448	0.247401	0.315918
Tb927.10.2330	hypothetical protein, conserved	355	380	386	1.07042	1.08732	0.0981804	0.120782		324	480	444	1.48148	1.37037	0.567041	0.454566
Tb927.3.1660	hypothetical protein, conserved	102	317	408	3.10784	4	1.63591	2		89	175	280	1.96629	3.14607	0.975478	1.65355
Tb927.5.3410	hypothetical protein, conserved	263	181	194	0.688213	0.737643	-0.539073	-0.439006		301	268	204	0.890365	0.677741	-0.16753	-0.561194
Tb927.5.800	casein kinase I, isoform 2 (CK1.2)	2686	4092	4569	1.52345	1.70104	0.607347	0.766419		1999	2262	2581	1.13157	1.29115	0.17832	0.368652
Tb927.10.10740	hypothetical protein, conserved	205	176	184	0.858537	0.897561	-0.220048	-0.155918		217	160	149	0.737327	0.686636	-0.439623	-0.542383
Tb927.10.4650	hypothetical protein, conserved	419	384	409	0.916468	0.976134	-0.125844	-0.0348494		470	435	471	0.925532	1.00213	-0.111645	0.0030663
Tb927.3.3470	cytochrome b5, putative (CYB5)	39	72	63	1.84615	1.61538	0.884523	0.691878		58	70	65	1.2069	1.12069	0.271302	0.164387
Tb927.11.15950	amino acid transporter, putative	2042	1315	1197	0.643976	0.58619	-0.63492	-0.77056		2096	1929	1574	0.920324	0.750954	-0.119786	-0.413203
Tb927.11.7050	hypothetical protein, conserved	226	448	458	1.9823	2.02655	0.987176	1.01902		205	229	259	1.11707	1.26341	0.159724	0.337328
Tb927.7.1160	hypothetical protein, conserved	206	219	233	1.06311	1.13107	0.0882865	0.177686		122	125	113	1.02459	0.92623	0.0350469	-0.110558
Tb927.10.15040	hypothetical protein, conserved	23	79	68	3.43478	2.95652	1.78022	1.5639		26	43	47	1.65385	1.80769	0.725825	0.854149
Tb927.10.6240	ras-like small GTPase, putative (TbRHP)	426	440	428	1.03286	1.00469	0.0466501	0.00675737		472	402	510	0.851695	1.08051	-0.231591	0.11171
Tb927.6.4630	kinetoplastid-specific phospho-protein phosphatase, putative	814	593	542	0.728501	0.665848	-0.456997	-0.586736		755	654	629	0.866225	0.833113	-0.207186	-0.263417
Tb927.4.1000	hypothetical protein, conserved	448	927	1130	2.0692	2.52232	1.04907	1.33475		634	601	601	0.94795	0.94795	-0.0771178	-0.0771178
Tb927.4.3180	hypothetical protein, conserved	70	80	82	1.14286	1.17143	0.192645	0.228269		103	104	84	1.00971	0.815534	0.0139392	-0.294183
Tb927.4.4830	amino acid transporter, putative	155	72	72	0.464516	0.464516	-1.1062	-1.1062		182	148	138	0.813187	0.758242	-0.298341	-0.39927
Tb927.8.5230	cyclophilin-type peptidyl-prolyl cis-trans isomerase, putative,PPIase, putative,rotamase, putative,cyclophilin, putative (PPIase)	245	293	281	1.19592	1.14694	0.258119	0.197788		223	305	234	1.36771	1.04933	0.451766	0.0694648
Tb927.8.920	ubiquitin-conjugating enzyme e2, putative,ubiquitin-protein ligase, putative,ubiquitin carrier protein, putative	99	128	129	1.29293	1.30303	0.370643	0.381871		176	174	232	0.988636	1.31818	-0.0164881	0.398549
Tb927.11.8730	ATPase, putative,S. cerevisiae cell division control protein 48 homolog, putative	365	265	256	0.726027	0.70137	-0.461904	-0.511753		476	376	341	0.789916	0.716387	-0.340229	-0.48119
Tb927.5.830	hypothetical protein, conserved	345	306	301	0.886957	0.872464	-0.173065	-0.196833		372	315	301	0.846774	0.80914	-0.239951	-0.305539
Tb927.6.1500	alkyl-dihydroxyacetone phosphate synthase (DHAP)	2003	978	1032	0.488268	0.515227	-1.03426	-0.956719		2034	1889	1387	0.928712	0.681908	-0.106697	-0.552352
Tb927.10.5230	ADP-ribosylation factor, putative	574	635	825	1.10627	1.43728	0.145706	0.523343		493	463	486	0.939148	0.985801	-0.0905755	-0.0206313
Tb927.11.7110	hypothetical protein, conserved	297	320	358	1.07744	1.20539	0.107609	0.269497		236	250	287	1.05932	1.2161	0.0831412	0.282264
Tb927.11.8720	major surface protease gp63, putative,surface protease homologue	327	261	359	0.798165	1.09786	-0.325241	0.134693		407	518	492	1.27273	1.20885	0.347923	0.27363
Tb927.7.2160	hypothetical protein, conserved	1147	1068	1423	0.931125	1.24063	-0.102954	0.31107		717	1249	770	1.74198	1.07392	0.800728	0.102885
Tb927.7.2330	hypothetical protein, conserved	1083	1339	1086	1.23638	1.00277	0.306123	0.00399086		1311	1092	1705	0.832952	1.30053	-0.263695	0.379104
Tb927.11.6910	hypothetical protein, conserved	210	553	739	2.63333	3.51905	1.39689	1.81519		259	490	752	1.89189	2.90347	0.91983	1.53778
Tb927.1.1940	hypothetical protein, unlikely	22	24	51	1.09091	2.31818	0.125531	1.21299		93	67	37	0.72043	0.397849	-0.47307	-1.32971
Tb927.1.1840	hypothetical protein, conserved	666	503	576	0.755255	0.864865	-0.404964	-0.209453		459	356	353	0.775599	0.769063	-0.366617	-0.378826
Tb927.8.1420	acyl-CoA dehydrogenase, mitochondrial precursor, putative	637	287	237	0.450549	0.372057	-1.15024	-1.42641		543	449	384	0.826888	0.707182	-0.274237	-0.499846
Tb927.9.16410	hypothetical protein	151	154	180	1.01987	1.19205	0.0283818	0.253448		145	199	152	1.37241	1.04828	0.456716	0.0680184
Tb927.6.3640	hypothetical protein, conserved	149	226	255	1.51678	1.71141	0.60101	0.775185		169	256	247	1.51479	1.46154	0.599121	0.547488
Tb927.8.540	hypothetical protein, conserved	1630	849	767	0.520859	0.470552	-0.941036	-1.08757		1777	1664	1722	0.93641	0.969049	-0.0947882	-0.0453585
Tb927.11.5540	hypothetical protein, conserved	354	370	478	1.0452	1.35028	0.0637759	0.433261		533	366	314	0.686679	0.589118	-0.542292	-0.763371
Tb927.6.4740	importin-alpha re-exporter protein, putative,cellular apoptosis susceptibility protein, putative	1322	1053	856	0.79652	0.647504	-0.328217	-0.627039		1048	891	897	0.850191	0.855916	-0.234141	-0.224459
Tb927.10.10210	procyclin-associated gene 4 (PAG4) protein (PAG4)	258	722	945	2.79845	3.66279	1.48463	1.87294		202	1038	871	5.13861	4.31188	2.36138	2.10832
Tb927.4.1020	serine-palmitoyl-CoA transferase, putative	639	574	526	0.898279	0.823161	-0.154765	-0.280753		961	902	764	0.938606	0.795005	-0.091409	-0.330964
Tb927.4.1490	hypothetical protein, conserved	239	225	278	0.941423	1.16318	-0.0870856	0.218074		214	242	238	1.13084	1.11215	0.177396	0.153351
Tb927.3.1240	protein phosphatase 2A, putative	530	655	612	1.23585	1.15472	0.305503	0.207539		706	677	575	0.958924	0.814448	-0.0605123	-0.296106
Tb927.11.280	hypothetical protein, conserved	601	446	436	0.742097	0.725458	-0.430321	-0.463037		611	480	418	0.785597	0.684124	-0.348138	-0.547669
Tb927.8.790	hypothetical protein, conserved	914	969	900	1.06018	0.984683	0.0843025	-0.0222692		983	1050	1178	1.06816	1.19837	0.095126	0.261076
Tb927.9.5990	hypothetical protein, unlikely	149	65	83	0.436242	0.557047	-1.1968	-0.844129		196	159	129	0.811224	0.658163	-0.301827	-0.603483
Tb927.10.16150	ATP-dependent zinc metallopeptidase, putative	703	682	630	0.970128	0.896159	-0.0437529	-0.158173		740	629	591	0.85	0.798649	-0.234465	-0.324367
Tb927.6.570	hypothetical protein, conserved	233	332	346	1.42489	1.48498	0.510853	0.570442		271	225	271	0.830258	1	-0.268368	0
Tb927.11.1670	cysteine desulfurase	516	517	584	1.00194	1.13178	0.00279321	0.178597		449	486	467	1.08241	1.04009	0.114241	0.0567071
Tb927.1.3200	SGT1-like protein, putative	563	270	245	0.479574	0.435169	-1.06018	-1.20035		700	971	1084	1.38714	1.54857	0.472116	0.630938
Tb927.5.2330	hypothetical protein, conserved	1982	1879	2066	0.948032	1.04238	-0.0769919	0.0598833		2124	1936	2286	0.911488	1.07627	-0.133705	0.106042
Tb927.6.2550	RNA-binding protein, putative (TRRM2)	1343	964	1249	0.717796	0.930007	-0.478354	-0.104686		1379	1680	1615	1.21827	1.17114	0.284839	0.227912
Tb927.11.6600	hypothetical protein, conserved	138	175	169	1.26812	1.22464	0.342687	0.292355		147	155	249	1.05442	1.69388	0.0764521	0.76033
Tb927.9.10500	hypothetical protein, conserved	542	717	774	1.32288	1.42804	0.40368	0.514041		567	496	442	0.87478	0.779541	-0.193009	-0.359302
Tb927.7.7080	mitochondrial glycoprotein-like protein	460	598	547	1.3	1.18913	0.378512	0.249907		354	513	413	1.44915	1.16667	0.535209	0.222392
Tb927.6.4450	hypothetical protein, conserved	623	605	612	0.971108	0.982343	-0.042297	-0.0257005		770	768	688	0.997403	0.893506	-0.00375214	-0.16245
Tb927.2.3420	hypothetical protein, conserved	96	120	117	1.25	1.21875	0.321928	0.285402		125	147	156	1.176	1.248	0.233888	0.319618
Tb927.11.610	hypothetical protein, conserved	493	605	478	1.22718	0.969574	0.295347	-0.044577		490	515	458	1.05102	0.934694	0.0717907	-0.0974342
Tb927.8.2800	hypothetical protein, conserved	311	401	352	1.28939	1.13183	0.366688	0.178661		351	358	335	1.01994	0.954416	0.0284886	-0.0673099
Tb927.11.4610	protein kinase A regulatory subunit (PKA-R)	1215	1435	1503	1.18107	1.23704	0.240094	0.306889		989	1321	1729	1.33569	1.74823	0.417588	0.805895
Tb927.8.3260	hypothetical protein, conserved	98	98	55	1	0.561224	0	-0.83335		77	88	72	1.14286	0.935065	0.192645	-0.0968615
Tb927.11.16820	hypothetical protein, conserved	542	353	311	0.651292	0.573801	-0.618625	-0.801378		352	312	282	0.886364	0.801136	-0.174029	-0.31988
Tb927.11.9570	hypothetical protein, conserved	286	280	236	0.979021	0.825175	-0.0305883	-0.277228		380	389	303	1.02368	0.797368	0.0337707	-0.326682
Tb927.2.3000	hypothetical protein, conserved	211	267	289	1.2654	1.36967	0.339597	0.453826		210	214	258	1.01905	1.22857	0.0272215	0.296982
Tb927.9.2190	hypothetical protein, unlikely	209	337	270	1.61244	1.29187	0.689246	0.369456		132	164	205	1.24242	1.55303	0.313158	0.635086
Tb927.4.2400	hypothetical protein, conserved	1069	941	1134	0.880262	1.0608	-0.183995	0.0851588		1212	985	859	0.812706	0.708746	-0.299194	-0.49666
Tb927.6.4330	hypothetical protein, conserved	89	122	106	1.37079	1.19101	0.455004	0.252187		143	115	190	0.804196	1.32867	-0.314381	0.409984
Tb927.3.820	hypothetical protein, conserved	255	196	182	0.768627	0.713725	-0.379644	-0.486559		204	168	170	0.823529	0.833333	-0.280108	-0.263034
Tb927.5.309b	hypothetical protein	340	940	1867	2.76471	5.49118	1.46713	2.45712		398	1580	2713	3.96985	6.81658	1.98908	2.76905
Tb927.11.11940	protein phosphatase 2A, putative	335	359	311	1.07164	0.928358	0.0998227	-0.107247		300	346	296	1.15333	0.986667	0.20581	-0.0193653
Tb927.7.1240	sphingosine kinase A, B, putative	877	1206	1495	1.37514	1.70468	0.459581	0.769497		929	757	952	0.814855	1.02476	-0.295385	0.035283
Tb927.7.7130	hypothetical protein, conserved	1063	679	661	0.638758	0.621825	-0.646658	-0.685419		1060	1022	816	0.964151	0.769811	-0.0526691	-0.377423
Tb927.9.14050	hypothetical protein, conserved	430	297	393	0.690698	0.913953	-0.533874	-0.129807		455	381	280	0.837363	0.615385	-0.256076	-0.70044
Tb927.10.14990	intraflagellar transport protein IFT80/CHE2, putative (IFT80)	1194	1456	1471	1.21943	1.23199	0.286208	0.300994		1077	1160	1415	1.07707	1.31383	0.107107	0.393784
Tb927.8.4610	small GTP-binding protein Rab1 (Trab1)	419	710	663	1.69451	1.58234	0.760869	0.662059		481	595	583	1.23701	1.21206	0.306853	0.277459
Tb927.3.1850	hypothetical protein, conserved	161	396	447	2.45963	2.7764	1.29844	1.47321		181	230	337	1.27072	1.86188	0.345644	0.896759
Tb927.10.13220	cyclophilin type peptidyl-prolyl cis-trans isomerase, putative (PPIase)	515	447	452	0.867961	0.87767	-0.204298	-0.18825		511	472	463	0.923679	0.906067	-0.114536	-0.142311
Tb927.4.3780	hypothetical protein, conserved	170	171	157	1.00588	0.923529	0.00846158	-0.11477		111	110	121	0.990991	1.09009	-0.0130562	0.124447
Tb927.5.4310	GTP-binding protein, putative	791	691	573	0.873578	0.724399	-0.194992	-0.465143		851	650	523	0.763807	0.614571	-0.388719	-0.702348
Tb927.10.4040	3-keto-dihydrosphingosine reductase	478	782	676	1.63598	1.41423	0.710158	0.500013		378	370	366	0.978836	0.968254	-0.030861	-0.0465426
Tb927.7.6420	hypothetical protein, conserved	473	831	1123	1.75687	2.37421	0.813008	1.24745		740	907	1461	1.22568	1.97432	0.293577	0.981359
Tb927.9.8410	chaperone protein DNAj, putative	1648	994	700	0.603155	0.424757	-0.729398	-1.23529		1446	1233	848	0.852697	0.586445	-0.229895	-0.769931
Tb927.1.2160	calpain-like protein fragment, putative	69	140	108	2.02899	1.56522	1.02076	0.646363		80	101	77	1.2625	0.9625	0.336283	-0.0551416
Tb927.11.10780	hypothetical protein, conserved	813	697	570	0.857319	0.701107	-0.222097	-0.512293		732	700	577	0.956284	0.788251	-0.0644887	-0.343272
Tb927.4.1580	hypothetical protein, conserved	573	540	451	0.942408	0.787086	-0.0855757	-0.345408		734	684	635	0.93188	0.865123	-0.101784	-0.209023
Tb927.11.10200	hypothetical protein, conserved	590	810	757	1.37288	1.28305	0.457207	0.359578		671	725	633	1.08048	0.943368	0.111668	-0.0841073
Tb927.11.12330	hypothetical protein, conserved	53	71	78	1.33962	1.4717	0.421827	0.557482		36	26	60	0.722222	1.66667	-0.469485	0.736966
Tb927.11.16860	mitochondrial RNA binding protein (MRB8620)	467	418	409	0.895075	0.875803	-0.15992	-0.191322		495	445	441	0.89899	0.890909	-0.153623	-0.16665
Tb927.3.5390	hypothetical protein, conserved	126	236	280	1.87302	2.22222	0.905363	1.152		137	205	207	1.49635	1.51095	0.581448	0.595455
Tb927.10.3590	hypothetical protein, conserved	506	251	289	0.496047	0.571146	-1.01145	-0.808068		446	404	423	0.90583	0.94843	-0.142688	-0.076386
Tb927.10.11750	hypothetical protein, conserved	247	214	211	0.866397	0.854251	-0.2069	-0.227268		176	169	159	0.960227	0.903409	-0.0585522	-0.146549
Tb927.8.7340	trans-sialidase, putative,neuraminidase, putative	2311	394	311	0.170489	0.134574	-2.55225	-2.89353		2041	501	346	0.245468	0.169525	-2.02639	-2.56043
Tb927.11.14150	hypothetical protein, conserved	66	59	43	0.893939	0.651515	-0.161751	-0.618129		38	53	43	1.39474	1.13158	0.479993	0.178337
Tb927.7.4220	hypothetical protein, conserved	1480	725	600	0.489865	0.405405	-1.02954	-1.30256		1556	1183	841	0.760283	0.540488	-0.395392	-0.887664
Tb927.9.5100	cAMP-specific phosphodiesterase (PDEB2)	626	677	599	1.08147	0.956869	0.112993	-0.0636067		608	687	938	1.12993	1.54276	0.176239	0.625517
Tb927.10.14560	hypothetical protein, conserved	605	742	803	1.22645	1.32727	0.294484	0.408465		851	921	999	1.08226	1.17391	0.114042	0.231326
Tb927.9.9200	alpha-1,2-mannosyltransferase, putative	342	288	356	0.842105	1.04094	-0.247928	0.0578809		246	282	281	1.14634	1.14228	0.197037	0.191912
Tb927.11.13760	hypothetical protein, conserved	158	164	109	1.03797	0.689873	0.0537713	-0.535596		145	116	122	0.8	0.841379	-0.321928	-0.249172
Tb927.10.11090	hypothetical protein, conserved	774	693	814	0.895349	1.05168	-0.159478	0.0726952		845	813	730	0.96213	0.863905	-0.055696	-0.211055
Tb927.9.10870	hypothetical protein, conserved	222	192	248	0.864865	1.11712	-0.209453	0.15978		213	216	203	1.01408	0.953052	0.0201779	-0.0693737
Tb927.10.15810	hypothetical protein, conserved	310	218	177	0.703226	0.570968	-0.50794	-0.808519		332	227	168	0.683735	0.506024	-0.548491	-0.982722
Tb927.9.1750	hypothetical protein, conserved	2792	2902	2927	1.0394	1.04835	0.0557486	0.0681238		2882	2509	2767	0.870576	0.960097	-0.199958	-0.0587477
Tb927.11.11310	hypothetical protein, conserved	563	382	304	0.678508	0.539964	-0.559562	-0.889064		569	568	513	0.998243	0.901582	-0.00253772	-0.14947
Tb927.3.4150	hypothetical protein, conserved	109	201	257	1.84404	2.3578	0.882867	1.23744		121	125	178	1.03306	1.47107	0.046921	0.55687
Tb927.9.6320	unspecified product	404	583	543	1.44307	1.34406	0.529141	0.426597		347	443	540	1.27666	1.5562	0.352371	0.638024
Tb927.11.2880	kinesin, putative (KIN-A)	668	634	691	0.949102	1.03443	-0.0753653	0.0488376		720	704	610	0.977778	0.847222	-0.0324215	-0.239188
Tb927.2.5210	3-oxoacyl-ACP reductase, putative	257	263	256	1.02335	0.996109	0.0332944	-0.00562455		189	173	192	0.915344	1.01587	-0.127614	0.0227201
Tb927.3.2780	hypothetical protein, conserved	698	600	558	0.859599	0.799427	-0.218265	-0.322962		470	458	479	0.974468	1.01915	-0.0373132	0.0273649
Tb927.1.480	leucine-rich repeat protein (LRRP), putative	443	219	352	0.494357	0.794582	-1.01638	-0.331731		422	400	486	0.947867	1.15166	-0.077243	0.203713
Tb927.6.2760	hypothetical protein, conserved	515	636	819	1.23495	1.59029	0.304454	0.669291		420	443	546	1.05476	1.3	0.0769174	0.378512
Tb927.6.2050	ribosome biogenesis regulatory protein (RRS1), putative	513	595	691	1.15984	1.34698	0.213931	0.429727		502	496	481	0.988048	0.958167	-0.0173472	-0.0616505
Tb927.1.1580	cytochrome c oxidase assembly factor, putative,electron transport protein SCO1/2, putative	245	126	140	0.514286	0.571429	-0.959358	-0.807355		152	98	92	0.644737	0.605263	-0.633218	-0.724366
Tb927.4.3310	hypothetical protein, conserved	740	432	441	0.583784	0.595946	-0.776494	-0.746747		904	1104	977	1.22124	1.08075	0.288345	0.112036
Tb927.1.3410	hypothetical protein, conserved	316	253	220	0.800633	0.696203	-0.320787	-0.522421		226	264	286	1.16814	1.26549	0.224215	0.339692
Tb927.4.4910	3,2-trans-enoyl-CoA isomerase, mitochondrial precursor, putative	2105	1307	1042	0.620903	0.495012	-0.687561	-1.01446		2114	1934	1190	0.914853	0.562914	-0.128388	-0.829014
Tb927.1.1690	RNA editing endoribonuclease (KREN1)	564	496	488	0.879433	0.865248	-0.185355	-0.208814		552	539	587	0.976449	1.06341	-0.034383	0.0886922
Tb927.1.2600	pumilio/PUF RNA binding protein 9 (PUF9)	881	686	690	0.778661	0.783201	-0.360933	-0.352546		994	720	562	0.724346	0.565392	-0.465249	-0.822676
Tb927.11.15100	Tb5.20	2020	3311	3034	1.63911	1.50198	0.712912	0.586866		1803	1876	2434	1.04049	1.34997	0.0572604	0.43293
Tb927.11.290	phosphatase and tensin homologue, putative	110	179	259	1.62727	2.35455	0.702456	1.23545		93	121	179	1.30108	1.92473	0.379704	0.944657
Tb927.5.2570	translation initiation factor, putative (EIF3B)	2437	1580	1100	0.648338	0.451375	-0.625182	-1.1476		3142	2831	1979	0.901018	0.629854	-0.150371	-0.666912
Tb927.6.4240	hypothetical protein, conserved	109	140	132	1.2844	1.21101	0.361099	0.27621		132	161	163	1.2197	1.23485	0.286523	0.304334
Tb927.10.5450	nucleoplasmin-like protein (NLP)	1136	1059	1232	0.932218	1.08451	-0.10126	0.117039		998	1028	1016	1.03006	1.01804	0.0427285	0.0257887
Tb927.11.5420	hypothetical protein, conserved	311	350	375	1.1254	1.20579	0.17044	0.269976		271	324	301	1.19557	1.1107	0.257701	0.151471
Tb927.9.6360	hypothetical protein, conserved	142	137	218	0.964789	1.53521	-0.051715	0.618437		266	356	495	1.33835	1.8609	0.420451	0.896002
Tb927.5.1140	choline/ethanolamine kinase (C/EK1)	1250	837	939	0.6696	0.7512	-0.578629	-0.412731		1254	1100	957	0.877193	0.763158	-0.189034	-0.389947
Tb927.3.3700	hypothetical protein	49	92	62	1.87755	1.26531	0.908852	0.339486		44	61	82	1.38636	1.86364	0.471306	0.89812
Tb927.6.1680	mitochondrial RNA binding protein 1 (MRB1680)	515	481	470	0.933981	0.912621	-0.0985355	-0.131912		563	662	563	1.17584	1	0.233696	0
Tb927.11.5560	hypothetical protein, conserved	405	427	405	1.05432	1	0.0763142	0		496	486	516	0.979839	1.04032	-0.0293838	0.0570309
Tb927.10.1490	hypothetical protein, conserved	3827	3108	3397	0.812124	0.88764	-0.300227	-0.171953		3675	3355	3721	0.912925	1.01252	-0.131431	0.0179461
Tb927.9.14290	hypothetical protein, conserved	859	642	539	0.747381	0.627474	-0.420085	-0.672373		1023	913	651	0.892473	0.636364	-0.164119	-0.652077
Tb927.11.4370	hypothetical protein, conserved	111	135	120	1.21622	1.08108	0.2824	0.112475		173	170	145	0.982659	0.83815	-0.0252373	-0.254719
Tb927.8.3050	hypothetical protein, conserved	367	388	424	1.05722	1.15531	0.0802766	0.208284		379	433	427	1.14248	1.12665	0.192169	0.172038
Tb927.2.460	DNA-directed RNA polymerase, pseudogene, putative,DNA-directed RNA polymerase, degenerate	1351	1039	1374	0.76906	1.01702	-0.378832	0.0243543		881	1059	1086	1.20204	1.23269	0.265489	0.30181
Tb927.10.15020	protein kinase, putative	278	302	351	1.08633	1.26259	0.119464	0.336386		282	322	312	1.14184	1.10638	0.191366	0.145851
Tb927.10.10490	histone H2B, putative	3370	2302	1561	0.683086	0.463205	-0.549861	-1.11028		4198	5603	2273	1.33468	0.541448	0.416497	-0.885104
Tb927.8.5290	hypothetical protein, conserved	251	363	387	1.44622	1.54183	0.532282	0.624646		306	306	393	1	1.28431	0	0.360998
Tb927.9.15060	rRNA processing protein, putative	602	354	265	0.58804	0.440199	-0.766014	-1.18377		501	365	209	0.728543	0.417166	-0.456914	-1.26131
Tb927.11.14960	pumilio/PUF RNA binding protein 7, putative (PUF7)	1655	620	546	0.374622	0.329909	-1.41649	-1.59986		1760	1182	757	0.671591	0.430114	-0.574345	-1.21721
Tb927.10.11190	hypothetical protein, conserved	378	396	415	1.04762	1.09788	0.0671142	0.134725		344	313	367	0.909884	1.06686	-0.136246	0.0933715
Tb927.11.13270	hypothetical protein, conserved	1078	1824	1876	1.69202	1.74026	0.758749	0.799303		1028	1607	2384	1.56323	2.31907	0.64453	1.21354
Tb927.10.1460	protein kinase, putative	469	714	816	1.52239	1.73987	0.606336	0.798981		502	527	623	1.0498	1.24104	0.0701156	0.311545
Tb927.9.7520	hypothetical protein, conserved	316	564	558	1.78481	1.76582	0.835771	0.820341		378	545	676	1.4418	1.78836	0.52787	0.838637
Tb927.6.2930	hypothetical protein, conserved	416	262	227	0.629808	0.545673	-0.667017	-0.873891		340	410	423	1.20588	1.24412	0.270089	0.315123
Tb927.5.3150	protein kinase , putative	1718	3142	4262	1.82887	2.48079	0.870953	1.3108		1547	1986	3165	1.28378	2.0459	0.360392	1.03273
Tb927.10.8190	T-complex protein 1, theta subunit, putative,CCT-theta, putative (TCP-1-theta)	4633	2322	1519	0.501187	0.327865	-0.996579	-1.60882		4264	3848	2732	0.902439	0.640713	-0.148099	-0.64225
Tb927.3.940	hypothetical protein, conserved	625	274	249	0.4384	0.3984	-1.18968	-1.32771		361	291	188	0.806094	0.520776	-0.31098	-0.941266
Tb927.9.7210	mitochondrial exoribonuclease DSS-1	384	349	310	0.908854	0.807292	-0.137879	-0.308838		488	437	422	0.895492	0.864754	-0.159248	-0.209638
Tb927.10.8690	hypothetical protein, conserved	615	326	290	0.530081	0.471545	-0.915714	-1.08453		437	465	379	1.06407	0.867277	0.0895974	-0.205435
Tb927.9.15590	BARP protein (BARP)	118	90	66	0.762712	0.559322	-0.39079	-0.838249		140	58	51	0.414286	0.364286	-1.2713	-1.45686
Tb927.1.1550	tubulin-tyrosine ligase, putative	458	451	495	0.984716	1.08079	-0.0222202	0.112081		497	491	500	0.987928	1.00604	-0.0175228	0.00868224
Tb927.4.5060	hypothetical protein	131	246	230	1.87786	1.75573	0.909092	0.812067		132	93	138	0.704545	1.04545	-0.505235	0.0641303
Tb927.9.10960	ATP-dependent DEAD/H RNA helicase, putative	743	440	382	0.592194	0.514132	-0.755859	-0.95979		520	447	371	0.859615	0.713462	-0.218237	-0.487092
Tb927.3.3400	kinesin, putative	153	250	235	1.63399	1.53595	0.708396	0.619129		206	253	304	1.22816	1.47573	0.296493	0.561427
Tb927.10.3560	arginine N-methyltransferase, putative	1713	946	910	0.552248	0.531232	-0.856613	-0.912587		1206	1370	793	1.13599	0.657546	0.183946	-0.604837
Tb927.9.10140	hypothetical protein, conserved	310	332	426	1.07097	1.37419	0.098915	0.458585		323	350	425	1.08359	1.31579	0.115821	0.395929
Tb927.3.1420	hypothetical protein, conserved	1528	1286	1579	0.841623	1.03338	-0.248754	0.0473666		1547	1468	2038	0.948933	1.31739	-0.0756212	0.397681
Tb927.10.4430	pumillo RNA binding protein PUF1 (PUF1)	709	990	1106	1.39633	1.55994	0.481643	0.641494		384	442	573	1.15104	1.49219	0.20294	0.577429
Tb927.4.4880	hypothetical protein, conserved	2258	1255	2296	0.555802	1.01683	-0.847358	0.0240772		2103	1911	1427	0.908702	0.678554	-0.138121	-0.559464
Tb927.9.11860	hypothetical protein, unlikely	27	69	49	2.55556	1.81481	1.35364	0.859822		28	21	30	0.75	1.07143	-0.415037	0.0995357
Tb927.4.1270	ruvB-like DNA helicase, putative	1396	1232	960	0.882521	0.687679	-0.180297	-0.540193		962	1115	719	1.15904	0.747401	0.212935	-0.420045
Tb927.3.3690	flagellar radial spoke protein-like, putative	1503	1606	1670	1.06853	1.11111	0.0956269	0.152003		1617	1696	1556	1.04886	0.962276	0.0688165	-0.0554776
Tb927.8.4010	flagellum-adhesion glycoprotein (fla1)	1887	991	949	0.525172	0.502915	-0.929137	-0.991614		1971	802	587	0.4069	0.297818	-1.29725	-1.7475
Tb927.9.13580	hypothetical protein, conserved	825	491	521	0.595152	0.631515	-0.748671	-0.663111		825	665	568	0.806061	0.688485	-0.31104	-0.538503
Tb927.7.1830	hypothetical protein, conserved	492	552	616	1.12195	1.25203	0.16601	0.324272		534	562	599	1.05243	1.12172	0.0737304	0.165716
Tb927.7.3980	immunodominant antigen, putative,tc40 antigen-like	2698	1577	1537	0.584507	0.569681	-0.774708	-0.811773		2522	2494	2044	0.988898	0.810468	-0.0161068	-0.303173
Tb927.11.10740	vacuolar sorting-associated protein-like, putative	185	197	219	1.06486	1.18378	0.0906704	0.243406		157	177	203	1.12739	1.29299	0.172985	0.370715
Tb927.9.2070	hypothetical protein, conserved	711	733	861	1.03094	1.21097	0.0439636	0.276164		677	731	829	1.07976	1.22452	0.110716	0.292216
Tb927.5.820	hypothetical protein, conserved	236	297	249	1.25847	1.05508	0.331676	0.0773589		239	234	211	0.979079	0.882845	-0.0305021	-0.179768
Tb927.3.4740	hypothetical protein, conserved	122	86	76	0.704918	0.622951	-0.504473	-0.68281		138	104	98	0.753623	0.710145	-0.408085	-0.493815
Tb927.10.1410	hypothetical protein, conserved	248	295	326	1.18952	1.31452	0.250375	0.394532		196	168	193	0.857143	0.984694	-0.222392	-0.0222528
Tb927.9.3790	hypothetical protein, unlikely	43	29	14	0.674419	0.325581	-0.568284	-1.61891		54	42	47	0.777778	0.87037	-0.36257	-0.200299
Tb927.6.4610	hypothetical protein, conserved	222	284	246	1.27928	1.10811	0.355331	0.148099		160	180	161	1.125	1.00625	0.169925	0.00898878
Tb927.11.4480	radial spoke protein RSP4/6, putative	1282	1502	1421	1.17161	1.10842	0.228489	0.14851		1211	1275	1126	1.05285	0.92981	0.0742984	-0.104992
Tb927.9.3530	U6 snRNA-associated Sm-like protein LSm6p,Sm- like protein (Lsm6)	42	40	56	0.952381	1.33333	-0.0703893	0.415037		52	53	37	1.01923	0.711538	0.0274807	-0.490986
Tb927.9.10190	hypothetical protein, conserved	434	251	251	0.578341	0.578341	-0.790008	-0.790008		414	431	364	1.04106	0.879227	0.0580571	-0.185692
Tb927.7.1020	hypothetical protein, conserved	211	267	267	1.2654	1.2654	0.339597	0.339597		191	221	204	1.15707	1.06806	0.210474	0.0949965
Tb927.6.1450	hypothetical protein, conserved	313	336	260	1.07348	0.830671	0.102299	-0.267651		386	381	334	0.987047	0.865285	-0.0188098	-0.208753
Tb927.10.12430	hypothetical protein, conserved	1971	1000	836	0.507357	0.42415	-0.978928	-1.23735		1724	1152	674	0.668213	0.390951	-0.581619	-1.35494
Tb927.5.1570	CCCH zinc-finger protein (ZC3H12)	770	2680	2813	3.48052	3.65325	1.7993	1.86918		898	2195	3786	2.44432	4.21604	1.28943	2.07589
Tb927.10.14130	hypothetical protein, conserved	362	261	238	0.720994	0.657459	-0.47194	-0.605028		412	376	338	0.912621	0.820388	-0.131912	-0.285621
Tb927.4.3670	hypothetical protein, conserved	633	511	462	0.807267	0.729858	-0.308882	-0.454313		773	682	505	0.882277	0.653299	-0.180697	-0.614185
Tb927.10.7190	D-tyrosyl-tRNA deacylase, putative	358	431	410	1.20391	1.14525	0.267728	0.195664		215	183	245	0.851163	1.13953	-0.232493	0.188445
Tb927.10.1360	hypothetical protein, unlikely	36	28	29	0.777778	0.805556	-0.36257	-0.311944		48	39	60	0.8125	1.25	-0.29956	0.321928
Tb927.11.14970	hypothetical protein, conserved	1082	1239	1285	1.1451	1.18762	0.195476	0.248068		771	788	892	1.02205	1.15694	0.0314648	0.210313
Tb927.3.1220	hypothetical protein, conserved	428	708	779	1.65421	1.82009	0.726139	0.864013		546	488	585	0.893773	1.07143	-0.16202	0.0995357
Tb927.11.15360	hypothetical protein, conserved	455	378	311	0.830769	0.683516	-0.26748	-0.548952		322	307	290	0.953416	0.900621	-0.068822	-0.151008
Tb927.11.11930	hypothetical protein, conserved	284	311	447	1.09507	1.57394	0.131024	0.654384		282	247	283	0.875887	1.00355	-0.191184	0.00510689
Tb927.8.7390	protein phosphatase 1,PP1	983	776	715	0.78942	0.727365	-0.341135	-0.459248		968	917	716	0.947314	0.739669	-0.0780853	-0.435047
Tb927.10.5560	GPI alpha-mannosyltransferase III (GPI10)	328	293	273	0.893293	0.832317	-0.162795	-0.264795		391	443	564	1.13299	1.44246	0.180138	0.528527
Tb927.10.5670	N-acetyltransferase subunit Nat1, putative (NAT1)	2262	1263	790	0.558355	0.349248	-0.840744	-1.51767		1928	1634	946	0.84751	0.490664	-0.238697	-1.02719
Tb927.11.1800	histone H1, putative	534	397	271	0.743446	0.507491	-0.427701	-0.978547		1167	970	490	0.831191	0.41988	-0.266748	-1.25195
Tb927.11.14890	hypothetical protein, conserved	403	427	453	1.05955	1.12407	0.0834562	0.168731		452	444	421	0.982301	0.931416	-0.0257631	-0.102503
Tb927.3.1620	hypothetical protein, conserved	1297	1033	1111	0.796453	0.856592	-0.328338	-0.22332		1361	1407	1511	1.0338	1.11021	0.0479553	0.150837
Tb927.6.2770	vacuolar assembly protein vps41, putative	540	488	496	0.903704	0.918519	-0.146078	-0.122619		669	609	692	0.910314	1.03438	-0.135564	0.0487658
Tb927.2.4000	hypothetical protein, conserved	862	612	572	0.709977	0.663573	-0.494156	-0.591673		816	752	658	0.921569	0.806373	-0.117836	-0.310482
Tb927.3.3440	hypothetical protein, conserved	446	184	158	0.412556	0.35426	-1.27734	-1.49712		437	283	229	0.647597	0.524027	-0.626831	-0.932286
Tb927.10.7240	hypothetical protein, conserved	607	678	659	1.11697	1.08567	0.159589	0.118582		849	769	666	0.905771	0.784452	-0.142781	-0.350242
Tb927.11.11550	DNA topoisomerase II, putative	1235	989	1098	0.80081	0.889069	-0.320469	-0.169633		989	942	781	0.952477	0.789687	-0.0702435	-0.340648
Tb927.11.530	RNA-binding protein, putative (RBP3)	206	204	237	0.990291	1.15049	-0.0140752	0.202243		135	172	196	1.27407	1.45185	0.349449	0.537894
Tb927.11.3290	hypothetical protein, conserved (p166)	969	1036	1426	1.06914	1.47162	0.0964554	0.557405		817	814	794	0.996328	0.971848	-0.00530728	-0.0411971
Tb927.5.4530	fatty acid elongase, putative	468	291	226	0.621795	0.482906	-0.685489	-1.05019		420	475	378	1.13095	0.9	0.177538	-0.152003
Tb927.1.4730	hypothetical protein, conserved	192	181	159	0.942708	0.828125	-0.0851166	-0.27208		118	112	103	0.949153	0.872881	-0.0752881	-0.196143
Tb927.11.9390	lipoate-protein ligase, putative,lipoyltransferase, putative	359	315	362	0.877437	1.00836	-0.188632	0.0120059		302	290	265	0.960265	0.877483	-0.0584956	-0.188556
Tb927.5.350	75 kDa invariant surface glycoprotein, putative (ISG75)	1142	1166	1637	1.02102	1.43345	0.0300051	0.519492		1034	1244	1283	1.20309	1.24081	0.26675	0.311285
Tb927.10.160	RNA polymerase II	290	259	295	0.893103	1.01724	-0.163101	0.0246621		251	275	199	1.09562	0.792829	0.131744	-0.334919
Tb927.4.2920	hypothetical protein, conserved	985	1033	878	1.04873	0.891371	0.0686446	-0.165903		986	1067	1154	1.08215	1.17039	0.113901	0.226984
Tb927.8.2700	hypothetical protein, conserved	215	219	334	1.0186	1.55349	0.0265942	0.635511		156	162	200	1.03846	1.28205	0.0544478	0.358454
Tb927.10.2890	enolase	16327	9165	6845	0.56134	0.419244	-0.833053	-1.25414		15226	14049	17266	0.922698	1.13398	-0.11607	0.181397
Tb927.4.1940	hypothetical protein, conserved	373	394	360	1.0563	0.965147	0.07902	-0.0511787		374	416	372	1.1123	0.994652	0.153545	-0.00773565
Tb927.10.2730	hypothetical protein, conserved	783	668	772	0.853129	0.985951	-0.229164	-0.0204115		1154	1221	1074	1.05806	0.930676	0.08142	-0.103649
Tb927.11.4760	hypothetical protein	240	278	245	1.15833	1.02083	0.21205	0.0297473		308	195	307	0.633117	0.996753	-0.659456	-0.0046917
Tb927.6.3770	hypothetical protein, conserved	261	260	345	0.996169	1.32184	-0.00553818	0.402547		317	316	387	0.996845	1.22082	-0.00455828	0.287851
Tb927.11.9690	hypothetical protein, conserved	213	263	306	1.23474	1.43662	0.304209	0.522678		141	140	146	0.992908	1.03546	-0.0102683	0.0502732
Tb927.1.3290	hypothetical protein, conserved	846	1004	1131	1.18676	1.33688	0.24703	0.418869		978	844	815	0.862986	0.833333	-0.212591	-0.263034
Tb927.11.10770	hypothetical protein, conserved	1224	1504	1680	1.22876	1.37255	0.297201	0.456858		1470	1341	1061	0.912245	0.721769	-0.132507	-0.470391
Tb927.10.8270	eukaryotic translation initiation factor 3 subunit 8, putative	3196	2107	1643	0.659262	0.51408	-0.601077	-0.959935		2459	2255	1675	0.917039	0.681171	-0.124944	-0.553911
Tb927.1.650	hypothetical protein, conserved	88	124	125	1.40909	1.42045	0.494765	0.506353		112	97	148	0.866071	1.32143	-0.207442	0.402098
Tb927.11.13970	Pab1p-dependent poly(A) ribonuclease subunit, putative	648	698	702	1.07716	1.08333	0.107233	0.115477		724	773	711	1.06768	0.982044	0.0944787	-0.0261401
Tb927.11.16130	nucleoside diphosphate kinase (NDPK)	5667	4324	2192	0.763014	0.386801	-0.390219	-1.37034		7572	7323	7299	0.967116	0.963946	-0.0482396	-0.0529756
Tb927.8.3750	nucleolar protein, putative	2811	2268	1923	0.80683	0.684098	-0.309663	-0.547725		2749	2751	1881	1.00073	0.684249	0.00104923	-0.547407
Tb927.11.16380	hypothetical protein, conserved	115	171	129	1.48696	1.12174	0.572362	0.165737		187	155	180	0.828877	0.962567	-0.27077	-0.0550414
Tb927.8.4210	hypothetical protein, conserved	952	782	741	0.821429	0.778361	-0.283793	-0.361488		884	969	769	1.09615	0.86991	0.13245	-0.201063
Tb927.9.9000	isopentenyl-diphosphate delta-isomerase (type II), putative	731	642	602	0.878249	0.823529	-0.187298	-0.280108		735	774	788	1.05306	1.07211	0.0745893	0.100451
Tb927.11.870	hypothetical protein, conserved	472	481	427	1.01907	0.904661	0.02725	-0.144551		481	455	436	0.945946	0.906445	-0.0801703	-0.141709
Tb927.6.4230	hypothetical protein, conserved	317	382	398	1.20505	1.25552	0.26909	0.328286		298	287	341	0.963087	1.1443	-0.0542616	0.194459
Tb927.1.1330	Mitochondrial Editosome-like Complex TUTase (MEAT1)	384	309	321	0.804688	0.835938	-0.313499	-0.258533		443	331	319	0.747178	0.72009	-0.420475	-0.47375
Tb927.4.5030	protein phosphatase 1 (PP1)	185	231	214	1.24865	1.15676	0.320368	0.210086		171	205	176	1.19883	1.02924	0.261628	0.0415791
Tb927.8.7780	hypothetical protein, conserved	98	744	1118	7.59184	11.4082	2.92445	3.51199		108	322	1031	2.98148	9.5463	1.57603	3.25494
Tb927.3.4450	hypothetical protein, conserved	266	223	166	0.838346	0.62406	-0.254383	-0.680243		266	290	250	1.09023	0.93985	0.124627	-0.0894982
Tb927.9.14170	hypothetical protein, conserved	154	231	302	1.5	1.96104	0.584963	0.971618		175	190	271	1.08571	1.54857	0.118644	0.630938
Tb927.11.6920	hypothetical protein, conserved	1179	1039	904	0.881255	0.766751	-0.182368	-0.383169		1180	1226	1154	1.03898	0.977966	0.0551721	-0.0321436
Tb927.10.2140	mitochondrial processing peptidase alpha subunit (pseudogene), putative	303	306	337	1.0099	1.11221	0.0142139	0.153431		577	336	265	0.582322	0.459272	-0.78011	-1.12258
Tb927.10.4630	hypothetical protein, conserved	170	274	268	1.61176	1.57647	0.688641	0.656698		126	109	139	0.865079	1.10317	-0.209096	0.141661
Tb927.7.6950	hypothetical protein, conserved	672	753	667	1.12054	0.99256	0.164189	-0.0107745		707	583	546	0.824611	0.772277	-0.278214	-0.372809
Tb927.4.3850	hypothetical protein, conserved	861	542	472	0.629501	0.5482	-0.66772	-0.867226		654	629	448	0.961774	0.685015	-0.0562306	-0.545792
Tb927.5.2700	otubain, putative,otubain cysteine peptidase, Clan CA, family C65, putative	520	535	504	1.02885	0.969231	0.0410273	-0.0450879		450	406	331	0.902222	0.735556	-0.148445	-0.443094
Tb927.3.1670	hypothetical protein, conserved	703	741	761	1.05405	1.0825	0.0759489	0.114372		739	593	671	0.802436	0.907984	-0.317542	-0.139262
Tb927.9.10660	hypothetical protein, conserved	57	57	62	1	1.08772	0	0.121306		52	43	40	0.826923	0.769231	-0.274175	-0.378512
Tb927.9.6350	inositol-1(or 4)-monophosphatase, putative (IMPase)	620	794	886	1.28065	1.42903	0.356871	0.515038		819	816	824	0.996337	1.00611	-0.0052943	0.00878089
Tb927.10.4700	dolicholphosphate-mannose synthase, putative	138	157	142	1.13768	1.02899	0.186096	0.0412227		123	121	122	0.98374	0.99187	-0.0236513	-0.0117772
Tb927.11.760	protein phosphatase 2C, putative	6625	4166	3638	0.62883	0.549132	-0.669258	-0.864775		5345	5602	5038	1.04808	0.942563	0.067752	-0.0853388
Tb927.7.760	hypothetical protein, conserved	941	982	814	1.04357	0.865037	0.0615283	-0.209166		996	1000	824	1.00402	0.827309	0.00578235	-0.273501
Tb927.3.5460	RNA-binding protein, putative (RBSR3)	566	609	684	1.07597	1.20848	0.10564	0.273194		560	612	534	1.09286	0.953571	0.128105	-0.0685871
Tb927.7.5650	kinesin, putative	297	313	380	1.05387	1.27946	0.0756997	0.355536		206	186	202	0.902913	0.980583	-0.147342	-0.028289
Tb927.10.10250	EP2 procyclin (EP2)	2645	4180	2346	1.58034	0.886957	0.660235	-0.173065		1935	1304	911	0.673902	0.470801	-0.56939	-1.08681
Tb927.7.4150	hypothetical protein, conserved	943	734	937	0.778367	0.993637	-0.361478	-0.00920872		980	978	927	0.997959	0.945918	-0.00294728	-0.0802124
Tb927.4.5070	hypothetical protein, conserved	283	220	260	0.777385	0.918728	-0.363299	-0.12229		198	181	201	0.914141	1.01515	-0.129511	0.0216951
Tb927.10.7770	hypothetical protein	348	363	357	1.0431	1.02586	0.0608822	0.0368368		424	387	390	0.912736	0.919811	-0.131731	-0.12059
Tb927.7.6980	hypothetical protein, conserved	2034	1745	1749	0.857915	0.859882	-0.221093	-0.217789		2157	1991	2020	0.923041	0.936486	-0.115533	-0.0946709
Tb927.6.750	kinetoplastid-specific phospho-protein phosphatase, putative	464	560	530	1.2069	1.14224	0.271302	0.191868		555	523	551	0.942342	0.992793	-0.0856768	-0.0104355
Tb927.8.4920	hypothetical protein, conserved	394	416	346	1.05584	0.878173	0.0783879	-0.187424		328	274	254	0.835366	0.77439	-0.25952	-0.368867
Tb927.11.11890	hypothetical protein, conserved	422	596	501	1.41232	1.1872	0.498069	0.247568		469	419	519	0.89339	1.10661	-0.162638	0.146147
Tb927.11.7480	vacuolar type h ATPase subunit, putative	270	381	367	1.41111	1.35926	0.496832	0.442821		224	206	291	0.919643	1.29911	-0.120854	0.37752
Tb927.3.4190	endosomal integral membrane protein, putative	1000	823	808	0.823	0.808	-0.281036	-0.307573		1126	1049	1021	0.931616	0.90675	-0.102192	-0.141224
Tb927.9.9170	hypothetical protein, conserved	184	229	263	1.24457	1.42935	0.315642	0.515357		249	248	271	0.995984	1.08835	-0.00580562	0.122147
Tb927.10.12970	hypothetical protein, conserved	372	359	300	0.965054	0.806452	-0.0513188	-0.31034		349	377	303	1.08023	0.868195	0.111337	-0.203909
Tb927.10.3140	leucine-rich repeat protein (LRRP), putative	491	480	438	0.977597	0.892057	-0.0326886	-0.164792		536	529	544	0.98694	1.01493	-0.0189653	0.0213737
Tb927.10.420	hypothetical protein, conserved	297	368	431	1.23906	1.45118	0.309243	0.537225		283	341	432	1.20495	1.5265	0.26897	0.610229
Tb927.11.6030	ras-like small GTPase, putative (TbRLP)	73	87	110	1.19178	1.50685	0.253119	0.591535		104	94	127	0.903846	1.22115	-0.145851	0.288245
Tb927.10.15130	synaptobrevin-type vesicle transport protein, putative,protein SLY2 (SEC22)	396	484	396	1.22222	1	0.289507	0		317	373	338	1.17666	1.06625	0.234693	0.0925404
Tb927.7.5810	hypothetical protein, conserved	305	235	234	0.770492	0.767213	-0.376148	-0.382301		301	261	210	0.86711	0.697674	-0.205714	-0.519374
Tb927.8.1000	hypothetical protein, conserved	247	223	215	0.902834	0.870445	-0.147467	-0.200174		211	202	190	0.957346	0.900474	-0.0628877	-0.151244
Tb927.6.3500	endosomal trafficking protein RME-8, putative	2418	2372	3234	0.980976	1.33747	-0.0277102	0.419505		2920	3325	5383	1.1387	1.84349	0.187386	0.882442
Tb927.8.5010	69 kDa paraflagellar rod protein,PFR2 (PFR2)	7327	8972	6559	1.22451	0.895182	0.292207	-0.159747		5375	5945	6122	1.10605	1.13898	0.145412	0.187738
Tb927.10.210	GPI transamidase component GAA1 (TbGAA1)	588	417	365	0.709184	0.620748	-0.495769	-0.68792		603	658	693	1.09121	1.14925	0.12593	0.200697
Tb927.10.14290	hypothetical protein	230	369	334	1.60435	1.45217	0.681987	0.538214		283	280	345	0.989399	1.21908	-0.0153752	0.285794
Tb927.1.4400	hypothetical protein, conserved	141	247	302	1.75177	2.14184	0.808816	1.09885		133	148	174	1.11278	1.30827	0.154171	0.387661
Tb927.7.3130	hypothetical protein, conserved	755	921	1139	1.21987	1.50861	0.286725	0.593219		931	854	782	0.917293	0.839957	-0.124545	-0.251613
Tb927.1.1250	hypothetical protein, unlikely	95	123	131	1.29474	1.37895	0.372659	0.463567		58	61	62	1.05172	1.06897	0.0727563	0.0962153
Tb927.10.14670	hypothetical protein	59	77	77	1.30508	1.30508	0.384143	0.384143		73	94	101	1.28767	1.38356	0.364764	0.468387
Tb927.10.6730	hypothetical protein, conserved	2537	959	1017	0.378006	0.400867	-1.40352	-1.3188		3070	2982	1516	0.971336	0.493811	-0.0419584	-1.01797
Tb927.2.3090	hypothetical protein, conserved	234	284	320	1.21368	1.36752	0.279382	0.451563		336	463	344	1.37798	1.02381	0.462551	0.0339473
Tb927.5.2360	hypothetical protein, conserved	78	88	74	1.12821	0.948718	0.174029	-0.0759489		68	112	104	1.64706	1.52941	0.719892	0.612977
Tb927.1.1280	hypothetical protein, unlikely	83	47	71	0.566265	0.855422	-0.820451	-0.225292		69	65	35	0.942029	0.507246	-0.0861566	-0.979241
Tb927.7.4930	ribonuclease H1	281	227	190	0.807829	0.676157	-0.307878	-0.564571		208	234	221	1.125	1.0625	0.169925	0.0874628
Tb927.10.16180	hypothetical protein, conserved	120	174	180	1.45	1.5	0.536053	0.584963		132	128	141	0.969697	1.06818	-0.0443941	0.0951572
Tb927.10.3500	RNA-binding protein, putative (RBSR4)	1269	1256	1177	0.989756	0.927502	-0.0148556	-0.108578		1207	1225	1189	1.01491	0.985087	0.0213561	-0.021677
Tb927.5.1730	inhibitor of serine peptidase (ISP), putative,ecotin family (I11), putative	250	394	295	1.576	1.18	0.656268	0.238787		212	336	372	1.58491	1.75472	0.664397	0.811238
Tb927.10.14950	RNA binding protein, putative,zinc finger protein family member, putative (ZC3H40)	883	415	623	0.469989	0.705549	-1.0893	-0.503181		911	740	635	0.812294	0.697036	-0.299926	-0.520694
Tb927.11.12760	hypothetical protein, conserved	376	261	236	0.694149	0.62766	-0.526683	-0.671946		442	294	301	0.665158	0.680995	-0.58823	-0.554283
Tb927.11.7610	gp63-1 surface protease homologue, pseudogene,gp63-1 surface protease homologue, fragment	20	66	81	3.3	4.05	1.72247	2.01792		16	39	42	2.4375	2.625	1.2854	1.39232
Tb927.5.1780	hypothetical protein, conserved	1025	2211	1609	2.15707	1.56976	1.10908	0.65054		1495	2367	3391	1.58328	2.26823	0.662914	1.18157
Tb927.1.2540	hypothetical protein, unlikely	2549	1856	1690	0.728129	0.663005	-0.457735	-0.592908		4257	3537	3138	0.830867	0.737139	-0.267311	-0.439992
Tb927.9.8370	hypothetical protein, conserved	153	270	283	1.76471	1.84967	0.819428	0.88727		187	256	350	1.36898	1.87166	0.453106	0.904317
Tb927.8.1770	hypothetical protein, conserved	1889	1041	966	0.551085	0.511382	-0.859653	-0.967528		1481	1118	1123	0.754895	0.758271	-0.405651	-0.399214
Tb927.8.6720	hypothetical protein, conserved	75	159	668	2.12	8.90667	1.08406	3.15489		107	181	476	1.69159	4.4486	0.758379	2.15335
Tb927.1.2720	hypothetical protein, unlikely	67	68	99	1.01493	1.47761	0.0213737	0.563267		76	94	71	1.23684	0.934211	0.306661	-0.0981804
Tb927.8.3950	hypothetical protein, conserved	683	921	809	1.34846	1.18448	0.431316	0.244254		608	606	650	0.996711	1.06908	-0.00475353	0.0963684
Tb927.10.6190	aldehyde dehydrogenase, putative (ALDH)	574	444	444	0.773519	0.773519	-0.370491	-0.370491		474	383	325	0.808017	0.685654	-0.307543	-0.544447
Tb927.4.790	hypothetical protein, conserved	190	214	267	1.12632	1.40526	0.171611	0.49084		214	244	223	1.14019	1.04206	0.18927	0.0594329
Tb927.11.10120	hypothetical protein, conserved	981	859	903	0.875637	0.920489	-0.191595	-0.119527		810	900	862	1.11111	1.0642	0.152003	0.089766
Tb927.2.2130	small GTP-binding protein RAB6, putative	707	594	499	0.84017	0.705799	-0.251247	-0.50267		489	410	332	0.838446	0.678937	-0.254211	-0.558651
Tb927.3.3340	3', 5'-cyclic nucleotide phosphodiesterase, putative (PDED)	500	478	473	0.956	0.946	-0.0649175	-0.0800879		504	429	484	0.85119	0.960317	-0.232446	-0.0584167
Tb927.11.7090	hypothetical protein, conserved	134	162	161	1.20896	1.20149	0.273761	0.264828		109	107	130	0.981651	1.19266	-0.0267173	0.254183
Tb927.10.13650	ARF-like 2-binding protein, putative	90	122	123	1.35556	1.36667	0.438884	0.450661		37	29	66	0.783784	1.78378	-0.351472	0.834941
Tb927.10.10870	protein kinase, putative	205	194	222	0.946341	1.08293	-0.0795673	0.114936		260	282	309	1.08462	1.18846	0.117184	0.249095
Tb927.8.4580	hypothetical protein, conserved	1760	1994	1877	1.13295	1.06648	0.18009	0.0928532		1387	1571	1263	1.13266	0.910598	0.179715	-0.135113
Tb927.9.1540	protein phosphatase 2B, putative	195	167	180	0.85641	0.923077	-0.223626	-0.115477		175	150	189	0.857143	1.08	-0.222392	0.111031
Tb927.2.540	DNA-directed RNA polymerase, pseudogene, putative,DNA-directed RNA polymerase, degenerate	694	547	750	0.788184	1.08069	-0.343395	0.111955		661	754	801	1.1407	1.2118	0.189914	0.277152
Tb927.11.6780	chromatin binding protein, putative,regulator of chromatin condensation, putative (RCC1)	353	426	341	1.2068	0.966006	0.271185	-0.0498964		359	270	242	0.752089	0.674095	-0.411024	-0.568977
Tb927.6.3880	hypothetical protein, conserved	381	311	375	0.816273	0.984252	-0.292876	-0.0229004		420	175	183	0.416667	0.435714	-1.26303	-1.19855
Tb927.10.13030	calpain-like cysteine peptidase, putative,cysteine peptidase, Clan CA, family C2, putative	280	288	294	1.02857	1.05	0.040642	0.0703893		254	237	334	0.933071	1.31496	-0.0999414	0.39502
Tb927.10.5630	hypothetical protein, conserved	277	303	253	1.09386	0.913357	0.129432	-0.130749		133	173	147	1.30075	1.10526	0.379346	0.14439
Tb927.11.6050	hypothetical protein, conserved	1422	1262	1203	0.887482	0.845992	-0.17221	-0.241285		1625	1534	1394	0.944	0.857846	-0.0831412	-0.221209
Tb927.2.5300	hypothetical protein, conserved	73	71	126	0.972603	1.72603	-0.0400774	0.787455		56	78	98	1.39286	1.75	0.478047	0.807355
Tb927.9.2810	hypothetical protein, unlikely	318	559	539	1.75786	1.69497	0.813822	0.761259		348	372	736	1.06897	2.11494	0.0962153	1.08062
Tb927.11.14080	cyclin 2,G1 cyclin (CYC2)	654	978	1195	1.49541	1.82722	0.580544	0.869648		487	654	694	1.34292	1.42505	0.425369	0.511014
Tb927.10.3200	U2 splicing auxiliary factor, putative (U2AF35)	1422	1207	871	0.848805	0.612518	-0.236496	-0.707177		951	1143	1039	1.20189	1.09253	0.265308	0.127678
Tb927.8.7630	amino acid transporter 1, putative (AATP1)	656	438	478	0.667683	0.728659	-0.582765	-0.456685		594	551	709	0.927609	1.1936	-0.108411	0.255323
Tb927.1.1230	chaperone protein DNAj, putative	200	221	227	1.105	1.135	0.144046	0.182692		230	230	212	1	0.921739	0	-0.11757
Tb927.10.13250	hypothetical protein, conserved	1434	1058	1230	0.737796	0.857741	-0.438705	-0.221387		1787	1516	1552	0.848349	0.868495	-0.23727	-0.203411
Tb927.1.2300	hypothetical protein, unlikely	109	80	33	0.733945	0.302752	-0.446256	-1.72379		90	41	80	0.455556	0.888889	-1.1343	-0.169925
Tb927.7.4010	hypothetical protein, conserved	300	318	289	1.06	0.963333	0.0840643	-0.053893		258	261	291	1.01163	1.12791	0.0166787	0.173648
Tb927.2.960	hypothetical protein	491	323	373	0.657841	0.759674	-0.604189	-0.396547		412	390	391	0.946602	0.949029	-0.0791702	-0.0754757
Tb927.7.5590	hypothetical protein, conserved	1364	915	919	0.670821	0.673754	-0.576	-0.569707		1541	1294	1126	0.839714	0.730694	-0.252029	-0.45266
Tb927.10.3810	hypothetical protein, conserved	380	303	321	0.797368	0.844737	-0.326682	-0.243426		313	322	365	1.02875	1.16613	0.040898	0.221734
Tb927.6.4990	ATP synthase, epsilon chain, putative	1665	849	554	0.50991	0.332733	-0.971686	-1.58756		1141	922	600	0.808063	0.525855	-0.30746	-0.927264
Tb927.8.4280	nuclear transport factor 2, putative	939	719	583	0.765708	0.620873	-0.385133	-0.687629		805	782	731	0.971429	0.908075	-0.0418202	-0.139117
Tb927.9.5020	hypothetical protein, conserved	263	307	349	1.1673	1.327	0.223176	0.408164		317	296	290	0.933754	0.914826	-0.0988857	-0.12843
Tb927.8.6730	hypothetical protein, conserved	71	142	502	2	7.07042	1	2.8218		99	192	849	1.93939	8.57576	0.955606	3.10026
Tb927.9.1510	hypothetical protein, conserved	421	384	455	0.912114	1.08076	-0.132714	0.112046		431	408	408	0.946636	0.946636	-0.0791187	-0.0791187
Tb927.5.2050	hypothetical protein, conserved	514	443	367	0.861868	0.714008	-0.214462	-0.485988		342	350	314	1.02339	0.918129	0.0333586	-0.123232
Tb927.8.4860	hypothetical protein, conserved	409	381	341	0.93154	0.833741	-0.10231	-0.262329		482	484	460	1.00415	0.954357	0.0059739	-0.0673993
Tb927.10.13830	chaperone protein DNAj, putative	1395	1100	931	0.78853	0.667384	-0.342762	-0.583412		1250	1114	980	0.8912	0.784	-0.166179	-0.351074
Tb927.10.2790	hypothetical protein, conserved	506	564	626	1.11462	1.23715	0.156558	0.307025		496	509	557	1.02621	1.12298	0.0373255	0.167337
Tb927.9.3600	hypothetical protein, conserved	314	373	329	1.1879	1.04777	0.248411	0.067323		340	322	339	0.947059	0.997059	-0.0784741	-0.00424947
Tb927.10.9600	protein kinase, putative,tyrosine protein kinase, putative	87	65	66	0.747126	0.758621	-0.420576	-0.398549		59	66	60	1.11864	1.01695	0.161751	0.0242475
Tb927.11.13080	hypothetical protein, conserved	298	249	235	0.83557	0.788591	-0.259167	-0.342652		362	341	321	0.941989	0.88674	-0.086218	-0.173416
Tb927.4.2000	ruvB-like DNA helicase, putative,ATP-dependent DNA helicase, putative	1771	1258	979	0.710333	0.552795	-0.493432	-0.855183		1269	1149	892	0.905437	0.702916	-0.143313	-0.508576
Tb927.11.6760	leucine-rich repeat protein (LRRP), putative	431	649	846	1.5058	1.96288	0.590531	0.97297		543	586	625	1.07919	1.15101	0.109948	0.202904
Tb927.9.7020	hypothetical protein, conserved	146	154	153	1.05479	1.04795	0.076962	0.0675633		115	132	101	1.14783	0.878261	0.198904	-0.187279
Tb927.2.2500	hypothetical protein, conserved	267	129	103	0.483146	0.385768	-1.04947	-1.3742		236	233	171	0.987288	0.724576	-0.0184569	-0.464791
Tb927.8.1730	hypothetical protein, conserved	75	81	83	1.08	1.10667	0.111031	0.146221		94	92	109	0.978723	1.15957	-0.0310269	0.213595
Tb927.3.5110	hypothetical protein, conserved	253	294	297	1.16206	1.17391	0.216679	0.231326		354	382	302	1.0791	0.853107	0.109823	-0.229201
Tb927.11.11300	hypothetical protein, conserved	160	134	105	0.8375	0.65625	-0.255839	-0.607683		96	105	96	1.09375	1	0.129283	0
Tb927.1.2100	calpain-like cysteine peptidase, putative,cysteine peptidase, Clan CA, family C2, putative	9403	7159	7242	0.761353	0.77018	-0.393363	-0.376733		8345	7519	8446	0.901019	1.0121	-0.150371	0.0173562
Tb927.4.5180	tousled-like kinase I (TLK1)	434	425	454	0.979263	1.04608	-0.0302322	0.0649973		387	443	393	1.1447	1.0155	0.194973	0.0221957
Tb927.3.2170	translation elongation factor EF-2, putative	864	734	692	0.849537	0.800926	-0.235251	-0.320259		822	702	662	0.854015	0.805353	-0.227667	-0.312307
Tb927.9.12720	predicted zinc finger protein	156	162	148	1.03846	0.948718	0.0544478	-0.0759489		161	149	186	0.925466	1.15528	-0.111748	0.208242
Tb927.11.12830	acyl-CoA binding protein, putative	571	509	577	0.891419	1.01051	-0.165825	0.0150806		705	690	696	0.978723	0.987234	-0.0310269	-0.018536
Tb927.7.5260	hypothetical protein, conserved	446	376	377	0.843049	0.845291	-0.246311	-0.242479		470	365	333	0.776596	0.708511	-0.364764	-0.497139
Tb927.9.10740	hypothetical protein, unlikely	1694	1491	1153	0.880165	0.680638	-0.184154	-0.555041		1079	1018	921	0.943466	0.853568	-0.0839573	-0.228422
Tb927.7.4890	hypothetical protein, conserved	656	859	1094	1.30945	1.66768	0.388962	0.737845		812	851	939	1.04803	1.1564	0.0676794	0.209645
Tb927.6.3950	hypothetical protein, conserved	766	808	764	1.05483	0.997389	0.0770109	-0.00377175		636	725	751	1.13994	1.18082	0.188954	0.239786
Tb927.10.9570	paraflagellar rod component, putative (PFC14)	2101	1997	1405	0.9505	0.668729	-0.0732418	-0.580506		2117	2653	2430	1.25319	1.14785	0.325603	0.198935
Tb927.10.13930	phosphatidic acid phosphatase, putative	165	225	147	1.36364	0.890909	0.447459	-0.16665		304	438	596	1.44079	1.96053	0.52686	0.971241
Tb927.11.15940	hypothetical protein, conserved	998	814	826	0.815631	0.827655	-0.294011	-0.272898		1028	838	681	0.815175	0.662451	-0.294818	-0.594114
Tb927.8.6880	translation initiation factor IF-2, putative	548	371	323	0.677007	0.589416	-0.562757	-0.762642		509	494	407	0.97053	0.799607	-0.0431546	-0.322637
Tb927.1.3260	hypothetical protein, conserved	1561	1020	1110	0.653427	0.711083	-0.613901	-0.491911		1980	1877	2108	0.94798	1.06465	-0.0770718	0.0903744
Tb927.8.4890	endoplasmic reticulum oxidoreductin, putative,pol-associated gene 1	460	478	783	1.03913	1.70217	0.0553768	0.767378		470	971	1860	2.06596	3.95745	1.04681	1.98457
Tb927.10.1540	zinc finger protein family member, putative (ZC3H30)	626	504	632	0.805112	1.00958	-0.312739	0.0137619		654	524	404	0.801223	0.617737	-0.319724	-0.694935
Tb927.10.6010	hypothetical protein, conserved	930	994	1008	1.06882	1.08387	0.0960151	0.116193		946	791	879	0.836152	0.929175	-0.258162	-0.105977
Tb927.7.3690	hypothetical protein	182	399	428	2.19231	2.35165	1.13245	1.23367		303	453	468	1.49505	1.54455	0.580193	0.627191
Tb927.4.5110	hypothetical protein, conserved	853	659	645	0.772567	0.756155	-0.372267	-0.403247		824	656	405	0.796117	0.491505	-0.328949	-1.02472
Tb927.1.2740	lipase-like protein, putative	355	362	454	1.01972	1.27887	0.0281707	0.354873		499	479	483	0.95992	0.967936	-0.0590142	-0.0470166
Tb927.4.830	hypothetical protein, conserved	232	141	141	0.607759	0.607759	-0.71843	-0.71843		236	181	135	0.766949	0.572034	-0.382797	-0.805827
Tb927.6.2350	hypothetical protein, conserved	534	635	698	1.18914	1.30712	0.249917	0.386387		622	602	628	0.967846	1.00965	-0.0471511	0.01385
Tb927.11.12740	hypothetical protein, conserved	309	261	295	0.84466	0.954693	-0.243557	-0.0668919		311	297	316	0.954984	1.01608	-0.0664516	0.02301
Tb927.11.13690	radial spoke protein RSP11, putative	301	415	338	1.37874	1.12292	0.463348	0.16726		343	340	382	0.991254	1.1137	-0.0126738	0.155364
Tb927.6.3230	RNA pseudouridylate synthase, putative	254	285	365	1.12205	1.43701	0.166133	0.523068		286	308	409	1.07692	1.43007	0.106915	0.516086
Tb927.5.3470	hypothetical protein, conserved	453	564	564	1.24503	1.24503	0.316184	0.316184		571	424	516	0.742557	0.903678	-0.429426	-0.14612
Tb927.7.4020	protein phosphatase 2C, putative	356	292	329	0.820225	0.924157	-0.285909	-0.11379		204	231	217	1.13235	1.06373	0.179324	0.0891259
Tb927.1.1920	hypothetical protein, conserved	282	325	424	1.15248	1.50355	0.204745	0.588369		260	285	319	1.09615	1.22692	0.13245	0.295045
Tb927.11.13940	ubiquitin-conjugating enzyme e2, putative,ubiquitin carrier protein, putative,ubiquitin-protein ligase, putative	535	984	1302	1.83925	2.43364	0.879119	1.28312		477	601	575	1.25996	1.20545	0.333376	0.269573
Tb927.4.3420	serine/threonine-protein kinase, putative,protein kinase, putative	295	401	462	1.35932	1.5661	0.442887	0.647178		485	473	528	0.975258	1.08866	-0.0361446	0.122553
Tb927.7.7290	hypothetical protein, conserved	975	932	1003	0.955897	1.02872	-0.0650723	0.0408475		861	863	891	1.00232	1.03484	0.00334732	0.0494122
Tb927.4.560	Cytoplasmic dynein 2 heavy chain (DYNC2H1), putative	2787	3759	5220	1.34876	1.87298	0.431636	0.905337		2965	2930	4249	0.988196	1.43305	-0.0171314	0.519091
Tb927.6.350	hypothetical protein, conserved	50	138	353	2.76	7.06	1.46467	2.81967		35	68	126	1.94286	3.6	0.95818	1.848
Tb927.11.12100	RNA-binding protein, putative (RBP5)	105	243	196	2.31429	1.86667	1.21057	0.900464		208	307	415	1.47596	1.99519	0.561655	0.996528
Tb927.2.5820	hypothetical protein, conserved	822	751	657	0.913625	0.79927	-0.130325	-0.323245		881	791	833	0.897843	0.945516	-0.155464	-0.0808255
Tb927.3.3210	hypothetical protein	37	48	38	1.2973	1.02703	0.375509	0.0384741		110	93	102	0.845455	0.927273	-0.242201	-0.108934
Tb927.6.1840	hypothetical protein, conserved	342	322	287	0.94152	0.839181	-0.0869356	-0.252946		288	270	272	0.9375	0.944444	-0.0931094	-0.0824622
Tb927.8.7840	dynein heavy chain, cytosolic, putative	82	120	141	1.46341	1.71951	0.549339	0.781999		66	65	139	0.984848	2.10606	-0.0220263	1.07455
Tb927.8.7380	dihydrolipoamide dehydrogenase, point mutation,acetoin dehydrogenase e3 component, putative	415	479	532	1.15422	1.28193	0.206914	0.358315		299	299	280	1	0.936455	0	-0.0947187
Tb927.8.6260	hypothetical protein, conserved	610	661	759	1.08361	1.24426	0.115841	0.315291		525	555	541	1.05714	1.03048	0.0801703	0.0433112
Tb927.7.1310	hypothetical protein, conserved	1186	1199	1142	1.01096	0.962901	0.0157276	-0.0545414		1308	1257	1343	0.961009	1.02676	-0.0573779	0.0380968
Tb927.9.13490	aminopeptidase P, putative,metallo-peptidase, Clan MG, Family M24	813	530	551	0.651907	0.677737	-0.617263	-0.561203		1126	1140	1128	1.01243	1.00178	0.017827	0.00256024
Tb927.9.12960	transporter, putative	375	630	870	1.68	2.32	0.748461	1.21412		451	564	1061	1.25055	2.35255	0.322568	1.23423
Tb927.9.9740	AMP deaminase, putative	1266	1152	1082	0.909953	0.85466	-0.136137	-0.226577		1393	1358	1293	0.974874	0.928212	-0.0367118	-0.107473
Tb927.9.14040	short-chain dehydrogenase, putative	335	264	216	0.78806	0.644776	-0.343623	-0.63313		253	225	220	0.889328	0.869565	-0.169212	-0.201634
Tb927.10.6290	ATP-dependent DEAD/H RNA helicase, putative	971	843	839	0.868177	0.864058	-0.203939	-0.2108		767	727	712	0.947849	0.928292	-0.0772712	-0.107349
Tb927.5.2270	hypothetical protein, conserved	192	251	199	1.30729	1.03646	0.386581	0.0516621		241	216	208	0.896266	0.863071	-0.158002	-0.21245
Tb927.10.3360	PTP1-interacting protein, 39 kDa	263	382	468	1.45247	1.77947	0.53851	0.831446		245	382	919	1.55918	3.75102	0.640791	1.90728
Tb927.11.7140	cell cycle sequence binding phosphoprotein (RBP45), putative	463	508	479	1.09719	1.03456	0.133816	0.0490135		608	587	549	0.965461	0.902961	-0.0507108	-0.147265
Tb927.4.1780	hypothetical protein, conserved	246	203	187	0.825203	0.760163	-0.277179	-0.39562		241	345	400	1.43154	1.65975	0.517563	0.730967
Tb10.v4.0215	hypothetical protein,chrX additional, unordered contig	57	52	52	0.912281	0.912281	-0.13245	-0.13245		58	52	62	0.896552	1.06897	-0.157541	0.0962153
Tb927.9.2800	hypothetical protein, conserved	125	130	172	1.04	1.376	0.0565835	0.46048		92	142	145	1.54348	1.57609	0.626185	0.656347
Tb927.11.1850	hypothetical protein, conserved	572	597	497	1.04371	0.868881	0.0617158	-0.202769		589	533	509	0.904924	0.864177	-0.144132	-0.210602
Tb927.11.13630	hypothetical protein, conserved	140	482	568	3.44286	4.05714	1.78361	2.02046		103	132	160	1.28155	1.5534	0.357894	0.635428
Tb927.1.1210	hypothetical protein, conserved	392	258	266	0.658163	0.678571	-0.603483	-0.559427		277	247	204	0.891697	0.736462	-0.165375	-0.441317
Tb927.4.2300	hypothetical protein, conserved	347	363	360	1.04611	1.03746	0.0650339	0.0530612		352	342	341	0.971591	0.96875	-0.0415791	-0.0458037
Tb927.10.2500	hypothetical protein, conserved	198	647	697	3.26768	3.5202	1.70827	1.81566		214	170	380	0.794393	1.7757	-0.332076	0.828389
Tb927.10.15670	hypothetical protein, conserved	458	532	570	1.16157	1.24454	0.216079	0.315614		440	498	524	1.13182	1.19091	0.178642	0.252063
Tb927.11.10550	hypothetical protein, conserved	492	571	571	1.16057	1.16057	0.214832	0.214832		490	497	535	1.01429	1.09184	0.0204641	0.126757
Tb927.8.4120	zinc finger protein family member, putative (ZC3H26)	378	455	496	1.2037	1.31217	0.26748	0.391954		456	505	458	1.10746	1.00439	0.14725	0.00631377
Tb927.10.7880	hypothetical protein, conserved	892	1054	1067	1.18161	1.19619	0.240759	0.258445		677	684	564	1.01034	0.833087	0.0148405	-0.263461
Tb927.9.5330	hypothetical protein, conserved	342	256	252	0.748538	0.736842	-0.417853	-0.440573		426	389	374	0.913146	0.877934	-0.131083	-0.187815
Tb927.10.470	choline dehydrogenase, putative	456	233	252	0.510965	0.552632	-0.968704	-0.85561		580	257	218	0.443103	0.375862	-1.17428	-1.41172
Tb927.11.5060	hypothetical protein, conserved	1328	739	634	0.556476	0.47741	-0.845609	-1.0667		1248	1060	890	0.849359	0.713141	-0.235554	-0.487741
Tb927.11.10180	hypothetical protein, conserved	304	473	522	1.55592	1.71711	0.637769	0.779978		593	593	579	1	0.976391	0	-0.0344688
Tb927.3.5350	hypothetical protein, conserved	580	701	611	1.20862	1.05345	0.273362	0.0751195		385	390	376	1.01299	0.976623	0.0186157	-0.0341258
Tb927.7.1060	hypothetical protein, conserved	873	762	860	0.872852	0.985109	-0.196191	-0.021645		783	843	915	1.07663	1.16858	0.10652	0.224759
Tb927.4.2810	hypothetical protein	405	483	619	1.19259	1.5284	0.254101	0.612018		618	692	766	1.11974	1.23948	0.163165	0.309738
Tb927.6.490	procyclin associated gene 3 (PAG3) protein,procyclin PARP A,procyclic acidic repetitive protein A (PAG3)	49	118	143	2.40816	2.91837	1.26793	1.54516		140	95	43	0.678571	0.307143	-0.559427	-1.70302
Tb927.1.640	BRCA2	686	827	792	1.20554	1.15452	0.269679	0.207292		955	869	943	0.909948	0.987435	-0.136145	-0.018243
Tb927.11.14270	protein kinase, putative	517	395	378	0.764023	0.731141	-0.388312	-0.451778		417	382	409	0.916067	0.980815	-0.126475	-0.0279465
Tb927.7.7140	hypothetical protein, conserved	361	404	537	1.11911	1.48753	0.162356	0.572923		317	362	403	1.14196	1.27129	0.191507	0.346297
Tb927.11.11500	cyclin dependent kinase-binding protein, putative	1125	984	1184	0.874667	1.05244	-0.193195	0.0737441		1157	1089	1123	0.941227	0.970614	-0.0873849	-0.0430309
Tb927.1.1000	developmentally regulated phosphoprotein	428	225	202	0.525701	0.471963	-0.927686	-1.08326		424	362	313	0.853774	0.738208	-0.228075	-0.437902
Tb927.6.1240	hypothetical protein, conserved	183	228	178	1.2459	0.972678	0.31719	-0.0399664		179	236	206	1.31844	1.15084	0.398827	0.202685
Tb927.9.14940	SLACS reverse transcriptase, putative	77	103	185	1.33766	2.4026	0.419714	1.26459		58	66	80	1.13793	1.37931	0.186413	0.463947
Tb927.8.4140	hypothetical protein, conserved	517	628	609	1.2147	1.17795	0.2806	0.236278		449	438	461	0.975501	1.02673	-0.0357846	0.0380513
Tb927.10.8760	hypothetical protein, conserved	443	390	463	0.880361	1.04515	-0.183833	0.0637055		455	412	468	0.905495	1.02857	-0.143222	0.040642
Tb927.4.2230	dolichyl-P-Man:GDP-Man1GlcNAc2-PP-dolichyl alpha-1,3-mannosyltransferase, putative	319	444	368	1.39185	1.15361	0.477003	0.206149		376	405	405	1.07713	1.07713	0.107189	0.107189
Tb927.9.8490	hypothetical protein, conserved	192	221	203	1.15104	1.05729	0.20294	0.0803734		239	203	199	0.849372	0.832636	-0.235531	-0.264242
Tb927.5.150	hypothetical protein, conserved	804	464	563	0.577114	0.700249	-0.793071	-0.514061		562	542	383	0.964413	0.681495	-0.0522773	-0.553226
Tb927.11.2190	hypothetical protein, conserved	283	295	257	1.0424	0.908127	0.0599129	-0.139034		218	246	241	1.12844	1.1055	0.17433	0.144705
Tb927.8.6240	STOP axonemal protein	2939	3508	3407	1.1936	1.15924	0.255323	0.213177		3147	3426	2887	1.08866	0.917382	0.122548	-0.124406
Tb927.8.3480	hypothetical protein, conserved	220	228	258	1.03636	1.17273	0.0515303	0.229868		208	215	215	1.03365	1.03365	0.0477531	0.0477531
Tb927.7.3000	kinesin, putative	1050	798	1024	0.76	0.975238	-0.395929	-0.0361736		764	805	854	1.05366	1.1178	0.0754161	0.160663
Tb927.11.820	hypothetical protein	54	42	51	0.777778	0.944444	-0.36257	-0.0824622		57	56	50	0.982456	0.877193	-0.0255351	-0.189034
Tb927.3.2620	hypothetical protein, conserved	988	1193	1329	1.20749	1.34514	0.272011	0.427758		1159	1134	1390	0.97843	1.19931	-0.0314599	0.262204
Tb927.9.5620	hypothetical protein, conserved	699	744	772	1.06438	1.10443	0.0900102	0.143308		689	698	782	1.01306	1.13498	0.0187231	0.182665
Tb927.7.1710	eukaryotic peptide chain release factor subunit 1, putative	190	241	218	1.26842	1.14737	0.343034	0.198329		120	139	117	1.15833	0.975	0.21205	-0.0365259
Tb927.6.4570	hypothetical protein, conserved	359	276	202	0.768802	0.562674	-0.379316	-0.829629		259	229	154	0.88417	0.594595	-0.177604	-0.750022
Tb927.10.3970	hypothetical protein, conserved	624	551	449	0.883013	0.719551	-0.179494	-0.474831		829	876	723	1.05669	0.872135	0.0795588	-0.197376
Tb927.5.2310	hypothetical protein, conserved	584	435	457	0.744863	0.782534	-0.424953	-0.353774		515	517	470	1.00388	0.912621	0.00559185	-0.131912
Tb927.9.12460	hypothetical protein, unlikely	111	88	97	0.792793	0.873874	-0.334984	-0.194503		136	76	87	0.558824	0.639706	-0.839535	-0.644519
Tb927.7.1400	hypothetical protein, conserved	222	219	218	0.986486	0.981982	-0.0196288	-0.0262315		220	229	231	1.04091	1.05	0.0578441	0.0703893
Tb927.7.2790	hypothetical protein, conserved	549	574	489	1.04554	0.89071	0.0642446	-0.166972		516	537	446	1.0407	0.864341	0.057551	-0.210327
Tb927.11.5140	ubiquitin carboxyl-terminal hydrolase, putative,cysteine peptidase, Clan CA, family C12, putative	721	570	450	0.790569	0.624133	-0.339037	-0.680074		708	628	496	0.887006	0.700565	-0.172985	-0.513409
Tb927.5.4160	hypothetical protein, conserved	218	205	203	0.940367	0.931193	-0.0887042	-0.102848		253	187	192	0.73913	0.758893	-0.436099	-0.398031
Tb927.11.14520	Polypeptide deformylase 1	473	434	419	0.917548	0.885835	-0.124145	-0.17489		479	541	446	1.12944	0.931106	0.175603	-0.102982
[truncated: 5,628 more rows]
