# Supplementary material for: Characterization of RBP9 and RBP10, two developmentally regulated RNA-binding proteins in Trypanosoma brucei
Source: Open Biol. 2017 Apr 5;7(4):160159. doi: 10.1098/rsob.160159 (PMC5413900; doi:10.1098/rsob.160159)
Supplement: Table S2 [file rsob160159supp2.xlsx]

## Sheet: Table S2
Table S2. mRNAs with ≥ 2 fold change vs t0 after RBP9 transgene induction ( 12h and 24h pi).
t1 (12h p.i) n=709 (n=352 Down, n=357 Up)												t1 (12h p.i) developmentally regulated n=366 (n=118 Down, n=248 Up)														t2 (24h p.i) n=1093 (n=554 Down, n=533 Up)												t2 (24h p.i ) developmentally regulated n=530 (n=168 Down, n=362 Up)
		RBP9 induction (h)														RBP9 induction (h)												RBP9 induction (h)														RBP9 induction (h)
		median normalised expression counts			fold change		log 2 fold change		Proteome datasets							median normalised expression counts			fold change		log 2 fold change		Proteome datasets					median normalised expression counts			fold change		log 2 fold change		Proteome datasets							median normalised expression counts			fold change		log 2 fold change		Proteome datasets
accession	Annotation	0	12	24	12/ 0	24 / 0	12 / 0	24 / 0	mitoch.	glycos.		accession	Annotation	BSF/PCF	p-value	0	12	24	12/ 0	24 / 0	12 / 0	24 / 0	mitoch.	glycos.		accession	Description	0	12	24	12/ 0	24 / 0	12 / 0	24 / 0	mitoch.	glycos.		accession	Annotation	BSF/PCF	p-value	0	12	24	12/ 0	24 / 0	12 / 0	24 / 0	mitoch.
Tb927.9.7890	hypothetical protein, conserved	456	54	57	0.118421	0.125	-3.078	-3				Tb927.9.7890	hypothetical protein, conserved	-1.25005	5.49677029821951e-40	456	54	57	0.118421	0.125	-3.078	-3				Tb927.5.2260	hypothetical protein, conserved	3279	546	321	0.166514	0.0978957	-2.58628	-3.35261	m			Tb927.5.2260	hypothetical protein, conserved	-4.75733	3.97379643897684e-100	3279	546	321	0.166514	0.0978957	-2.58628	-3.35261	m
Tb927.3.590	adenosine transporter, putative	395	48	58	0.121519	0.146835	-3.04075	-2.76773	m			Tb927.11.1500	hypothetical protein,leucine-rich repeat protein (LRRP), putative	1.4617	0.00041091	149	21	26	0.14094	0.174497	-2.82685	-2.51873				Tb927.10.6400	chaperonin HSP60, mitochondrial precursor (HSP60)	22422	3855	2556	0.171929	0.113995	-2.54011	-3.13296	m			Tb927.11.8990	cation transporter, putative	-1.07078	1.53668593217157e-50	3634	743	451	0.204458	0.124106	-2.29012	-3.01036
Tb927.11.1500	hypothetical protein,leucine-rich repeat protein (LRRP), putative	149	21	26	0.14094	0.174497	-2.82685	-2.51873				Tb927.10.10920	heat shock protein, putative	-2.59365	8.10503765301633e-190	3920	602	713	0.153571	0.181888	-2.70302	-2.45888				Tb927.11.8990	cation transporter, putative	3634	743	451	0.204458	0.124106	-2.29012	-3.01036				Tb927.9.7890	hypothetical protein, conserved	-1.25005	5.49677029821951e-40	456	54	57	0.118421	0.125	-3.078	-3
Tb927.10.10920	heat shock protein, putative	3920	602	713	0.153571	0.181888	-2.70302	-2.45888				Tb927.11.2410	hypothetical protein, conserved	-3.21192	7.41593257968921e-223	3420	539	479	0.157602	0.140058	-2.66564	-2.8359	m			Tb927.9.7890	hypothetical protein, conserved	456	54	57	0.118421	0.125	-3.078	-3				Tb927.8.7340	trans-sialidase, putative,neuraminidase, putative	-2.29357	1.77360706850412e-131	2311	394	311	0.170489	0.134574	-2.55225	-2.89353
Tb927.11.2410	hypothetical protein, conserved	3420	539	479	0.157602	0.140058	-2.66564	-2.8359	m			Tb927.5.2260	hypothetical protein, conserved	-4.75733	3.97379643897684e-100	3279	546	321	0.166514	0.0978957	-2.58628	-3.35261	m			Tb927.8.7340	trans-sialidase, putative,neuraminidase, putative	2311	394	311	0.170489	0.134574	-2.55225	-2.89353				Tb927.10.6510	chaperonin HSP60, mitochondrial precursor (HSP60)	-4.49892	0	1084	268	149	0.247232	0.137454	-2.01606	-2.86298
Tb927.5.2260	hypothetical protein, conserved	3279	546	321	0.166514	0.0978957	-2.58628	-3.35261	m			Tb927.8.7340	trans-sialidase, putative,neuraminidase, putative	-2.29357	1.77360706850412e-131	2311	394	311	0.170489	0.134574	-2.55225	-2.89353				Tb927.11.6590	aminopeptidase, putative,metallo-peptidase, Clan MF, Family M17	4399	830	596	0.188679	0.135485	-2.40599	-2.88379				Tb927.10.10910	heat shock protein, putative	-2.54471	3.61429954218603e-40	606	130	84	0.214521	0.138614	-2.22081	-2.85086
Tb927.8.7340	trans-sialidase, putative,neuraminidase, putative	2311	394	311	0.170489	0.134574	-2.55225	-2.89353				Tb927.10.2560	mitochondrial malate dehydrogenase (mMDH)	-2.35456	1.59833406897489e-153	3689	707	519	0.191651	0.140689	-2.38345	-2.82942	m	g		Tb927.10.6510	chaperonin HSP60, mitochondrial precursor (HSP60)	1084	268	149	0.247232	0.137454	-2.01606	-2.86298				Tb927.11.2410	hypothetical protein, conserved	-3.21192	7.41593257968921e-223	3420	539	479	0.157602	0.140058	-2.66564	-2.8359	m
Tb927.10.6400	chaperonin HSP60, mitochondrial precursor (HSP60)	22422	3855	2556	0.171929	0.113995	-2.54011	-3.13296	m			Tb927.11.6210	sterol 14-alpha-demethylase (CYP51)	-1.39818	2.1607975816711e-69	1977	385	382	0.19474	0.193222	-2.36038	-2.37167	m			Tb927.10.10910	heat shock protein, putative	606	130	84	0.214521	0.138614	-2.22081	-2.85086				Tb927.10.12780	zinc finger protein family member, putative (ZC3H37)	-3.81413	6.47560572432065e-194	306	72	43	0.235294	0.140523	-2.08746	-2.83112
Tb927.11.6590	aminopeptidase, putative,metallo-peptidase, Clan MF, Family M17	4399	830	596	0.188679	0.135485	-2.40599	-2.88379				Tb927.11.11950	cytochrome oxidase assembly protein, putative	-1.396	2.5248721418631e-46	604	121	144	0.200331	0.238411	-2.31954	-2.06848	m			Tb927.11.2410	hypothetical protein, conserved	3420	539	479	0.157602	0.140058	-2.66564	-2.8359	m			Tb927.10.2560	mitochondrial malate dehydrogenase (mMDH)	-2.35456	1.59833406897489e-153	3689	707	519	0.191651	0.140689	-2.38345	-2.82942	m
Tb927.10.2560	mitochondrial malate dehydrogenase (mMDH)	3689	707	519	0.191651	0.140689	-2.38345	-2.82942	m			Tb927.11.8990	cation transporter, putative	-1.07078	1.53668593217157e-50	3634	743	451	0.204458	0.124106	-2.29012	-3.01036				Tb927.10.12780	zinc finger protein family member, putative (ZC3H37)	306	72	43	0.235294	0.140523	-2.08746	-2.83112				Tb927.10.12770	hypothetical protein	-4.03665	1.5053400224834e-22	135	33	19	0.244444	0.140741	-2.03242	-2.82889
Tb927.11.6210	sterol 14-alpha-demethylase (CYP51)	1977	385	382	0.19474	0.193222	-2.36038	-2.37167	m			Tb927.9.10100	hypothetical protein, conserved	-1.71065	4.90575189627989e-102	5692	1166	965	0.204849	0.169536	-2.28737	-2.56033				Tb927.10.2560	mitochondrial malate dehydrogenase (mMDH)	3689	707	519	0.191651	0.140689	-2.38345	-2.82942	m			Tb927.6.510	GPEET2 procyclin precursor,PARP A-alpha,procyclin A-alpha,procyclic form specific polypeptide A-alpha precursor	-6.35127	0	58649	12307	8453	0.209842	0.144129	-2.25263	-2.79457
Tb927.11.11950	cytochrome oxidase assembly protein, putative	604	121	144	0.200331	0.238411	-2.31954	-2.06848	m			Tb927.6.510	GPEET2 procyclin precursor,PARP A-alpha,procyclin A-alpha,procyclic form specific polypeptide A-alpha precursor	-6.35127	0	58649	12307	8453	0.209842	0.144129	-2.25263	-2.79457				Tb927.10.12770	hypothetical protein	135	33	19	0.244444	0.140741	-2.03242	-2.82889				Tb927.5.2160	hypothetical protein, conserved	-4.01237	1.61999559502509e-76	1207	273	176	0.226181	0.145816	-2.14445	-2.77778
Tb927.11.8990	cation transporter, putative	3634	743	451	0.204458	0.124106	-2.29012	-3.01036				Tb927.10.15410	glycosomal malate dehydrogenase (gMDH)	-3.51779	3.59698494174872e-292	10487	2205	1831	0.21026	0.174597	-2.24975	-2.5179	m	g		Tb927.6.510	GPEET2 procyclin precursor,PARP A-alpha,procyclin A-alpha,procyclic form specific polypeptide A-alpha precursor	58649	12307	8453	0.209842	0.144129	-2.25263	-2.79457				Tb927.8.7350	trans-sialidase, putative,neuraminidase, putative	-6.52081	0	205	46	32	0.22439	0.156098	-2.15592	-2.67948
Tb927.9.10100	hypothetical protein, conserved	5692	1166	965	0.204849	0.169536	-2.28737	-2.56033				Tb927.9.7870	hypothetical protein, conserved	-2.37103	1.98740455574445e-75	208	44	36	0.211538	0.173077	-2.24101	-2.53051				Tb927.5.2160	hypothetical protein, conserved	1207	273	176	0.226181	0.145816	-2.14445	-2.77778				Tb927.8.6750	translationally controlled tumor protein (TCTP), putative	-2.91163	1.57281144963532e-104	4604	1374	742	0.298436	0.161164	-1.74451	-2.6334
Tb927.5.3350	iron superoxide dismutase, putative	2648	548	518	0.206949	0.195619	-2.27266	-2.35388	m			Tb927.10.10910	heat shock protein, putative	-2.54471	3.61429954218603e-40	606	130	84	0.214521	0.138614	-2.22081	-2.85086				Tb927.3.590	adenosine transporter, putative	395	48	58	0.121519	0.146835	-3.04075	-2.76773	m			Tb927.9.10100	hypothetical protein, conserved	-1.71065	4.90575189627989e-102	5692	1166	965	0.204849	0.169536	-2.28737	-2.56033
Tb927.6.510	GPEET2 procyclin precursor,PARP A-alpha,procyclin A-alpha,procyclic form specific polypeptide A-alpha precursor	58649	12307	8453	0.209842	0.144129	-2.25263	-2.79457				Tb11.02.5400	cystathionine beta-synthase, putative	-1.4562	6.12542624543865e-73	2314	508	452	0.219533	0.195333	-2.18749	-2.35599				Tb927.8.7350	trans-sialidase, putative,neuraminidase, putative	205	46	32	0.22439	0.156098	-2.15592	-2.67948				Tb927.9.7870	hypothetical protein, conserved	-2.37103	1.98740455574445e-75	208	44	36	0.211538	0.173077	-2.24101	-2.53051
Tb927.10.15410	glycosomal malate dehydrogenase (gMDH)	10487	2205	1831	0.21026	0.174597	-2.24975	-2.5179	m	g		Tb927.8.7350	trans-sialidase, putative,neuraminidase, putative	-6.52081	0	205	46	32	0.22439	0.156098	-2.15592	-2.67948				Tb927.8.6750	translationally controlled tumor protein (TCTP), putative	4604	1374	742	0.298436	0.161164	-1.74451	-2.6334				Tb927.10.15410	glycosomal malate dehydrogenase (gMDH)	-3.51779	3.59698494174872e-292	10487	2205	1831	0.21026	0.174597	-2.24975	-2.5179	m
Tb927.9.7870	hypothetical protein, conserved	208	44	36	0.211538	0.173077	-2.24101	-2.53051				Tb927.5.2160	hypothetical protein, conserved	-4.01237	1.61999559502509e-76	1207	273	176	0.226181	0.145816	-2.14445	-2.77778				Tb927.10.10890	heat shock protein, putative	41429	10987	6933	0.265201	0.167347	-1.91484	-2.57909				Tb927.11.15020	iron superoxide dismutase (TbSODB)	-1.84629	5.41677874717932e-95	858	264	153	0.307692	0.178322	-1.70044	-2.48745	m
Tb927.10.12370	gamma-glutamylcysteine synthetase (GCS)	2130	455	462	0.213615	0.216901	-2.22691	-2.20489				Tb927.9.5900	glutamate dehydrogenase (GDH)	-2.08461	7.9922257302706e-137	5676	1291	1109	0.227449	0.195384	-2.13639	-2.35562	m			Tb927.9.2320	hypothetical protein, conserved	376	92	63	0.244681	0.167553	-2.03103	-2.57731	m			Tb927.10.12260	cytosolic nonspecific dipeptidase, putative,peptidase (M20/M25/M40 family), putative	-2.04867	2.02545032851109e-122	4581	1076	826	0.234883	0.18031	-2.08998	-2.47145
Tb927.10.10910	heat shock protein, putative	606	130	84	0.214521	0.138614	-2.22081	-2.85086				Tb927.9.15560	BARP protein (BARP)	-4.14143	5.21382740333552e-131	43	10	11	0.232558	0.255814	-2.10434	-1.96683				Tb927.9.10100	hypothetical protein, conserved	5692	1166	965	0.204849	0.169536	-2.28737	-2.56033				Tb927.10.10920	heat shock protein, putative	-2.59365	8.10503765301633e-190	3920	602	713	0.153571	0.181888	-2.70302	-2.45888
Tb927.9.7920	hypothetical protein, conserved	342	74	88	0.216374	0.25731	-2.2084	-1.95842				Tb927.10.12260	cytosolic nonspecific dipeptidase, putative,peptidase (M20/M25/M40 family), putative	-2.04867	2.02545032851109e-122	4581	1076	826	0.234883	0.18031	-2.08998	-2.47145				Tb927.9.7870	hypothetical protein, conserved	208	44	36	0.211538	0.173077	-2.24101	-2.53051				Tb927.8.1790	hypothetical protein, conserved	-2.35723	8.78463083059797e-21	1031	286	192	0.277401	0.186227	-1.84996	-2.42487
Tb11.02.5400	cystathionine beta-synthase, putative	2314	508	452	0.219533	0.195333	-2.18749	-2.35599				Tb927.10.12780	zinc finger protein family member, putative (ZC3H37)	-3.81413	6.47560572432065e-194	306	72	43	0.235294	0.140523	-2.08746	-2.83112				Tb927.5.2940	stress-induced protein sti1, putative	2430	697	421	0.286831	0.173251	-1.80173	-2.52906				Tb927.8.8300	amino acid transporter, putative	-2.55057	6.27249564976682e-59	403	108	76	0.26799	0.188586	-1.89975	-2.40671	m
Tb927.8.7350	trans-sialidase, putative,neuraminidase, putative	205	46	32	0.22439	0.156098	-2.15592	-2.67948				Tb927.11.11750	membrane-bound acid phosphatase, putative	-1.57979	7.8589096226731e-74	1630	390	422	0.239264	0.258896	-2.06333	-1.94956				Tb927.11.1500	hypothetical protein,leucine-rich repeat protein (LRRP), putative	149	21	26	0.14094	0.174497	-2.82685	-2.51873				Tb927.9.7470	purine nucleoside transporter (TbNT10)	-3.3944	5.53594862173272e-259	3046	957	577	0.314183	0.189429	-1.67033	-2.40027	m
Tb927.5.2160	hypothetical protein, conserved	1207	273	176	0.226181	0.145816	-2.14445	-2.77778				Tb927.11.3980	mitochondrial processing peptidase alpha subunit, putative,metallo-peptidase, Clan ME, Family M16	-2.11433	3.87565399730326e-133	3044	729	594	0.239488	0.195138	-2.06198	-2.35743	m			Tb927.10.15410	glycosomal malate dehydrogenase (gMDH)	10487	2205	1831	0.21026	0.174597	-2.24975	-2.5179	m	g		Tb927.11.6210	sterol 14-alpha-demethylase (CYP51)	-1.39818	2.1607975816711e-69	1977	385	382	0.19474	0.193222	-2.36038	-2.37167	m
Tb927.9.5900	glutamate dehydrogenase (GDH)	5676	1291	1109	0.227449	0.195384	-2.13639	-2.35562	m			Tb927.8.6170	transketolase, putative (TK)	-1.78061	4.12466933040038e-105	4678	1139	1086	0.24348	0.23215	-2.03812	-2.10687				Tb927.11.2650	heat shock protein 84, putative	6130	1434	1086	0.233931	0.177162	-2.09584	-2.49686	m			Tb927.11.16480	enoyl-CoA hydratase/isomerase family protein, putative	-1.10156	4.63331503173407e-20	1117	283	216	0.253357	0.193375	-1.98076	-2.37053	m
Tb927.1.2230	calpain-like protein fragment, putative	1749	399	316	0.22813	0.180675	-2.13207	-2.46853	m			Tb927.10.12770	hypothetical protein	-4.03665	1.5053400224834e-22	135	33	19	0.244444	0.140741	-2.03242	-2.82889				Tb927.11.15020	iron superoxide dismutase (TbSODB)	858	264	153	0.307692	0.178322	-1.70044	-2.48745	m	g		Tb927.2.4210	glycosomal phosphoenolpyruvate carboxykinase (PEPCK)	-3.14519	7.545475343181e-251	7842	2579	1526	0.32887	0.194593	-1.60441	-2.36147	m
Tb927.9.15560	BARP protein (BARP)	43	10	11	0.232558	0.255814	-2.10434	-1.96683				Tb927.10.6510	chaperonin HSP60, mitochondrial precursor (HSP60)	-4.49892	0	1084	268	149	0.247232	0.137454	-2.01606	-2.86298				Tb927.10.12260	cytosolic nonspecific dipeptidase, putative,peptidase (M20/M25/M40 family), putative	4581	1076	826	0.234883	0.18031	-2.08998	-2.47145				Tb927.11.3980	mitochondrial processing peptidase alpha subunit, putative,metallo-peptidase, Clan ME, Family M16	-2.11433	3.87565399730326e-133	3044	729	594	0.239488	0.195138	-2.06198	-2.35743	m
Tb927.11.2650	heat shock protein 84, putative	6130	1434	1086	0.233931	0.177162	-2.09584	-2.49686	m			Tb927.9.13200	hypothetical protein	-2.39134	1.40481424986211e-135	862	215	178	0.24942	0.206497	-2.00335	-2.27581	m			Tb927.1.2230	calpain-like protein fragment, putative	1749	399	316	0.22813	0.180675	-2.13207	-2.46853	m			Tb11.02.5400	cystathionine beta-synthase, putative	-1.4562	6.12542624543865e-73	2314	508	452	0.219533	0.195333	-2.18749	-2.35599
Tb927.10.12260	cytosolic nonspecific dipeptidase, putative,peptidase (M20/M25/M40 family), putative	4581	1076	826	0.234883	0.18031	-2.08998	-2.47145				Tb927.11.16480	enoyl-CoA hydratase/isomerase family protein, putative	-1.10156	4.63331503173407e-20	1117	283	216	0.253357	0.193375	-1.98076	-2.37053	m			Tb927.10.10920	heat shock protein, putative	3920	602	713	0.153571	0.181888	-2.70302	-2.45888				Tb927.9.5900	glutamate dehydrogenase (GDH)	-2.08461	7.9922257302706e-137	5676	1291	1109	0.227449	0.195384	-2.13639	-2.35562	m
Tb927.7.210	proline dehydrogenase	1966	462	379	0.234995	0.192777	-2.0893	-2.37499	m			Tb927.8.8300	amino acid transporter, putative	-2.55057	6.27249564976682e-59	403	108	76	0.26799	0.188586	-1.89975	-2.40671	m			Tb927.10.1390	hypoxanthine-guanine phosphoribosyltransferase, putative	1876	547	347	0.291578	0.184968	-1.77805	-2.43465		g		Tb927.8.5120	cytochrome c	-1.9769	3.10518784806384e-104	2868	808	575	0.281729	0.200488	-1.82762	-2.31841	m
Tb927.10.12780	zinc finger protein family member, putative (ZC3H37)	306	72	43	0.235294	0.140523	-2.08746	-2.83112				Tb927.10.7100	delta-4 fatty acid desaturase	-1.13362	1.18992598707129e-41	863	236	231	0.273465	0.267671	-1.87057	-1.90147				Tb927.10.12710	heat shock protein 110, putative	9320	2502	1733	0.268455	0.185944	-1.89725	-2.42706				Tb927.9.13200	hypothetical protein	-2.39134	1.40481424986211e-135	862	215	178	0.24942	0.206497	-2.00335	-2.27581	m
Tb927.11.11750	membrane-bound acid phosphatase, putative	1630	390	422	0.239264	0.258896	-2.06333	-1.94956				Tb927.7.6850	trans-sialidase (TbTS)	-2.86872	1.38504545678087e-199	5104	1402	1365	0.274687	0.267437	-1.86414	-1.90273				Tb927.8.1790	hypothetical protein, conserved	1031	286	192	0.277401	0.186227	-1.84996	-2.42487				Tb927.10.4280	hypothetical protein, conserved	-3.52471	2.50295525582319e-241	2150	728	446	0.338605	0.207442	-1.56233	-2.26922	m
Tb927.11.3980	mitochondrial processing peptidase alpha subunit, putative,metallo-peptidase, Clan ME, Family M16	3044	729	594	0.239488	0.195138	-2.06198	-2.35743	m			Tb10.v4.0035	stress-inducible protein STI1-like, putative,chrX additional, unordered contigs	-1.33123	9.85597411126184e-16	202	56	185	0.277228	0.915842	-1.85086	-0.12683				Tb927.8.8300	amino acid transporter, putative	403	108	76	0.26799	0.188586	-1.89975	-2.40671	m			Tb927.9.5880	hypothetical protein, conserved	-1.33538	5.16307039604709e-27	308	119	64	0.386364	0.207792	-1.37197	-2.26679
Tb927.9.7950	hypothetical protein	643	154	137	0.239502	0.213064	-2.06189	-2.23064				Tb927.8.1790	hypothetical protein, conserved	-2.35723	8.78463083059797e-21	1031	286	192	0.277401	0.186227	-1.84996	-2.42487				Tb927.9.7470	purine nucleoside transporter (TbNT10)	3046	957	577	0.314183	0.189429	-1.67033	-2.40027	m			Tb927.9.1520	hypothetical protein, conserved	-1.32856	3.52277340209425e-62	1426	409	302	0.286816	0.211781	-1.8018	-2.23935
Tb927.8.6170	transketolase, putative (TK)	4678	1139	1086	0.24348	0.23215	-2.03812	-2.10687				Tb927.5.930	NADH-dependent fumarate reductase (FRDg)	-3.3896	7.93837696390235e-269	3341	930	818	0.27836	0.244837	-1.84498	-2.03011	m			Tb927.7.210	proline dehydrogenase	1966	462	379	0.234995	0.192777	-2.0893	-2.37499	m			Tb927.8.6170	transketolase, putative (TK)	-1.78061	4.12466933040038e-105	4678	1139	1086	0.24348	0.23215	-2.03812	-2.10687
Tb927.10.12770	hypothetical protein	135	33	19	0.244444	0.140741	-2.03242	-2.82889				Tb927.8.5120	cytochrome c	-1.9769	3.10518784806384e-104	2868	808	575	0.281729	0.200488	-1.82762	-2.31841	m			Tb927.11.6210	sterol 14-alpha-demethylase (CYP51)	1977	385	382	0.19474	0.193222	-2.36038	-2.37167	m			Tb927.7.7420	ATP synthase alpha chain, mitochondrial precursor,ATP synthase F1, alpha subunit	-1.4501	1.00673638078656e-21	3332	1253	777	0.37605	0.233193	-1.411	-2.1004	m
Tb927.9.2320	hypothetical protein, conserved	376	92	63	0.244681	0.167553	-2.03103	-2.57731	m	g		Tb927.9.1520	hypothetical protein, conserved	-1.32856	3.52277340209425e-62	1426	409	302	0.286816	0.211781	-1.8018	-2.23935				Tb927.11.16480	enoyl-CoA hydratase/isomerase family protein, putative	1117	283	216	0.253357	0.193375	-1.98076	-2.37053	m			Tb927.1.710	phosphoglycerate kinase (PGKB)	-3.80048	7.68585802630659e-298	2695	1009	637	0.374397	0.236364	-1.41736	-2.08092	m
Tb927.10.6510	chaperonin HSP60, mitochondrial precursor (HSP60)	1084	268	149	0.247232	0.137454	-2.01606	-2.86298				Tb927.7.4390	threonine synthase, putative	-1.09101	1.01987801403897e-48	1625	480	417	0.295385	0.256615	-1.75933	-1.96232				Tb927.3.3330	heat shock protein 20, putative	758	211	147	0.278364	0.193931	-1.84495	-2.36638	m			Tb927.11.7500	hypothetical protein, conserved	-3.19865	2.88664525503417e-222	3523	1088	836	0.308828	0.237298	-1.69513	-2.07523
Tb927.9.13200	hypothetical protein	862	215	178	0.24942	0.206497	-2.00335	-2.27581	m			Tb927.7.2980	hypothetical protein, conserved	-1.95794	8.72071232981937e-118	6876	2052	2021	0.298429	0.293921	-1.74454	-1.7665	m			Tb927.7.1320	10 kDa heat shock protein, putative (HSP10)	4890	2293	950	0.468916	0.194274	-1.0926	-2.36384	m			Tb927.10.1570	ATPase subunit 9, putative	-1.66129	7.71617298174196e-69	913	297	217	0.325301	0.237678	-1.62015	-2.07292
Tb927.11.1450	2-oxoglutarate dehydrogenase E1 component, putative	5556	1400	1208	0.25198	0.217423	-1.98862	-2.20143	m			Tb927.8.6750	translationally controlled tumor protein (TCTP), putative	-2.91163	1.57281144963532e-104	4604	1374	742	0.298436	0.161164	-1.74451	-2.6334				Tb927.2.4210	glycosomal phosphoenolpyruvate carboxykinase (PEPCK)	7842	2579	1526	0.32887	0.194593	-1.60441	-2.36147	m	g		Tb927.11.11950	cytochrome oxidase assembly protein, putative	-1.396	2.5248721418631e-46	604	121	144	0.200331	0.238411	-2.31954	-2.06848	m
Tb927.11.16480	enoyl-CoA hydratase/isomerase family protein, putative	1117	283	216	0.253357	0.193375	-1.98076	-2.37053	m			Tb927.9.12320	cystathione gamma lyase, putative	-1.38694	3.87683308016096e-74	3350	1004	884	0.299701	0.263881	-1.7384	-1.92204				Tb927.4.3450	hypothetical protein, conserved	1189	340	232	0.285955	0.195122	-1.80614	-2.35755	m			Tb927.11.6280	pyruvate phosphate dikinase (PPDK)	-4.03938	0	12750	5532	3096	0.433882	0.242824	-1.20462	-2.04202	m
Tb927.9.4310	tricarboxylate carrier, putative	319	82	71	0.257053	0.222571	-1.95986	-2.16767	m			Tb927.8.7670	amino acid transporter, putative	-1.64886	1.3200637462992e-49	491	151	133	0.307536	0.270876	-1.70117	-1.8843				Tb927.11.3980	mitochondrial processing peptidase alpha subunit, putative,metallo-peptidase, Clan ME, Family M16	3044	729	594	0.239488	0.195138	-2.06198	-2.35743	m			Tb927.10.6950	sterol 24-c-methyltransferase, putative	-1.83447	2.97356991357738e-91	560	197	136	0.351786	0.242857	-1.50723	-2.04182
Tb927.6.1520	aquaporin 3, putative (AQP1)	2092	544	596	0.260038	0.284895	-1.9432	-1.8115	m			Tb927.11.15020	iron superoxide dismutase (TbSODB)	-1.84629	5.41677874717932e-95	858	264	153	0.307692	0.178322	-1.70044	-2.48745	m			Tb11.02.5400	cystathionine beta-synthase, putative	2314	508	452	0.219533	0.195333	-2.18749	-2.35599				Tb927.5.2560	hypothetical protein, conserved	-3.01969	7.58471621455683e-131	411	166	100	0.403893	0.243309	-1.30796	-2.03914	m
Tb927.10.10890	heat shock protein, putative	41429	10987	6933	0.265201	0.167347	-1.91484	-2.57909				Tb927.11.7500	hypothetical protein, conserved	-3.19865	2.88664525503417e-222	3523	1088	836	0.308828	0.237298	-1.69513	-2.07523				Tb927.9.5900	glutamate dehydrogenase (GDH)	5676	1291	1109	0.227449	0.195384	-2.13639	-2.35562	m			Tb927.5.930	NADH-dependent fumarate reductase (FRDg)	-3.3896	7.93837696390235e-269	3341	930	818	0.27836	0.244837	-1.84498	-2.03011	m
Tb927.1.3390	hypothetical protein, conserved	467	124	93	0.265525	0.199143	-1.91308	-2.32812				Tb927.9.7470	purine nucleoside transporter (TbNT10)	-3.3944	5.53594862173272e-259	3046	957	577	0.314183	0.189429	-1.67033	-2.40027	m			Tb927.5.3350	iron superoxide dismutase, putative	2648	548	518	0.206949	0.195619	-2.27266	-2.35388	m			Tb927.11.7490	hypothetical protein, conserved	-3.92118	8.08462552888414e-303	3863	1429	951	0.36992	0.246182	-1.43472	-2.0222
Tb927.8.8300	amino acid transporter, putative	403	108	76	0.26799	0.188586	-1.89975	-2.40671	m			Tb927.6.1640	single strand-specific nuclease, putative	-2.22442	2.03366330187798e-123	567	181	197	0.319224	0.347443	-1.64736	-1.52515	m			Tb927.1.3390	hypothetical protein, conserved	467	124	93	0.265525	0.199143	-1.91308	-2.32812				Tb927.7.2700	NADH-cytochrome b5 reductase, putative (B5R)	-1.35473	6.26801452039883e-64	1622	628	402	0.387176	0.247842	-1.36894	-2.01251	m
Tb927.10.12710	heat shock protein 110, putative	9320	2502	1733	0.268455	0.185944	-1.89725	-2.42706				Tb927.10.15220	hypothetical protein, conserved	-1.07607	9.92329126963675e-40	759	243	197	0.320158	0.259552	-1.64314	-1.9459				Tb927.8.5120	cytochrome c	2868	808	575	0.281729	0.200488	-1.82762	-2.31841	m			Tb927.3.700	hypothetical protein, conserved	-2.81923	4.64193677480068e-56	321	136	80	0.423676	0.249221	-1.23897	-2.0045	m
Tb927.10.7100	delta-4 fatty acid desaturase	863	236	231	0.273465	0.267671	-1.87057	-1.90147				Tb927.10.1570	ATPase subunit 9, putative	-1.66129	7.71617298174196e-69	913	297	217	0.325301	0.237678	-1.62015	-2.07292				Tb927.10.6060	universal minicircle sequence binding protein (UMSBP), putative,DNA-binding protein HEXBP, putative,zinc finger protein	5522	1928	1131	0.349149	0.204817	-1.51809	-2.28759				Tb927.10.520	hypothetical protein, conserved	-1.07461	7.66325111837994e-52	3493	1267	877	0.362725	0.251074	-1.46305	-1.99382	m
Tb927.7.6850	trans-sialidase (TbTS)	5104	1402	1365	0.274687	0.267437	-1.86414	-1.90273	m			Tb927.2.4210	glycosomal phosphoenolpyruvate carboxykinase (PEPCK)	-3.14519	7.545475343181e-251	7842	2579	1526	0.32887	0.194593	-1.60441	-2.36147	m			Tb927.9.13200	hypothetical protein	862	215	178	0.24942	0.206497	-2.00335	-2.27581	m			Tb927.4.3950	cytoskeleton-associated protein CAP5.5, putative,cysteine peptidase, Clan CA, family C2, putative (CAP5.5)	-2.66812	1.21897248677478e-194	7318	2739	1845	0.374283	0.252118	-1.4178	-1.98783	m
Tb10.v4.0035	stress-inducible protein STI1-like, putative,chrX additional, unordered contigs	202	56	185	0.277228	0.915842	-1.85086	-0.12683				Tb927.10.4280	hypothetical protein, conserved	-3.52471	2.50295525582319e-241	2150	728	446	0.338605	0.207442	-1.56233	-2.26922	m	g		Tb927.10.4280	hypothetical protein, conserved	2150	728	446	0.338605	0.207442	-1.56233	-2.26922	m			Tb927.9.15560	BARP protein (BARP)	-4.14143	5.21382740333552e-131	43	10	11	0.232558	0.255814	-2.10434	-1.96683
Tb927.8.1790	hypothetical protein, conserved	1031	286	192	0.277401	0.186227	-1.84996	-2.42487				Tb927.4.4940	hypothetical protein, conserved	-1.82439	1.61671995062266e-104	1840	630	538	0.342391	0.292391	-1.54628	-1.77403				Tb927.9.5880	hypothetical protein, conserved	308	119	64	0.386364	0.207792	-1.37197	-2.26679				Tb927.7.4390	threonine synthase, putative	-1.09101	1.01987801403897e-48	1625	480	417	0.295385	0.256615	-1.75933	-1.96232
Tb927.5.930	NADH-dependent fumarate reductase (FRDg)	3341	930	818	0.27836	0.244837	-1.84498	-2.03011	m	g		Tb927.8.6110	hypothetical protein, conserved	-1.33314	9.95106507470785e-73	4684	1614	1246	0.344577	0.266012	-1.5371	-1.91044	m			Tb927.11.1900	T-complex protein 1, beta subunit, putative	5497	1845	1163	0.335638	0.21157	-1.57502	-2.24079				Tb927.5.440	trans-sialidase, putative	-2.86957	4.13360664741065e-191	3626	1376	932	0.379482	0.257033	-1.3979	-1.95998	m
Tb927.3.3330	heat shock protein 20, putative	758	211	147	0.278364	0.193931	-1.84495	-2.36638	m			Tb927.10.6950	sterol 24-c-methyltransferase, putative	-1.83447	2.97356991357738e-91	560	197	136	0.351786	0.242857	-1.50723	-2.04182				Tb927.9.1520	hypothetical protein, conserved	1426	409	302	0.286816	0.211781	-1.8018	-2.23935				Tb927.11.11750	membrane-bound acid phosphatase, putative	-1.57979	7.8589096226731e-74	1630	390	422	0.239264	0.258896	-2.06333	-1.94956
Tb927.5.470	monocarboxylate transporter-like protein	3533	993	866	0.281064	0.245117	-1.83103	-2.02845				Tb927.11.15550	NADH-cytochrome b5 reductase, putative (B5R)	-1.55205	3.11145727872315e-65	480	169	188	0.352083	0.391667	-1.50601	-1.3523	m			Tb927.9.7950	hypothetical protein	643	154	137	0.239502	0.213064	-2.06189	-2.23064				Tb927.10.15220	hypothetical protein, conserved	-1.07607	9.92329126963675e-40	759	243	197	0.320158	0.259552	-1.64314	-1.9459
Tb927.8.5120	cytochrome c	2868	808	575	0.281729	0.200488	-1.82762	-2.31841	m			Tb927.11.5440	malic enzyme	-1.21296	2.90288025859494e-65	5672	2032	1968	0.358251	0.346968	-1.48096	-1.52713	m			Tb927.10.12370	gamma-glutamylcysteine synthetase (GCS)	2130	455	462	0.213615	0.216901	-2.22691	-2.20489				Tb927.9.5840	unspecified product (TRYP1)	-1.17969	3.03470200715275e-08	1420	705	373	0.496479	0.262676	-1.0102	-1.92864
Tb927.7.6830	trans-sialidase, putative	521	147	286	0.28215	0.548944	-1.82547	-0.865268	m			Tb927.3.1690	hypothetical protein, conserved	-1.22425	1.95668963599515e-51	980	353	311	0.360204	0.317347	-1.47311	-1.65587	m			Tb927.11.1450	2-oxoglutarate dehydrogenase E1 component, putative	5556	1400	1208	0.25198	0.217423	-1.98862	-2.20143	m			Tb927.9.12320	cystathione gamma lyase, putative	-1.38694	3.87683308016096e-74	3350	1004	884	0.299701	0.263881	-1.7384	-1.92204
Tb927.5.4020	hypothetical protein	102	29	51	0.284314	0.5	-1.81444	-1	m			Tb927.8.1890	cytochrome c1, heme protein, mitochondrial precursor	-1.80216	5.51871176724284e-106	3872	1401	1052	0.361829	0.271694	-1.46662	-1.87994	m			Tb927.9.4310	tricarboxylate carrier, putative	319	82	71	0.257053	0.222571	-1.95986	-2.16767	m			Tb927.8.6110	hypothetical protein, conserved	-1.33314	9.95106507470785e-73	4684	1614	1246	0.344577	0.266012	-1.5371	-1.91044	m
Tb927.4.3450	hypothetical protein, conserved	1189	340	232	0.285955	0.195122	-1.80614	-2.35755	m			Tb927.10.520	hypothetical protein, conserved	-1.07461	7.66325111837994e-52	3493	1267	877	0.362725	0.251074	-1.46305	-1.99382	m	g		Tb927.8.6170	transketolase, putative (TK)	4678	1139	1086	0.24348	0.23215	-2.03812	-2.10687				Tb927.7.6850	trans-sialidase (TbTS)	-2.86872	1.38504545678087e-199	5104	1402	1365	0.274687	0.267437	-1.86414	-1.90273	m
Tb927.9.1520	hypothetical protein, conserved	1426	409	302	0.286816	0.211781	-1.8018	-2.23935				Tb927.11.15010	serine/threonine-protein kinase, putative	-1.01305	4.24619086168914e-30	475	173	212	0.364211	0.446316	-1.45716	-1.16386				Tb927.7.7420	ATP synthase alpha chain, mitochondrial precursor,ATP synthase F1, alpha subunit	3332	1253	777	0.37605	0.233193	-1.411	-2.1004	m			Tb927.10.7100	delta-4 fatty acid desaturase	-1.13362	1.18992598707129e-41	863	236	231	0.273465	0.267671	-1.87057	-1.90147
Tb927.5.2940	stress-induced protein sti1, putative	2430	697	421	0.286831	0.173251	-1.80173	-2.52906				Tb927.11.7490	hypothetical protein, conserved	-3.92118	8.08462552888414e-303	3863	1429	951	0.36992	0.246182	-1.43472	-2.0222				Tb927.11.11330	heat shock protein 70	50988	18105	11997	0.355084	0.235291	-1.49377	-2.08748	m	g		Tb927.8.960	hypothetical protein, conserved	-1.75845	3.16235792356453e-81	624	261	168	0.418269	0.269231	-1.2575	-1.89308
Tb927.10.14000	aconitase (ACO)	2472	714	682	0.288835	0.27589	-1.79168	-1.85784	m			Tb927.4.3950	cytoskeleton-associated protein CAP5.5, putative,cysteine peptidase, Clan CA, family C2, putative (CAP5.5)	-2.66812	1.21897248677478e-194	7318	2739	1845	0.374283	0.252118	-1.4178	-1.98783	m			Tb927.1.710	phosphoglycerate kinase (PGKB)	2695	1009	637	0.374397	0.236364	-1.41736	-2.08092	m			Tb927.8.7670	amino acid transporter, putative	-1.64886	1.3200637462992e-49	491	151	133	0.307536	0.270876	-1.70117	-1.8843
Tb927.10.1390	hypoxanthine-guanine phosphoribosyltransferase, putative	1876	547	347	0.291578	0.184968	-1.77805	-2.43465		g		Tb927.1.710	phosphoglycerate kinase (PGKB)	-3.80048	7.68585802630659e-298	2695	1009	637	0.374397	0.236364	-1.41736	-2.08092	m	g		Tb927.11.7500	hypothetical protein, conserved	3523	1088	836	0.308828	0.237298	-1.69513	-2.07523				Tb927.8.1890	cytochrome c1, heme protein, mitochondrial precursor	-1.80216	5.51871176724284e-106	3872	1401	1052	0.361829	0.271694	-1.46662	-1.87994	m
Tb927.11.6680	amino acid permease/transporter, putative	1098	322	283	0.29326	0.257741	-1.76975	-1.956				Tb927.7.7420	ATP synthase alpha chain, mitochondrial precursor,ATP synthase F1, alpha subunit	-1.4501	1.00673638078656e-21	3332	1253	777	0.37605	0.233193	-1.411	-2.1004	m			Tb927.10.1570	ATPase subunit 9, putative	913	297	217	0.325301	0.237678	-1.62015	-2.07292				Tb927.11.7780	hypothetical protein, conserved	-1.12884	1.47955967835759e-50	2124	944	580	0.444444	0.27307	-1.16993	-1.87266	m
Tb07.30D13.130	hypothetical protein, conserved (pseudogene)	102	30	190	0.294118	1.86275	-1.76553	0.89743				Tb927.5.440	trans-sialidase, putative	-2.86957	4.13360664741065e-191	3626	1376	932	0.379482	0.257033	-1.3979	-1.95998	m			Tb927.11.11950	cytochrome oxidase assembly protein, putative	604	121	144	0.200331	0.238411	-2.31954	-2.06848	m			Tb927.7.1470	ATPase subunit 9, putative	-1.04399	2.63220478789078e-43	1293	663	354	0.512761	0.273782	-0.963642	-1.8689
Tb927.11.17860	hypothetical protein, conserved	61	18	39	0.295082	0.639344	-1.76081	-0.645335				Tb11.0400	P27 protein, putative (P27)	-1.35548	3.7815627230994e-51	1043	397	295	0.380633	0.282838	-1.39353	-1.82195				Tb927.7.4570	inosine-guanine nucleoside hydrolase (IG-NH)	1287	446	310	0.346542	0.24087	-1.5289	-2.05367				Tb11.0400	P27 protein, putative (P27)	-1.35548	3.7815627230994e-51	1043	397	295	0.380633	0.282838	-1.39353	-1.82195
Tb927.11.15530	C-14 sterol reductase, putative	288	85	97	0.295139	0.336806	-1.76053	-1.57001	m			Tb927.9.5880	hypothetical protein, conserved	-1.33538	5.16307039604709e-27	308	119	64	0.386364	0.207792	-1.37197	-2.26679				Tb927.11.6280	pyruvate phosphate dikinase (PPDK)	12750	5532	3096	0.433882	0.242824	-1.20462	-2.04202	m	g		Tb927.10.7410	succinyl-CoA ligase [GDP-forming] beta-chain, putative	-1.49453	1.48756794228971e-87	7917	3427	2244	0.432866	0.283441	-1.20801	-1.81888	m
Tb927.7.4390	threonine synthase, putative	1625	480	417	0.295385	0.256615	-1.75933	-1.96232				Tb927.7.2700	NADH-cytochrome b5 reductase, putative (B5R)	-1.35473	6.26801452039883e-64	1622	628	402	0.387176	0.247842	-1.36894	-2.01251				Tb927.10.6950	sterol 24-c-methyltransferase, putative	560	197	136	0.351786	0.242857	-1.50723	-2.04182				Tb927.5.2170	hypothetical protein, conserved	-1.72594	2.04094792910291e-45	277	145	79	0.523466	0.285199	-0.933833	-1.80996
Tb927.7.2980	hypothetical protein, conserved	6876	2052	2021	0.298429	0.293921	-1.74454	-1.7665	m			Tb927.11.510	RNA-binding protein, UBP2 (UBP2)	-1.12718	2.02677345552675e-40	1305	510	461	0.390805	0.353257	-1.35548	-1.50121				Tb927.5.2560	hypothetical protein, conserved	411	166	100	0.403893	0.243309	-1.30796	-2.03914	m			Tb927.9.10400	hypothetical protein, conserved	-1.89419	1.94517076671027e-107	3276	1736	937	0.529915	0.28602	-0.916168	-1.80581	m
Tb927.8.6750	translationally controlled tumor protein (TCTP), putative	4604	1374	742	0.298436	0.161164	-1.74451	-2.6334				Tb927.9.15550	BARP protein (BARP)	-1.18486	8.6693115552082e-33	110	43	38	0.390909	0.345455	-1.35509	-1.53343				Tb927.5.930	NADH-dependent fumarate reductase (FRDg)	3341	930	818	0.27836	0.244837	-1.84498	-2.03011	m	g		Tb927.3.1380	ATP synthase beta chain, mitochondrial precursor,ATP synthase F1, beta subunit	-1.95973	3.19186730712838e-128	11956	5076	3429	0.424557	0.286802	-1.23597	-1.80187	m
Tb927.11.13510	hypothetical protein, conserved	231	69	71	0.298701	0.307359	-1.74322	-1.702	m	g		Tb927.9.15580	BARP protein (BARP)	-1.73084	5.73977104784296e-42	310	122	108	0.393548	0.348387	-1.34539	-1.52124				Tb927.5.470	monocarboxylate transporter-like protein	3533	993	866	0.281064	0.245117	-1.83103	-2.02845				Tb927.9.7980	hypothetical protein, conserved	-3.22583	6.03515018232818e-64	438	181	126	0.413242	0.287671	-1.27494	-1.79751
Tb927.2.1310	leucine-rich repeat protein (LRRP, pseudogene), putative,leucine-rich repeat protein (LRRP), frameshift	328	98	177	0.29878	0.539634	-1.74284	-0.889946				Tb927.1.2310	hypothetical protein	-2.10533	3.56831499949234e-114	1336	528	409	0.39521	0.306138	-1.33931	-1.70775				Tb927.11.7490	hypothetical protein, conserved	3863	1429	951	0.36992	0.246182	-1.43472	-2.0222				Tb927.11.4700	prostaglandin f synthase	-2.51754	9.13646611548174e-176	8884	4058	2592	0.456776	0.29176	-1.13044	-1.77714	m
Tb927.9.12320	cystathione gamma lyase, putative	3350	1004	884	0.299701	0.263881	-1.7384	-1.92204				Tb927.5.2560	hypothetical protein, conserved	-3.01969	7.58471621455683e-131	411	166	100	0.403893	0.243309	-1.30796	-2.03914	m			Tb927.11.15370	hypothetical protein, conserved (TbKap123)	3332	1328	824	0.398559	0.247299	-1.32713	-2.01567				Tb927.4.4940	hypothetical protein, conserved	-1.82439	1.61671995062266e-104	1840	630	538	0.342391	0.292391	-1.54628	-1.77403
Tb927.7.5970	protein associated with differentiation 5, putative	5923	1804	2028	0.304575	0.342394	-1.71513	-1.54627	m			Tb927.1.2280	hypothetical protein, unlikely	-2.61913	1.81769758646822e-158	1013	410	298	0.404738	0.294176	-1.30494	-1.76525				Tb927.7.2700	NADH-cytochrome b5 reductase, putative (B5R)	1622	628	402	0.387176	0.247842	-1.36894	-2.01251	m			Tb927.7.2980	hypothetical protein, conserved	-1.95794	8.72071232981937e-118	6876	2052	2021	0.298429	0.293921	-1.74454	-1.7665	m
Tb927.11.1540	isovaleryl-coA dehydrogenase, putative	1250	383	483	0.3064	0.3864	-1.70651	-1.37183	m			Tb927.9.14160	rieske iron-sulfur protein, mitochondrial precursor (RISP)	-1.6509	2.07993333046495e-94	3042	1246	939	0.409599	0.308679	-1.28772	-1.69582	m			Tb927.7.190	thimet oligopeptidase A, putative,metallo- peptidase, Clan MA(E) Family M3, putative (OPA)	1775	641	440	0.361127	0.247887	-1.46942	-2.01224	m			Tb927.1.2280	hypothetical protein, unlikely	-2.61913	1.81769758646822e-158	1013	410	298	0.404738	0.294176	-1.30494	-1.76525
Tb927.8.7670	amino acid transporter, putative	491	151	133	0.307536	0.270876	-1.70117	-1.8843				Tb927.1.2260	calpain-like protein fragment, putative	-2.67273	6.88946995934947e-183	2193	902	655	0.411309	0.298678	-1.28171	-1.74334	m			Tb927.3.700	hypothetical protein, conserved	321	136	80	0.423676	0.249221	-1.23897	-2.0045	m			Tb927.7.7430	ATP synthase alpha chain, mitochondrial precursor,ATP synthase F1, alpha subunit	-2.33063	1.35738461599499e-156	4174	2457	1228	0.588644	0.294202	-0.764533	-1.76512
Tb927.11.15020	iron superoxide dismutase (TbSODB)	858	264	153	0.307692	0.178322	-1.70044	-2.48745	m	g		Tb927.9.7980	hypothetical protein, conserved	-3.22583	6.03515018232818e-64	438	181	126	0.413242	0.287671	-1.27494	-1.79751				Tb927.10.520	hypothetical protein, conserved	3493	1267	877	0.362725	0.251074	-1.46305	-1.99382	m			Tb927.1.2260	calpain-like protein fragment, putative	-2.67273	6.88946995934947e-183	2193	902	655	0.411309	0.298678	-1.28171	-1.74334	m
Tb927.11.6640	cytochrome b5, putative (CYB5)	353	109	95	0.308782	0.269122	-1.69534	-1.89367	m			Tb927.11.16200	microtubule-associated protein,corset-associated protein 17 (CAP17)	-3.06297	5.59698845115351e-230	2027	838	656	0.413419	0.323631	-1.27432	-1.62758	m			Tb927.4.3950	cytoskeleton-associated protein CAP5.5, putative,cysteine peptidase, Clan CA, family C2, putative (CAP5.5)	7318	2739	1845	0.374283	0.252118	-1.4178	-1.98783	m			Tb927.1.2300	hypothetical protein, unlikely	-1.88949	4.75198096719594e-12	109	80	33	0.733945	0.302752	-0.446256	-1.72379
Tb927.11.7500	hypothetical protein, conserved	3523	1088	836	0.308828	0.237298	-1.69513	-2.07523				Tb927.8.960	hypothetical protein, conserved	-1.75845	3.16235792356453e-81	624	261	168	0.418269	0.269231	-1.2575	-1.89308				Tb927.10.2020	hexokinase (HK2)	729	289	184	0.396433	0.252401	-1.33485	-1.98621		g		Tb927.11.14000	NRBD1 (NRBD1)	-2.57061	3.82752161775036e-174	2482	1348	757	0.54311	0.304996	-0.880683	-1.71314
Tb927.10.6910	Sterol methyltransferase, putative	2742	849	972	0.309628	0.354486	-1.69139	-1.4962	m			Tb927.9.4230	fatty acyl CoA synthetase 4 (ACS4)	-1.02089	1.13101680756033e-44	711	298	312	0.419128	0.438819	-1.25454	-1.1883	m			Tb927.9.1590	hypothetical protein, conserved	126	58	32	0.460317	0.253968	-1.1193	-1.97728	m			Tb927.1.2310	hypothetical protein	-2.10533	3.56831499949234e-114	1336	528	409	0.39521	0.306138	-1.33931	-1.70775
Tb927.9.7470	purine nucleoside transporter (TbNT10)	3046	957	577	0.314183	0.189429	-1.67033	-2.40027	m			Tb927.7.2640	hypothetical protein, conserved	-1.95024	3.55401708053005e-124	6617	2790	2059	0.421641	0.311168	-1.24591	-1.68423	m			Tb927.9.15560	BARP protein (BARP)	43	10	11	0.232558	0.255814	-2.10434	-1.96683				Tb927.9.14160	rieske iron-sulfur protein, mitochondrial precursor (RISP)	-1.6509	2.07993333046495e-94	3042	1246	939	0.409599	0.308679	-1.28772	-1.69582	m
Tb09.v4.0059	hypothetical protein,chrIX additional, unordered contigs	35	11	21	0.314286	0.6	-1.66985	-0.736966				Tb927.3.700	hypothetical protein, conserved	-2.81923	4.64193677480068e-56	321	136	80	0.423676	0.249221	-1.23897	-2.0045	m			Tb927.7.4390	threonine synthase, putative	1625	480	417	0.295385	0.256615	-1.75933	-1.96232				Tb927.7.2640	hypothetical protein, conserved	-1.95024	3.55401708053005e-124	6617	2790	2059	0.421641	0.311168	-1.24591	-1.68423	m
Tb927.10.14090	transporter, putative	2098	664	614	0.316492	0.29266	-1.65976	-1.7727	m			Tb927.3.1380	ATP synthase beta chain, mitochondrial precursor,ATP synthase F1, beta subunit	-1.95973	3.19186730712838e-128	11956	5076	3429	0.424557	0.286802	-1.23597	-1.80187	m			Tb927.5.440	trans-sialidase, putative	3626	1376	932	0.379482	0.257033	-1.3979	-1.95998				Tb927.5.1060	mitochondrial processing peptidase, beta subunit, putative,metallo-peptidase, Clan ME, Family M16	-2.67047	7.24605304584923e-189	2815	1369	877	0.486323	0.311545	-1.04001	-1.68249	m
Tb927.6.1640	single strand-specific nuclease, putative	567	181	197	0.319224	0.347443	-1.64736	-1.52515	m			Tb927.10.7410	succinyl-CoA ligase [GDP-forming] beta-chain, putative	-1.49453	1.48756794228971e-87	7917	3427	2244	0.432866	0.283441	-1.20801	-1.81888	m			Tb927.9.7920	hypothetical protein, conserved	342	74	88	0.216374	0.25731	-2.2084	-1.95842				Tb927.5.3810	orotidine-5-phosphate decarboxylase/orotate phosphoribosyltransferase, putative,OMPDCase-OPRTase, putative	-1.34572	4.0041636359125e-66	1914	1089	598	0.568966	0.312435	-0.813587	-1.67837
Tb927.9.10520	hypothetical protein, conserved	719	230	230	0.319889	0.319889	-1.64436	-1.64436	m			Tb927.11.6280	pyruvate phosphate dikinase (PPDK)	-4.03938	0	12750	5532	3096	0.433882	0.242824	-1.20462	-2.04202	m			Tb927.11.6680	amino acid permease/transporter, putative	1098	322	283	0.29326	0.257741	-1.76975	-1.956				Tb927.11.16510	hypothetical protein, conserved	-1.20563	9.44238575686462e-57	1759	783	550	0.445139	0.312678	-1.16767	-1.67725	m
Tb927.10.15220	hypothetical protein, conserved	759	243	197	0.320158	0.259552	-1.64314	-1.9459				Tb927.10.12500	P-type H -ATPase, putative	-1.67189	1.64207401137356e-101	5314	2347	2156	0.441664	0.405721	-1.17898	-1.30144	m	g		Tb927.11.11750	membrane-bound acid phosphatase, putative	1630	390	422	0.239264	0.258896	-2.06333	-1.94956				Tb927.11.5280	ATPase subunit 9, putative	-1.98658	7.92007673841422e-33	674	440	211	0.652819	0.313056	-0.615245	-1.67551
Tb927.10.1570	ATPase subunit 9, putative	913	297	217	0.325301	0.237678	-1.62015	-2.07292				Tb927.6.2740	pyridoxal kinase (pdxK)	-1.26283	9.79453642408089e-64	1807	800	589	0.442723	0.325955	-1.17552	-1.61726				Tb927.10.15220	hypothetical protein, conserved	759	243	197	0.320158	0.259552	-1.64314	-1.9459				Tb927.3.4500	fumarate hydratase, class I (FHc)	-3.07417	9.81067059516013e-230	1015	452	321	0.44532	0.316256	-1.16709	-1.66083
Tb927.11.15480	heat shock protein Hsp20, putative	586	191	169	0.325939	0.288396	-1.61733	-1.79388				Tb927.4.3500	hypothetical protein, conserved	-1.70632	1.78068038549364e-89	1409	626	744	0.444287	0.528034	-1.17044	-0.921297				Tb927.9.5840	unspecified product (TRYP1)	1420	705	373	0.496479	0.262676	-1.0102	-1.92864				Tb927.3.1690	hypothetical protein, conserved	-1.22425	1.95668963599515e-51	980	353	311	0.360204	0.317347	-1.47311	-1.65587	m
Tb05.5K5.200	guanine deaminase, putative,guanase, putative,guanine aminase, putative,guanine aminohydrolase, putative,BAC from homologous region on chr5	429	140	126	0.32634	0.293706	-1.61555	-1.76755				Tb927.11.7780	hypothetical protein, conserved	-1.12884	1.47955967835759e-50	2124	944	580	0.444444	0.27307	-1.16993	-1.87266	m			Tb927.9.12320	cystathione gamma lyase, putative	3350	1004	884	0.299701	0.263881	-1.7384	-1.92204				Tb927.11.13140	cytochrome oxidase subunit X (COXX)	-2.90282	4.47579509536594e-136	2042	943	650	0.461802	0.318315	-1.11465	-1.65147	m
Tb927.11.10920	hypothetical protein, conserved	288	94	104	0.326389	0.361111	-1.61534	-1.46949				Tb927.11.16510	hypothetical protein, conserved	-1.20563	9.44238575686462e-57	1759	783	550	0.445139	0.312678	-1.16767	-1.67725	m			Tb927.9.6620	unspecified product	696	257	184	0.369253	0.264368	-1.43732	-1.91938	m			Tb927.9.11600	unspecified product (gim5B)	-1.77705	2.90004880804629e-112	7340	3523	2374	0.479973	0.323433	-1.05898	-1.62846
Tb927.10.12000	iron-sulfur cluster assembly protein, putative	443	145	130	0.327314	0.293454	-1.61125	-1.7688	m			Tb927.3.4500	fumarate hydratase, class I (FHc)	-3.07417	9.81067059516013e-230	1015	452	321	0.44532	0.316256	-1.16709	-1.66083				Tb927.2.5160	chaperone protein DNAj, putative	3585	1566	953	0.43682	0.26583	-1.19489	-1.91142				Tb927.11.16200	microtubule-associated protein,corset-associated protein 17 (CAP17)	-3.06297	5.59698845115351e-230	2027	838	656	0.413419	0.323631	-1.27432	-1.62758	m
Tb927.6.3050	aldehyde dehydrogenase family, putative	820	269	239	0.328049	0.291463	-1.60802	-1.77861	m	g		Tb927.9.9290	Polyadenylate-binding protein 1 (Poly(A)-binding protein 1) (PABP 1) (PABP1)	-1.18656	5.40389467946253e-51	5859	2620	2114	0.447175	0.360812	-1.16109	-1.47068				Tb927.8.6110	hypothetical protein, conserved	4684	1614	1246	0.344577	0.266012	-1.5371	-1.91044	m			Tb927.9.3170	cytochrome oxidase subunit V (COXV)	-2.50816	7.62986732818311e-66	859	523	279	0.608847	0.324796	-0.715847	-1.62239	m
Tb927.2.4210	glycosomal phosphoenolpyruvate carboxykinase (PEPCK)	7842	2579	1526	0.32887	0.194593	-1.60441	-2.36147	m	g		Tb927.6.4540	3-hydroxy-3-methylglutaryl-CoA reductase, putative	-1.05005	1.09047240830524e-44	1610	722	610	0.448447	0.378882	-1.15699	-1.40018	m			Tb927.7.6850	trans-sialidase (TbTS)	5104	1402	1365	0.274687	0.267437	-1.86414	-1.90273				Tb927.6.2740	pyridoxal kinase (pdxK)	-1.26283	9.79453642408089e-64	1807	800	589	0.442723	0.325955	-1.17552	-1.61726
Tb927.5.2320	hypothetical protein, conserved	4400	1455	1189	0.330682	0.270227	-1.59648	-1.88775				Tb927.11.11680	2-oxoglutarate dehydrogenase E2 component, putative	-1.0242	1.1209413545691e-52	4847	2197	1667	0.45327	0.343924	-1.14156	-1.53984	m			Tb927.10.7100	delta-4 fatty acid desaturase	863	236	231	0.273465	0.267671	-1.87057	-1.90147				Tb05.5K5.70	nucleolar RNA helicase II, putative,nucleolar RNA helicase Gu, putative,BAC from homologous region on chr5	-1.22549	2.91060164894286e-62	3008	1379	987	0.458444	0.328125	-1.12518	-1.60768
Tb927.11.1900	T-complex protein 1, beta subunit, putative	5497	1845	1163	0.335638	0.21157	-1.57502	-2.24079				Tb927.11.4700	prostaglandin f synthase	-2.51754	9.13646611548174e-176	8884	4058	2592	0.456776	0.29176	-1.13044	-1.77714	m			Tb927.11.6640	cytochrome b5, putative (CYB5)	353	109	95	0.308782	0.269122	-1.69534	-1.89367	m			Tb927.5.1710	ribonucleoprotein p18, mitochondrial precursor, putative	-1.93008	2.03146393100745e-113	3110	1441	1023	0.463344	0.328939	-1.10984	-1.60411	m
Tb927.5.4560	guanine deaminase, putative,guanase, putative,guanine aminase, putative,guanine aminohydrolase, putative	507	171	188	0.337278	0.370809	-1.56799	-1.43125				Tb05.5K5.70	nucleolar RNA helicase II, putative,nucleolar RNA helicase Gu, putative,BAC from homologous region on chr5	-1.22549	2.91060164894286e-62	3008	1379	987	0.458444	0.328125	-1.12518	-1.60768				Tb927.8.960	hypothetical protein, conserved	624	261	168	0.418269	0.269231	-1.2575	-1.89308				Tb927.3.5410	hypothetical protein, conserved	-1.08312	1.46358255161163e-22	139	67	46	0.482014	0.330935	-1.05285	-1.59538
Tb927.10.4280	hypothetical protein, conserved	2150	728	446	0.338605	0.207442	-1.56233	-2.26922	m			Tb927.3.2150	protein phosphatase 2C, putative	-1.39198	2.83229658465695e-50	602	277	240	0.460133	0.398671	-1.11988	-1.32673	m			Tb927.5.2320	hypothetical protein, conserved	4400	1455	1189	0.330682	0.270227	-1.59648	-1.88775				Tb927.6.4990	ATP synthase, epsilon chain, putative	-1.31265	3.82754969921403e-58	1665	849	554	0.50991	0.332733	-0.971686	-1.58756	m
Tb927.11.190	elongation factor, putative	1600	544	501	0.34	0.313125	-1.55639	-1.67519	m			Tb927.11.13140	cytochrome oxidase subunit X (COXX)	-2.90282	4.47579509536594e-136	2042	943	650	0.461802	0.318315	-1.11465	-1.65147	m			Tb927.8.7670	amino acid transporter, putative	491	151	133	0.307536	0.270876	-1.70117	-1.8843				Tb927.8.760	nucleolar RNA-binding protein (Nopp44/46)	-1.73479	1.54876269732477e-107	10845	7228	3643	0.666482	0.335915	-0.585362	-1.57383
Tb927.8.1940	endosomal integral membrane protein, putative	1447	494	419	0.341396	0.289565	-1.55048	-1.78804				Tb927.11.5600	hypothetical protein, conserved	-1.39367	1.296895670815e-42	411	190	139	0.462287	0.3382	-1.11314	-1.56405	m			Tb927.7.1340	10 kDa heat shock protein, putative (HSP10)	3275	1670	889	0.509924	0.27145	-0.971647	-1.88124				Tb927.10.13360	elongation factor Tu, putative	-1.12932	1.10428838566334e-55	3425	1593	1152	0.465109	0.33635	-1.10436	-1.57196	m
Tb927.4.4940	hypothetical protein, conserved	1840	630	538	0.342391	0.292391	-1.54628	-1.77403				Tb927.5.1710	ribonucleoprotein p18, mitochondrial precursor, putative	-1.93008	2.03146393100745e-113	3110	1441	1023	0.463344	0.328939	-1.10984	-1.60411	m			Tb927.8.1890	cytochrome c1, heme protein, mitochondrial precursor	3872	1401	1052	0.361829	0.271694	-1.46662	-1.87994	m			Tb927.11.6250	hypothetical protein, conserved	-1.8331	6.58950747821123e-98	1881	902	635	0.479532	0.337586	-1.0603	-1.56667	m
Tb927.3.4820	acyltransferase, putative	239	82	128	0.343096	0.535565	-1.54331	-0.900867	m	g		Tb927.4.4830	amino acid transporter, putative	-1.66152	2.58459120442566e-43	155	72	72	0.464516	0.464516	-1.1062	-1.1062				Tb927.11.7780	hypothetical protein, conserved	2124	944	580	0.444444	0.27307	-1.16993	-1.87266	m			Tb927.9.1920	hypothetical protein, conserved	-1.36682	2.77482912030752e-58	909	439	307	0.482948	0.337734	-1.05006	-1.56604
Tb927.8.6110	hypothetical protein, conserved	4684	1614	1246	0.344577	0.266012	-1.5371	-1.91044	m			Tb927.4.4850	amino acid transporter, putative	-1.66152	2.58459120442566e-43	155	72	72	0.464516	0.464516	-1.1062	-1.1062				Tb927.7.1470	ATPase subunit 9, putative	1293	663	354	0.512761	0.273782	-0.963642	-1.8689				Tb927.11.5600	hypothetical protein, conserved	-1.39367	1.296895670815e-42	411	190	139	0.462287	0.3382	-1.11314	-1.56405	m
Tb927.7.4570	inosine-guanine nucleoside hydrolase (IG-NH)	1287	446	310	0.346542	0.24087	-1.5289	-2.05367				Tb927.8.5640	hypothetical protein, conserved	-1.12293	6.99984141695841e-50	1153	536	423	0.464874	0.366869	-1.10509	-1.44666	m			Tb927.10.14000	aconitase (ACO)	2472	714	682	0.288835	0.27589	-1.79168	-1.85784	m			Tb927.11.11680	2-oxoglutarate dehydrogenase E2 component, putative	-1.0242	1.1209413545691e-52	4847	2197	1667	0.45327	0.343924	-1.14156	-1.53984	m
Tb927.2.4370	trypanothione synthetase (TRYS)	2193	765	887	0.348837	0.404469	-1.51937	-1.3059				Tb927.3.1410	cytochrome oxidase subunit VII (COXVII)	-2.41549	6.8712179694944e-151	1572	731	605	0.465013	0.38486	-1.10466	-1.37759	m			Tb927.10.4450	stress-inducible protein STI1-like, putative	411	351	115	0.854015	0.279805	-0.227667	-1.8375				Tb927.9.15550	BARP protein (BARP)	-1.18486	8.6693115552082e-33	110	43	38	0.390909	0.345455	-1.35509	-1.53343
Tb927.10.6060	universal minicircle sequence binding protein (UMSBP), putative,DNA-binding protein HEXBP, putative,zinc finger protein	5522	1928	1131	0.349149	0.204817	-1.51809	-2.28759	m	g		Tb927.10.13360	elongation factor Tu, putative	-1.12932	1.10428838566334e-55	3425	1593	1152	0.465109	0.33635	-1.10436	-1.57196	m			Tb927.11.10060	Biotin--acetyl-CoA-carboxylase ligase, putative,biotin--protein ligase, putative	1524	545	428	0.357612	0.28084	-1.48353	-1.83218				Tb927.11.5440	malic enzyme	-1.21296	2.90288025859494e-65	5672	2032	1968	0.358251	0.346968	-1.48096	-1.52713	m
Tb927.3.4650	C-8 sterol isomerase, putative	810	283	306	0.349383	0.377778	-1.51712	-1.40439				Tb927.11.14780	phosphomannose isomerase, putative	-1.05224	2.04844158785393e-48	1724	808	723	0.468677	0.419374	-1.09333	-1.25369				Tb11.0400	P27 protein, putative (P27)	1043	397	295	0.380633	0.282838	-1.39353	-1.82195				Tb927.6.1640	single strand-specific nuclease, putative	-2.22442	2.03366330187798e-123	567	181	197	0.319224	0.347443	-1.64736	-1.52515	m
Tb927.10.6950	sterol 24-c-methyltransferase, putative	560	197	136	0.351786	0.242857	-1.50723	-2.04182				Tb927.7.6660	chaperone protein DNAj, putative	-1.2876	3.49834270826258e-35	332	157	160	0.472892	0.481928	-1.08042	-1.05311				Tb927.10.7410	succinyl-CoA ligase [GDP-forming] beta-chain, putative	7917	3427	2244	0.432866	0.283441	-1.20801	-1.81888	m			Tb927.9.15580	BARP protein (BARP)	-1.73084	5.73977104784296e-42	310	122	108	0.393548	0.348387	-1.34539	-1.52124
Tb927.11.15550	NADH-cytochrome b5 reductase, putative (B5R)	480	169	188	0.352083	0.391667	-1.50601	-1.3523	m			Tb927.10.6200	hypothetical protein, conserved	-3.08119	2.01843257180564e-131	438	210	163	0.479452	0.372146	-1.06054	-1.42606				Tb927.6.1520	aquaporin 3, putative (AQP1)	2092	544	596	0.260038	0.284895	-1.9432	-1.8115	m			Tb927.10.4880	hypothetical protein, conserved	-2.06325	3.7581695658772e-115	1256	737	439	0.586783	0.349522	-0.7691	-1.51654	m
Tb927.9.2260	hypothetical protein, conserved	890	314	323	0.352809	0.362921	-1.50304	-1.46227				Tb927.11.6250	hypothetical protein, conserved	-1.8331	6.58950747821123e-98	1881	902	635	0.479532	0.337586	-1.0603	-1.56667	m			Tb927.5.2170	hypothetical protein, conserved	277	145	79	0.523466	0.285199	-0.933833	-1.80996				Tb927.11.510	RNA-binding protein, UBP2 (UBP2)	-1.12718	2.02677345552675e-40	1305	510	461	0.390805	0.353257	-1.35548	-1.50121
Tb927.11.11330	heat shock protein 70	50988	18105	11997	0.355084	0.235291	-1.49377	-2.08748	m	g		Tb927.9.11600	unspecified product (gim5B)	-1.77705	2.90004880804629e-112	7340	3523	2374	0.479973	0.323433	-1.05898	-1.62846				Tb927.9.10400	hypothetical protein, conserved	3276	1736	937	0.529915	0.28602	-0.916168	-1.80581	m			Tb927.7.5940	Protein Associated with Differentiation (TbPAD2)	-2.58906	5.88200329801632e-189	3374	1681	1195	0.498222	0.354179	-1.00514	-1.49745	m
Tb927.9.15290	hypothetical protein, conserved	1157	413	346	0.356958	0.299049	-1.48618	-1.74154				Tb927.3.3630	elongation factor ts, putative (EF-TS)	-1.39284	7.14661920474784e-49	508	244	213	0.480315	0.419291	-1.05795	-1.25398	m			Tb927.3.1380	ATP synthase beta chain, mitochondrial precursor,ATP synthase F1, beta subunit	11956	5076	3429	0.424557	0.286802	-1.23597	-1.80187	m			Tb927.11.3730	leucyl-tRNA synthetase, putative (LeuRS)	-1.20912	8.41196504667468e-62	3589	2040	1277	0.568403	0.355809	-0.815013	-1.49082	m
Tb927.11.10060	Biotin--acetyl-CoA-carboxylase ligase, putative,biotin--protein ligase, putative	1524	545	428	0.357612	0.28084	-1.48353	-1.83218				Tb927.3.5410	hypothetical protein, conserved	-1.08312	1.46358255161163e-22	139	67	46	0.482014	0.330935	-1.05285	-1.59538				Tb927.9.7980	hypothetical protein, conserved	438	181	126	0.413242	0.287671	-1.27494	-1.79751				Tb927.9.9290	Polyadenylate-binding protein 1 (Poly(A)-binding protein 1) (PABP 1) (PABP1)	-1.18656	5.40389467946253e-51	5859	2620	2114	0.447175	0.360812	-1.16109	-1.47068
Tb927.11.5440	malic enzyme	5672	2032	1968	0.358251	0.346968	-1.48096	-1.52713	m			Tb927.9.1920	hypothetical protein, conserved	-1.36682	2.77482912030752e-58	909	439	307	0.482948	0.337734	-1.05006	-1.56604				Tb927.11.15480	heat shock protein Hsp20, putative	586	191	169	0.325939	0.288396	-1.61733	-1.79388				Tb927.9.7830	hypothetical protein, conserved	-2.38629	9.84474330038056e-136	1522	823	553	0.540736	0.363338	-0.887004	-1.46062	m
Tb927.7.4270	hypothetical protein, conserved	530	190	190	0.358491	0.358491	-1.47999	-1.47999	m			Tb927.11.2690	succinyl-coA:3-ketoacid-coenzyme A transferase, mitochondrial precursor, putative	-1.15922	4.28680395265888e-44	1708	830	876	0.485948	0.512881	-1.04112	-0.963305	m			Tb927.8.1940	endosomal integral membrane protein, putative	1447	494	419	0.341396	0.289565	-1.55048	-1.78804				Tb927.1.4100	cytochrome oxidase subunit IV (COXIV)	-2.50965	1.54296176295976e-162	2245	1162	819	0.517595	0.364811	-0.950105	-1.45478	m
Tb927.3.1690	hypothetical protein, conserved	980	353	311	0.360204	0.317347	-1.47311	-1.65587	m			Tb927.5.1060	mitochondrial processing peptidase, beta subunit, putative,metallo-peptidase, Clan ME, Family M16	-2.67047	7.24605304584923e-189	2815	1369	877	0.486323	0.311545	-1.04001	-1.68249	m			Tb927.6.3050	aldehyde dehydrogenase family, putative	820	269	239	0.328049	0.291463	-1.60802	-1.77861	m	g		Tb927.1.1480	hypothetical protein, unlikely	-1.2425	4.90219775783877e-27	74	61	27	0.824324	0.364865	-0.278716	-1.45457
Tb927.7.2680	zinc finger protein family member, putative (ZC3H22)	1635	589	635	0.360245	0.388379	-1.47295	-1.36446				Tb927.11.3750	NADH-cytochrome b5 reductase, putative (B5R)	-1.30711	8.7777095937357e-49	417	203	178	0.486811	0.426859	-1.03857	-1.22817	m			Tb927.8.2210	pteridine reductase (PTR1)	1046	411	305	0.392925	0.291587	-1.34767	-1.778				Tb927.8.5640	hypothetical protein, conserved	-1.12293	6.99984141695841e-50	1153	536	423	0.464874	0.366869	-1.10509	-1.44666	m
Tb927.7.2040	hypothetical protein, conserved	36	13	54	0.361111	1.5	-1.46949	0.584963				Tb927.10.7700	ABC transporter, putative	-1.4702	3.83950724027216e-72	1284	636	553	0.495327	0.430685	-1.01355	-1.21529	m	g		Tb927.11.4700	prostaglandin f synthase	8884	4058	2592	0.456776	0.29176	-1.13044	-1.77714	m			Tb927.10.8030	hypothetical protein, conserved	-1.00148	3.20676393590679e-46	2776	1550	1030	0.558357	0.371037	-0.840739	-1.43036	m
Tb927.7.190	thimet oligopeptidase A, putative,metallo- peptidase, Clan MA(E) Family M3, putative (OPA)	1775	641	440	0.361127	0.247887	-1.46942	-2.01224	m			Tb927.9.5840	unspecified product (TRYP1)	-1.17969	3.03470200715275e-08	1420	705	373	0.496479	0.262676	-1.0102	-1.92864				Tb927.4.4940	hypothetical protein, conserved	1840	630	538	0.342391	0.292391	-1.54628	-1.77403				Tb927.10.14820	mitochondrial carrier protein,ADP/ATP translocase 1, putative (MCP5c)	-1.29024	7.14441116200101e-56	1228	730	456	0.594463	0.371336	-0.750342	-1.4292	m
Tb927.8.1890	cytochrome c1, heme protein, mitochondrial precursor	3872	1401	1052	0.361829	0.271694	-1.46662	-1.87994	m			Tb927.7.5940	Protein Associated with Differentiation (TbPAD2)	-2.58906	5.88200329801632e-189	3374	1681	1195	0.498222	0.354179	-1.00514	-1.49745				Tb927.10.14090	transporter, putative	2098	664	614	0.316492	0.29266	-1.65976	-1.7727	m			Tb927.10.14830	mitochondrial carrier protein (MCP5b)	-1.29024	7.14441116200101e-56	1228	730	456	0.594463	0.371336	-0.750342	-1.4292
Tb927.10.16100	FK506-binding protein (FKBP)-type peptidyl-prolyl isomerase, putative	2573	931	890	0.361834	0.3459	-1.4666	-1.53157				Tb927.8.6730	hypothetical protein, conserved	3.86347	8.53613610007063e-145	71	142	502	2	7.07042	1	2.8218				Tb927.10.12000	iron-sulfur cluster assembly protein, putative	443	145	130	0.327314	0.293454	-1.61125	-1.7688	m			Tb927.10.14840	mitochondrial carrier protein (MCP5a)	-1.29024	7.14441116200101e-56	1228	730	456	0.594463	0.371336	-0.750342	-1.4292
Tb927.10.520	hypothetical protein, conserved	3493	1267	877	0.362725	0.251074	-1.46305	-1.99382	m			Tb927.11.7080	acidocalcisomal pyrophosphatase	1.58382	2.34587268661901e-21	661	1323	1191	2.00151	1.80182	1.00109	0.849451				Tb05.5K5.200	guanine deaminase, putative,guanase, putative,guanine aminase, putative,guanine aminohydrolase, putative,BAC from homologous region on chr5	429	140	126	0.32634	0.293706	-1.61555	-1.76755				Tb927.10.6200	hypothetical protein, conserved	-3.08119	2.01843257180564e-131	438	210	163	0.479452	0.372146	-1.06054	-1.42606
Tb927.11.15010	serine/threonine-protein kinase, putative	475	173	212	0.364211	0.446316	-1.45716	-1.16386				Tb927.10.13540	RNA-binding protein, putative (RBP12)	1.87806	9.21903297102992e-29	363	728	1201	2.00551	3.30854	1.00397	1.72619				Tb927.7.2980	hypothetical protein, conserved	6876	2052	2021	0.298429	0.293921	-1.74454	-1.7665	m			Tb927.9.5750	unspecified product (TRYP1)	-1.32535	5.52681154878713e-73	7019	3945	2654	0.562046	0.378117	-0.83124	-1.4031	m
Tb927.8.5450	amino acid permease, putative (AAT6)	1507	550	528	0.364964	0.350365	-1.45418	-1.51307	m			Tb927.9.6530	unspecified product	2.35485	1.5194577084627e-19	616	1238	1302	2.00974	2.11364	1.00701	1.07973				Tb927.1.2280	hypothetical protein, unlikely	1013	410	298	0.404738	0.294176	-1.30494	-1.76525				Tb927.6.4540	3-hydroxy-3-methylglutaryl-CoA reductase, putative	-1.05005	1.09047240830524e-44	1610	722	610	0.448447	0.378882	-1.15699	-1.40018	m
Tb927.1.4990	hypothetical protein, unlikely	52	19	39	0.365385	0.75	-1.45251	-0.415037				Tb927.7.1930	nucleoside diphosphatase, putative,ectonucleoside triphosphate diphosphohydrolase 5, putative	1.98662	2.89594234085095e-15	89	179	441	2.01124	4.95506	1.00808	2.3089				Tb927.7.7430	ATP synthase alpha chain, mitochondrial precursor,ATP synthase F1, alpha subunit	4174	2457	1228	0.588644	0.294202	-0.764533	-1.76512				Tb927.10.5050	hypothetical protein, conserved	-1.74041	3.56516832216095e-74	780	465	298	0.596154	0.382051	-0.746243	-1.38816
Tb927.9.6620	unspecified product	696	257	184	0.369253	0.264368	-1.43732	-1.91938	m			Tb927.10.2390	protein kinase, putative,casein kinase I, putative	1.91468	1.03883173806045e-06	87	175	205	2.01149	2.35632	1.00827	1.23654				Tb927.1.2260	calpain-like protein fragment, putative	2193	902	655	0.411309	0.298678	-1.28171	-1.74334	m			Tb927.3.1410	cytochrome oxidase subunit VII (COXVII)	-2.41549	6.8712179694944e-151	1572	731	605	0.465013	0.38486	-1.10466	-1.37759	m
Tb927.9.8540	chloride channel protein, putative	738	273	291	0.369919	0.394309	-1.43472	-1.3426				Tb927.4.3980	chaperone protein DNAj, putative	2.2282	4.96733906999227e-41	138	279	363	2.02174	2.63043	1.0156	1.3953				Tb927.9.15290	hypothetical protein, conserved	1157	413	346	0.356958	0.299049	-1.48618	-1.74154				Tb927.3.5430	hypothetical protein, conserved	-1.07394	3.90752506945024e-27	584	362	225	0.619863	0.385274	-0.689979	-1.37604	m
Tb927.11.7490	hypothetical protein, conserved	3863	1429	951	0.36992	0.246182	-1.43472	-2.0222				Tb927.11.11600	hypothetical protein, conserved	1.74294	2.21437804408715e-12	280	570	614	2.03571	2.19286	1.02554	1.13281				Tb927.9.8260	rhomboid-like protein,serine peptidase, Clan S- , family S54, putative	682	282	205	0.41349	0.300587	-1.27408	-1.73415	m			Tb927.11.9040	hypothetical protein, conserved	-1.13106	5.56149597714952e-17	83	63	32	0.759036	0.385542	-0.39776	-1.37504
Tb927.8.7600	amino acid transporter, putative	3213	1194	1402	0.371615	0.436352	-1.42812	-1.19643				Tb927.1.3550	hypothetical protein	1.97376	0.00160467	28	57	68	2.03571	2.42857	1.02554	1.28011				Tb927.6.2170	co-chaperone GrpE, putative	1533	656	464	0.427919	0.302674	-1.22459	-1.72416	m			Tb927.9.14990	hypothetical protein, conserved	-1.4853	1.0145496813057e-54	622	327	243	0.525723	0.390675	-0.927624	-1.35596
Tb927.4.3950	cytoskeleton-associated protein CAP5.5, putative,cysteine peptidase, Clan CA, family C2, putative (CAP5.5)	7318	2739	1845	0.374283	0.252118	-1.4178	-1.98783	m			Tb927.11.4670	hypothetical protein, conserved	1.33009	0.000791228	129	263	286	2.03876	2.21705	1.02769	1.14864				Tb927.1.2300	hypothetical protein, unlikely	109	80	33	0.733945	0.302752	-0.446256	-1.72379				Tb927.11.15550	NADH-cytochrome b5 reductase, putative (B5R)	-1.55205	3.11145727872315e-65	480	169	188	0.352083	0.391667	-1.50601	-1.3523	m
Tb927.1.710	phosphoglycerate kinase (PGKB)	2695	1009	637	0.374397	0.236364	-1.41736	-2.08092	m			Tb927.8.2320	hypothetical protein	1.29922	0.0236459	72	147	79	2.04167	1.09722	1.02975	0.133856				Tb927.11.9610	eukaryotic translation initiation factor 3 subunit 2, putative (eIF-3 beta)	1850	882	561	0.476757	0.303243	-1.06867	-1.72145				Tb927.5.2930	hypothetical protein, conserved	-1.45251	3.23886058199252e-74	2340	1320	918	0.564103	0.392308	-0.825971	-1.34994	m
Tb927.11.14960	pumilio/PUF RNA binding protein 7, putative (PUF7)	1655	620	546	0.374622	0.329909	-1.41649	-1.59986				Tb927.11.10830	hypothetical protein	1.3844	6.5303150652354e-05	59	121	80	2.05085	1.35593	1.03622	0.439285				Tb927.11.14000	NRBD1 (NRBD1)	2482	1348	757	0.54311	0.304996	-0.880683	-1.71314				Tb927.9.10560	hypothetical protein, conserved	-1.25433	1.24886075343223e-58	1342	731	531	0.544709	0.395678	-0.876441	-1.3376	m
Tb927.7.7420	ATP synthase alpha chain, mitochondrial precursor,ATP synthase F1, alpha subunit	3332	1253	777	0.37605	0.233193	-1.411	-2.1004	m			Tb927.10.1230	hypothetical protein, conserved	1.83197	1.35426298535339e-24	232	477	554	2.05603	2.38793	1.03986	1.25576				Tb927.1.2310	hypothetical protein	1336	528	409	0.39521	0.306138	-1.33931	-1.70775				Tb927.3.2150	protein phosphatase 2C, putative	-1.39198	2.83229658465695e-50	602	277	240	0.460133	0.398671	-1.11988	-1.32673	m
Tb927.10.6730	hypothetical protein, conserved	2537	959	1017	0.378006	0.400867	-1.40352	-1.3188	m			Tb927.10.11880	hypothetical protein, conserved	1.12065	2.93837653876164e-07	496	1025	1142	2.06653	2.30242	1.04721	1.20315				Tb927.11.13510	hypothetical protein, conserved	231	69	71	0.298701	0.307359	-1.74322	-1.702	m	g		Tb927.11.13650	cytochrome b5, putative (CYB5)	-1.28491	6.13228314492719e-48	860	441	344	0.512791	0.4	-0.963558	-1.32193	m
Tb927.11.1310	NADH-cytochrome b5 reductase, putative (B5R)	803	304	278	0.37858	0.346202	-1.40133	-1.53032				Tb927.4.3050	hypothetical protein	2.17171	1.58734969312306e-18	56	116	101	2.07143	1.80357	1.05063	0.850857				Tb927.6.4590	glutamyl-tRNA synthetase, putative	1915	820	591	0.428198	0.308616	-1.22365	-1.69611				Tb927.10.12500	P-type H -ATPase, putative	-1.67189	1.64207401137356e-101	5314	2347	2156	0.441664	0.405721	-1.17898	-1.30144
Tb927.5.440	trans-sialidase, putative	3626	1376	932	0.379482	0.257033	-1.3979	-1.95998	m			Tb927.2.5440	hypothetical protein, conserved	1.41625	9.36994212639912e-15	420	870	923	2.07143	2.19762	1.05063	1.13594				Tb927.9.14160	rieske iron-sulfur protein, mitochondrial precursor (RISP)	3042	1246	939	0.409599	0.308679	-1.28772	-1.69582	m			Tb10.v4.0045	prohibitin, putative,chrX additional, unordered contigs	-1.04528	2.45844091085539e-28	720	535	295	0.743056	0.409722	-0.428458	-1.28728
Tb11.0400	P27 protein, putative (P27)	1043	397	295	0.380633	0.282838	-1.39353	-1.82195				Tb927.10.6040	hypothetical protein	1.68455	1.50211779502191e-28	782	1624	2204	2.07673	2.81841	1.05431	1.49488				Tb927.11.16220	hypothetical protein, conserved	454	181	141	0.398678	0.310573	-1.3267	-1.687	m			Tb927.8.4740	amino acid transporter, putative	-2.35295	6.00572655564637e-137	436	303	181	0.694954	0.415138	-0.52501	-1.26834
Tb927.5.3690	hypothetical protein, conserved	294	112	107	0.380952	0.363946	-1.39232	-1.45821				Tb927.8.2970	hypothetical protein, conserved	1.80783	4.9331066778551e-30	422	881	719	2.08768	1.70379	1.0619	0.768749				Tb927.7.2640	hypothetical protein, conserved	6617	2790	2059	0.421641	0.311168	-1.24591	-1.68423	m			Tb927.10.4240	hypothetical protein, conserved	-1.5867	4.3598870475687e-70	914	583	381	0.637856	0.416849	-0.648698	-1.2624	m
Tb927.5.3330	hypothetical protein, conserved	3419	1306	1492	0.381983	0.436385	-1.38842	-1.19633				Tb927.9.15870	hypothetical protein	2.30292	1.13609736384356e-48	242	506	755	2.09091	3.11983	1.06413	1.64147				Tb927.5.1060	mitochondrial processing peptidase, beta subunit, putative,metallo-peptidase, Clan ME, Family M16	2815	1369	877	0.486323	0.311545	-1.04001	-1.68249	m			Tb927.8.6890	hypothetical protein, conserved	-1.25175	2.06617458174058e-23	726	397	304	0.546832	0.418733	-0.870831	-1.2559	m
Tb927.11.14630	RNA helicase, putative,DEAD/DEAH box helicase, putative	573	219	485	0.382199	0.846422	-1.3876	-0.24055				Tb927.7.1300	protein disulfide isomerase, putative	1.88637	2.29386777355858e-36	934	1953	1731	2.09101	1.85332	1.0642	0.890111	m			Tb927.5.3810	orotidine-5-phosphate decarboxylase/orotate phosphoribosyltransferase, putative,OMPDCase-OPRTase, putative	1914	1089	598	0.568966	0.312435	-0.813587	-1.67837				Tb927.3.3630	elongation factor ts, putative (EF-TS)	-1.39284	7.14661920474784e-49	508	244	213	0.480315	0.419291	-1.05795	-1.25398	m
Tb927.6.2360	adenosine kinase, putative	1090	417	396	0.382569	0.363303	-1.38621	-1.46076				Tb05.5K5.160	hypothetical protein, conserved,BAC from homologous region on chr5	1.36344	1.70715272186052e-12	432	907	384	2.09954	0.888889	1.07007	-0.169925				Tb927.11.16510	hypothetical protein, conserved	1759	783	550	0.445139	0.312678	-1.16767	-1.67725	m			Tb927.11.14780	phosphomannose isomerase, putative	-1.05224	2.04844158785393e-48	1724	808	723	0.468677	0.419374	-1.09333	-1.25369
Tb927.2.5350	hypothetical protein, conserved	162	62	100	0.382716	0.617284	-1.38565	-0.695994				Tb927.9.6490	hypothetical protein, unlikely	1.77924	8.42951585674078e-13	60	126	103	2.1	1.71667	1.07039	0.77961				Tb927.11.5280	ATPase subunit 9, putative	674	440	211	0.652819	0.313056	-0.615245	-1.67551				Tb927.11.3750	NADH-cytochrome b5 reductase, putative (B5R)	-1.30711	8.7777095937357e-49	417	203	178	0.486811	0.426859	-1.03857	-1.22817	m
Tb927.10.810	hypothetical protein, conserved	720	276	265	0.383333	0.368056	-1.38333	-1.442				Tb927.7.180	hypothetical protein	8.16126	0	127	267	1519	2.10236	11.9606	1.07201	3.58022				Tb927.11.190	elongation factor, putative	1600	544	501	0.34	0.313125	-1.55639	-1.67519	m			Tb927.8.6580	succinate dehydrogenase flavoprotein, putative	-1.43348	9.56763510919198e-78	1703	975	731	0.572519	0.429243	-0.804604	-1.22014	m
Tb927.10.9440	NADH dehydrogenase (54 NDH2)	2367	910	798	0.384453	0.337136	-1.37912	-1.5686	m			Tb927.9.11810	membrane transporter protein, putative	1.51215	3.02441147849642e-14	206	435	711	2.11165	3.45146	1.07837	1.78721				Tb927.6.3750	heat shock 70 kDa protein, mitochondrial precursor, putative	19472	9048	6107	0.464667	0.31363	-1.10573	-1.67287				Tb927.8.4380	hypothetical protein, conserved	-1.0157	4.99878400430802e-37	1018	518	437	0.508841	0.429273	-0.974714	-1.22003	m
Tb927.2.690	leucine-rich repeat protein (LRRP), putative,leucine-rich repeat protein 1 (LRRP1), putative	1227	473	769	0.385493	0.626732	-1.37522	-0.67408				Tb927.9.9380	sphingomyelin/ceramide phosphorylethanolamine synthase, bifunctional (SLS4)	1.19221	5.47570228497351e-08	255	539	547	2.11373	2.1451	1.07979	1.10104				Tb927.2.2970	mitochondrial carrier protein (MCP13)	1042	437	328	0.419386	0.314779	-1.25365	-1.66759	m			Tb927.10.7700	ABC transporter, putative	-1.4702	3.83950724027216e-72	1284	636	553	0.495327	0.430685	-1.01355	-1.21529	m
Tb927.9.5880	hypothetical protein, conserved	308	119	64	0.386364	0.207792	-1.37197	-2.26679				Tb927.7.2650	hypothetical protein, conserved	3.17924	2.55459845315731e-136	1763	3729	3298	2.11514	1.87067	1.08076	0.903559				Tb927.3.4500	fumarate hydratase, class I (FHc)	1015	452	321	0.44532	0.316256	-1.16709	-1.66083				Tb927.11.1270	hypothetical protein, conserved	-1.91205	2.08147580420674e-98	1014	632	438	0.623274	0.431953	-0.682061	-1.21105	m
Tb927.7.2700	NADH-cytochrome b5 reductase, putative (B5R)	1622	628	402	0.387176	0.247842	-1.36894	-2.01251	m			Tb927.9.14660	SLACS reverse transcriptase, putative	4.41761	3.71382286757299e-38	209	443	888	2.11962	4.2488	1.0838	2.08706				Tb927.1.4690	arginine N-methyltransferase (PRMT1)	1183	565	375	0.477599	0.316991	-1.06613	-1.65749				Tb927.3.2180	hypothetical protein, conserved	-1.08504	2.86904123919448e-35	1460	1152	633	0.789041	0.433562	-0.341828	-1.20569	m
Tb927.11.1560	1,2-Dihydroxy-3-keto-5-methylthiopentene dioxygenase, putative	1052	408	445	0.387833	0.423004	-1.36649	-1.24126				Tb927.6.1980	hypothetical protein, conserved	1.319	1.24753875835752e-10	284	602	686	2.11972	2.41549	1.08387	1.27232				Tb927.3.1690	hypothetical protein, conserved	980	353	311	0.360204	0.317347	-1.47311	-1.65587	m			Tb927.7.280	cyclophilin-type peptidyl-prolyl cis-trans isomerase, putative (PPIase)	-1.08041	1.37017742842801e-32	447	313	194	0.700224	0.434004	-0.514112	-1.20422	m
Tb927.9.12730	chaperone protein DNAj, putative	1217	472	411	0.387839	0.337716	-1.36647	-1.56612	m			Tb927.8.6720	hypothetical protein, conserved	4.00439	1.78967594353894e-121	75	159	668	2.12	8.90667	1.08406	3.15489				Tb927.11.13140	cytochrome oxidase subunit X (COXX)	2042	943	650	0.461802	0.318315	-1.11465	-1.65147	m			Tb927.11.13930	U3 small nucleolar ribonucleoprotein protein IMP3, putative	-1.09215	1.66634574743355e-28	414	242	180	0.584541	0.434783	-0.774624	-1.20163
Tb927.1.1270	homocysteine S-methyltransferase, putative	221	86	82	0.38914	0.371041	-1.36164	-1.43035				Tb927.1.230	hypothetical protein, unlikely	2.44198	0.0477124	40	85	88	2.125	2.2	1.08746	1.1375				Tb927.2.4710	RNA-binding protein, putative (TRRM1)	4083	2281	1304	0.558658	0.319373	-0.839963	-1.64669				Tb927.9.4230	fatty acyl CoA synthetase 4 (ACS4)	-1.02089	1.13101680756033e-44	711	298	312	0.419128	0.438819	-1.25454	-1.1883	m
Tb927.10.5190	hypothetical protein	431	168	151	0.389791	0.350348	-1.35923	-1.51314				Tb927.11.1350	calcium uniporter protein, mitochondrial	1.54154	1.77766153911037e-11	142	303	352	2.1338	2.47887	1.09343	1.30968				Tb927.9.10520	hypothetical protein, conserved	719	230	230	0.319889	0.319889	-1.64436	-1.64436	m			Tb927.11.16570	ATP-dependent DEAD/H RNA helicase, putative	-1.34894	1.35099059044978e-43	1271	768	559	0.604249	0.439811	-0.726786	-1.18504
Tb927.11.510	RNA-binding protein, UBP2 (UBP2)	1305	510	461	0.390805	0.353257	-1.35548	-1.50121				Tb927.10.4670	hypothetical protein, conserved	1.35842	2.1076815033875e-09	184	393	336	2.13587	1.82609	1.09482	0.868755				Tb927.2.3780	translation initiation factor IF-2, putative	5030	1986	1615	0.394831	0.321074	-1.34069	-1.63902				Tb927.5.3090	hypothetical protein, conserved	-1.26277	1.46126331510572e-53	1588	896	699	0.564232	0.440176	-0.82564	-1.18385	m
Tb927.9.15550	BARP protein (BARP)	110	43	38	0.390909	0.345455	-1.35509	-1.53343				Tb927.5.2490	hypothetical protein, conserved (pseudogene),hypothetical protein, conserved, frameshift	1.3929	6.20197861731348e-08	58	124	166	2.13793	2.86207	1.09622	1.51706				Tb927.9.11600	unspecified product (gim5B)	7340	3523	2374	0.479973	0.323433	-1.05898	-1.62846		g		Tb927.8.4820	eukaryotic translation initation factor 4 gamma, putative	-1.06663	2.52630552124897e-51	3191	1818	1422	0.569727	0.445628	-0.811656	-1.16609
Tb927.8.2210	pteridine reductase (PTR1)	1046	411	305	0.392925	0.291587	-1.34767	-1.778				Tb927.4.2700	hydroxymethylglutaryl-CoA synthase, putative	1.4713	2.32242517966067e-15	251	537	593	2.13944	2.36255	1.09723	1.24034	m			Tb927.7.2100	GMP synthase, putative,glutamine amidotransferase, putative	1054	506	341	0.480076	0.323529	-1.05867	-1.62803				Tb927.11.15010	serine/threonine-protein kinase, putative	-1.01305	4.24619086168914e-30	475	173	212	0.364211	0.446316	-1.45716	-1.16386
Tb927.9.15580	BARP protein (BARP)	310	122	108	0.393548	0.348387	-1.34539	-1.52124				Tb927.11.11710	hypothetical protein, conserved	2.35943	5.09687684911251e-47	258	552	875	2.13953	3.39147	1.0973	1.76191				Tb927.11.16200	microtubule-associated protein,corset-associated protein 17 (CAP17)	2027	838	656	0.413419	0.323631	-1.27432	-1.62758	m			Tb927.11.600	hypothetical protein, conserved	-1.03154	3.01526764728127e-39	884	789	397	0.892534	0.449095	-0.164021	-1.15491	m
Tb927.1.370	leucine-rich repeat protein (LRRP), putative	670	264	376	0.39403	0.561194	-1.34362	-0.833428				Tb927.7.5900	ATG8/AUT7/APG8/PAZ2, putative,ubiquitin-like protein (ATG8A)	1.30313	1.49815493410613e-10	257	550	744	2.14008	2.89494	1.09766	1.53353				Tb927.11.11520	glycosomal membrane protein (PEX11)	2520	1279	816	0.50754	0.32381	-0.978407	-1.62678	m	g		Tb927.4.4830	amino acid transporter, putative	-1.66152	2.58459120442566e-43	155	72	72	0.464516	0.464516	-1.1062	-1.1062
Tb927.8.8290	amino acid transporter AATP5	674	266	299	0.394659	0.44362	-1.34132	-1.1726				Tb927.10.9220	hypothetical protein, conserved	2.4823	8.52954794129885e-45	118	253	322	2.14407	2.72881	1.10035	1.44827				Tb927.9.3170	cytochrome oxidase subunit V (COXV)	859	523	279	0.608847	0.324796	-0.715847	-1.62239	m			Tb927.4.4850	amino acid transporter, putative	-1.66152	2.58459120442566e-43	155	72	72	0.464516	0.464516	-1.1062	-1.1062
Tb927.2.3780	translation initiation factor IF-2, putative	5030	1986	1615	0.394831	0.321074	-1.34069	-1.63902				Tb927.4.960	hypothetical protein, conserved	1.62439	9.8095504485235e-21	347	744	921	2.14409	2.65418	1.10037	1.40827				Tb927.9.3790	hypothetical protein, unlikely	43	29	14	0.674419	0.325581	-0.568284	-1.61891				Tb927.10.6630	ATP-dependent DEAD/H RNA helicase HEL64, putative (HEL64)	-1.42234	2.48100235852663e-67	1990	1261	937	0.633668	0.470854	-0.6582	-1.08665
Tb927.8.8240	amino acid transporter, putative	428	169	179	0.39486	0.418224	-1.34059	-1.25765				Tb927.3.600	hypothetical protein	5.32887	4.13582930758896e-111	69	148	413	2.14493	5.98551	1.10093	2.58147				Tb927.6.2740	pyridoxal kinase (pdxK)	1807	800	589	0.442723	0.325955	-1.17552	-1.61726				Tb927.11.2930	hypothetical protein, conserved	-1.84162	7.80137366762628e-93	2293	1495	1080	0.651984	0.470999	-0.617091	-1.08621	m
Tb927.1.2310	hypothetical protein	1336	528	409	0.39521	0.306138	-1.33931	-1.70775				Tb927.9.11030	protein kinase A catalytic subunit isoform 2,protein kinase A catalytic subunit (PKAC2)	1.30005	0.0340034	48	103	114	2.14583	2.375	1.10154	1.24793				Tb927.4.2310	asparaginyl-tRNA synthetase, putative	3224	1456	1056	0.451613	0.327543	-1.14684	-1.61024				Tb927.1.2410	beta tubulin, pseudogene	-1.0547	0.00515017	13805	7432	6546	0.538356	0.474176	-0.893368	-1.07651
Tb927.2.3030	ATP-dependent Clp protease subunit, heat shock protein 78 (HSP78), putative	1927	762	698	0.395433	0.362221	-1.33849	-1.46506	m			Tb927.8.5080	hypothetical protein, conserved	1.91845	5.50417763563561e-34	303	651	881	2.14851	2.90759	1.10334	1.53982				Tb927.10.8190	T-complex protein 1, theta subunit, putative,CCT-theta, putative (TCP-1-theta)	4633	2322	1519	0.501187	0.327865	-0.996579	-1.60882				Tb10.v4.0043	branched-chain alpha-keto acid dehydrogenase e1-beta subunit precursor, putative,chrX additional, unordered contigs	-1.31658	2.96043558753509e-24	176	97	84	0.551136	0.477273	-0.859519	-1.06711
Tb927.11.9010	cation transporter, putative	207	82	68	0.396135	0.328502	-1.33593	-1.60602				Tb927.5.1300	vacuolar proton translocating ATPase subunit A, putative	1.29049	3.36251594484906e-12	811	1757	1930	2.16646	2.37978	1.11534	1.25083				Tb05.5K5.70	nucleolar RNA helicase II, putative,nucleolar RNA helicase Gu, putative,BAC from homologous region on chr5	3008	1379	987	0.458444	0.328125	-1.12518	-1.60768				Tb927.10.4330	2-oxoisovalerate dehydrogenase beta subunit, mitochondrial precursor, putative	-1.31658	2.96043558753509e-24	176	97	84	0.551136	0.477273	-0.859519	-1.06711	m
Tb927.10.2020	hexokinase (HK2)	729	289	184	0.396433	0.252401	-1.33485	-1.98621		g		Tb927.1.4520	hypothetical protein, conserved	1.52693	1.01791023864631e-16	312	677	939	2.16987	3.00962	1.11761	1.58958				Tb927.11.9010	cation transporter, putative	207	82	68	0.396135	0.328502	-1.33593	-1.60602				Tb927.10.8320	cytochrome oxidase subunit IX (COXIX)	-1.61659	9.60532423588019e-33	1318	891	635	0.676024	0.481791	-0.564853	-1.05352	m
Tb927.9.4190	fatty acyl CoA syntetase 1 (ACS1)	2174	862	948	0.396504	0.436063	-1.33459	-1.19739	m	g		Tb927.9.3820	syntaxin, putative	1.77125	1.73949633907313e-18	147	319	380	2.17007	2.58503	1.11774	1.37018				Tb927.5.1710	ribonucleoprotein p18, mitochondrial precursor, putative	3110	1441	1023	0.463344	0.328939	-1.10984	-1.60411	m			Tb927.7.6660	chaperone protein DNAj, putative	-1.2876	3.49834270826258e-35	332	157	160	0.472892	0.481928	-1.08042	-1.05311	m
Tb927.11.1070	glycosomal transporter (GAT3), putative	1765	700	742	0.396601	0.420397	-1.33424	-1.25018		g		Tb927.2.4470	hypothetical protein, conserved	1.21263	1.45255220136774e-07	179	389	458	2.17318	2.55866	1.11981	1.35539				Tb927.11.14960	pumilio/PUF RNA binding protein 7, putative (PUF7)	1655	620	546	0.374622	0.329909	-1.41649	-1.59986				Tb927.10.8290	eukaryotic translation initiation factor 3 subunit 8, putative	-3.23627	2.91639388280077e-201	246	208	119	0.845528	0.48374	-0.242075	-1.0477
Tb927.11.15370	hypothetical protein, conserved (TbKap123)	3332	1328	824	0.398559	0.247299	-1.32713	-2.01567				Tb927.4.1650	hypothetical protein, conserved	1.11278	1.26626428363737e-06	228	499	489	2.1886	2.14474	1.13001	1.1008				Tb927.2.4830	TFIIF-stimulated CTD phosphatase, putative	860	451	284	0.524419	0.330233	-0.931209	-1.59845	m			Tb927.11.1870	histone H1, putative	-1.96509	2.2591481529596e-104	351	204	170	0.581197	0.48433	-0.782902	-1.04594
Tb927.11.16220	hypothetical protein, conserved	454	181	141	0.398678	0.310573	-1.3267	-1.687	m			Tb927.10.1040	serine carboxypeptidase III precursor, putative,serine carboxypeptidase (CBP1) precursor, putative,serine peptidase, Clan SC, Family S10 (CBP1)	4.68	4.68706093107385e-161	951	2094	2850	2.20189	2.99685	1.13874	1.58344				Tb927.11.2580	hypothetical protein, conserved	798	365	264	0.457393	0.330827	-1.12849	-1.59585	m	g		Tb927.7.4070	calpain-like cysteine peptidase, putative,cysteine peptidase, Clan CA, family C2, putative	-1.99279	8.62002523389631e-119	2491	1942	1214	0.779607	0.487354	-0.359182	-1.03696	m
Tb927.10.12740	zinc finger protein family memeber, putative (ZC3H35)	1071	427	397	0.398693	0.370682	-1.32665	-1.43175				Tb927.6.3320	ferric reductase transmembrane protein, putative	1.42657	9.22860996246412e-09	74	163	187	2.2027	2.52703	1.13927	1.33744				Tb927.3.5410	hypothetical protein, conserved	139	67	46	0.482014	0.330935	-1.05285	-1.59538				Tb927.11.5520	triosephosphate isomerase (TIM)	-1.68555	1.03743814189507e-99	5014	3854	2445	0.768648	0.487635	-0.379605	-1.03613	m
Tb927.8.3400	palmitoyl acyltransferase 12, putative	342	138	156	0.403509	0.45614	-1.30933	-1.13245				Tb927.9.3520	hypothetical protein, unlikely	1.51393	3.2746655031021e-09	64	141	125	2.20312	1.95312	1.13955	0.965784				Tb927.9.15320	hypothetical protein, conserved	190	80	63	0.421053	0.331579	-1.24793	-1.59258				Tb927.5.510	hypothetical protein, conserved	-1.33309	1.28181756106948e-64	1009	634	496	0.628345	0.491576	-0.670371	-1.02451	m
Tb927.5.2560	hypothetical protein, conserved	411	166	100	0.403893	0.243309	-1.30796	-2.03914	m			Tb927.7.1130	trypanothione/tryparedoxin dependent peroxidase 2,glutathione peroxidase-like 2 (TDPX2)	1.37489	3.63263033155687e-08	593	1310	928	2.20911	1.56492	1.14346	0.646093	m			Tb927.9.10230	hypothetical protein, conserved	6118	3209	2029	0.524518	0.331644	-0.930936	-1.59229				Tb927.7.5990	protein associated with differentiation 7, putative	-6.97102	0	120	65	59	0.541667	0.491667	-0.884523	-1.02425
Tb927.4.4970	myosin heavy chain kinase A, putative	708	286	280	0.403955	0.39548	-1.30773	-1.33832				Tb927.6.1040	cysteine peptidase precursor,cysteine peptidase, Clan CA, family C1, Cathepsin L-like (CP)	4.16029	1.60453364983841e-23	2868	6357	7514	2.21653	2.61994	1.1483	1.38954				Tb927.6.4990	ATP synthase, epsilon chain, putative	1665	849	554	0.50991	0.332733	-0.971686	-1.58756	m			Tb927.10.14760	hypothetical protein, conserved	2.15298	1.69272267300382e-54	1316	2470	2635	1.8769	2.00228	0.908352	1.00164
Tb927.1.2280	hypothetical protein, unlikely	1013	410	298	0.404738	0.294176	-1.30494	-1.76525				Tb927.9.11000	small GTPase, putative,GTP-binding protein, putative (RAB7)	1.12155	6.38956443574647e-08	456	1015	1839	2.22588	4.03289	1.15437	2.01182	m			Tb927.8.760	nucleolar RNA-binding protein (Nopp44/46)	10845	7228	3643	0.666482	0.335915	-0.585362	-1.57383				Tb927.5.1640	hypothetical protein, conserved	1.10033	2.10235008170614e-06	408	705	817	1.72794	2.00245	0.789054	1.00177
Tb927.9.6100	TFIIF-stimulated CTD phosphatase, putative	2131	867	747	0.406851	0.35054	-1.29743	-1.51235	m	g		Tb927.4.3400	hypothetical protein, conserved	1.55513	7.02404126659508e-16	263	586	695	2.22814	2.64259	1.15584	1.40195				Tb927.10.13360	elongation factor Tu, putative	3425	1593	1152	0.465109	0.33635	-1.10436	-1.57196	m			Tb927.11.4560	hypothetical protein, conserved	1.54267	1.53476862756668e-12	213	404	427	1.89671	2.00469	0.923502	1.00338
Tb927.6.4000	small glutamine-rich tetratricopeptide repeat protein, putative (SGT)	2052	836	1006	0.407407	0.490253	-1.29546	-1.0284	m			Tb927.10.5690	procyclin-associated gene 2 (PAG2) protein, putative	5.69399	1.34274993790392e-201	13	29	43	2.23077	3.30769	1.15754	1.72583				Tb927.11.15530	C-14 sterol reductase, putative	288	85	97	0.295139	0.336806	-1.76053	-1.57001	m			Tb927.6.1030	cysteine peptidase precursor,cysteine peptidase, Clan CA, family C1, Cathepsin L-like (CP)	2.75813	1.75839620179918e-103	8095	18477	16233	2.28252	2.00531	1.19063	1.00383
Tb927.8.7680	amino acid transporter, putative	913	372	533	0.407448	0.58379	-1.29531	-0.776479				Tb927.8.8270	hypothetical protein, conserved	1.4635	9.1112928116361e-15	127	284	329	2.23622	2.59055	1.16106	1.37326				Tb927.10.9440	NADH dehydrogenase (54 NDH2)	2367	910	798	0.384453	0.337136	-1.37912	-1.5686	m			Tb927.4.3380	myosin IB heavy chain, putative	1.88577	1.74633575674984e-34	652	957	1309	1.46779	2.00767	0.553647	1.00552
Tb927.11.10140	hypothetical protein, conserved	358	146	147	0.407821	0.410615	-1.29399	-1.28414	m	g		Tb927.5.3320	protein kinase, putative	1.88712	5.44838152054096e-17	576	1289	1718	2.23785	2.98264	1.16211	1.57659				Tb927.9.15630	BARP protein (BARP)	157	98	53	0.624204	0.33758	-0.679911	-1.5667				Tb927.2.5650	hypothetical protein, conserved	1.33665	8.80238901683432e-10	253	614	508	2.42688	2.00791	1.2791	1.00569
Tb927.9.780	hypothetical protein	49	20	36	0.408163	0.734694	-1.29278	-0.444785				Tb927.8.7270	hypothetical protein, conserved	1.80934	2.19194789366078e-27	389	872	1012	2.24165	2.60154	1.16456	1.37937				Tb927.11.6250	hypothetical protein, conserved	1881	902	635	0.479532	0.337586	-1.0603	-1.56667	m			Tb927.11.14460	ADP-ribosylation factor GTPase activating protein 1, putative	1.82307	2.8779975930112e-24	348	525	700	1.50862	2.01149	0.59323	1.00827
Tb927.10.10670	kinetoplastid-specific dual specificity phosphatase, putative	477	195	214	0.408805	0.448637	-1.29052	-1.15638				Tb927.11.5370	hypothetical protein, conserved	1.71414	2.69712178491218e-23	303	684	591	2.25743	1.9505	1.17468	0.96384	m			Tb927.9.12730	chaperone protein DNAj, putative	1217	472	411	0.387839	0.337716	-1.36647	-1.56612	m			Tb927.8.7720	hypothetical protein, conserved	2.09787	6.66637224728002e-46	621	805	1254	1.2963	2.01932	0.374396	1.01387
Tb927.9.14160	rieske iron-sulfur protein, mitochondrial precursor (RISP)	3042	1246	939	0.409599	0.308679	-1.28772	-1.69582	m			Tb927.11.10980	hypothetical protein, conserved	1.61778	8.41375153418176e-11	96	218	241	2.27083	2.51042	1.18322	1.32793				Tb927.9.1920	hypothetical protein, conserved	909	439	307	0.482948	0.337734	-1.05006	-1.56604				Tb927.1.400	hypothetical protein, conserved	2.04085	0.00861933	1139	2160	2305	1.8964	2.02371	0.923264	1.017
Tb927.5.3820	aspartate carbamoyltransferase, putative	1485	610	532	0.410774	0.358249	-1.28358	-1.48096				Tb927.7.6690	hypothetical protein	1.17064	0.0630521	519	1182	1451	2.27746	2.79576	1.18742	1.48324				Tb927.10.14870	hypothetical protein, conserved	1178	559	398	0.474533	0.337861	-1.07542	-1.5655				Tb927.6.1730	hypothetical protein, conserved	1.292	1.91589074880845e-12	722	1057	1465	1.46399	2.02909	0.549905	1.02083
Tb927.10.13430	citrate synthase, putative	314	129	116	0.410828	0.369427	-1.28339	-1.43664				Tb927.6.3620	zinc finger protein, putative	2.00135	2.72684220955496e-29	172	392	635	2.27907	3.69186	1.18845	1.88435				Tb927.11.5600	hypothetical protein, conserved	411	190	139	0.462287	0.3382	-1.11314	-1.56405	m	g		Tb927.11.13200	hypothetical protein, conserved	1.67123	6.05904258847279e-23	587	799	1192	1.36116	2.03066	0.444835	1.02195
Tb927.2.5190	hypothetical protein, conserved	270	111	104	0.411111	0.385185	-1.2824	-1.37638				Tb927.6.1030	cysteine peptidase precursor,cysteine peptidase, Clan CA, family C1, Cathepsin L-like (CP)	2.75813	1.75839620179918e-103	8095	18477	16233	2.28252	2.00531	1.19063	1.00383				Tb927.11.3240	T-complex protein 1, zeta subunit, putative (TCP-1-zeta)	4727	2273	1616	0.480855	0.341866	-1.05633	-1.5485				Tb927.7.3180	Mu-adaptin 1, putative,adaptor complex AP-1 medium subunit, putative	1.93025	5.67080341004687e-32	484	846	986	1.74793	2.03719	0.805651	1.02658
Tb927.1.2260	calpain-like protein fragment, putative	2193	902	655	0.411309	0.298678	-1.28171	-1.74334	m			Tb927.10.4180	TFIIF-stimulated CTD phosphatase, putative	2.00631	6.32981247662768e-45	1217	2782	3401	2.28595	2.79458	1.19279	1.48263				Tb927.7.5970	protein associated with differentiation 5, putative	5923	1804	2028	0.304575	0.342394	-1.71513	-1.54627	m			Tb927.4.760	gamma-adaptin 1, putative,AP-1 adapter complex gamma subunit, putative	1.39392	2.98729417968026e-16	1037	2010	2114	1.93828	2.03857	0.95478	1.02756
Tb927.10.13560	mevalonate-diphosphate decarboxylase	1426	587	572	0.411641	0.401122	-1.28054	-1.31789				Tb927.4.1390	hypothetical protein, conserved	1.05613	4.27065957797942e-06	573	1312	1723	2.2897	3.00698	1.19516	1.58832				Tb927.5.740	hypothetical protein, conserved	816	367	280	0.449755	0.343137	-1.15279	-1.54314	m			Tb927.10.3910	hypothetical protein, conserved	1.76483	1.82814187511765e-17	149	203	304	1.36242	2.04027	0.446167	1.02876
Tb927.10.890	kinesin, putative	4063	1674	1986	0.412011	0.488801	-1.27925	-1.03268				Tb927.10.11010	hypothetical protein, conserved	1.04685	0.000186798	165	378	399	2.29091	2.41818	1.19592	1.27392				Tb927.11.11680	2-oxoglutarate dehydrogenase E2 component, putative	4847	2197	1667	0.45327	0.343924	-1.14156	-1.53984	m			Tb927.3.3360	acyltransferase, putative	1.32344	9.54840055393125e-10	286	305	584	1.06643	2.04196	0.0927941	1.02995
Tb927.7.5950	protein associated with differentiation 3, putative	1444	595	559	0.41205	0.387119	-1.27911	-1.36915				Tb927.6.370	hypothetical protein, conserved	1.45335	9.6651330741357e-05	144	330	381	2.29167	2.64583	1.1964	1.40372				Tb927.3.2960	inosine-adenosine-guanosine-nucleosidehydrolase,IAG-nucleoside hydrolase (IAGNH)	2188	1352	755	0.617916	0.345064	-0.694518	-1.53506				Tb927.8.2430	hypothetical protein, conserved	1.42947	3.4444490507283e-16	752	1007	1536	1.3391	2.04255	0.421259	1.03037
Tb927.3.3440	hypothetical protein, conserved	446	184	158	0.412556	0.35426	-1.27734	-1.49712				Tb927.10.9340	hypothetical protein	1.12764	0.0198507	69	159	126	2.30435	1.82609	1.20436	0.868755				Tb927.8.4450	RNA-binding protein, putative (RBP11)	1353	610	467	0.45085	0.345159	-1.14928	-1.53467				Tb927.10.3800	predicted RING finger protein	1.98057	7.39247403559947e-34	306	501	626	1.63725	2.04575	0.711279	1.03263
Tb927.9.7980	hypothetical protein, conserved	438	181	126	0.413242	0.287671	-1.27494	-1.79751				Tb927.10.1050	serine carboxypeptidase III precursor, putative,serine peptidase, Clan SC, Family S10 (CBP1)	2.66464	4.92173666006432e-53	49	113	123	2.30612	2.5102	1.20547	1.3278	m	g		Tb927.9.15550	BARP protein (BARP)	110	43	38	0.390909	0.345455	-1.35509	-1.53343				Tb927.11.14070	protein kinase, putative	1.37473	0.2669	58	77	119	1.32759	2.05172	0.408806	1.03684
Tb927.11.16200	microtubule-associated protein,corset-associated protein 17 (CAP17)	2027	838	656	0.413419	0.323631	-1.27432	-1.62758	m			Tb927.11.12100	RNA-binding protein, putative (RBP5)	1.09077	8.90006489747049e-06	105	243	196	2.31429	1.86667	1.21057	0.900464				Tb927.11.1690	hypothetical protein, conserved	561	309	194	0.550802	0.345811	-0.860394	-1.53194		g		Tb927.10.12590	hypothetical protein, conserved	1.31834	7.90292440553882e-14	1203	2250	2469	1.87032	2.05237	0.903288	1.03729
Tb927.9.8260	rhomboid-like protein,serine peptidase, Clan S- , family S54, putative	682	282	205	0.41349	0.300587	-1.27408	-1.73415	m			Tb927.8.8330	calpain, putative,cysteine peptidase, putative	3.22083	2.4436592543421e-11	406	946	627	2.33005	1.54433	1.22036	0.626986				Tb927.10.16100	FK506-binding protein (FKBP)-type peptidyl-prolyl isomerase, putative	2573	931	890	0.361834	0.3459	-1.4666	-1.53157				Tb927.9.6440	hypothetical protein, conserved	1.15367	0.0005509	86	145	177	1.68605	2.05814	0.753644	1.04134
Tb927.8.7530	3,2-trans-enoyl-CoA isomerase, mitochondrial precursor, putative	1866	773	781	0.414255	0.418542	-1.27141	-1.25655	m			Tb927.11.5040	leucine-rich repeat protein (LRRP), putative	1.23818	4.51495541549438e-10	458	1072	1395	2.34061	3.04585	1.22689	1.60685				Tb927.11.1310	NADH-cytochrome b5 reductase, putative (B5R)	803	304	278	0.37858	0.346202	-1.40133	-1.53032				Tb927.10.2610	hypothetical protein, conserved	1.7575	4.1856450039148e-26	226	343	467	1.5177	2.06637	0.601886	1.0471
Tb927.10.3350	hypothetical protein, conserved	590	245	303	0.415254	0.513559	-1.26793	-0.961397				Tb927.4.4920	hypothetical protein, conserved	1.37319	2.25996750651593e-10	126	295	358	2.34127	2.84127	1.22729	1.50654				Tb927.9.15600	BARP protein (BARP)	127	62	44	0.488189	0.346457	-1.03449	-1.52925				Tb927.4.500	hypothetical protein, conserved	1.80319	9.61331656247411e-17	58	107	120	1.84483	2.06897	0.883486	1.04891
Tb927.6.1860	hypothetical protein, conserved	593	247	257	0.416526	0.43339	-1.26352	-1.20626	m			Tb927.10.6050	clathrin heavy chain (CHC)	1.556	0.000319446	4444	10487	13431	2.35981	3.02228	1.23867	1.59564				Tb927.11.5440	malic enzyme	5672	2032	1968	0.358251	0.346968	-1.48096	-1.52713	m			Tb927.8.7760	hypothetical protein, conserved	1.53936	1.38842756083843e-17	135	217	280	1.60741	2.07407	0.684736	1.05247
Tb927.11.710	hypothetical protein, conserved	55	23	98	0.418182	1.78182	-1.2578	0.83335				Tb927.4.2210	hypothetical protein, conserved	1.43127	1.59057695321956e-17	1015	2398	3922	2.36256	3.86404	1.24035	1.95011				Tb927.10.1060	T-complex protein 1, delta subunit, putative (TCP-1-delta)	4415	2873	1532	0.650736	0.346999	-0.619855	-1.527				Tb927.9.13380	phosphoinositide-binding protein, putative	1.33678	5.85487175889656e-14	1206	1646	2503	1.36484	2.07546	0.448734	1.05343
Tb927.8.960	hypothetical protein, conserved	624	261	168	0.418269	0.269231	-1.2575	-1.89308				Tb927.10.13070	hypothetical protein, conserved	2.68645	2.52616869874923e-32	330	783	1187	2.37273	3.59697	1.24655	1.84678				Tb927.6.1640	single strand-specific nuclease, putative	567	181	197	0.319224	0.347443	-1.64736	-1.52515	m			Tb927.9.13360	ubiquitin-protein ligase, putative (upl3)	1.55082	0.00315195	735	1049	1533	1.42721	2.08571	0.513199	1.06054
Tb927.9.4230	fatty acyl CoA synthetase 4 (ACS4)	711	298	312	0.419128	0.438819	-1.25454	-1.1883	m			Tb927.9.13080	hypothetical protein, unlikely	2.1859	2.37961528819257e-18	339	805	984	2.37463	2.90265	1.2477	1.53737				Tb927.9.15580	BARP protein (BARP)	310	122	108	0.393548	0.348387	-1.34539	-1.52124				Tb927.1.1790	hypothetical protein	1.25908	1.44144441136486e-07	221	333	461	1.50679	2.08597	0.591476	1.06072
Tb927.2.2970	mitochondrial carrier protein (MCP13)	1042	437	328	0.419386	0.314779	-1.25365	-1.66759	m			Tb927.10.2300	hypothetical protein, conserved	1.18656	9.05175794758065e-07	164	392	440	2.39024	2.68293	1.25716	1.42381				Tb927.10.5670	N-acetyltransferase subunit Nat1, putative (NAT1)	2262	1263	790	0.558355	0.349248	-0.840744	-1.51767				Tb927.7.670	hypothetical protein, conserved	1.02965	9.3226043456873e-05	247	333	516	1.34818	2.08907	0.431011	1.06286
Tb927.3.2650	cytochrome c oxidase copper chaperone, putative	398	167	158	0.419598	0.396985	-1.25292	-1.33284				Tb927.4.4020	amino acid transporter, putative	3.12844	2.17939022921678e-100	240	575	767	2.39583	3.19583	1.26053	1.67619				Tb927.10.4880	hypothetical protein, conserved	1256	737	439	0.586783	0.349522	-0.7691	-1.51654	m			Tb927.11.2040	protein kinase, putative	1.92012	6.67897353263543e-29	218	386	456	1.77064	2.09174	0.824273	1.06471
Tb927.9.5060	hypothetical protein, unlikely	88	37	35	0.420455	0.397727	-1.24998	-1.33015				Tb927.11.4860	hypothetical protein, conserved	1.71184	4.09486661882731e-21	466	1123	1224	2.40987	2.62661	1.26896	1.3932				Tb927.11.4450	ALBA-Domain Protein (ALBA2)	1426	692	499	0.485273	0.34993	-1.04313	-1.51486				Tb927.8.6450	inhibitor of cysteine peptidase (ICP)	1.54686	4.26459746044381e-23	1238	2165	2593	1.74879	2.09451	0.806356	1.06661	m
Tb927.10.5400	hypothetical protein, conserved	573	241	223	0.420593	0.38918	-1.2495	-1.36149	m	g		Tb10.v4.0128	hypothetical protein,chrX additional, unordered contig	3.04951	1.00768247016669e-10	156	376	183	2.41026	1.17308	1.26919	0.230298				Tb927.10.5190	hypothetical protein	431	168	151	0.389791	0.350348	-1.35923	-1.51314				Tb927.9.6470	hypothetical protein, conserved	1.59732	5.86933586058757e-15	198	356	415	1.79798	2.09596	0.846377	1.06761
Tb927.9.15320	hypothetical protein, conserved	190	80	63	0.421053	0.331579	-1.24793	-1.59258				Tb927.8.5140	diacylglycerol kinase, putative	2.11597	7.71949348570785e-41	245	591	747	2.41224	3.04898	1.27038	1.60833				Tb927.8.5450	amino acid permease, putative (AAT6)	1507	550	528	0.364964	0.350365	-1.45418	-1.51307	m			Tb927.8.5930	hypothetical protein	1.66847	3.20089579817194e-12	83	109	174	1.31325	2.09639	0.393145	1.0679
Tb927.2.2340	hypothetical protein, conserved	216	91	123	0.421296	0.569444	-1.24709	-0.812373				Tb927.3.3270	ATP-dependent phosphofructokinase (TbPFK)	3.02834	2.63252710939935e-131	7455	18045	19582	2.42052	2.62669	1.27532	1.39325	m			Tb927.9.6100	TFIIF-stimulated CTD phosphatase, putative	2131	867	747	0.406851	0.35054	-1.29743	-1.51235	m	g		Tb927.7.6960	ubiquitin-conjugating enzyme, putative,non-canonical ubiquiting-conjugating enzyme 1, putative	1.73255	1.43459829145378e-22	282	458	592	1.62411	2.09929	0.699652	1.0699	m
Tb927.7.2640	hypothetical protein, conserved	6617	2790	2059	0.421641	0.311168	-1.24591	-1.68423	m			Tb927.9.2950	hypothetical protein, unlikely	1.58017	2.27333486387877e-14	97	235	291	2.42268	3	1.2766	1.58496				Tb927.11.510	RNA-binding protein, UBP2 (UBP2)	1305	510	461	0.390805	0.353257	-1.35548	-1.50121				Tb927.11.12640	hypothetical protein, conserved	1.85914	5.95875735842421e-36	1171	1756	2461	1.49957	2.10162	0.584552	1.0715
Tb927.1.880	hypothetical protein, conserved	6076	2569	2163	0.422811	0.355991	-1.24191	-1.49009	m			Tb927.9.9400	ceramide phosphorylethanolamine synthase	2.74005	5.13754697185042e-68	163	395	663	2.42331	4.06748	1.27698	2.02414				Tb927.2.4580	UNC119	2308	1049	816	0.454506	0.353553	-1.13763	-1.5				Tb927.7.5830	hypothetical protein, conserved	1.9134	1.26528123138138e-24	281	428	592	1.52313	2.10676	0.607041	1.07503
Tb927.3.700	hypothetical protein, conserved	321	136	80	0.423676	0.249221	-1.23897	-2.0045	m			Tb927.10.6750	hypothetical protein, conserved	2.15362	4.73175614180638e-37	329	798	1651	2.42553	5.01824	1.2783	2.32718				Tb927.10.3210	delta-1-pyrroline-5-carboxylate dehydrogenase, putative	7759	4466	2744	0.57559	0.353654	-0.796887	-1.49959	m			Tb927.10.13100	hypothetical protein, conserved	1.24547	2.25145144976923e-08	265	360	559	1.35849	2.10943	0.442005	1.07686
Tb927.3.1380	ATP synthase beta chain, mitochondrial precursor,ATP synthase F1, beta subunit	11956	5076	3429	0.424557	0.286802	-1.23597	-1.80187	m			Tb927.2.5650	hypothetical protein, conserved	1.33665	8.80238901683432e-10	253	614	508	2.42688	2.00791	1.2791	1.00569				Tb927.9.14550	unspecified product	1066	468	377	0.439024	0.353659	-1.18763	-1.49957				Tb927.8.6360	hypothetical protein, conserved	1.0874	3.66108940730355e-05	386	692	815	1.79275	2.1114	0.842171	1.0782
Tb927.7.680	chaperone protein DNAj, putative	1209	514	452	0.425145	0.373863	-1.23397	-1.41942	m			Tb927.6.3410	hypothetical protein, conserved	1.6432	1.20587614256027e-13	96	233	223	2.42708	2.32292	1.27922	1.21594				Tb927.7.5940	Protein Associated with Differentiation (TbPAD2)	3374	1681	1195	0.498222	0.354179	-1.00514	-1.49745				Tb927.9.6530	unspecified product	2.35485	1.5194577084627e-19	616	1238	1302	2.00974	2.11364	1.00701	1.07973
Tb927.10.6180	hypothetical protein, conserved	1191	507	427	0.425693	0.358522	-1.23212	-1.47987				Tb927.10.7820	hypothetical protein, conserved	1.89069	2.50505481981062e-09	86	209	204	2.43023	2.37209	1.28109	1.24616				Tb927.3.3440	hypothetical protein, conserved	446	184	158	0.412556	0.35426	-1.27734	-1.49712				Tb927.11.1170	hypothetical protein, conserved	1.03967	4.60287538991726e-05	237	364	501	1.53586	2.11392	0.619051	1.07992
Tb927.11.2360	phenylalanyl-tRNA synthetase (beta subunit), putative	1997	851	734	0.426139	0.367551	-1.2306	-1.44398	m			Tb927.11.670	epsinR	1.23571	4.07092284845564e-11	975	2373	2412	2.43385	2.47385	1.28324	1.30676				Tb927.10.6910	Sterol methyltransferase, putative	2742	849	972	0.309628	0.354486	-1.69139	-1.4962	m			Tb927.11.14720	hypothetical protein, conserved	1.29017	4.81871809640704e-08	190	308	402	1.62105	2.11579	0.696931	1.0812
Tb927.5.2530	hypothetical protein, conserved	2052	876	786	0.426901	0.383041	-1.22803	-1.38443				Tb927.5.2390	hypothetical protein, conserved	1.03861	0.0211224	177	433	490	2.44633	2.76836	1.29062	1.46903				Tb927.2.4400	hypothetical protein, conserved	1615	703	574	0.435294	0.355418	-1.19994	-1.49241	m			Tb927.1.890	hypothetical protein, conserved	1.53305	1.47987218472378e-09	152	284	322	1.86842	2.11842	0.90182	1.08299
Tb927.6.2170	co-chaperone GrpE, putative	1533	656	464	0.427919	0.302674	-1.22459	-1.72416	m			Tb09.v4.0146	hypothetical protein,chrIX additional, unordered contigs	4.43703	4.80365210634245e-31	161	394	305	2.4472	1.89441	1.29113	0.921749				Tb927.11.3730	leucyl-tRNA synthetase, putative (LeuRS)	3589	2040	1277	0.568403	0.355809	-0.815013	-1.49082	m			Tb927.10.12510	P-type H -ATPase, putative	1.10415	5.44760725394772e-07	1013	2663	2152	2.62883	2.12438	1.39442	1.08704	m
Tb927.6.4590	glutamyl-tRNA synthetase, putative	1915	820	591	0.428198	0.308616	-1.22365	-1.69611				Tb927.10.10230	procyclin-associated gene 5 (PAG5) protein (PAG5)	4.0154	2.86380094101548e-31	387	950	2162	2.45478	5.58656	1.29559	2.48196				Tb927.1.880	hypothetical protein, conserved	6076	2569	2163	0.422811	0.355991	-1.24191	-1.49009	m			Tb927.6.440	haptoglobin-hemoglobin receptor (HpHbR)	2.55047	2.89400691839503e-63	395	615	840	1.55696	2.12658	0.638734	1.08854
Tb927.6.130	leucine-rich repeat protein (LRRP, pseudogene), putative,leucine-rich repeat protein 1 (LRRP1), frameshift	315	135	173	0.428571	0.549206	-1.22239	-0.86458				Tb927.11.15870	hypothetical protein, conserved	2.28041	5.67830313927751e-53	435	1068	1322	2.45517	3.03908	1.29582	1.60363	m			Tb927.5.3820	aspartate carbamoyltransferase, putative	1485	610	532	0.410774	0.358249	-1.28358	-1.48096				Tb927.4.4900	hypothetical protein	2.1591	1.92456307498251e-26	352	561	750	1.59375	2.13068	0.672425	1.09132
Tb927.1.4830	phospholipase A1 (PLA1)	352	151	182	0.428977	0.517045	-1.22103	-0.951637				Tb927.8.8140	small GTP-binding rab protein, putative	2.14407	8.79783876980067e-21	72	177	276	2.45833	3.83333	1.29768	1.9386				Tb927.7.4270	hypothetical protein, conserved	530	190	190	0.358491	0.358491	-1.47999	-1.47999	m			Tb927.10.12960	ras-related protein rab-5,small GTPase, putative (RAB5A)	1.16027	3.20602459982452e-08	441	832	945	1.88662	2.14286	0.915805	1.09954	m
Tb927.10.7410	succinyl-CoA ligase [GDP-forming] beta-chain, putative	7917	3427	2244	0.432866	0.283441	-1.20801	-1.81888	m			Tb927.10.300	hypothetical protein, conserved	1.54021	4.5680021023755e-08	61	150	168	2.45902	2.7541	1.29808	1.46158				Tb927.10.13710	hypothetical protein, conserved	887	404	318	0.455468	0.358512	-1.13458	-1.47991				Tb927.4.1650	hypothetical protein, conserved	1.11278	1.26626428363737e-06	228	499	489	2.1886	2.14474	1.13001	1.1008
Tb927.11.6280	pyruvate phosphate dikinase (PPDK)	12750	5532	3096	0.433882	0.242824	-1.20462	-2.04202	m	g		Tb927.1.4600	cyclin-like F-box protein (CFB1D)	1.92373	0.0783502	164	404	471	2.46341	2.87195	1.30066	1.52203				Tb927.10.6180	hypothetical protein, conserved	1191	507	427	0.425693	0.358522	-1.23212	-1.47987				Tb927.9.9380	sphingomyelin/ceramide phosphorylethanolamine synthase, bifunctional (SLS4)	1.19221	5.47570228497351e-08	255	539	547	2.11373	2.1451	1.07979	1.10104
Tb927.9.9410	inositol phosphorylceramide synthase (SLS1)	746	324	354	0.434316	0.474531	-1.20318	-1.07543				Tb927.6.4390	kinesin, putative	1.61056	8.01086984623219e-21	867	2136	3209	2.46367	3.70127	1.30081	1.88802	m			Tb927.10.11990	RNA-binding protein	449	244	161	0.54343	0.358575	-0.879834	-1.47965				Tb927.7.4650	SNF2 DNA repair protein, putative	2.38214	4.78438405323268e-57	291	478	629	1.64261	2.16151	0.715991	1.11204
Tb927.10.9200	hypothetical protein, conserved	297	129	152	0.434343	0.511785	-1.20309	-0.966392				Tb927.6.3120	chaperone protein DNAj, putative	2.48606	2.4446260045722e-47	64	158	236	2.46875	3.6875	1.30378	1.88264				Tb927.9.15280	hypothetical protein, unlikely	50	39	18	0.78	0.36	-0.358454	-1.47393				Tb927.10.14150	hypothetical protein, conserved	1.93103	1.15349273282254e-42	2934	5665	6355	1.93081	2.16599	0.949207	1.11502	m
Tb927.2.4400	hypothetical protein, conserved	1615	703	574	0.435294	0.355418	-1.19994	-1.49241	m			Tb927.11.5080	hypothetical protein, conserved	1.58808	7.58049278501246e-12	68	168	214	2.47059	3.14706	1.30485	1.654				Tb927.9.9290	Polyadenylate-binding protein 1 (Poly(A)-binding protein 1) (PABP 1) (PABP1)	5859	2620	2114	0.447175	0.360812	-1.16109	-1.47068				Tb927.7.7000	hypothetical protein, conserved	1.61323	0.00779779	774	1238	1682	1.59948	2.17313	0.677606	1.11977
Tb927.9.5990	hypothetical protein, unlikely	149	65	83	0.436242	0.557047	-1.1968	-0.844129				Tb927.10.9450	hypothetical protein	5.7719	9.45905250141203e-297	55	136	302	2.47273	5.49091	1.3061	2.45705				Tb927.11.10920	hypothetical protein, conserved	288	94	104	0.326389	0.361111	-1.61534	-1.46949				Tb927.10.2640	intraflagellar transport protein IFT81, putative	1.35643	1.97244584715742e-15	1494	2569	3248	1.71954	2.17403	0.782027	1.12037
Tb927.2.5160	chaperone protein DNAj, putative	3585	1566	953	0.43682	0.26583	-1.19489	-1.91142				Tb927.5.310	hypothetical protein	3.32655	8.22924484947227e-97	219	546	858	2.49315	3.91781	1.31797	1.97005				Tb927.9.15640	BARP protein (BARP)	210	108	76	0.514286	0.361905	-0.959358	-1.46632				Tb927.1.1810	hypothetical protein, unlikely	2.75385	0.000539588	28	45	61	1.60714	2.17857	0.684498	1.12338
Tb927.10.10000	hypothetical protein, conserved	2930	1282	1854	0.437543	0.632765	-1.1925	-0.660259		g		Tb927.10.4160	predicted zinc finger protein	1.80332	1.99678156558797e-22	148	369	496	2.49324	3.35135	1.31802	1.74474				Tb927.2.3030	ATP-dependent Clp protease subunit, heat shock protein 78 (HSP78), putative	1927	762	698	0.395433	0.362221	-1.33849	-1.46506	m			Tb927.10.14270	TFIIF-stimulated CTD phosphatase, putative	1.17632	0.258344	150	205	327	1.36667	2.18	0.450661	1.12433
Tb927.3.940	hypothetical protein, conserved	625	274	249	0.4384	0.3984	-1.18968	-1.32771	m			Tb927.10.14160	aquaporin 3, putative	4.37236	2.39210009711653e-141	220	549	703	2.49545	3.19545	1.3193	1.67602				Tb927.9.2260	hypothetical protein, conserved	890	314	323	0.352809	0.362921	-1.50304	-1.46227				Tb927.11.11600	hypothetical protein, conserved	1.74294	2.21437804408715e-12	280	570	614	2.03571	2.19286	1.02554	1.13281
Tb927.7.3500	glutathione-S-transferase/glutaredoxin, putative	812	356	340	0.438424	0.418719	-1.1896	-1.25594	m			Tb927.4.1110	hypothetical protein, conserved	1.94642	6.88035824731153e-33	329	825	876	2.5076	2.66261	1.32631	1.41284				Tb927.6.2360	adenosine kinase, putative	1090	417	396	0.382569	0.363303	-1.38621	-1.46076				Tb927.2.5440	hypothetical protein, conserved	1.41625	9.36994212639912e-15	420	870	923	2.07143	2.19762	1.05063	1.13594
Tb927.9.6090	PTP1-interacting protein, 39 kDa	3642	1597	1626	0.438495	0.446458	-1.18937	-1.1634	m	g		Tb927.10.12010	hypothetical protein, conserved	1.44799	9.95541995101174e-12	117	296	290	2.52991	2.47863	1.33909	1.30954				Tb927.9.7830	hypothetical protein, conserved	1522	823	553	0.540736	0.363338	-0.887004	-1.46062	m			Tb927.1.230	hypothetical protein, unlikely	2.44198	0.0477124	40	85	88	2.125	2.2	1.08746	1.1375
Tb927.9.14550	unspecified product	1066	468	377	0.439024	0.353659	-1.18763	-1.49957				Tb927.4.1220	leucine-rich repeat protein (LRRP), putative	2.21165	1.60433684034557e-39	191	487	816	2.54974	4.27225	1.35035	2.095				Tb927.5.3690	hypothetical protein, conserved	294	112	107	0.380952	0.363946	-1.39232	-1.45821				Tb927.11.4670	hypothetical protein, conserved	1.33009	0.000791228	129	263	286	2.03876	2.21705	1.02769	1.14864
Tb927.10.12500	P-type H -ATPase, putative	5314	2347	2156	0.441664	0.405721	-1.17898	-1.30144	m			Tb927.6.1650	single strand-specific nuclease, putative	1.17361	8.39386108880885e-08	341	870	827	2.55132	2.42522	1.35124	1.27812	m			Tb927.1.4100	cytochrome oxidase subunit IV (COXIV)	2245	1162	819	0.517595	0.364811	-0.950105	-1.45478	m			Tb927.2.6150	adenosine transporter 2 (TbNT2/927)	1.88681	5.56740468226872e-07	27	39	60	1.44444	2.22222	0.530515	1.152
Tb927.6.2740	pyridoxal kinase (pdxK)	1807	800	589	0.442723	0.325955	-1.17552	-1.61726				Tb927.8.7280	hypothetical protein, conserved	1.65565	6.42473138063889e-18	237	605	800	2.55274	3.37553	1.35205	1.75511				Tb927.1.1480	hypothetical protein, unlikely	74	61	27	0.824324	0.364865	-0.278716	-1.45457				Tb927.10.1430	hypothetical protein, conserved	1.03866	5.64257827462954e-05	259	396	576	1.52896	2.22394	0.612548	1.15312	m
Tb927.11.15080	hypothetical protein, conserved	700	311	304	0.444286	0.434286	-1.17044	-1.20328		g		Tb927.10.8830	hypothetical protein, conserved	1.80202	1.26169908849855e-07	590	1507	2185	2.55424	3.70339	1.35289	1.88885	m	g		Tb927.7.4970	glutamine synthetase, putative	1562	701	571	0.448784	0.365557	-1.15591	-1.45183				Tb927.7.6590	hypothetical protein, conserved	2.77695	1.80954384417842e-10	491	683	1094	1.39104	2.22811	0.476163	1.15582
Tb927.4.3500	hypothetical protein, conserved	1409	626	744	0.444287	0.528034	-1.17044	-0.921297				Tb927.10.2850	hypothetical protein	1.43975	6.26400768115739e-10	64	164	217	2.5625	3.39062	1.35755	1.76155				Tb927.3.2750	hypothetical protein, conserved	1473	668	539	0.453496	0.36592	-1.14084	-1.4504				Tb927.11.15740	hypothetical protein, conserved	1.2648	1.06810449077826e-08	222	442	496	1.99099	2.23423	0.993487	1.15978
Tb927.11.7780	hypothetical protein, conserved	2124	944	580	0.444444	0.27307	-1.16993	-1.87266	m			Tb927.8.1200	vacuolar-type Ca2 -ATPase 2 (TbA2)	1.65331	8.53948259677163e-24	328	846	853	2.57927	2.60061	1.36696	1.37885				Tb927.10.1560	hypothetical protein, conserved	2424	1253	887	0.516914	0.365924	-0.952003	-1.45038				Tb927.11.11980	microtubule-associated protein,corset-associated protein 15 (CAP15)	1.46717	7.30774680144698e-20	844	2550	1886	3.02133	2.2346	1.59518	1.16001	m
Tb927.2.5060	GTP binding protein, putative	1536	683	580	0.444661	0.377604	-1.16922	-1.40505				Tb927.7.4110	kinesin, putative	1.0716	0.219379	81	209	254	2.58025	3.1358	1.36751	1.64883				Tb927.8.5640	hypothetical protein, conserved	1153	536	423	0.464874	0.366869	-1.10509	-1.44666	m			Tb927.6.3240	hypothetical protein, conserved	1.18189	9.67528303153014e-08	346	511	776	1.47688	2.24277	0.562551	1.16528
Tb927.11.16510	hypothetical protein, conserved	1759	783	550	0.445139	0.312678	-1.16767	-1.67725	m			Tb927.7.7160	kinetoplastid-specific dual specificity phosphatase, putative	1.12925	0.00856594	465	1213	1616	2.6086	3.47527	1.38328	1.79712				Tb927.11.2360	phenylalanyl-tRNA synthetase (beta subunit), putative	1997	851	734	0.426139	0.367551	-1.2306	-1.44398	m			Tb927.10.7360	ATP-binding cassette protein, putative	1.54553	5.75917144744555e-15	267	436	600	1.63296	2.24719	0.707488	1.16812
Tb927.3.4500	fumarate hydratase, class I (FHc)	1015	452	321	0.44532	0.316256	-1.16709	-1.66083				Tb927.8.6100	hypothetical protein, conserved	1.47167	6.86557721212651e-18	543	1420	1734	2.6151	3.19337	1.38687	1.67508				Tb927.10.810	hypothetical protein, conserved	720	276	265	0.383333	0.368056	-1.38333	-1.442				Tb927.9.13430	ubiquitin carboxyl-terminal hydrolase, putative,cysteine peptidase, Clan CA, family C19, putative	1.50652	0.134619	120	213	270	1.775	2.25	0.827819	1.16993
Tb927.9.9290	Polyadenylate-binding protein 1 (Poly(A)-binding protein 1) (PABP 1) (PABP1)	5859	2620	2114	0.447175	0.360812	-1.16109	-1.47068				Tb927.5.3660	hypothetical protein, conserved	2.08524	9.83838292824434e-36	172	450	595	2.61628	3.4593	1.38752	1.79048				Tb11.0845	dynein light chain LC8, putative (DYNLL2)	3580	2128	1322	0.594413	0.369274	-0.750461	-1.43724				Tb927.8.7210	hypothetical protein, conserved	1.74302	2.00696319697502e-09	52	63	117	1.21154	2.25	0.27684	1.16993
Tb927.11.5500	mitochondrial RNA binding protein 1,mitochondrial edited mRNA stability factor 1,Mitochondrial poly(A) polymerase 1	994	445	408	0.447686	0.410463	-1.15944	-1.28468	m			Tb927.9.11100	protein kinase A catalytic subunit isoform 1,protein kinase A catalytic subunit (PKAC1)	1.56099	2.43699341010874e-15	388	1016	970	2.61856	2.5	1.38877	1.32193				Tb927.10.13430	citrate synthase, putative	314	129	116	0.410828	0.369427	-1.28339	-1.43664				Tb927.11.13920	kinesin-II 85 Kd subunit, putative	1.08703	3.80066058680576e-07	830	1349	1871	1.6253	2.25422	0.700707	1.17263
Tb927.6.4540	3-hydroxy-3-methylglutaryl-CoA reductase, putative	1610	722	610	0.448447	0.378882	-1.15699	-1.40018	m			Tb927.4.4780	hypothetical protein	1.61463	3.24652713905313e-05	37	97	170	2.62162	4.59459	1.39046	2.19994				Tb927.11.16760	T-complex protein 1, alpha subunit, putative (TCP-1-alpha)	4747	2433	1755	0.512534	0.369707	-0.96428	-1.43555				Tb927.8.7790	hypothetical protein, conserved	1.21303	1.60766553191019e-09	287	488	647	1.70035	2.25436	0.76583	1.17271	m
Tb927.7.4970	glutamine synthetase, putative	1562	701	571	0.448784	0.365557	-1.15591	-1.45183				Tb927.8.5050	hypothetical protein, conserved	1.36885	0.000385458	221	580	722	2.62443	3.26697	1.39201	1.70795				Tb927.10.12740	zinc finger protein family memeber, putative (ZC3H35)	1071	427	397	0.398693	0.370682	-1.32665	-1.43175				Tb927.5.2090	kinesin, putative	1.69095	0.000108918	1327	2359	3013	1.77769	2.27054	0.830007	1.18303
Tb927.5.740	hypothetical protein, conserved	816	367	280	0.449755	0.343137	-1.15279	-1.54314	m			Tb927.10.12510	P-type H -ATPase, putative	1.10415	5.44760725394772e-07	1013	2663	2152	2.62883	2.12438	1.39442	1.08704	m	g		Tb927.5.4560	guanine deaminase, putative,guanase, putative,guanine aminase, putative,guanine aminohydrolase, putative	507	171	188	0.337278	0.370809	-1.56799	-1.43125				Tb927.11.5120	hypothetical protein, conserved	1.2917	0.00986141	132	224	300	1.69697	2.27273	0.762961	1.18442
Tb927.8.1420	acyl-CoA dehydrogenase, mitochondrial precursor, putative	637	287	237	0.450549	0.372057	-1.15024	-1.42641	m			Tb927.11.6910	hypothetical protein, conserved	2.19419	3.35142239249281e-40	210	553	739	2.63333	3.51905	1.39689	1.81519				Tb927.10.8030	hypothetical protein, conserved	2776	1550	1030	0.558357	0.371037	-0.840739	-1.43036	m			Tb927.4.1400	vacuolar transport protein 4A, putative	1.18681	5.62968271966748e-06	129	175	294	1.35659	2.27907	0.439984	1.18845
Tb927.8.4450	RNA-binding protein, putative (RBP11)	1353	610	467	0.45085	0.345159	-1.14928	-1.53467				Tb927.8.3720	hypothetical protein, conserved	3.0679	1.66630073178857e-97	177	468	810	2.64407	4.57627	1.40276	2.19417				Tb927.1.1270	homocysteine S-methyltransferase, putative	221	86	82	0.38914	0.371041	-1.36164	-1.43035				Tb927.1.1740	hypothetical protein	1.29789	0.240934	2087	3814	4768	1.8275	2.28462	0.869874	1.19195
Tb927.5.2510	hypothetical protein, conserved	1661	750	717	0.451535	0.431668	-1.14709	-1.21201				Tb09.v4.0015	hypothetical protein,chrIX additional, unordered contigs	2.02835	7.78286908321422e-08	96	254	295	2.64583	3.07292	1.40372	1.61961				Tb927.10.14820	mitochondrial carrier protein,ADP/ATP translocase 1, putative (MCP5c)	1228	730	456	0.594463	0.371336	-0.750342	-1.4292	m			Tb927.3.3060	hypothetical protein, conserved	1.38116	2.66253179352236e-05	664	925	1521	1.39307	2.29066	0.47827	1.19577
Tb927.4.2310	asparaginyl-tRNA synthetase, putative	3224	1456	1056	0.451613	0.327543	-1.14684	-1.61024				Tb927.4.4540	hypothetical protein, conserved	2.05021	7.52112589334642e-18	96	255	266	2.65625	2.77083	1.40939	1.47032				Tb927.10.14840	mitochondrial carrier protein (MCP5a)	1228	730	456	0.594463	0.371336	-0.750342	-1.4292	m			Tb927.10.11880	hypothetical protein, conserved	1.12065	2.93837653876164e-07	496	1025	1142	2.06653	2.30242	1.04721	1.20315
Tb927.11.12810	ribonucleoside-diphosphate reductase small chain (RNR2)	1516	686	708	0.452507	0.467018	-1.14399	-1.09845				Tb927.6.1020	cysteine peptidase precursor,cysteine peptidase, Clan CA, family C1, Cathepsin L-like (Rhodesain)	2.52976	2.29601682900523e-46	9572	25630	22606	2.6776	2.36168	1.42094	1.23981				Tb927.10.14830	mitochondrial carrier protein (MCP5b)	1228	730	456	0.594463	0.371336	-0.750342	-1.4292	m			Tb927.11.5790	hypothetical protein, conserved	1.08352	6.83513935404662e-05	206	290	475	1.40777	2.30583	0.493409	1.20528
Tb927.8.6410	short-chain dehydrogenase, putative	996	451	379	0.452811	0.380522	-1.14302	-1.39395	m			Tb927.10.10270	hypothetical protein	1.65742	0.0039909	29	78	265	2.68966	9.13793	1.42742	3.19187				Tb927.8.1420	acyl-CoA dehydrogenase, mitochondrial precursor, putative	637	287	237	0.450549	0.372057	-1.15024	-1.42641	m			Tb927.7.4500	hypothetical protein, conserved	2.00742	9.42998959436941e-47	1871	3177	4316	1.69802	2.30679	0.763856	1.20589
Tb927.11.11680	2-oxoglutarate dehydrogenase E2 component, putative	4847	2197	1667	0.45327	0.343924	-1.14156	-1.53984	m			Tb927.8.7440	lipase, putative	1.44444	4.4979101656583e-16	469	1266	1579	2.69936	3.36674	1.43262	1.75135				Tb927.10.6200	hypothetical protein, conserved	438	210	163	0.479452	0.372146	-1.06054	-1.42606				Tb927.3.4270	hypothetical protein, conserved	2.2108	2.41886057318536e-06	784	1416	1810	1.80612	2.30867	0.852896	1.20706
Tb927.3.2750	hypothetical protein, conserved	1473	668	539	0.453496	0.36592	-1.14084	-1.4504				Tb927.10.2400	hypothetical protein	3.26366	5.78812633732614e-19	10	27	152	2.7	15.2	1.43296	3.926				Tb927.7.680	chaperone protein DNAj, putative	1209	514	452	0.425145	0.373863	-1.23397	-1.41942	m			Tb927.5.1950	hypothetical protein, conserved	1.39274	1.3402656461324e-11	340	530	785	1.55882	2.30882	0.640458	1.20716
Tb927.10.6810	guanylate kinase, putative	705	320	277	0.453901	0.392908	-1.13955	-1.34774		g		Tb927.10.5510	endonuclease/exonuclease/phosphatase, putative	1.70197	5.67200217294063e-22	231	624	859	2.7013	3.71861	1.43365	1.89477				Tb927.6.3800	heat shock 70 kDa protein, mitochondrial precursor, putative	8678	6425	3248	0.740378	0.37428	-0.433666	-1.41781				Tb927.8.490	hypothetical protein	5.19476	9.73971031878121e-08	341	635	790	1.86217	2.31672	0.896985	1.21208
Tb927.7.5620	hypothetical protein, conserved	744	338	356	0.454301	0.478495	-1.13828	-1.06343				Tb927.4.2760	hypothetical protein, conserved	1.85293	3.00505090052196e-31	471	1273	1593	2.70276	3.38217	1.43443	1.75795				Tb927.11.1020	ribokinase, putative	4402	2159	1655	0.490459	0.375965	-1.0278	-1.41133		g		Tb927.2.3620	GTP-binding elongation factor Tu family, putative	1.24943	5.06774366970769e-10	459	846	1064	1.84314	2.31808	0.882164	1.21293
Tb927.2.4580	UNC119	2308	1049	816	0.454506	0.353553	-1.13763	-1.5				Tb927.3.4720	dynamin, putative,vacuolar sortin protein 1, putative	2.96351	1.63457878177546e-105	263	713	1152	2.71103	4.38023	1.43884	2.13101	m			Tb927.2.5060	GTP binding protein, putative	1536	683	580	0.444661	0.377604	-1.16922	-1.40505				Tb927.9.12960	transporter, putative	2.33576	3.34201356853426e-59	375	630	870	1.68	2.32	0.748461	1.21412
Tb927.7.340	hypothetical protein, conserved	220	100	111	0.454545	0.504545	-1.1375	-0.986944				Tb927.11.3760	hypothetical protein	1.42328	1.5445878916845e-16	466	1266	1341	2.71674	2.87768	1.44188	1.52491				Tb927.9.1960	nitrilase, putative	744	348	281	0.467742	0.377688	-1.09622	-1.40473				Tb927.6.3410	hypothetical protein, conserved	1.6432	1.20587614256027e-13	96	233	223	2.42708	2.32292	1.27922	1.21594
Tb927.7.4820	hypothetical protein, conserved	231	105	88	0.454545	0.380952	-1.1375	-1.39232				Tb927.10.7860	hypothetical protein, conserved	1.63589	5.81164050665511e-24	374	1032	1006	2.75936	2.68984	1.46433	1.42752				Tb927.3.4650	C-8 sterol isomerase, putative	810	283	306	0.349383	0.377778	-1.51712	-1.40439	m	g		Tb927.10.13090	hypothetical protein, conserved	1.44315	2.37058500972778e-14	411	456	956	1.10949	2.32603	0.149895	1.21787
Tb927.10.3790	hypothetical protein, conserved	3673	1672	1609	0.455214	0.438062	-1.13538	-1.19079				Tb927.6.350	hypothetical protein, conserved	3.20972	8.46439847153571e-57	50	138	353	2.76	7.06	1.46467	2.81967				Tb927.9.5750	unspecified product (TRYP1)	7019	3945	2654	0.562046	0.378117	-0.83124	-1.4031				Tb927.10.15880	protein kinase, putative	1.37527	3.41765567488035e-12	372	694	866	1.86559	2.32796	0.899633	1.21906
Tb927.10.13710	hypothetical protein, conserved	887	404	318	0.455468	0.358512	-1.13458	-1.47991				Tb927.3.5080	hypothetical protein, conserved	3.08665	9.25644752549703e-47	342	944	1369	2.76023	4.00292	1.46479	2.00105				Tb927.7.4520	hypothetical protein, conserved	5015	2866	1898	0.571486	0.378465	-0.807211	-1.40177				Tb927.10.2570	lysosomal alpha-mannosidase precursor, putative	1.4243	1.27222929087753e-17	1307	1918	3057	1.46748	2.33894	0.553344	1.22586
Tb927.11.4700	prostaglandin f synthase	8884	4058	2592	0.456776	0.29176	-1.13044	-1.77714	m			Tb927.5.309b	hypothetical protein	4.24797	2.45464446780801e-199	340	940	1867	2.76471	5.49118	1.46713	2.45712				Tb927.6.4540	3-hydroxy-3-methylglutaryl-CoA reductase, putative	1610	722	610	0.448447	0.378882	-1.15699	-1.40018	m			Tb927.11.290	phosphatase and tensin homologue, putative	1.0238	0.00165996	110	179	259	1.62727	2.35455	0.702456	1.23545
Tb927.2.950	paraflagellar rod component, putative (PFC13)	324	148	248	0.45679	0.765432	-1.1304	-0.385654				Tb927.9.12980	hypothetical protein, conserved	1.6481	7.04865922290385e-24	376	1040	1456	2.76596	3.87234	1.46778	1.95321				Tb927.8.6410	short-chain dehydrogenase, putative	996	451	379	0.452811	0.380522	-1.14302	-1.39395	m			Tb927.10.2390	protein kinase, putative,casein kinase I, putative	1.91468	1.03883173806045e-06	87	175	205	2.01149	2.35632	1.00827	1.23654
Tb927.8.3820	hypothetical protein, conserved	1922	878	955	0.456816	0.496878	-1.13032	-1.00904				Tb927.11.7010	protein kinase, putative	1.52947	0.0562359	193	535	694	2.77202	3.59585	1.47094	1.84633				Tb927.4.720	hypothetical protein, conserved	1403	888	534	0.632929	0.380613	-0.659883	-1.3936	m			Tb927.3.4150	hypothetical protein, conserved	1.18522	4.9138715292031e-05	109	201	257	1.84404	2.3578	0.882867	1.23744
Tb927.11.2580	hypothetical protein, conserved	798	365	264	0.457393	0.330827	-1.12849	-1.59585	m	g		Tb927.11.8830	hypothetical protein	2.63575	7.70262364164728e-77	302	841	1653	2.78477	5.47351	1.47756	2.45247				Tb927.7.4820	hypothetical protein, conserved	231	105	88	0.454545	0.380952	-1.1375	-1.39232				Tb927.6.1020	cysteine peptidase precursor,cysteine peptidase, Clan CA, family C1, Cathepsin L-like (Rhodesain)	2.52976	2.29601682900523e-46	9572	25630	22606	2.6776	2.36168	1.42094	1.23981
Tb927.11.11780	acyl-CoA dehydrogenase, putative	795	364	427	0.457862	0.537107	-1.12702	-0.896719	m			Tb927.10.10210	procyclin-associated gene 4 (PAG4) protein (PAG4)	2.95928	3.83944865172931e-15	258	722	945	2.79845	3.66279	1.48463	1.87294				Tb927.8.7150	UDP-Gal or UDP-GlcNAc-dependent glycosyltransferase, putative	668	365	255	0.546407	0.381737	-0.871952	-1.38935				Tb927.4.2700	hydroxymethylglutaryl-CoA synthase, putative	1.4713	2.32242517966067e-15	251	537	593	2.13944	2.36255	1.09723	1.24034	m
Tb927.11.3580	hypothetical protein, conserved	443	203	179	0.458239	0.404063	-1.12583	-1.30735				Tb927.10.10220	procyclin-associated gene 2 (PAG2) protein (PAG2)	5.39246	4.21167440160382e-75	434	1217	2569	2.80415	5.91935	1.48756	2.56544				Tb927.10.5050	hypothetical protein, conserved	780	465	298	0.596154	0.382051	-0.746243	-1.38816				Tb927.10.9300	adiponectin receptor protein 1	1.14827	1.95972159116888e-06	253	307	600	1.21344	2.37154	0.279101	1.24583
Tb927.10.10660	hypothetical protein, unlikely	120	55	55	0.458333	0.458333	-1.12553	-1.12553				Tb927.4.4420	adenylyl cyclase, pseudogene, putative,adenylyl cyclase, frameshift	1.56849	7.19011228332284e-20	289	811	1000	2.80623	3.46021	1.48863	1.79086				Tb927.11.5820	hypothetical protein, conserved	953	467	365	0.490031	0.383001	-1.02905	-1.38458				Tb927.10.7820	hypothetical protein, conserved	1.89069	2.50505481981062e-09	86	209	204	2.43023	2.37209	1.28109	1.24616
Tb05.5K5.70	nucleolar RNA helicase II, putative,nucleolar RNA helicase Gu, putative,BAC from homologous region on chr5	3008	1379	987	0.458444	0.328125	-1.12518	-1.60768				Tb927.8.4520	hypothetical protein, conserved	2.61765	4.00047024310047e-54	202	567	897	2.80693	4.44059	1.48899	2.15075				Tb927.5.2530	hypothetical protein, conserved	2052	876	786	0.426901	0.383041	-1.22803	-1.38443				Tb927.10.4770	phosphatidylinositol-4-phosphate 5-kinase, putative	2.24667	3.19003970989739e-52	623	1055	1478	1.69342	2.37239	0.759939	1.24634	m
Tb927.3.2150	protein phosphatase 2C, putative	602	277	240	0.460133	0.398671	-1.11988	-1.32673	m			Tb927.1.4650	cyclin-like F-box protein (CFB2)	3.03562	0.000322451	81	228	377	2.81481	4.65432	1.49304	2.21857				Tb927.3.1410	cytochrome oxidase subunit VII (COXVII)	1572	731	605	0.465013	0.38486	-1.10466	-1.37759	m			Tb927.5.2760	UDP-Gal or UDP-GlcNAc-dependent glycosyltransferase, putative	1.73832	3.81436894649024e-20	196	333	465	1.69898	2.37245	0.764669	1.24638
Tb927.9.1590	hypothetical protein, conserved	126	58	32	0.460317	0.253968	-1.1193	-1.97728	m			Tb927.11.2400	hypothetical protein, conserved	2.97893	9.13921947818944e-48	58	164	410	2.82759	7.06897	1.49957	2.8215				Tb927.2.5190	hypothetical protein, conserved	270	111	104	0.411111	0.385185	-1.2824	-1.37638		g		Tb927.9.11030	protein kinase A catalytic subunit isoform 2,protein kinase A catalytic subunit (PKAC2)	1.30005	0.0340034	48	103	114	2.14583	2.375	1.10154	1.24793
Tb927.11.5050	fumarate hydratase, class I (FHm)	1304	602	612	0.461656	0.469325	-1.11511	-1.09134	m			Tb927.8.4110	flagellum-adhesion glycoprotein, putative	1.77029	3.51834842465287e-14	134	379	699	2.82836	5.21642	1.49996	2.38306				Tb927.3.5430	hypothetical protein, conserved	584	362	225	0.619863	0.385274	-0.689979	-1.37604	m			Tb927.5.1300	vacuolar proton translocating ATPase subunit A, putative	1.29049	3.36251594484906e-12	811	1757	1930	2.16646	2.37978	1.11534	1.25083
Tb927.11.13140	cytochrome oxidase subunit X (COXX)	2042	943	650	0.461802	0.318315	-1.11465	-1.65147	m			Tb927.8.8150	hypothetical protein, conserved	1.66839	3.70817264554193e-22	136	385	415	2.83088	3.05147	1.50125	1.6095				Tb927.11.9040	hypothetical protein, conserved	83	63	32	0.759036	0.385542	-0.39776	-1.37504				Tb927.10.1230	hypothetical protein, conserved	1.83197	1.35426298535339e-24	232	477	554	2.05603	2.38793	1.03986	1.25576
Tb927.11.5600	hypothetical protein, conserved	411	190	139	0.462287	0.3382	-1.11314	-1.56405	m	g		Tb927.9.8720	fructose-1,6-bisphosphatase (FBPase)	1.51179	1.48565611401139e-18	541	1535	1367	2.83734	2.5268	1.50454	1.33731				Tb927.2.2500	hypothetical protein, conserved	267	129	103	0.483146	0.385768	-1.04947	-1.3742				Tb927.7.6580	hypothetical protein	2.03298	4.53436555575272e-09	327	495	782	1.51376	2.39144	0.598138	1.25788
Tb927.5.1710	ribonucleoprotein p18, mitochondrial precursor, putative	3110	1441	1023	0.463344	0.328939	-1.10984	-1.60411	m			Tb927.5.1810	lysosomal/endosomal membrane protein p67 (p67)	1.82885	5.44028109231841e-39	5874	16676	20427	2.83895	3.47753	1.50536	1.79806				Tb927.11.1540	isovaleryl-coA dehydrogenase, putative	1250	383	483	0.3064	0.3864	-1.70651	-1.37183	m			Tb927.5.1850	hypothetical protein, conserved	1.14341	2.31831192817282e-07	563	870	1351	1.54529	2.39964	0.62788	1.26282
Tb927.4.4830	amino acid transporter, putative	155	72	72	0.464516	0.464516	-1.1062	-1.1062				Tb927.2.2770	hypothetical protein, conserved	1.41982	1.37249660920295e-15	208	595	757	2.86058	3.63942	1.51631	1.86371				Tb927.11.12850	oligopeptidase b,serine peptidase, clan SC, family S9A-like protein (OPB)	2861	1423	1106	0.497379	0.386578	-1.00758	-1.37117	m			Tb927.9.14940	SLACS reverse transcriptase, putative	1.15583	0.00822659	77	103	185	1.33766	2.4026	0.419714	1.26459
Tb927.4.4850	amino acid transporter, putative	155	72	72	0.464516	0.464516	-1.1062	-1.1062				Tb927.11.7410	MSP-A, putative	2.40913	1.51889909085724e-53	240	688	1041	2.86667	4.3375	1.51937	2.11686				Tb927.11.16130	nucleoside diphosphate kinase (NDPK)	5667	4324	2192	0.763014	0.386801	-0.390219	-1.37034	m			Tb927.6.1980	hypothetical protein, conserved	1.319	1.24753875835752e-10	284	602	686	2.11972	2.41549	1.08387	1.27232
Tb927.6.3750	heat shock 70 kDa protein, mitochondrial precursor, putative	19472	9048	6107	0.464667	0.31363	-1.10573	-1.67287				Tb927.10.13400	Phosphatidic acid phostphatase, putative	1.75918	1.62333298364196e-22	128	374	505	2.92188	3.94531	1.54689	1.98014				Tb927.7.5950	protein associated with differentiation 3, putative	1444	595	559	0.41205	0.387119	-1.27911	-1.36915				Tb927.10.11010	hypothetical protein, conserved	1.04685	0.000186798	165	378	399	2.29091	2.41818	1.19592	1.27392
Tb927.8.5640	hypothetical protein, conserved	1153	536	423	0.464874	0.366869	-1.10509	-1.44666	m			Tb927.9.12740	hypothetical protein, conserved	1.2837	0.000239954	90	263	289	2.92222	3.21111	1.54707	1.68307				Tb927.7.2680	zinc finger protein family member, putative (ZC3H22)	1635	589	635	0.360245	0.388379	-1.47295	-1.36446				Tb927.10.13690	hypothetical protein, conserved	1.07366	5.67390241940895e-05	133	198	322	1.48872	2.42105	0.574074	1.27563
Tb927.3.1410	cytochrome oxidase subunit VII (COXVII)	1572	731	605	0.465013	0.38486	-1.10466	-1.37759	m			Tb927.4.2380	sarcoplasmic reticulum glycoprotein, putative	2.06898	6.82636390574961e-36	155	458	827	2.95484	5.33548	1.56308	2.41562				Tb927.9.14520	hypothetical protein, unlikely,Ingi-like sequence	72	47	28	0.652778	0.388889	-0.615336	-1.36257				Tb927.6.1650	single strand-specific nuclease, putative	1.17361	8.39386108880885e-08	341	870	827	2.55132	2.42522	1.35124	1.27812	m
Tb927.10.13360	elongation factor Tu, putative	3425	1593	1152	0.465109	0.33635	-1.10436	-1.57196	m			Tb927.10.8860	hypothetical protein, conserved	2.34471	3.46617317603189e-33	125	372	528	2.976	4.224	1.57337	2.07861				Tb927.10.5400	hypothetical protein, conserved	573	241	223	0.420593	0.38918	-1.2495	-1.36149	m	g		Tb927.1.3550	hypothetical protein	1.97376	0.00160467	28	57	68	2.03571	2.42857	1.02554	1.28011
Tb927.10.1630	unspecified product (RLI)	1346	628	528	0.466568	0.392273	-1.09984	-1.35007				Tb927.3.4070	hypothetical protein, conserved	5.07081	1.67344120464773e-312	658	1959	2176	2.9772	3.30699	1.57396	1.72552	m			Tb927.9.14990	hypothetical protein, conserved	622	327	243	0.525723	0.390675	-0.927624	-1.35596				Tb927.10.3220	hypothetical protein, unlikely	1.18756	0.00667838	130	235	316	1.80769	2.43077	0.854149	1.28141
Tb927.4.160	leucine-rich repeat protein (LRRP, pseudogene), putative,leucine-rich repeat protein 1 (LRRP1), frameshift	426	199	246	0.467136	0.577465	-1.09808	-0.792195				Tb927.2.2490	hypothetical protein	2.40745	4.24836029910376e-32	131	391	424	2.98473	3.23664	1.5776	1.6945				Tb927.11.15550	NADH-cytochrome b5 reductase, putative (B5R)	480	169	188	0.352083	0.391667	-1.50601	-1.3523	m			Tb927.11.3220	metacaspase,cysteine peptidase, Clan CD, family C13 (mca1)	2.95616	3.99195075343159e-63	250	394	608	1.576	2.432	0.656268	1.28214
Tb927.9.1960	nitrilase, putative	744	348	281	0.467742	0.377688	-1.09622	-1.40473				Tb927.10.990	hypothetical protein, conserved	2.75168	3.53857201580764e-44	112	335	448	2.99107	4	1.58066	2				Tb927.10.1630	unspecified product (RLI)	1346	628	528	0.466568	0.392273	-1.09984	-1.35007				Tb927.11.13940	ubiquitin-conjugating enzyme e2, putative,ubiquitin carrier protein, putative,ubiquitin-protein ligase, putative	1.31369	6.19680166987466e-12	535	984	1302	1.83925	2.43364	0.879119	1.28312
Tb927.10.1280	hypothetical protein, conserved	744	348	297	0.467742	0.399194	-1.09622	-1.32484	m	g		Tb927.1.4630	cyclin-like F-box protein (CFB1E)	1.54288	0.101218	317	949	891	2.99369	2.81073	1.58193	1.49094				Tb927.5.2930	hypothetical protein, conserved	2340	1320	918	0.564103	0.392308	-0.825971	-1.34994	m			Tb927.2.4340	hypothetical protein, conserved	1.11469	1.40290737439527e-05	191	337	465	1.7644	2.43455	0.819176	1.28366
Tb927.11.14780	phosphomannose isomerase, putative	1724	808	723	0.468677	0.419374	-1.09333	-1.25369				Tb927.8.6590	hypothetical protein, conserved	1.6164	4.79473783088226e-18	200	604	713	3.02	3.565	1.59455	1.8339				Tb927.11.12200	hypothetical protein, conserved	395	211	155	0.534177	0.392405	-0.90461	-1.34958				Tb927.11.20730	glycerophosphoryl diester phosphodiesterase, putative	1.86072	1.81454757941102e-16	96	119	235	1.23958	2.44792	0.309855	1.29155
Tb927.7.1320	10 kDa heat shock protein, putative (HSP10)	4890	2293	950	0.468916	0.194274	-1.0926	-2.36384	m			Tb927.11.11980	microtubule-associated protein,corset-associated protein 15 (CAP15)	1.46717	7.30774680144698e-20	844	2550	1886	3.02133	2.2346	1.59518	1.16001	m			Tb927.10.6810	guanylate kinase, putative	705	320	277	0.453901	0.392908	-1.13955	-1.34774		g		Tb927.7.7510	hypothetical protein	5.07494	4.52669519051807e-101	287	453	707	1.5784	2.46341	0.65846	1.30066
Tb11.1200	hypothetical protein,chrXI additional, unordered contigs	696	327	457	0.469828	0.656609	-1.0898	-0.606893				Tb927.4.3480	hypothetical protein	2.47015	8.71992450148624e-50	83	251	357	3.0241	4.3012	1.5965	2.10474				Tb927.6.4140	paraflagellar rod component, putative (PFC4)	1824	1294	717	0.70943	0.393092	-0.495268	-1.34706				Tb927.3.5660	UDP-Gal or UDP-GlcNAc-dependent glycosyltransferase, putative	2.29397	8.72804463291009e-39	118	193	291	1.63559	2.4661	0.709814	1.30223
Tb927.10.14950	RNA binding protein, putative,zinc finger protein family member, putative (ZC3H40)	883	415	623	0.469989	0.705549	-1.0893	-0.503181				Tb927.10.15910	glycerol uptake protein, putative	2.96434	1.35707341420903e-74	134	408	580	3.04478	4.32836	1.60634	2.11382				Tb927.9.8540	chloride channel protein, putative	738	273	291	0.369919	0.394309	-1.43472	-1.3426				Tb927.10.1110	kinesin, putative	1.01659	4.39847090658938e-05	452	794	1115	1.75664	2.46681	0.812816	1.30265
Tb927.9.14600	iron/ascorbate oxidoreductase family protein, putative	146	69	69	0.472603	0.472603	-1.0813	-1.0813				Tb927.10.7140	membrane-bound acid phosphatase 2 (MBAP2)	2.49902	1.47930764212569e-69	530	1641	2496	3.09623	4.70943	1.63051	2.23555				Tb927.11.7280	DNA-direcetd RNA polymerase II, subunit 9, putative (RPB9)	309	165	122	0.533981	0.394822	-0.905141	-1.34073				Tb927.7.300	UDP-Gal or UDP-GlcNAc-dependent glycosyltransferase, putative	4.67613	1.11529511881488e-187	156	263	385	1.6859	2.46795	0.753517	1.30331
Tb927.7.6660	chaperone protein DNAj, putative	332	157	160	0.472892	0.481928	-1.08042	-1.05311	m			Tb927.10.5620	fructose-bisphosphate aldolase, glycosomal (ALD)	1.772	1.02411636966507e-36	8645	26823	22147	3.10272	2.56183	1.63353	1.35717	m	g		Tb927.4.4380	vacuolar-type proton translocating pyrophosphatase 1, putative (PPase1)	6543	3214	2587	0.491212	0.395384	-1.02558	-1.33867	m			Tb927.11.15790	hypothetical protein, conserved	1.76139	2.55048005551471e-20	199	302	492	1.51759	2.47236	0.60178	1.30589
Tb927.10.14170	Aquaporin 2	1162	550	515	0.473322	0.443201	-1.07911	-1.17397	m			Tb927.3.1660	hypothetical protein, conserved	1.90656	0.00253028	102	317	408	3.10784	4	1.63591	2				Tb927.4.4970	myosin heavy chain kinase A, putative	708	286	280	0.403955	0.39548	-1.30773	-1.33832				Tb927.11.670	epsinR	1.23571	4.07092284845564e-11	975	2373	2412	2.43385	2.47385	1.28324	1.30676
Tb927.10.14870	hypothetical protein, conserved	1178	559	398	0.474533	0.337861	-1.07542	-1.5655				Tb927.2.2120	protein kinase, putative,NIMA/Nek Serine/threonine-protein kinase family, putative	1.92428	1.60309720597989e-35	323	1011	2076	3.13003	6.42724	1.64618	2.6842				Tb927.9.14200	hypothetical protein, conserved	541	265	214	0.489834	0.395564	-1.02964	-1.33802				Tb927.10.12010	hypothetical protein, conserved	1.44799	9.95541995101174e-12	117	296	290	2.52991	2.47863	1.33909	1.30954
Tb927.6.4470	prozyme,S-adenosylmethionine decarboxylaseregulator	3883	1844	1721	0.474891	0.443214	-1.07433	-1.17392				Tb927.9.5230	hypothetical protein, unlikely	2.03789	1.77252989155413e-29	141	442	438	3.13475	3.10638	1.64835	1.63524				Tb927.5.1150	RNA helicase Prp43	1193	638	472	0.534786	0.395641	-0.902966	-1.33774				Tb927.11.1350	calcium uniporter protein, mitochondrial	1.54154	1.77766153911037e-11	142	303	352	2.1338	2.47887	1.09343	1.30968
Tb927.10.13000	cAMP phosphodiesterase A, putative (PDEA)	869	413	369	0.475259	0.424626	-1.07321	-1.23574				Tb927.9.2700	hypothetical protein, conserved	1.75278	3.13963340154944e-19	124	389	446	3.1371	3.59677	1.64943	1.8467				Tb927.9.10560	hypothetical protein, conserved	1342	731	531	0.544709	0.395678	-0.876441	-1.3376	m			Tb927.5.3150	protein kinase , putative	1.10932	5.40272647435546e-07	1718	3142	4262	1.82887	2.48079	0.870953	1.3108
Tb927.9.11110	PRP8 protein homologue,U5 snRNA-associated splicing factor	3088	1471	1238	0.47636	0.400907	-1.06988	-1.31866				Tb927.1.1500	hypothetical protein, conserved	1.79933	0.0580236	90	283	279	3.14444	3.1	1.65281	1.63227				Tb927.6.2890	single strand-specific nuclease, putative	575	286	228	0.497391	0.396522	-1.00755	-1.33453				Tb927.9.11100	protein kinase A catalytic subunit isoform 1,protein kinase A catalytic subunit (PKAC1)	1.56099	2.43699341010874e-15	388	1016	970	2.61856	2.5	1.38877	1.32193
Tb927.11.9610	eukaryotic translation initiation factor 3 subunit 2, putative (eIF-3 beta)	1850	882	561	0.476757	0.303243	-1.06867	-1.72145				Tb927.11.5210	hypothetical protein, conserved	1.82842	4.37912545157712e-23	112	353	433	3.15179	3.86607	1.65617	1.95087				Tb927.3.2650	cytochrome c oxidase copper chaperone, putative	398	167	158	0.419598	0.396985	-1.25292	-1.33284				Tb927.10.1050	serine carboxypeptidase III precursor, putative,serine peptidase, Clan SC, Family S10 (CBP1)	2.66464	4.92173666006432e-53	49	113	123	2.30612	2.5102	1.20547	1.3278	m
Tb927.1.4690	arginine N-methyltransferase (PRMT1)	1183	565	375	0.477599	0.316991	-1.06613	-1.65749				Tb927.2.3880	heterogeneous nuclear ribonucleoprotein H/F, putative (HNRNPH)	1.53062	0.106476	296	943	883	3.18581	2.98311	1.67166	1.57682				Tb927.9.5060	hypothetical protein, unlikely	88	37	35	0.420455	0.397727	-1.24998	-1.33015				Tb927.11.10980	hypothetical protein, conserved	1.61778	8.41375153418176e-11	96	218	241	2.27083	2.51042	1.18322	1.32793
Tb927.5.2430	membrane transporter protein, putative	1794	858	826	0.478261	0.460424	-1.06413	-1.11897		g		Tb927.10.4780	GPI inositol deacylase precursor (GPIdeAc)	2.65446	1.37240319146005e-72	172	548	910	3.18605	5.2907	1.67177	2.40346				Tb927.3.940	hypothetical protein, conserved	625	274	249	0.4384	0.3984	-1.18968	-1.32771	m			Tb927.10.15460	hypothetical protein, conserved	2.21112	1.41291275474333e-43	371	671	937	1.80863	2.52561	0.854894	1.33663
Tb927.10.6200	hypothetical protein, conserved	438	210	163	0.479452	0.372146	-1.06054	-1.42606				Tb927.3.2460	hypothetical protein, conserved	1.02785	0.00109188	116	373	391	3.21552	3.37069	1.68505	1.75304				Tb927.3.2150	protein phosphatase 2C, putative	602	277	240	0.460133	0.398671	-1.11988	-1.32673	m			Tb927.9.8720	fructose-1,6-bisphosphatase (FBPase)	1.51179	1.48565611401139e-18	541	1535	1367	2.83734	2.5268	1.50454	1.33731
Tb927.11.6250	hypothetical protein, conserved	1881	902	635	0.479532	0.337586	-1.0603	-1.56667	m			Tb927.11.13640	J-binding protein (JBP1)	2.66268	2.57793966157909e-23	209	680	824	3.25359	3.94258	1.70203	1.97914				Tb927.9.2900	hypothetical protein, conserved	3117	1539	1244	0.493744	0.399102	-1.01816	-1.32517		g		Tb927.6.3320	ferric reductase transmembrane protein, putative	1.42657	9.22860996246412e-09	74	163	187	2.2027	2.52703	1.13927	1.33744
Tb927.1.3200	SGT1-like protein, putative	563	270	245	0.479574	0.435169	-1.06018	-1.20035				Tb927.10.2500	hypothetical protein, conserved	1.24268	1.48100723063673e-06	198	647	697	3.26768	3.5202	1.70827	1.81566				Tb927.10.1280	hypothetical protein, conserved	744	348	297	0.467742	0.399194	-1.09622	-1.32484	m			Tb927.8.3740	hypothetical protein, conserved	1.29493	1.40891394596219e-06	88	168	223	1.90909	2.53409	0.932886	1.34147
Tb927.9.11600	unspecified product (gim5B)	7340	3523	2374	0.479973	0.323433	-1.05898	-1.62846		g		Tb927.11.7610	gp63-1 surface protease homologue, pseudogene,gp63-1 surface protease homologue, fragment	1.45161	4.04347095691769e-05	20	66	81	3.3	4.05	1.72247	2.01792				Tb927.3.3670	RNA-binding protein, putative (TRRM3)	1153	600	461	0.520382	0.399827	-0.942358	-1.32255				Tb927.4.5100	hypothetical protein, conserved	1.73394	1.24781765427518e-17	260	491	659	1.88846	2.53462	0.917211	1.34177
Tb927.7.2100	GMP synthase, putative,glutamine amidotransferase, putative	1054	506	341	0.480076	0.323529	-1.05867	-1.62803				Tb927.5.420	hypothetical protein	1.68502	1.90575028064907e-17	243	802	924	3.30041	3.80247	1.72265	1.92694				Tb927.11.13650	cytochrome b5, putative (CYB5)	860	441	344	0.512791	0.4	-0.963558	-1.32193	m	g		Tb927.11.8460	amastin-like protein	1.55604	1.89334368196137e-16	265	421	674	1.58868	2.5434	0.667828	1.34676
Tb927.9.6060	2Fe-2S iron-sulfur cluster binding domain containing protein, putative	604	290	255	0.480132	0.422185	-1.0585	-1.24405	m			Tb927.8.8340	hypothetical protein, conserved	1.06912	0.00781964	53	175	241	3.30189	4.54717	1.72329	2.18497				Tb927.1.850	hypothetical protein, unlikely	70	48	28	0.685714	0.4	-0.544321	-1.32193				Tb927.7.5060	hypothetical protein, conserved	2.40607	2.53750089979929e-47	156	284	398	1.82051	2.55128	0.864345	1.35122
Tb927.3.2080	hypothetical protein, conserved	406	195	177	0.480296	0.435961	-1.05801	-1.19773	m			Tb927.3.3380	TFIIF-stimulated CTD phosphatase, putative	2.38484	3.75300764125004e-37	92	305	317	3.31522	3.44565	1.7291	1.78478				Tb927.10.6730	hypothetical protein, conserved	2537	959	1017	0.378006	0.400867	-1.40352	-1.3188	m			Tb927.2.4470	hypothetical protein, conserved	1.21263	1.45255220136774e-07	179	389	458	2.17318	2.55866	1.11981	1.35539
Tb927.3.3630	elongation factor ts, putative (EF-TS)	508	244	213	0.480315	0.419291	-1.05795	-1.25398	m			Tb927.11.1180	protein kinase, putative,cdc2-related kinase, putative (CRK6)	1.89272	8.15875055461341e-31	188	625	814	3.32447	4.32979	1.73312	2.1143				Tb927.9.11110	PRP8 protein homologue,U5 snRNA-associated splicing factor	3088	1471	1238	0.47636	0.400907	-1.06988	-1.31866				Tb927.10.5620	fructose-bisphosphate aldolase, glycosomal (ALD)	1.772	1.02411636966507e-36	8645	26823	22147	3.10272	2.56183	1.63353	1.35717	m
Tb927.11.3240	T-complex protein 1, zeta subunit, putative (TCP-1-zeta)	4727	2273	1616	0.480855	0.341866	-1.05633	-1.5485				Tb927.11.14540	hypothetical protein, conserved	1.66184	1.10185384168758e-17	128	433	532	3.38281	4.15625	1.75822	2.05528				Tb927.10.13560	mevalonate-diphosphate decarboxylase	1426	587	572	0.411641	0.401122	-1.28054	-1.31789				Tb927.5.4570	hypothetical protein, conserved	7.08654	0	255	302	656	1.18431	2.57255	0.244051	1.3632
Tb927.1.290	leucine-rich repeat protein (LRRP), putative	615	296	415	0.481301	0.674797	-1.05499	-0.567475				Tb927.9.13070	predicted heat shock factor binding protein	1.71522	7.73192155475912e-15	97	330	311	3.40206	3.20619	1.76641	1.68086				Tb927.7.840	hypothetical protein, conserved	1730	997	695	0.576301	0.401734	-0.795107	-1.31569	m			Tb927.9.3820	syntaxin, putative	1.77125	1.73949633907313e-18	147	319	380	2.17007	2.58503	1.11774	1.37018
Tb927.3.5410	hypothetical protein, conserved	139	67	46	0.482014	0.330935	-1.05285	-1.59538				Tb927.2.1700	hypothetical protein, conserved	3.71718	6.43168822030951e-141	273	936	1156	3.42857	4.23443	1.77761	2.08217				Tb927.11.2500	carboxypeptidase, putative,metallo-peptidase, Clan MA(E) Family M32	1664	804	669	0.483173	0.402043	-1.04939	-1.31458				Tb927.10.390	hypothetical protein, conserved	1.37539	3.29502828214122e-14	508	987	1314	1.94291	2.58661	0.958222	1.37106	m
Tb927.9.1920	hypothetical protein, conserved	909	439	307	0.482948	0.337734	-1.05006	-1.56604				Tb927.11.13630	hypothetical protein, conserved	2.35043	8.60853975985776e-44	140	482	568	3.44286	4.05714	1.78361	2.02046				Tb927.10.11270	RNA-binding protein, putative (RBP23)	355	215	143	0.605634	0.402817	-0.723482	-1.3118				Tb927.8.8270	hypothetical protein, conserved	1.4635	9.1112928116361e-15	127	284	329	2.23622	2.59055	1.16106	1.37326
Tb927.2.2500	hypothetical protein, conserved	267	129	103	0.483146	0.385768	-1.04947	-1.3742				Tb927.9.5220	hypothetical protein, conserved	1.31714	1.27964677338543e-05	54	189	195	3.5	3.61111	1.80735	1.85244				Tb927.3.1350	hypothetical protein, conserved	1741	909	702	0.522114	0.403217	-0.937564	-1.31037				Tb06.3A7.960	hypothetical protein	1.81042	6.56151751537718e-22	246	427	639	1.73577	2.59756	0.795578	1.37716	m
Tb927.11.2500	carboxypeptidase, putative,metallo-peptidase, Clan MA(E) Family M32	1664	804	669	0.483173	0.402043	-1.04939	-1.31458	m			Tb927.5.410	hypothetical protein	1.63351	2.02598615995294e-16	110	385	1295	3.5	11.7727	1.80735	3.55738				Tb927.7.270	ribosome biogenesis protein, putative	1455	892	587	0.613058	0.403436	-0.705904	-1.30959				Tb927.8.1200	vacuolar-type Ca2 -ATPase 2 (TbA2)	1.65331	8.53948259677163e-24	328	846	853	2.57927	2.60061	1.36696	1.37885
Tb927.1.1700	hypothetical protein, conserved	631	305	294	0.48336	0.465927	-1.04883	-1.10182				Tb927.7.6570	hypothetical protein, conserved	2.33353	4.1186581383557e-32	41	144	513	3.5122	12.5122	1.81237	3.64526				Tb927.6.1990	hypothetical protein, conserved	555	288	224	0.518919	0.403604	-0.946419	-1.30899				Tb927.8.7270	hypothetical protein, conserved	1.80934	2.19194789366078e-27	389	872	1012	2.24165	2.60154	1.16456	1.37937
Tb927.7.3300	hypothetical protein, conserved	1184	573	485	0.483953	0.409628	-1.04706	-1.28761				Tb927.7.470	hypothetical protein	3.20659	8.12550347132656e-78	82	289	388	3.52439	4.73171	1.81737	2.24236				Tb927.7.1780	Adenine phosphoribosyltransferase, putative	1439	823	581	0.571925	0.403753	-0.806102	-1.30846				Tb927.6.1040	cysteine peptidase precursor,cysteine peptidase, Clan CA, family C1, Cathepsin L-like (CP)	4.16029	1.60453364983841e-23	2868	6357	7514	2.21653	2.61994	1.1483	1.38954
Tb927.2.170	leucine-rich repeat protein (LRRP), putative,leucine-rich repeat protein 1 (LRRP1), putative	1217	589	694	0.483977	0.570255	-1.04699	-0.810322				Tb927.8.4840	kinesin, putative	1.84635	1.3837054857855e-30	261	924	1119	3.54023	4.28736	1.82384	2.10009				Tb927.10.8980	hypothetical protein, conserved	921	523	372	0.567861	0.403909	-0.81639	-1.3079	m			Tb927.4.3090	hypothetical protein, conserved	1.40854	3.61690821069963e-11	158	234	414	1.48101	2.62025	0.566584	1.38971
Tb927.9.11820	hypothetical protein, conserved	258	125	158	0.484496	0.612403	-1.04544	-0.707447				Tb927.9.11480	hypothetical protein, conserved	2.39503	1.68259102019051e-61	332	1177	1498	3.54518	4.51205	1.82586	2.17378				Tb927.11.3580	hypothetical protein, conserved	443	203	179	0.458239	0.404063	-1.12583	-1.30735				Tb927.10.11940	ABC1 protein, putative	1.72518	2.89064310940052e-20	140	277	367	1.97857	2.62143	0.984459	1.39035
Tb927.9.700	hypothetical protein	97	47	72	0.484536	0.742268	-1.04532	-0.429988				Tb927.3.4180	hypothetical protein	1.33562	2.00528688059163e-09	107	381	541	3.56075	5.05607	1.83218	2.33802				Tb927.2.4370	trypanothione synthetase (TRYS)	2193	765	887	0.348837	0.404469	-1.51937	-1.3059				Tb927.11.4860	hypothetical protein, conserved	1.71184	4.09486661882731e-21	466	1123	1224	2.40987	2.62661	1.26896	1.3932
Tb927.7.560	hypothetical protein, conserved	499	242	297	0.48497	0.59519	-1.04403	-0.748577	m			Tb927.9.8570	hypothetical protein, conserved	2.11851	1.34805204701822e-32	146	523	608	3.58219	4.16438	1.84084	2.0581				Tb927.11.2120	hypothetical protein, conserved	1854	918	750	0.495146	0.404531	-1.01408	-1.30568				Tb927.3.3270	ATP-dependent phosphofructokinase (TbPFK)	3.02834	2.63252710939935e-131	7455	18045	19582	2.42052	2.62669	1.27532	1.39325	m
Tb927.11.4450	ALBA-Domain Protein (ALBA2)	1426	692	499	0.485273	0.34993	-1.04313	-1.51486				Tb927.8.4360	hypothetical protein, conserved	1.18238	2.48739921065731e-05	342	1234	1422	3.60819	4.15789	1.85127	2.05585				Tb927.7.4220	hypothetical protein, conserved	1480	725	600	0.489865	0.405405	-1.02954	-1.30256				Tb927.4.3980	chaperone protein DNAj, putative	2.2282	4.96733906999227e-41	138	279	363	2.02174	2.63043	1.0156	1.3953
Tb927.11.2690	succinyl-coA:3-ketoacid-coenzyme A transferase, mitochondrial precursor, putative	1708	830	876	0.485948	0.512881	-1.04112	-0.963305	m			Tb927.8.4340	hypothetical protein, conserved	1.82382	9.62465970739888e-26	108	391	594	3.62037	5.5	1.85614	2.45943				Tb927.10.12500	P-type H -ATPase, putative	5314	2347	2156	0.441664	0.405721	-1.17898	-1.30144	m			Tb927.4.3400	hypothetical protein, conserved	1.55513	7.02404126659508e-16	263	586	695	2.22814	2.64259	1.15584	1.40195
Tb927.10.11290	hypothetical protein, conserved	292	142	186	0.486301	0.636986	-1.04008	-0.650666				Tb927.5.890	oligosaccharyl transferase subunit, putative	2.67481	8.370545547258e-72	751	2733	2897	3.63915	3.85752	1.8636	1.94767				Tb927.7.3940	mitochondrial carrier protein,adenine nucleotide mitochondrial translocator, putative (MCP16)	2217	1320	900	0.595399	0.405954	-0.748071	-1.30061	m	g		Tb927.6.370	hypothetical protein, conserved	1.45335	9.6651330741357e-05	144	330	381	2.29167	2.64583	1.1964	1.40372
Tb927.5.1060	mitochondrial processing peptidase, beta subunit, putative,metallo-peptidase, Clan ME, Family M16	2815	1369	877	0.486323	0.311545	-1.04001	-1.68249	m			Tb927.6.3000	fatty acid desaturase, putative,sphingolipid delta 4 desaturase, putative	1.79106	9.58738001550085e-31	581	2122	2003	3.65232	3.4475	1.86881	1.78555				Tb927.8.5040	hypothetical protein, conserved	475	267	193	0.562105	0.406316	-0.831088	-1.29933				Tb927.8.1650	protein associated with differentiation 4, putative	2.35132	1.41085201346295e-26	69	74	183	1.07246	2.65217	0.100929	1.40718
Tb927.2.3300	65 kDa invariant surface glycoprotein	37	18	135	0.486486	3.64865	-1.03953	1.86736				Tb927.6.560	cysteine peptidase C (CPC),CPC cysteine peptidase, Clan CA, family C1, Cathepsin B-like (TbcatB)	2.4911	2.07580924353608e-69	578	2127	2264	3.67993	3.91696	1.87968	1.96973				Tb927.9.5890	solanesyl-diphosphate synthase, putative	1911	961	777	0.502878	0.406593	-0.991719	-1.29834	m			Tb927.4.960	hypothetical protein, conserved	1.62439	9.8095504485235e-21	347	744	921	2.14409	2.65418	1.10037	1.40827
Tb927.11.3750	NADH-cytochrome b5 reductase, putative (B5R)	417	203	178	0.486811	0.426859	-1.03857	-1.22817	m			Tb927.1.700	phosphoglycerate kinase (PGKC)	5.16331	4.7013384311938e-297	302	1117	1221	3.69868	4.04305	1.88701	2.01544				Tb927.7.3300	hypothetical protein, conserved	1184	573	485	0.483953	0.409628	-1.04706	-1.28761				Tb927.4.1110	hypothetical protein, conserved	1.94642	6.88035824731153e-33	329	825	876	2.5076	2.66261	1.32631	1.41284
Tb927.10.14630	fibrillarin, putative	805	392	564	0.486957	0.700621	-1.03814	-0.513294				Tb927.10.530	hypothetical protein, conserved	2.19314	0.0010347	66	246	348	3.72727	5.27273	1.89812	2.39855				Tb10.v4.0045	prohibitin, putative,chrX additional, unordered contigs	720	535	295	0.743056	0.409722	-0.428458	-1.28728				Tb927.9.12570	glycerol kinase, glycosomal (glk1)	1.55056	1.66480497570515e-24	5038	24077	13514	4.77908	2.68241	2.25673	1.42353	m
Tb927.8.6010	hypothetical predicted multi-pass transmembrane protein	379	185	237	0.488127	0.62533	-1.03467	-0.677311	m			Tb927.11.8740	hypothetical protein, conserved	2.86957	1.06249187986149e-58	159	595	725	3.74214	4.55975	1.90386	2.18895				Tb927.10.9820	mitochondrial intermediate peptidase, putative,metallo-peptidase, Clan MA(E) Family M3	1285	639	527	0.497276	0.410117	-1.00788	-1.28589	m			Tb927.10.2300	hypothetical protein, conserved	1.18656	9.05175794758065e-07	164	392	440	2.39024	2.68293	1.25716	1.42381
Tb927.9.15600	BARP protein (BARP)	127	62	44	0.488189	0.346457	-1.03449	-1.52925				Tb927.11.7710	Gp63-1 surface protease homolog, putative	4.30706	8.15361334676323e-96	122	466	584	3.81967	4.78689	1.93345	2.25909				Tb927.11.5500	mitochondrial RNA binding protein 1,mitochondrial edited mRNA stability factor 1,Mitochondrial poly(A) polymerase 1	994	445	408	0.447686	0.410463	-1.15944	-1.28468	m			Tb927.10.7860	hypothetical protein, conserved	1.63589	5.81164050665511e-24	374	1032	1006	2.75936	2.68984	1.46433	1.42752
Tb927.6.1500	alkyl-dihydroxyacetone phosphate synthase (DHAP)	2003	978	1032	0.488268	0.515227	-1.03426	-0.956719		g		Tb927.7.4260	hypothetical protein, conserved	2.93005	2.00916206228791e-94	297	1142	2087	3.84512	7.02694	1.94303	2.8129				Tb927.11.10140	hypothetical protein, conserved	358	146	147	0.407821	0.410615	-1.29399	-1.28414	m	g		Tb927.8.1690	serine/threonine-protein kinase, putative	1.24279	1.17580711911468e-09	483	875	1307	1.81159	2.706	0.85726	1.43616
Tb927.8.8250	amino acid transporter, putative	309	151	177	0.488673	0.572816	-1.03306	-0.803857				Tb927.9.6230	unspecified product (AK)	1.18216	0.00230451	86	335	425	3.89535	4.94186	1.96175	2.30505	m			Tb927.8.1760	hypothetical protein	202	115	83	0.569307	0.410891	-0.812721	-1.28317				Tb927.4.5310	serine/threonine-protein kinase a, putative,protein kinase, putative	1.85139	5.36627490551818e-10	420	809	1144	1.92619	2.72381	0.94575	1.44563
Tb927.8.2070	hypothetical protein, conserved	180	88	107	0.488889	0.594444	-1.03242	-0.750386	m			Tb927.11.1230	hypothetical protein, conserved	3.28919	1.23281040557924e-34	158	620	1014	3.92405	6.41772	1.97234	2.68206				Tb927.11.10480	hypothetical protein, conserved	1703	892	703	0.523782	0.412801	-0.932963	-1.27648				Tb927.11.3800	hypothetical protein, conserved	1.31696	5.26968747688048e-07	147	243	401	1.65306	2.72789	0.72514	1.44779
Tb927.2.2460	ubiquitin-conjugating enzyme e2, putative	854	418	450	0.489461	0.526932	-1.03073	-0.924311				Tb927.11.8330	hypothetical protein, conserved	2.64057	0.00122439	50	198	384	3.96	7.68	1.9855	2.94111				Tb927.8.900	splicing factor TSR1 (TSR1)	3700	2200	1528	0.594595	0.412973	-0.750022	-1.27588				Tb927.10.9220	hypothetical protein, conserved	2.4823	8.52954794129885e-45	118	253	322	2.14407	2.72881	1.10035	1.44827
Tb927.9.14200	hypothetical protein, conserved	541	265	214	0.489834	0.395564	-1.02964	-1.33802	m			Tb927.6.3480	RNA-binding protein, putative (DRBD5)	2.24537	5.2975174259909e-06	233	923	763	3.96137	3.27468	1.986	1.71135				Tb927.5.4330	dihydrolipoamide branched chain transacylase, putative	615	318	254	0.517073	0.413008	-0.95156	-1.27576	m			Tb05.5K5.220	hypothetical protein,BAC from homologous region on chr5	2.72703	3.04729709175343e-75	334	375	914	1.12275	2.73653	0.167042	1.45235
Tb927.7.4220	hypothetical protein, conserved	1480	725	600	0.489865	0.405405	-1.02954	-1.30256				Tb927.10.5250	zinc finger protein family member, putative (ZC3H32)	1.28152	0.272022	291	1175	2148	4.0378	7.38144	2.01357	2.8839				Tb927.7.920	dynein heavy chain, putative	4174	2122	1724	0.508385	0.413033	-0.976006	-1.27567				Tb927.10.14910	sarcoplasmic reticulum glycoprotein, putative,sarcalumenin precursor, putative	2.32618	5.94036762614379e-50	423	595	1158	1.40662	2.73759	0.492232	1.45291
Tb927.8.6640	hypothetical protein, conserved	851	417	603	0.490012	0.708578	-1.02911	-0.497001		g		Tb927.7.4230	hypothetical protein, conserved	1.92015	2.16212529137174e-32	222	901	1516	4.05856	6.82883	2.02097	2.77164				Tb927.10.6220	5'-3' exoribonuclease 2, putative (XRND)	985	507	407	0.514721	0.413198	-0.958138	-1.27509				Tb927.10.300	hypothetical protein, conserved	1.54021	4.5680021023755e-08	61	150	168	2.45902	2.7541	1.29808	1.46158
Tb927.11.5820	hypothetical protein, conserved	953	467	365	0.490031	0.383001	-1.02905	-1.38458	m			Tb927.3.4110	hypothetical protein, conserved	2.59896	5.46904648512574e-76	272	1123	1283	4.12868	4.71691	2.04568	2.23784				Tb927.5.3050	poly(ADP-ribose) polymerase, putative	841	427	348	0.507729	0.413793	-0.97787	-1.27302				Tb927.7.5390	hypothetical protein, conserved	1.80031	4.79675939403004e-18	357	630	987	1.76471	2.76471	0.819428	1.46713
Tb927.11.1020	ribokinase, putative	4402	2159	1655	0.490459	0.375965	-1.0278	-1.41133		g		Tb927.8.6760	IgE-dependent histamine-releasing factor, putative	3.99418	2.56137840836735e-194	301	1268	1300	4.21262	4.31894	2.07472	2.11068				Tb927.10.8410	hypothetical protein, conserved	567	312	235	0.550265	0.414462	-0.861803	-1.27069		g		Tb927.5.2390	hypothetical protein, conserved	1.03861	0.0211224	177	433	490	2.44633	2.76836	1.29062	1.46903
Tb927.11.1510	leucine rich repeat protein, putative	53	26	30	0.490566	0.566038	-1.02748	-0.82103				Tb927.10.3750	hypothetical protein, conserved	1.82134	6.59929704239266e-24	134	579	587	4.3209	4.3806	2.11133	2.13113				Tb927.8.4740	amino acid transporter, putative	436	303	181	0.694954	0.415138	-0.52501	-1.26834				Tb927.4.4540	hypothetical protein, conserved	2.05021	7.52112589334642e-18	96	255	266	2.65625	2.77083	1.40939	1.47032
Tb927.3.5620	hypothetical protein, conserved	2199	1079	952	0.490678	0.432924	-1.02715	-1.20781				Tb927.10.14890	C-terminal motor kinesin, putative (TBKIFC1)	3.50014	1.35276844154597e-172	1594	7049	7401	4.42221	4.64304	2.14477	2.21507				Tb927.9.11220	hypothetical protein, conserved	631	460	262	0.729002	0.415214	-0.456006	-1.26807	m			Tb927.11.16360	hypothetical protein, conserved	1.32387	6.39036903273256e-12	193	279	535	1.4456	2.77202	0.531664	1.47094
Tb927.4.4380	vacuolar-type proton translocating pyrophosphatase 1, putative (PPase1)	6543	3214	2587	0.491212	0.395384	-1.02558	-1.33867	m			Tb927.11.1470	65 kDa invariant surface glycoprotein-like protein	2.96418	2.68281316983404e-39	301	1339	2353	4.4485	7.81728	2.15332	2.96667				Tb927.3.2470	pumilio RNA binding protein, putative (PUF8)	1672	963	695	0.575957	0.41567	-0.795967	-1.26649				Tb927.10.4180	TFIIF-stimulated CTD phosphatase, putative	2.00631	6.32981247662768e-45	1217	2782	3401	2.28595	2.79458	1.19279	1.48263
Tb927.11.5720	hypothetical protein, conserved	464	228	215	0.491379	0.463362	-1.02509	-1.10979				Tb927.10.3600	hypothetical protein, conserved	1.24597	4.89546276096833e-06	82	366	559	4.46341	6.81707	2.15815	2.76915				Tb927.11.1980	zinc finger protein family member, putative (ZC3H41)	7478	4597	3111	0.614737	0.41602	-0.70196	-1.26527				Tb927.7.6690	hypothetical protein	1.17064	0.0630521	519	1182	1451	2.27746	2.79576	1.18742	1.48324
Tb927.8.2770	insulin receptor,Ryanodine receptor	4278	2103	2440	0.491585	0.57036	-1.02449	-0.810055	m			Tb927.5.4010	hypothetical protein	3.34894	2.64873970171308e-78	85	383	483	4.50588	5.68235	2.17181	2.50649				Tb927.10.4240	hypothetical protein, conserved	914	583	381	0.637856	0.416849	-0.648698	-1.2624	m			Tb927.1.4630	cyclin-like F-box protein (CFB1E)	1.54288	0.101218	317	949	891	2.99369	2.81073	1.58193	1.49094
Tb927.10.13280	hypothetical protein, conserved	3587	1765	1635	0.492055	0.455813	-1.02311	-1.13349				Tb927.4.4580	hypothetical protein, conserved	3.28598	4.8611453637103e-31	309	1442	2632	4.66667	8.5178	2.22239	3.09048				Tb927.11.10040	hypothetical protein, conserved	170	97	71	0.570588	0.417647	-0.809478	-1.25964	md			Tb927.7.690	zinc finger protein, putative	1.33578	0.0132951	154	257	434	1.66883	2.81818	0.738838	1.49476
Tb927.3.4940	5-histidylcysteine sulfoxide synthase, putative	797	393	409	0.493099	0.513174	-1.02005	-0.962479				Tb927.9.12570	glycerol kinase, glycosomal (glk1)	1.55056	1.66480497570515e-24	5038	24077	13514	4.77908	2.68241	2.25673	1.42353	m			Tb927.8.8240	amino acid transporter, putative	428	169	179	0.39486	0.418224	-1.34059	-1.25765				Tb927.10.6040	hypothetical protein	1.68455	1.50211779502191e-28	782	1624	2204	2.07673	2.81841	1.05431	1.49488
Tb927.9.2900	hypothetical protein, conserved	3117	1539	1244	0.493744	0.399102	-1.01816	-1.32517				Tb927.3.4230	subtilisin-like serine peptidase,serine peptidase, clan SB, family S8-like protein	2.46461	1.94926922266176e-13	768	3671	4427	4.77995	5.76432	2.25699	2.52715				Tb927.8.7530	3,2-trans-enoyl-CoA isomerase, mitochondrial precursor, putative	1866	773	781	0.414255	0.418542	-1.27141	-1.25655	m			Tb927.2.4150	hypothetical protein, conserved	2.07824	4.22793334502473e-29	240	421	679	1.75417	2.82917	0.810786	1.50038
Tb927.10.11630	hypothetical protein, conserved	328	162	169	0.493902	0.515244	-1.0177	-0.956673				Tb927.5.2000	hypothetical protein	2.12724	0.000102997	282	1357	1943	4.81206	6.89007	2.26665	2.78452				Tb927.7.3500	glutathione-S-transferase/glutaredoxin, putative	812	356	340	0.438424	0.418719	-1.1896	-1.25594	m			Tb927.8.7580	hypothetical protein, conserved	1.90126	9.50164405346647e-40	1629	3253	4614	1.99693	2.83241	0.997784	1.50203
Tb927.1.480	leucine-rich repeat protein (LRRP), putative	443	219	352	0.494357	0.794582	-1.01638	-0.331731				Tb927.5.370	75 kDa invariant surface glycoprotein, putative (ISG75)	3.14912	2.44696448129601e-110	178	866	1340	4.86517	7.52809	2.28249	2.91228				Tb927.8.6890	hypothetical protein, conserved	726	397	304	0.546832	0.418733	-0.870831	-1.2559	m			Tb927.4.4920	hypothetical protein, conserved	1.37319	2.25996750651593e-10	126	295	358	2.34127	2.84127	1.22729	1.50654
Tb927.11.2120	hypothetical protein, conserved	1854	918	750	0.495146	0.404531	-1.01408	-1.30568				Tb927.10.12100	RNA-binding protein, putative (RBP7B)	1.4473	3.94597667886738e-07	28	139	147	4.96429	5.25	2.31159	2.39232				Tb927.4.2360	hypothetical protein, conserved	998	614	418	0.61523	0.418838	-0.700801	-1.25554	m			Tb927.5.2490	hypothetical protein, conserved (pseudogene),hypothetical protein, conserved, frameshift	1.3929	6.20197861731348e-08	58	124	166	2.13793	2.86207	1.09622	1.51706
Tb927.10.7700	ABC transporter, putative	1284	636	553	0.495327	0.430685	-1.01355	-1.21529	m			Tb927.10.7090	alternative oxidase (AOX)	3.21584	1.50698902891744e-32	378	1880	1779	4.97354	4.70635	2.31427	2.23461	m	g		Tb927.10.2890	enolase	16327	9165	6845	0.56134	0.419244	-0.833053	-1.25414	m			Tb927.1.4600	cyclin-like F-box protein (CFB1D)	1.92373	0.0783502	164	404	471	2.46341	2.87195	1.30066	1.52203
Tb927.4.4550	hypothetical protein, conserved	2515	1246	1344	0.495427	0.534394	-1.01325	-0.904025				Tb927.5.360	75 kDa invariant surface glycoprotein (ISG75)	4.84569	4.3134838728276e-305	1361	6879	10446	5.05437	7.67524	2.33753	2.94021				Tb927.3.3630	elongation factor ts, putative (EF-TS)	508	244	213	0.480315	0.419291	-1.05795	-1.25398	m			Tb927.11.3760	hypothetical protein	1.42328	1.5445878916845e-16	466	1266	1341	2.71674	2.87768	1.44188	1.52491
Tb927.7.2750	protein kinase, putative	456	226	285	0.495614	0.625	-1.01271	-0.678072				Tb927.8.8000	hypothetical protein, conserved	1.89114	1.03227552298411e-29	69	352	366	5.10145	5.30435	2.35091	2.40718				Tb927.11.14780	phosphomannose isomerase, putative	1724	808	723	0.468677	0.419374	-1.09333	-1.25369		g		Tb927.4.2890	hypothetical protein, conserved	1.3104	5.11665985318375e-12	590	1032	1706	1.74915	2.89153	0.806656	1.53183
Tb927.7.2170	hypothetical protein, conserved	3268	1620	1387	0.495716	0.424419	-1.01241	-1.23644				Tb927.10.14140	pyruvate kinase 1 (PYK1)	3.15092	2.47483388453277e-140	2733	13964	12631	5.1094	4.62166	2.35315	2.20841				Tb927.11.18680	dynein light chain LC8, putative (DYNLL1)	212	254	89	1.19811	0.419811	0.260764	-1.25219				Tb927.7.5900	ATG8/AUT7/APG8/PAZ2, putative,ubiquitin-like protein (ATG8A)	1.30313	1.49815493410613e-10	257	550	744	2.14008	2.89494	1.09766	1.53353
Tb927.10.3590	hypothetical protein, conserved	506	251	289	0.496047	0.571146	-1.01145	-0.808068	m			Tb08.27P2.90	hypothetical protein,BAC from homologous region on chr8	7.71245	1.68677268234247e-126	368	1889	1775	5.13315	4.82337	2.35985	2.27004				Tb927.11.1070	glycosomal transporter (GAT3), putative	1765	700	742	0.396601	0.420397	-1.33424	-1.25018		g		Tb927.9.13080	hypothetical protein, unlikely	2.1859	2.37961528819257e-18	339	805	984	2.37463	2.90265	1.2477	1.53737
Tb927.3.4160	hypothetical protein, conserved	760	377	367	0.496053	0.482895	-1.01143	-1.05022				Tb927.7.6880	hypothetical protein, conserved	1.88202	4.86496615248673e-12	158	846	2524	5.35443	15.9747	2.42073	3.99772				Tb927.9.6060	2Fe-2S iron-sulfur cluster binding domain containing protein, putative	604	290	255	0.480132	0.422185	-1.0585	-1.24405				Tb927.8.5080	hypothetical protein, conserved	1.91845	5.50417763563561e-34	303	651	881	2.14851	2.90759	1.10334	1.53982
Tb927.9.5840	unspecified product (TRYP1)	1420	705	373	0.496479	0.262676	-1.0102	-1.92864				Tb927.5.390	75 kDa invariant surface glycoprotein, putative	3.95762	2.91204559437739e-180	255	1390	2379	5.45098	9.32941	2.44652	3.22179				Tb927.9.14410	RNA 3'-terminal phosphate cyclase-like protein	348	198	147	0.568966	0.422414	-0.813587	-1.24327				Tb927.11.6120	ABC transporter, putative	2.26611	0.00716155	186	262	547	1.4086	2.94086	0.494264	1.55624
Tb927.1.490	hypothetical protein	163	81	121	0.496933	0.742331	-1.00888	-0.429865				Tb927.8.8030	hypothetical protein, conserved	1.47215	6.03474672310253e-09	85	479	452	5.63529	5.31765	2.49449	2.41079				Tb927.11.1560	1,2-Dihydroxy-3-keto-5-methylthiopentene dioxygenase, putative	1052	408	445	0.387833	0.423004	-1.36649	-1.24126				Tb927.5.3320	protein kinase, putative	1.88712	5.44838152054096e-17	576	1289	1718	2.23785	2.98264	1.16211	1.57659
Tb927.10.9820	mitochondrial intermediate peptidase, putative,metallo-peptidase, Clan MA(E) Family M3	1285	639	527	0.497276	0.410117	-1.00788	-1.28589	m			Tb927.8.5270	hypothetical protein, conserved	1.25007	2.28559273335798e-05	36	208	282	5.77778	7.83333	2.53051	2.96963				Tb927.9.9660	hypothetical protein, conserved	2087	1092	883	0.523239	0.423095	-0.934458	-1.24095	m			Tb927.2.3880	heterogeneous nuclear ribonucleoprotein H/F, putative (HNRNPH)	1.53062	0.106476	296	943	883	3.18581	2.98311	1.67166	1.57682
Tb927.11.12850	oligopeptidase b,serine peptidase, clan SC, family S9A-like protein (OPB)	2861	1423	1106	0.497379	0.386578	-1.00758	-1.37117	m			Tb927.4.3640	protein phosphatase 1, putative	2.22475	4.97318876504482e-43	170	1051	942	6.18235	5.54118	2.62816	2.47019				Tb927.8.4810	prohibitin 1 (PHB1)	795	519	337	0.65283	0.423899	-0.61522	-1.23821	m			Tb927.10.1040	serine carboxypeptidase III precursor, putative,serine carboxypeptidase (CBP1) precursor, putative,serine peptidase, Clan SC, Family S10 (CBP1)	4.68	4.68706093107385e-161	951	2094	2850	2.20189	2.99685	1.13874	1.58344
Tb927.6.2890	single strand-specific nuclease, putative	575	286	228	0.497391	0.396522	-1.00755	-1.33453				Tb927.11.7550	hypothetical protein, conserved	3.01876	1.37582229074669e-95	148	923	1489	6.23649	10.0608	2.64073	3.33067				Tb927.10.12430	hypothetical protein, conserved	1971	1000	836	0.507357	0.42415	-0.978928	-1.23735				Tb927.10.13790	hypothetical protein, conserved	2.02959	9.53374622109915e-47	957	1812	2870	1.89342	2.99896	0.920992	1.58446
Tb927.7.5940	Protein Associated with Differentiation (TbPAD2)	3374	1681	1195	0.498222	0.354179	-1.00514	-1.49745	m			Tb927.5.610	acidic phosphatase, putative	3.55223	2.71085469741166e-142	136	856	1711	6.29412	12.5809	2.654	3.65316				Tb927.7.2170	hypothetical protein, conserved	3268	1620	1387	0.495716	0.424419	-1.01241	-1.23644				Tb927.9.2950	hypothetical protein, unlikely	1.58017	2.27333486387877e-14	97	235	291	2.42268	3	1.2766	1.58496
Tb927.8.7120	squalene synthase, putative	1251	624	824	0.498801	0.658673	-1.00346	-0.602366	m			Tb927.3.4100	hypothetical protein, conserved	3.21396	3.18047887854658e-130	350	2236	2134	6.38857	6.09714	2.67549	2.60813				Tb927.6.2780	U3 small nuclear ribonucleoprotein (snRNP), putative	450	251	191	0.557778	0.424444	-0.842238	-1.23635				Tb927.9.4500	heat shock protein, putative,HSP70-like protein	2.61764	1.71799859060826e-88	1265	1739	3799	1.3747	3.00316	0.459121	1.58648	m
Tb927.10.760	hypothetical protein, conserved	459	229	230	0.498911	0.501089	-1.00315	-0.99686	m			Tb08.27P2.70	hypothetical protein,BAC from homologous region on chr8	1.50236	0.0414738	106	684	561	6.45283	5.29245	2.68993	2.40394				Tb927.10.13000	cAMP phosphodiesterase A, putative (PDEA)	869	413	369	0.475259	0.424626	-1.07321	-1.23574				Tb927.4.1390	hypothetical protein, conserved	1.05613	4.27065957797942e-06	573	1312	1723	2.2897	3.00698	1.19516	1.58832
Tb927.8.6730	hypothetical protein, conserved	71	142	502	2	7.07042	1	2.8218				Tb927.4.3630	protein phosphatase 1, putative	2.6602	8.84650190268473e-75	266	1784	1854	6.70677	6.96992	2.74562	2.80114				Tb927.10.14240	N-myristoyltransferase (NMT)	1740	940	739	0.54023	0.424713	-0.888355	-1.23544				Tb927.1.4520	hypothetical protein, conserved	1.52693	1.01791023864631e-16	312	677	939	2.16987	3.00962	1.11761	1.58958
Tb927.11.7080	acidocalcisomal pyrophosphatase	661	1323	1191	2.00151	1.80182	1.00109	0.849451				Tb927.5.630	acidic phosphatase, putative	3.80043	4.7803605496987e-192	553	3929	7963	7.10488	14.3996	2.82881	3.84796				Tb927.9.8410	chaperone protein DNAj, putative	1648	994	700	0.603155	0.424757	-0.729398	-1.23529	m			Tb927.10.6050	clathrin heavy chain (CHC)	1.556	0.000319446	4444	10487	13431	2.35981	3.02228	1.23867	1.59564
Tb927.10.13540	RNA-binding protein, putative (RBP12)	363	728	1201	2.00551	3.30854	1.00397	1.72619				Tb927.8.5910	hypothetical protein	2.41578	4.05434883018968e-36	67	482	590	7.19403	8.80597	2.8468	3.13848				Tb927.8.5880	eukaryotic translation initiation factor 1A, putative	975	607	415	0.622564	0.425641	-0.683706	-1.23229				Tb927.11.15870	hypothetical protein, conserved	2.28041	5.67830313927751e-53	435	1068	1322	2.45517	3.03908	1.29582	1.60363	m
Tb927.9.6530	unspecified product	616	1238	1302	2.00974	2.11364	1.00701	1.07973		g		Tb927.3.2610	GPI inositol deacylase 2 (GPIdeAc2)	2.93794	2.31284829328301e-74	102	767	970	7.51961	9.5098	2.91066	3.24942				Tb927.10.12400	membrane transporter protein, putative	223	115	95	0.515695	0.426009	-0.95541	-1.23104				Tb927.11.5040	leucine-rich repeat protein (LRRP), putative	1.23818	4.51495541549438e-10	458	1072	1395	2.34061	3.04585	1.22689	1.60685
Tb927.7.1930	nucleoside diphosphatase, putative,ectonucleoside triphosphate diphosphohydrolase 5, putative	89	179	441	2.01124	4.95506	1.00808	2.3089				Tb927.8.7780	hypothetical protein, conserved	2.53891	5.76987359833626e-18	98	744	1118	7.59184	11.4082	2.92445	3.51199				Tb927.9.7700	palmitoyl acyltransferase 1, putative	474	277	202	0.584388	0.42616	-0.775001	-1.23053				Tb927.8.5140	diacylglycerol kinase, putative	2.11597	7.71949348570785e-41	245	591	747	2.41224	3.04898	1.27038	1.60833
Tb927.10.2390	protein kinase, putative,casein kinase I, putative	87	175	205	2.01149	2.35632	1.00827	1.23654				Tb927.7.6490	hypothetical protein, conserved	4.61909	4.47830458497846e-215	120	981	3231	8.175	26.925	3.03122	4.75087				Tb927.11.3750	NADH-cytochrome b5 reductase, putative (B5R)	417	203	178	0.486811	0.426859	-1.03857	-1.22817	m			Tb927.8.8150	hypothetical protein, conserved	1.66839	3.70817264554193e-22	136	385	415	2.83088	3.05147	1.50125	1.6095
Tb927.9.11060	hypothetical protein, unlikely	60	121	79	2.01667	1.31667	1.01197	0.39689				Tb927.7.6600	hypothetical protein, conserved	3.44126	1.03234895116912e-126	156	1289	3200	8.26282	20.5128	3.04663	4.35845				Tb927.7.3620	tyrosyl-tRNA synthetase, putative	1664	911	711	0.547476	0.427284	-0.869132	-1.22673				Tb927.8.4770	small GTP-binding protein Rab18 (TbRAB18)	1.85239	1.90976553327746e-18	184	332	565	1.80435	3.07065	0.851477	1.61855	m
Tb927.9.1640	hypothetical protein, conserved	49	99	68	2.02041	1.38776	1.01465	0.472753				Tb927.8.7970	hypothetical protein	2.76288	4.19519197421329e-08	97	815	737	8.40206	7.59794	3.07074	2.92561				Tb927.10.10850	argonaute-like protein (AGO1)	1263	652	541	0.516231	0.428345	-0.953911	-1.22315				Tb09.v4.0015	hypothetical protein,chrIX additional, unordered contigs	2.02835	7.78286908321422e-08	96	254	295	2.64583	3.07292	1.40372	1.61961
Tb927.4.3980	chaperone protein DNAj, putative	138	279	363	2.02174	2.63043	1.0156	1.3953				Tb927.10.12800	zinc finger protein family member, putative (ZC3H38)	3.95484	1.00127329653394e-26	96	837	1048	8.71875	10.9167	3.12412	3.44846				Tb927.6.4370	eukaryotic translation initiation factor 3 subunit 7-like protein	2511	1337	1076	0.532457	0.428515	-0.909263	-1.22258				Tb927.1.1500	hypothetical protein, conserved	1.79933	0.0580236	90	283	279	3.14444	3.1	1.65281	1.63227
Tb927.7.6300	hypothetical protein, conserved	42	85	55	2.02381	1.30952	1.01707	0.389042				Tb927.10.12790	hypothetical protein	2.98407	1.84580999717573e-83	39	393	391	10.0769	10.0256	3.33298	3.32562				Tb927.8.6580	succinate dehydrogenase flavoprotein, putative	1703	975	731	0.572519	0.429243	-0.804604	-1.22014	m			Tb927.9.5230	hypothetical protein, unlikely	2.03789	1.77252989155413e-29	141	442	438	3.13475	3.10638	1.64835	1.63524
Tb927.9.2280	hypothetical protein, conserved	253	513	432	2.02767	1.70751	1.01982	0.771894				Tb927.8.4060	flagellum-adhesion glycoprotein, putative	4.31542	3.25212467478382e-232	404	4131	6353	10.2252	15.7252	3.35406	3.97501				Tb927.8.4380	hypothetical protein, conserved	1018	518	437	0.508841	0.429273	-0.974714	-1.22003	m,POMP40			Tb927.10.1770	hypothetical protein	3.37039	1.60390325825762e-46	65	86	202	1.32308	3.10769	0.403897	1.63584
Tb927.1.2160	calpain-like protein fragment, putative	69	140	108	2.02899	1.56522	1.02076	0.646363	m			Tb927.8.1460	hypothetical protein, conserved	1.55615	6.38148947183378e-14	124	1318	990	10.629	7.98387	3.40994	2.99709				Tb927.6.3630	sphingosine 1-phosphate lyase, putative (SPL)	694	366	298	0.527378	0.429395	-0.923092	-1.21962	m			Tb927.9.15870	hypothetical protein	2.30292	1.13609736384356e-48	242	506	755	2.09091	3.11983	1.06413	1.64147
Tb927.10.1030	serine carboxypeptidase III precursor, putative,serine peptidase, Clan SC, Family S10 (CBP1)	291	592	556	2.03436	1.91065	1.02458	0.934066				Tb927.4.1230	hypothetical protein	4.66613	5.15034435905162e-156	161	2444	3293	15.1801	20.4534	3.92411	4.35427				Tb927.10.7700	ABC transporter, putative	1284	636	553	0.495327	0.430685	-1.01355	-1.21529	m			Tb927.7.4110	kinesin, putative	1.0716	0.219379	81	209	254	2.58025	3.1358	1.36751	1.64883
Tb927.11.11600	hypothetical protein, conserved	280	570	614	2.03571	2.19286	1.02554	1.13281				Tb927.5.286b	adenosine transporter 1 (AT1)	1.61234	1.62606330940857e-11	88	1472	1048	16.7273	11.9091	4.06413	3.57399				Tb927.5.2510	hypothetical protein, conserved	1661	750	717	0.451535	0.431668	-1.14709	-1.21201				Tb927.10.10240	procyclin-associated gene 1 (PAG1) protein (PAG1)	1.67922	9.68979358689406e-11	1059	1589	3326	1.50047	3.1407	0.585417	1.65109
Tb927.1.3550	hypothetical protein	28	57	68	2.03571	2.42857	1.02554	1.28011																		Tb927.11.1270	hypothetical protein, conserved	1014	632	438	0.623274	0.431953	-0.682061	-1.21105				Tb927.11.5080	hypothetical protein, conserved	1.58808	7.58049278501246e-12	68	168	214	2.47059	3.14706	1.30485	1.654
Tb927.11.4670	hypothetical protein, conserved	129	263	286	2.03876	2.21705	1.02769	1.14864																		Tb927.11.7900	mitochondrial RNA binding protein,RBP16,RNA- binding protein of 16 kDa (RBP16)	4389	2835	1899	0.645933	0.432673	-0.630544	-1.20865	m			Tb927.8.6100	hypothetical protein, conserved	1.47167	6.86557721212651e-18	543	1420	1734	2.6151	3.19337	1.38687	1.67508
Tb927.3.5210	hypothetical protein, conserved	73	149	221	2.0411	3.0274	1.02934	1.59808																		Tb927.3.5620	hypothetical protein, conserved	2199	1079	952	0.490678	0.432924	-1.02715	-1.20781				Tb927.10.14160	aquaporin 3, putative	4.37236	2.39210009711653e-141	220	549	703	2.49545	3.19545	1.3193	1.67602
Tb927.8.2320	hypothetical protein	72	147	79	2.04167	1.09722	1.02975	0.133856																		Tb927.9.7670	hypothetical protein, conserved	960	484	416	0.504167	0.433333	-0.988027	-1.20645				Tb927.4.4020	amino acid transporter, putative	3.12844	2.17939022921678e-100	240	575	767	2.39583	3.19583	1.26053	1.67619
Tb927.11.10830	hypothetical protein	59	121	80	2.05085	1.35593	1.03622	0.439285																		Tb927.6.1860	hypothetical protein, conserved	593	247	257	0.416526	0.43339	-1.26352	-1.20626	m			Tb927.9.13070	predicted heat shock factor binding protein	1.71522	7.73192155475912e-15	97	330	311	3.40206	3.20619	1.76641	1.68086
Tb927.1.4640	hypothetical protein, unlikely	343	704	657	2.05248	1.91545	1.03737	0.937685																		Tb927.3.2180	hypothetical protein, conserved	1460	1152	633	0.789041	0.433562	-0.341828	-1.20569	m			Tb927.9.12740	hypothetical protein, conserved	1.2837	0.000239954	90	263	289	2.92222	3.21111	1.54707	1.68307
Tb927.11.9470	ADP-ribosylation factor GTPase activating protein, putative	388	797	765	2.05412	1.97165	1.03852	0.979403																		Tb927.11.15750	AMP deaminase, putative	980	526	425	0.536735	0.433673	-0.897719	-1.20532				Tb927.2.2490	hypothetical protein	2.40745	4.24836029910376e-32	131	391	424	2.98473	3.23664	1.5776	1.6945
Tb927.10.1230	hypothetical protein, conserved	232	477	554	2.05603	2.38793	1.03986	1.25576																		Tb927.8.1510	ATP-dependent DEAD/H RNA helicase, putative	2252	1487	977	0.660302	0.433837	-0.598802	-1.20478				Tb927.8.5050	hypothetical protein, conserved	1.36885	0.000385458	221	580	722	2.62443	3.26697	1.39201	1.70795
Tb927.10.11880	hypothetical protein, conserved	496	1025	1142	2.06653	2.30242	1.04721	1.20315																		Tb927.7.280	cyclophilin-type peptidyl-prolyl cis-trans isomerase, putative (PPIase)	447	313	194	0.700224	0.434004	-0.514112	-1.20422	m			Tb927.6.3480	RNA-binding protein, putative (DRBD5)	2.24537	5.2975174259909e-06	233	923	763	3.96137	3.27468	1.986	1.71135
Tb927.4.1000	hypothetical protein, conserved	448	927	1130	2.0692	2.52232	1.04907	1.33475																		Tb927.11.15080	hypothetical protein, conserved	700	311	304	0.444286	0.434286	-1.17044	-1.20328		g		Tb927.3.4070	hypothetical protein, conserved	5.07081	1.67344120464773e-312	658	1959	2176	2.9772	3.30699	1.57396	1.72552	m
Tb927.4.3050	hypothetical protein	56	116	101	2.07143	1.80357	1.05063	0.850857																		Tb927.11.13930	U3 small nucleolar ribonucleoprotein protein IMP3, putative	414	242	180	0.584541	0.434783	-0.774624	-1.20163				Tb927.10.5690	procyclin-associated gene 2 (PAG2) protein, putative	5.69399	1.34274993790392e-201	13	29	43	2.23077	3.30769	1.15754	1.72583
Tb927.2.5440	hypothetical protein, conserved	420	870	923	2.07143	2.19762	1.05063	1.13594																		Tb927.1.3200	SGT1-like protein, putative	563	270	245	0.479574	0.435169	-1.06018	-1.20035				Tb927.10.13540	RNA-binding protein, putative (RBP12)	1.87806	9.21903297102992e-29	363	728	1201	2.00551	3.30854	1.00397	1.72619
Tb927.8.2450	hypothetical protein, conserved	461	956	894	2.07375	1.93926	1.05224	0.955508																		Tb927.3.2080	hypothetical protein, conserved	406	195	177	0.480296	0.435961	-1.05801	-1.19773	m			Tb927.10.4160	predicted zinc finger protein	1.80332	1.99678156558797e-22	148	369	496	2.49324	3.35135	1.31802	1.74474
Tb927.10.6040	hypothetical protein	782	1624	2204	2.07673	2.81841	1.05431	1.49488																		Tb927.9.4190	fatty acyl CoA syntetase 1 (ACS1)	2174	862	948	0.396504	0.436063	-1.33459	-1.19739		g		Tb927.8.7440	lipase, putative	1.44444	4.4979101656583e-16	469	1266	1579	2.69936	3.36674	1.43262	1.75135
Tb927.10.1470	hypoxanthine-guanine phosphoribosyltransferase (HGPRT)	536	1115	1048	2.08022	1.95522	1.05674	0.967334																		Tb927.8.7600	amino acid transporter, putative	3213	1194	1402	0.371615	0.436352	-1.42812	-1.19643				Tb927.3.2460	hypothetical protein, conserved	1.02785	0.00109188	116	373	391	3.21552	3.37069	1.68505	1.75304
Tb927.8.6700	hypothetical protein, conserved	84	175	242	2.08333	2.88095	1.05889	1.52655																		Tb927.5.3330	hypothetical protein, conserved	3419	1306	1492	0.381983	0.436385	-1.38842	-1.19633				Tb927.8.7280	hypothetical protein, conserved	1.65565	6.42473138063889e-18	237	605	800	2.55274	3.37553	1.35205	1.75511
Tb927.3.2360	hypothetical protein, conserved	173	361	364	2.08671	2.10405	1.06123	1.07317																		Tb927.8.650	cation-transporting ATPase, putative	2995	1826	1310	0.609683	0.437396	-0.713869	-1.19299	m	g		Tb927.4.2760	hypothetical protein, conserved	1.85293	3.00505090052196e-31	471	1273	1593	2.70276	3.38217	1.43443	1.75795
Tb927.8.2970	hypothetical protein, conserved	422	881	719	2.08768	1.70379	1.0619	0.768749																		Tb927.10.3790	hypothetical protein, conserved	3673	1672	1609	0.455214	0.438062	-1.13538	-1.19079				Tb927.10.2850	hypothetical protein	1.43975	6.26400768115739e-10	64	164	217	2.5625	3.39062	1.35755	1.76155
Tb927.9.15870	hypothetical protein	242	506	755	2.09091	3.11983	1.06413	1.64147																		Tb927.1.1370	rRNA biogenesis protein, putative	684	369	300	0.539474	0.438596	-0.890376	-1.18903				Tb927.11.11710	hypothetical protein, conserved	2.35943	5.09687684911251e-47	258	552	875	2.13953	3.39147	1.0973	1.76191
Tb927.7.1300	protein disulfide isomerase, putative	934	1953	1731	2.09101	1.85332	1.0642	0.890111	m																	Tb927.9.4230	fatty acyl CoA synthetase 4 (ACS4)	711	298	312	0.419128	0.438819	-1.25454	-1.1883				Tb927.4.4790	hypothetical protein, conserved	2.06402	8.20424773531768e-33	217	396	738	1.82488	3.40092	0.867805	1.76593
Tb927.7.6220	protein kinase, putative	197	413	1066	2.09645	5.41117	1.06795	2.43594																		Tb927.8.2540	3-ketoacyl-CoA thiolase, putative	5608	2973	2464	0.530136	0.439372	-0.915567	-1.18648	m			Tb927.9.10650	hypothetical protein	2.95501	8.36999885268199e-60	75	148	257	1.97333	3.42667	0.980635	1.77681
Tb927.1.2850	pteridine transporter, putative	93	195	175	2.09677	1.88172	1.06817	0.912052																		Tb927.11.16570	ATP-dependent DEAD/H RNA helicase, putative	1271	768	559	0.604249	0.439811	-0.726786	-1.18504				Tb927.7.6560	hypothetical protein, conserved	2.10809	1.64991755466344e-35	155	253	533	1.63226	3.43871	0.706869	1.78187
Tb927.11.900	isocitrate dehydrogenase, putative (IDH)	531	1114	1112	2.09793	2.09416	1.06897	1.06637	m	g																Tb927.5.3090	hypothetical protein, conserved	1588	896	699	0.564232	0.440176	-0.82564	-1.18385	m			Tb927.3.3380	TFIIF-stimulated CTD phosphatase, putative	2.38484	3.75300764125004e-37	92	305	317	3.31522	3.44565	1.7291	1.78478
Tb05.5K5.160	hypothetical protein, conserved,BAC from homologous region on chr5	432	907	384	2.09954	0.888889	1.07007	-0.169925																		Tb927.9.15060	rRNA processing protein, putative	602	354	265	0.58804	0.440199	-0.766014	-1.18377				Tb927.6.3000	fatty acid desaturase, putative,sphingolipid delta 4 desaturase, putative	1.79106	9.58738001550085e-31	581	2122	2003	3.65232	3.4475	1.86881	1.78555
Tb927.9.6490	hypothetical protein, unlikely	60	126	103	2.1	1.71667	1.07039	0.77961																		Tb927.4.970	hypothetical protein, conserved	118	61	52	0.516949	0.440678	-0.951906	-1.1822				Tb927.10.6740	hypothetical protein, conserved	3.21197	5.77480517176784e-77	238	337	821	1.41597	3.44958	0.501787	1.78642
Tb927.7.180	hypothetical protein	127	267	1519	2.10236	11.9606	1.07201	3.58022																		Tb927.7.2210	hypothetical protein, conserved	1333	698	589	0.523631	0.44186	-0.933378	-1.17834				Tb927.9.11810	membrane transporter protein, putative	1.51215	3.02441147849642e-14	206	435	711	2.11165	3.45146	1.07837	1.78721
Tb927.3.2920	hypothetical protein, conserved	38	80	71	2.10526	1.86842	1.074	0.90182																		Tb927.10.14170	Aquaporin 2	1162	550	515	0.473322	0.443201	-1.07911	-1.17397	m			Tb927.5.3660	hypothetical protein, conserved	2.08524	9.83838292824434e-36	172	450	595	2.61628	3.4593	1.38752	1.79048
Tb927.10.13490	serine/threonine kinase, putative	431	910	1162	2.11137	2.69606	1.07818	1.43085																		Tb927.6.4470	prozyme,S-adenosylmethionine decarboxylaseregulator	3883	1844	1721	0.474891	0.443214	-1.07433	-1.17392				Tb927.4.4420	adenylyl cyclase, pseudogene, putative,adenylyl cyclase, frameshift	1.56849	7.19011228332284e-20	289	811	1000	2.80623	3.46021	1.48863	1.79086
Tb927.9.11810	membrane transporter protein, putative	206	435	711	2.11165	3.45146	1.07837	1.78721																		Tb927.8.8290	amino acid transporter AATP5	674	266	299	0.394659	0.44362	-1.34132	-1.1726				Tb927.7.7160	kinetoplastid-specific dual specificity phosphatase, putative	1.12925	0.00856594	465	1213	1616	2.6086	3.47527	1.38328	1.79712
Tb927.9.9380	sphingomyelin/ceramide phosphorylethanolamine synthase, bifunctional (SLS4)	255	539	547	2.11373	2.1451	1.07979	1.10104																		Tb927.9.11580	Gim5A protein,glycosomal membrane protein (gim5A)	3419	2698	1517	0.78912	0.443697	-0.341684	-1.17235	m	g		Tb927.5.1810	lysosomal/endosomal membrane protein p67 (p67)	1.82885	5.44028109231841e-39	5874	16676	20427	2.83895	3.47753	1.50536	1.79806
Tb927.7.2650	hypothetical protein, conserved	1763	3729	3298	2.11514	1.87067	1.08076	0.903559																		Tb927.11.8270	hypothetical protein, conserved	1149	665	510	0.578764	0.443864	-0.788953	-1.17181				Tb927.10.6720	hypothetical protein, conserved	3.58582	4.81455617259606e-121	426	608	1495	1.42723	3.50939	0.513218	1.81122
Tb927.7.6190	hypothetical protein, conserved	281	595	720	2.11744	2.56228	1.08232	1.35743																		Tb927.3.4880	hypothetical protein, conserved	333	209	148	0.627628	0.444444	-0.672019	-1.16993				Tb927.11.6910	hypothetical protein, conserved	2.19419	3.35142239249281e-40	210	553	739	2.63333	3.51905	1.39689	1.81519
Tb927.9.14660	SLACS reverse transcriptase, putative	209	443	888	2.11962	4.2488	1.0838	2.08706																		Tb927.5.950	monothiol glutaredoxin, putative	881	467	392	0.530079	0.444949	-0.915719	-1.16829				Tb927.10.2500	hypothetical protein, conserved	1.24268	1.48100723063673e-06	198	647	697	3.26768	3.5202	1.70827	1.81566
Tb927.6.1980	hypothetical protein, conserved	284	602	686	2.11972	2.41549	1.08387	1.27232																		Tb927.10.540	ATP-dependent DEAD/H RNA helicase, putative,DEAD box RNA helicase, putative	4242	3106	1889	0.732202	0.445309	-0.449687	-1.16712				Tb927.3.4670	cdc2-related kinase, putative,cell division control protein, putative (CRK10)	1.61885	9.56798187141842e-20	114	216	404	1.89474	3.54386	0.921997	1.82532
Tb927.8.6720	hypothetical protein, conserved	75	159	668	2.12	8.90667	1.08406	3.15489																		Tb927.8.4820	eukaryotic translation initation factor 4 gamma, putative	3191	1818	1422	0.569727	0.445628	-0.811656	-1.16609				Tb927.11.12700	hypothetical protein, conserved	2.30777	2.86346277823817e-36	209	326	742	1.55981	3.55024	0.641369	1.82792
Tb927.10.8570	hypothetical protein, conserved	233	494	555	2.12017	2.38197	1.08418	1.25216																		Tb927.7.610	mitochondrial DNA ligase homolog, LIG k-alpha	2218	1168	989	0.526601	0.445897	-0.925219	-1.16522	m			Tb927.8.6590	hypothetical protein, conserved	1.6164	4.79473783088226e-18	200	604	713	3.02	3.565	1.59455	1.8339
Tb927.10.13610	hypothetical protein, conserved	732	1553	1662	2.12158	2.27049	1.08514	1.183																		Tb927.4.2010	acyl-CoA binding protein, putative (ACBP)	399	267	178	0.669173	0.446115	-0.579549	-1.16451		g		Tb927.11.7010	protein kinase, putative	1.52947	0.0562359	193	535	694	2.77202	3.59585	1.47094	1.84633
Tb927.1.230	hypothetical protein, unlikely	40	85	88	2.125	2.2	1.08746	1.1375																		Tb927.8.5090	DNA-directed RNA polymerase I largest subunit (RPA190)	4051	2176	1808	0.537151	0.44631	-0.8966	-1.16388				Tb927.9.2700	hypothetical protein, conserved	1.75278	3.13963340154944e-19	124	389	446	3.1371	3.59677	1.64943	1.8467
Tb927.9.15480	hypothetical protein	198	421	486	2.12626	2.45455	1.08832	1.29546																		Tb927.11.15010	serine/threonine-protein kinase, putative	475	173	212	0.364211	0.446316	-1.45716	-1.16386				Tb927.10.13070	hypothetical protein, conserved	2.68645	2.52616869874923e-32	330	783	1187	2.37273	3.59697	1.24655	1.84678
Tb927.9.11650	hypothetical protein, unlikely	23	49	46	2.13043	2	1.09115	1																		Tb927.9.6090	PTP1-interacting protein, 39 kDa	3642	1597	1626	0.438495	0.446458	-1.18937	-1.1634	m	g		Tb927.9.5220	hypothetical protein, conserved	1.31714	1.27964677338543e-05	54	189	195	3.5	3.61111	1.80735	1.85244
Tb927.11.1350	calcium uniporter protein, mitochondrial	142	303	352	2.1338	2.47887	1.09343	1.30968																		Tb927.9.11270	T-complex protein 1, eta subunit, putative,t- complex protein 1 (eta subunit), putative (TCP-1-eta)	4893	3483	2185	0.711833	0.446556	-0.490389	-1.16309				Tb927.2.2770	hypothetical protein, conserved	1.41982	1.37249660920295e-15	208	595	757	2.86058	3.63942	1.51631	1.86371
Tb927.10.4670	hypothetical protein, conserved	184	393	336	2.13587	1.82609	1.09482	0.868755																		Tb927.8.1860	pitrilysin-like metalloprotease,metallo-peptidase, Clan ME, Family M16C	1444	766	645	0.530471	0.446676	-0.914654	-1.1627	m			Tb927.10.10210	procyclin-associated gene 4 (PAG4) protein (PAG4)	2.95928	3.83944865172931e-15	258	722	945	2.79845	3.66279	1.48463	1.87294
Tb927.5.2490	hypothetical protein, conserved (pseudogene),hypothetical protein, conserved, frameshift	58	124	166	2.13793	2.86207	1.09622	1.51706																		Tb927.11.16020	RNA-binding protein, putative (DRBD10)	1110	666	496	0.6	0.446847	-0.736966	-1.16215				Tb927.6.3120	chaperone protein DNAj, putative	2.48606	2.4446260045722e-47	64	158	236	2.46875	3.6875	1.30378	1.88264
Tb927.4.2700	hydroxymethylglutaryl-CoA synthase, putative	251	537	593	2.13944	2.36255	1.09723	1.24034	m																	Tb927.10.10670	kinetoplastid-specific dual specificity phosphatase, putative	477	195	214	0.408805	0.448637	-1.29052	-1.15638				Tb927.6.3620	zinc finger protein, putative	2.00135	2.72684220955496e-29	172	392	635	2.27907	3.69186	1.18845	1.88435
Tb927.11.11710	hypothetical protein, conserved	258	552	875	2.13953	3.39147	1.0973	1.76191																		Tb927.11.600	hypothetical protein, conserved	884	789	397	0.892534	0.449095	-0.164021	-1.15491	m			Tb927.6.4390	kinesin, putative	1.61056	8.01086984623219e-21	867	2136	3209	2.46367	3.70127	1.30081	1.88802	m
Tb927.9.1500	protein kinase, putative	551	1179	1305	2.13975	2.36842	1.09744	1.24393																		Tb927.10.8050	TFIIF-stimulated CTD phosphatase, putative	278	159	125	0.571942	0.44964	-0.806058	-1.15316				Tb927.10.8830	hypothetical protein, conserved	1.80202	1.26169908849855e-07	590	1507	2185	2.55424	3.70339	1.35289	1.88885	m
Tb927.7.5900	ATG8/AUT7/APG8/PAZ2, putative,ubiquitin-like protein (ATG8A)	257	550	744	2.14008	2.89494	1.09766	1.53353																		Tb927.8.1270	hypothetical protein, conserved	1607	890	723	0.553827	0.449907	-0.852493	-1.1523				Tb927.10.5510	endonuclease/exonuclease/phosphatase, putative	1.70197	5.67200217294063e-22	231	624	859	2.7013	3.71861	1.43365	1.89477
Tb927.10.9220	hypothetical protein, conserved	118	253	322	2.14407	2.72881	1.10035	1.44827																		Tb927.3.1600	hypothetical protein, conserved	520	263	234	0.505769	0.45	-0.983449	-1.152	m			Tb927.5.420	hypothetical protein	1.68502	1.90575028064907e-17	243	802	924	3.30041	3.80247	1.72265	1.92694
Tb927.4.960	hypothetical protein, conserved	347	744	921	2.14409	2.65418	1.10037	1.40827																		Tb927.10.9120	hypothetical protein, conserved	333	205	150	0.615616	0.45045	-0.699898	-1.15056				Tb927.8.8140	small GTP-binding rab protein, putative	2.14407	8.79783876980067e-21	72	177	276	2.45833	3.83333	1.29768	1.9386
Tb927.3.600	hypothetical protein	69	148	413	2.14493	5.98551	1.10093	2.58147																		Tb927.10.3300	hypothetical protein, conserved	333	174	150	0.522523	0.45045	-0.936435	-1.15056				Tb927.5.890	oligosaccharyl transferase subunit, putative	2.67481	8.370545547258e-72	751	2733	2897	3.63915	3.85752	1.8636	1.94767
Tb927.9.11030	protein kinase A catalytic subunit isoform 2,protein kinase A catalytic subunit (PKAC2)	48	103	114	2.14583	2.375	1.10154	1.24793		g																Tb927.6.2650	hypothetical protein, conserved	470	278	212	0.591489	0.451064	-0.757576	-1.1486				Tb927.4.2210	hypothetical protein, conserved	1.43127	1.59057695321956e-17	1015	2398	3922	2.36256	3.86404	1.24035	1.95011
Tb927.8.5080	hypothetical protein, conserved	303	651	881	2.14851	2.90759	1.10334	1.53982																		Tb927.8.1370	hypothetical protein, conserved	133	125	60	0.93985	0.451128	-0.0894982	-1.14839		g		Tb927.11.5210	hypothetical protein, conserved	1.82842	4.37912545157712e-23	112	353	433	3.15179	3.86607	1.65617	1.95087
Tb927.11.4040	hypothetical protein, conserved	218	470	536	2.15596	2.45872	1.10833	1.2979																		Tb927.5.2570	translation initiation factor, putative (EIF3B)	2437	1580	1100	0.648338	0.451375	-0.625182	-1.1476				Tb927.9.12980	hypothetical protein, conserved	1.6481	7.04865922290385e-24	376	1040	1456	2.76596	3.87234	1.46778	1.95321
Tb927.5.1780	hypothetical protein, conserved	1025	2211	1609	2.15707	1.56976	1.10908	0.65054	m																	Tb927.1.2370	beta tubulin	101753	80605	45959	0.792163	0.451672	-0.33613	-1.14665				Tb927.6.560	cysteine peptidase C (CPC),CPC cysteine peptidase, Clan CA, family C1, Cathepsin B-like (TbcatB)	2.4911	2.07580924353608e-69	578	2127	2264	3.67993	3.91696	1.87968	1.96973
Tb927.5.1300	vacuolar proton translocating ATPase subunit A, putative	811	1757	1930	2.16646	2.37978	1.11534	1.25083																		Tb927.11.10240	hslVU complex proteolytic subunit, putative,hslVU complex proteolytic subunit, threonine peptidase, Clan T(1), family T1B	1786	987	807	0.552632	0.451848	-0.85561	-1.14609	m			Tb927.5.310	hypothetical protein	3.32655	8.22924484947227e-97	219	546	858	2.49315	3.91781	1.31797	1.97005
Tb927.1.4520	hypothetical protein, conserved	312	677	939	2.16987	3.00962	1.11761	1.58958																		Tb927.7.2360	N-acetyltransferase, putative	1051	620	475	0.589914	0.451951	-0.761423	-1.14576				Tb927.5.1380	hypothetical protein	2.61455	8.7777095937357e-49	110	179	433	1.62727	3.93636	0.702456	1.97686
Tb927.9.3820	syntaxin, putative	147	319	380	2.17007	2.58503	1.11774	1.37018																		Tb927.10.11380	hypothetical protein, conserved	607	429	275	0.706755	0.453048	-0.500719	-1.14226				Tb927.11.13640	J-binding protein (JBP1)	2.66268	2.57793966157909e-23	209	680	824	3.25359	3.94258	1.70203	1.97914
Tb927.7.1390	RNA-binding protein, putative (RBSR2)	111	241	240	2.17117	2.16216	1.11847	1.11247																		Tb927.8.1410	hypothetical protein, conserved	1033	594	468	0.575024	0.453049	-0.798305	-1.14226				Tb927.10.13400	Phosphatidic acid phostphatase, putative	1.75918	1.62333298364196e-22	128	374	505	2.92188	3.94531	1.54689	1.98014
Tb927.11.8260	carbonic anhydrase-like protein	549	1192	1008	2.17122	1.83607	1.11851	0.876618																		Tb927.10.1660	hypothetical protein, conserved	196	107	89	0.545918	0.454082	-0.873243	-1.13898	m			Tb927.3.1660	hypothetical protein, conserved	1.90656	0.00253028	102	317	408	3.10784	4	1.63591	2
Tb927.2.4930	esterase, putative	495	1075	890	2.17172	1.79798	1.11884	0.846377																		Tb927.1.3170	hypothetical protein, conserved	526	317	239	0.602662	0.454373	-0.73058	-1.13805				Tb927.10.990	hypothetical protein, conserved	2.75168	3.53857201580764e-44	112	335	448	2.99107	4	1.58066	2
Tb927.2.4470	hypothetical protein, conserved	179	389	458	2.17318	2.55866	1.11981	1.35539																		Tb927.6.3840	reticulon domain protein	3400	2157	1545	0.634412	0.454412	-0.656509	-1.13793	m			Tb927.3.5080	hypothetical protein, conserved	3.08665	9.25644752549703e-47	342	944	1369	2.76023	4.00292	1.46479	2.00105
Tb927.4.1650	hypothetical protein, conserved	228	499	489	2.1886	2.14474	1.13001	1.1008																		Tb927.5.4190	histone H4, putative	3688	2553	1680	0.692245	0.455531	-0.530645	-1.13438				Tb927.9.11000	small GTPase, putative,GTP-binding protein, putative (RAB7)	1.12155	6.38956443574647e-08	456	1015	1839	2.22588	4.03289	1.15437	2.01182	m
Tb927.11.10290	hypothetical protein, conserved	21	46	33	2.19048	1.57143	1.13124	0.652077																		Tb927.5.4220	histone H4, putative	3688	2553	1680	0.692245	0.455531	-0.530645	-1.13438				Tb927.1.700	phosphoglycerate kinase (PGKC)	5.16331	4.7013384311938e-297	302	1117	1221	3.69868	4.04305	1.88701	2.01544
Tb927.7.3690	hypothetical protein	182	399	428	2.19231	2.35165	1.13245	1.23367																		Tb927.10.7630	transportin2- like protein	709	391	323	0.551481	0.455571	-0.858617	-1.13425				Tb927.11.7610	gp63-1 surface protease homologue, pseudogene,gp63-1 surface protease homologue, fragment	1.45161	4.04347095691769e-05	20	66	81	3.3	4.05	1.72247	2.01792
Tb927.3.2910	hypothetical protein, conserved	31	68	68	2.19355	2.19355	1.13327	1.13327																		Tb927.10.13280	hypothetical protein, conserved	3587	1765	1635	0.492055	0.455813	-1.02311	-1.13349				Tb927.11.13630	hypothetical protein, conserved	2.35043	8.60853975985776e-44	140	482	568	3.44286	4.05714	1.78361	2.02046
Tb927.11.3630	nucleobase/nucleoside transporter 8.1	31	68	38	2.19355	1.22581	1.13327	0.293731																		Tb927.8.3400	palmitoyl acyltransferase 12, putative	342	138	156	0.403509	0.45614	-1.30933	-1.13245				Tb927.9.9400	ceramide phosphorylethanolamine synthase	2.74005	5.13754697185042e-68	163	395	663	2.42331	4.06748	1.27698	2.02414
Tb927.6.4810	zinc-binding protein (Yippee), putative	118	259	280	2.19492	2.37288	1.13417	1.24664																		Tb927.10.9030	hypothetical protein, conserved	1406	1062	642	0.755334	0.456615	-0.404813	-1.13095				Tb927.9.14650	SLACS retrotransposable element (part), putative	3.84228	4.58569332113578e-39	420	759	1734	1.80714	4.12857	0.853711	2.04564
Tb927.10.1040	serine carboxypeptidase III precursor, putative,serine carboxypeptidase (CBP1) precursor, putative,serine peptidase, Clan SC, Family S10 (CBP1)	951	2094	2850	2.20189	2.99685	1.13874	1.58344																		Tb927.11.4190	hypothetical protein, conserved	920	482	421	0.523913	0.457609	-0.932601	-1.12781				Tb927.11.14540	hypothetical protein, conserved	1.66184	1.10185384168758e-17	128	433	532	3.38281	4.15625	1.75822	2.05528
Tb927.6.3320	ferric reductase transmembrane protein, putative	74	163	187	2.2027	2.52703	1.13927	1.33744																		Tb927.10.6260	ATP-dependent DEAD/H RNA helicase, putative	1011	639	463	0.632047	0.457962	-0.661895	-1.1267				Tb927.8.4360	hypothetical protein, conserved	1.18238	2.48739921065731e-05	342	1234	1422	3.60819	4.15789	1.85127	2.05585
Tb927.9.3520	hypothetical protein, unlikely	64	141	125	2.20312	1.95312	1.13955	0.965784																		Tb927.10.10660	hypothetical protein, unlikely	120	55	55	0.458333	0.458333	-1.12553	-1.12553				Tb927.6.550	hypothetical protein	2.42529	1.35817394684314e-20	43	33	179	0.767442	4.16279	-0.381871	2.05755
Tb927.3.3980	hypothetical protein, conserved	224	494	510	2.20536	2.27679	1.14101	1.187																		Tb927.10.12730	hypothetical protein	61	37	28	0.606557	0.459016	-0.721284	-1.12338				Tb927.9.8570	hypothetical protein, conserved	2.11851	1.34805204701822e-32	146	523	608	3.58219	4.16438	1.84084	2.0581
Tb927.7.1130	trypanothione/tryparedoxin dependent peroxidase 2,glutathione peroxidase-like 2 (TDPX2)	593	1310	928	2.20911	1.56492	1.14346	0.646093	m	g																Tb927.6.1200	hypothetical protein, conserved	525	327	241	0.622857	0.459048	-0.683027	-1.12328	m			Tb927.10.8860	hypothetical protein, conserved	2.34471	3.46617317603189e-33	125	372	528	2.976	4.224	1.57337	2.07861
Tb927.7.2420	glycogen synthase kinase-3 alpha, putative	146	323	434	2.21233	2.9726	1.14557	1.57173																		Tb927.8.6380	hypothetical protein, conserved	418	234	192	0.559809	0.45933	-0.836994	-1.1224				Tb927.2.1700	hypothetical protein, conserved	3.71718	6.43168822030951e-141	273	936	1156	3.42857	4.23443	1.77761	2.08217
Tb927.11.7670	hypothetical protein	51	113	59	2.21569	1.15686	1.14775	0.210218																		Tb927.2.3610	hypothetical protein, conserved	817	602	376	0.736842	0.46022	-0.440573	-1.1196	m			Tb927.9.14660	SLACS reverse transcriptase, putative	4.41761	3.71382286757299e-38	209	443	888	2.11962	4.2488	1.0838	2.08706
Tb927.6.1040	cysteine peptidase precursor,cysteine peptidase, Clan CA, family C1, Cathepsin L-like (CP)	2868	6357	7514	2.21653	2.61994	1.1483	1.38954																		Tb927.5.2430	membrane transporter protein, putative	1794	858	826	0.478261	0.460424	-1.06413	-1.11897		g		Tb927.4.1220	leucine-rich repeat protein (LRRP), putative	2.21165	1.60433684034557e-39	191	487	816	2.54974	4.27225	1.35035	2.095
Tb927.1.2640	hypothetical protein, conserved	213	474	530	2.22535	2.48826	1.15403	1.31514																		Tb927.11.13260	hypothetical protein, conserved	825	457	380	0.553939	0.460606	-0.8522	-1.11839				Tb927.8.4840	kinesin, putative	1.84635	1.3837054857855e-30	261	924	1119	3.54023	4.28736	1.82384	2.10009
Tb927.9.11000	small GTPase, putative,GTP-binding protein, putative (RAB7)	456	1015	1839	2.22588	4.03289	1.15437	2.01182	m																	Tb927.4.3370	hypothetical protein, conserved	748	416	345	0.55615	0.46123	-0.846455	-1.11644				Tb927.4.3480	hypothetical protein	2.47015	8.71992450148624e-50	83	251	357	3.0241	4.3012	1.5965	2.10474
Tb927.1.4530	hypothetical protein, unlikely	53	118	95	2.22642	1.79245	1.15472	0.841935																		Tb927.11.1710	mitochondrial RNA binding protein 1,gBP21, MRP1 (GBP21)	2407	1786	1111	0.742002	0.46157	-0.430504	-1.11538	m			Tb927.8.6760	IgE-dependent histamine-releasing factor, putative	3.99418	2.56137840836735e-194	301	1268	1300	4.21262	4.31894	2.07472	2.11068
Tb927.4.3400	hypothetical protein, conserved	263	586	695	2.22814	2.64259	1.15584	1.40195																		Tb927.8.4290	hypothetical protein, conserved	834	492	385	0.589928	0.461631	-0.761389	-1.11519				Tb927.10.15910	glycerol uptake protein, putative	2.96434	1.35707341420903e-74	134	408	580	3.04478	4.32836	1.60634	2.11382
Tb927.10.5690	procyclin-associated gene 2 (PAG2) protein, putative	13	29	43	2.23077	3.30769	1.15754	1.72583																		Tb927.5.3340	hypothetical protein, conserved	530	337	245	0.635849	0.462264	-0.653244	-1.11321	m	g		Tb927.11.1180	protein kinase, putative,cdc2-related kinase, putative (CRK6)	1.89272	8.15875055461341e-31	188	625	814	3.32447	4.32979	1.73312	2.1143
Tb927.8.8270	hypothetical protein, conserved	127	284	329	2.23622	2.59055	1.16106	1.37326																		Tb927.11.2510	hypothetical protein, conserved	2513	1377	1162	0.547951	0.462396	-0.867882	-1.1128				Tb927.11.7410	MSP-A, putative	2.40913	1.51889909085724e-53	240	688	1041	2.86667	4.3375	1.51937	2.11686
Tb927.5.3320	protein kinase, putative	576	1289	1718	2.23785	2.98264	1.16211	1.57659																		Tb927.10.10490	histone H2B, putative	3370	2302	1561	0.683086	0.463205	-0.549861	-1.11028				Tb927.3.4720	dynamin, putative,vacuolar sortin protein 1, putative	2.96351	1.63457878177546e-105	263	713	1152	2.71103	4.38023	1.43884	2.13101	m
Tb927.8.7270	hypothetical protein, conserved	389	872	1012	2.24165	2.60154	1.16456	1.37937																		Tb927.11.5720	hypothetical protein, conserved	464	228	215	0.491379	0.463362	-1.02509	-1.10979				Tb927.10.3750	hypothetical protein, conserved	1.82134	6.59929704239266e-24	134	579	587	4.3209	4.3806	2.11133	2.13113
Tb927.7.520	hypothetical protein, conserved	140	314	277	2.24286	1.97857	1.16534	0.984459																		Tb927.11.11380	hypothetical protein, conserved	1314	702	609	0.534247	0.46347	-0.904422	-1.10945	m			Tb927.8.4520	hypothetical protein, conserved	2.61765	4.00047024310047e-54	202	567	897	2.80693	4.44059	1.48899	2.15075
Tb927.7.5780	hypothetical protein, conserved	49	110	114	2.2449	2.32653	1.16665	1.21818																		Tb927.4.4830	amino acid transporter, putative	155	72	72	0.464516	0.464516	-1.1062	-1.1062				Tb927.9.11480	hypothetical protein, conserved	2.39503	1.68259102019051e-61	332	1177	1498	3.54518	4.51205	1.82586	2.17378
Tb927.11.10250	hypothetical protein, conserved	173	390	286	2.25434	1.65318	1.1727	0.725243																		Tb927.4.4850	amino acid transporter, putative	155	72	72	0.464516	0.464516	-1.1062	-1.1062				Tb927.8.8340	hypothetical protein, conserved	1.06912	0.00781964	53	175	241	3.30189	4.54717	1.72329	2.18497
Tb927.11.5370	hypothetical protein, conserved	303	684	591	2.25743	1.9505	1.17468	0.96384	m																	Tb927.8.1490	hypothetical protein, conserved	260	155	121	0.596154	0.465385	-0.746243	-1.1035	m			Tb927.11.8740	hypothetical protein, conserved	2.86957	1.06249187986149e-58	159	595	725	3.74214	4.55975	1.90386	2.18895
Tb927.11.10980	hypothetical protein, conserved	96	218	241	2.27083	2.51042	1.18322	1.32793																		Tb927.11.2300	eukaryotic peptide chain release factor subunit 1, putative (ERF1)	2511	1282	1169	0.510554	0.465552	-0.969866	-1.10299				Tb927.8.3720	hypothetical protein, conserved	3.0679	1.66630073178857e-97	177	468	810	2.64407	4.57627	1.40276	2.19417
Tb927.7.6690	hypothetical protein	519	1182	1451	2.27746	2.79576	1.18742	1.48324																		Tb927.1.1700	hypothetical protein, conserved	631	305	294	0.48336	0.465927	-1.04883	-1.10182				Tb927.4.4780	hypothetical protein	1.61463	3.24652713905313e-05	37	97	170	2.62162	4.59459	1.39046	2.19994
Tb927.6.3620	zinc finger protein, putative	172	392	635	2.27907	3.69186	1.18845	1.88435																		Tb927.9.12500	hypothetical protein, conserved	514	259	240	0.503891	0.466926	-0.988816	-1.09873	m	g		Tb927.10.14140	pyruvate kinase 1 (PYK1)	3.15092	2.47483388453277e-140	2733	13964	12631	5.1094	4.62166	2.35315	2.20841
Tb927.6.1030	cysteine peptidase precursor,cysteine peptidase, Clan CA, family C1, Cathepsin L-like (CP)	8095	18477	16233	2.28252	2.00531	1.19063	1.00383																		Tb927.11.12810	ribonucleoside-diphosphate reductase small chain (RNR2)	1516	686	708	0.452507	0.467018	-1.14399	-1.09845				Tb927.10.14890	C-terminal motor kinesin, putative (TBKIFC1)	3.50014	1.35276844154597e-172	1594	7049	7401	4.42221	4.64304	2.14477	2.21507
Tb927.10.4180	TFIIF-stimulated CTD phosphatase, putative	1217	2782	3401	2.28595	2.79458	1.19279	1.48263																		Tb927.10.9810	hypothetical protein, conserved	471	254	220	0.539278	0.467091	-0.890899	-1.09822	m			Tb927.1.4650	cyclin-like F-box protein (CFB2)	3.03562	0.000322451	81	228	377	2.81481	4.65432	1.49304	2.21857
Tb927.4.1390	hypothetical protein, conserved	573	1312	1723	2.2897	3.00698	1.19516	1.58832																		Tb927.5.3400	calcium-translocating P-type ATPase,calcium pump	2665	1621	1246	0.608255	0.467542	-0.717251	-1.09683	m			Tb927.10.7090	alternative oxidase (AOX)	3.21584	1.50698902891744e-32	378	1880	1779	4.97354	4.70635	2.31427	2.23461	m
Tb927.10.1400	hypoxanthine-guanine phosphoribosyltransferase (HGPRT)	437	1001	616	2.29062	1.40961	1.19574	0.495297		g																Tb927.10.6800	developmentally regulated GTP-binding protein, putative	792	431	371	0.544192	0.468434	-0.877813	-1.09408				Tb927.10.7140	membrane-bound acid phosphatase 2 (MBAP2)	2.49902	1.47930764212569e-69	530	1641	2496	3.09623	4.70943	1.63051	2.23555
Tb927.10.11010	hypothetical protein, conserved	165	378	399	2.29091	2.41818	1.19592	1.27392																		Tb927.3.3490	high mobility group protein, putative (TDP1)	3146	2125	1474	0.675461	0.468531	-0.566056	-1.09378				Tb927.3.4110	hypothetical protein, conserved	2.59896	5.46904648512574e-76	272	1123	1283	4.12868	4.71691	2.04568	2.23784
Tb927.6.370	hypothetical protein, conserved	144	330	381	2.29167	2.64583	1.1964	1.40372																		Tb927.7.7460	hypothetical protein, conserved	744	556	349	0.747312	0.469086	-0.420218	-1.09208				Tb927.7.470	hypothetical protein	3.20659	8.12550347132656e-78	82	289	388	3.52439	4.73171	1.81737	2.24236
Tb927.9.2610	hypothetical protein, unlikely	51	117	158	2.29412	3.09804	1.19794	1.63136																		Tb927.10.6300	hypothetical protein, conserved	407	260	191	0.638821	0.469287	-0.646517	-1.09146	m			Tb927.11.7710	Gp63-1 surface protease homolog, putative	4.30706	8.15361334676323e-96	122	466	584	3.81967	4.78689	1.93345	2.25909
Tb927.10.9340	hypothetical protein	69	159	126	2.30435	1.82609	1.20436	0.868755																		Tb927.11.5050	fumarate hydratase, class I (FHm)	1304	602	612	0.461656	0.469325	-1.11511	-1.09134	m			Tb08.27P2.90	hypothetical protein,BAC from homologous region on chr8	7.71245	1.68677268234247e-126	368	1889	1775	5.13315	4.82337	2.35985	2.27004
Tb927.10.1050	serine carboxypeptidase III precursor, putative,serine peptidase, Clan SC, Family S10 (CBP1)	49	113	123	2.30612	2.5102	1.20547	1.3278	m																	Tb927.11.14700	hypothetical protein, conserved	779	444	366	0.569961	0.469833	-0.811064	-1.08978	m			Tb927.9.6230	unspecified product (AK)	1.18216	0.00230451	86	335	425	3.89535	4.94186	1.96175	2.30505	m
Tb927.4.4230	RNA-binding protein, putative (RBP31)	222	512	514	2.30631	2.31532	1.20558	1.21121																		Tb927.8.1600	lysyl-tRNA synthetase, putative	2884	2008	1357	0.696255	0.470527	-0.522312	-1.08765				Tb927.7.1930	nucleoside diphosphatase, putative,ectonucleoside triphosphate diphosphohydrolase 5, putative	1.98662	2.89594234085095e-15	89	179	441	2.01124	4.95506	1.00808	2.3089
Tb927.11.12100	RNA-binding protein, putative (RBP5)	105	243	196	2.31429	1.86667	1.21057	0.900464																		Tb927.8.540	hypothetical protein, conserved	1630	849	767	0.520859	0.470552	-0.941036	-1.08757				Tb927.10.6750	hypothetical protein, conserved	2.15362	4.73175614180638e-37	329	798	1651	2.42553	5.01824	1.2783	2.32718
Tb927.10.830	adenylate kinase, putative	471	1091	1142	2.31635	2.42463	1.21185	1.27776	m																	Tb927.10.6630	ATP-dependent DEAD/H RNA helicase HEL64, putative (HEL64)	1990	1261	937	0.633668	0.470854	-0.6582	-1.08665				Tb927.3.4180	hypothetical protein	1.33562	2.00528688059163e-09	107	381	541	3.56075	5.05607	1.83218	2.33802
Tb927.5.3720	hypothetical protein, conserved	69	160	134	2.31884	1.94203	1.2134	0.957565																		Tb927.11.2930	hypothetical protein, conserved	2293	1495	1080	0.651984	0.470999	-0.617091	-1.08621	m			Tb927.8.4110	flagellum-adhesion glycoprotein, putative	1.77029	3.51834842465287e-14	134	379	699	2.82836	5.21642	1.49996	2.38306
Tb927.8.8330	calpain, putative,cysteine peptidase, putative	406	946	627	2.33005	1.54433	1.22036	0.626986																		Tb927.7.5160	deoxyuridine triphosphatase, putative,dUTP diphosphatase	1388	749	654	0.539625	0.471182	-0.88997	-1.08565	m			Tb927.10.12100	RNA-binding protein, putative (RBP7B)	1.4473	3.94597667886738e-07	28	139	147	4.96429	5.25	2.31159	2.39232
Tb927.11.5040	leucine-rich repeat protein (LRRP), putative	458	1072	1395	2.34061	3.04585	1.22689	1.60685																		Tb927.10.10960	heat shock protein, putative	1500	1623	707	1.082	0.471333	0.1137	-1.08518				Tb927.10.530	hypothetical protein, conserved	2.19314	0.0010347	66	246	348	3.72727	5.27273	1.89812	2.39855
Tb927.4.4920	hypothetical protein, conserved	126	295	358	2.34127	2.84127	1.22729	1.50654																		Tb927.4.730	hypothetical protein, conserved	367	221	173	0.60218	0.47139	-0.731734	-1.08501				Tb927.8.6710	hypothetical protein, conserved	2.89359	6.4686322639267e-73	92	170	486	1.84783	5.28261	0.885829	2.40125
Tb927.1.3100	hypothetical protein, unlikely	46	108	67	2.34783	1.45652	1.23133	0.542527																		Tb927.10.8690	hypothetical protein, conserved	615	326	290	0.530081	0.471545	-0.915714	-1.08453				Tb927.10.4780	GPI inositol deacylase precursor (GPIdeAc)	2.65446	1.37240319146005e-72	172	548	910	3.18605	5.2907	1.67177	2.40346
Tb927.10.6050	clathrin heavy chain (CHC)	4444	10487	13431	2.35981	3.02228	1.23867	1.59564																		Tb927.9.7770	spermidine synthase (SpSyn)	2518	1809	1188	0.718427	0.471803	-0.477086	-1.08374	m			Tb08.27P2.70	hypothetical protein,BAC from homologous region on chr8	1.50236	0.0414738	106	684	561	6.45283	5.29245	2.68993	2.40394
Tb927.4.2210	hypothetical protein, conserved	1015	2398	3922	2.36256	3.86404	1.24035	1.95011																		Tb927.1.1000	developmentally regulated phosphoprotein	428	225	202	0.525701	0.471963	-0.927686	-1.08326	m			Tb927.8.8000	hypothetical protein, conserved	1.89114	1.03227552298411e-29	69	352	366	5.10145	5.30435	2.35091	2.40718
Tb927.10.410	hypothetical protein, conserved	119	282	376	2.36975	3.15966	1.24473	1.65977																		Tb927.9.14600	iron/ascorbate oxidoreductase family protein, putative	146	69	69	0.472603	0.472603	-1.0813	-1.0813				Tb927.8.8030	hypothetical protein, conserved	1.47215	6.03474672310253e-09	85	479	452	5.63529	5.31765	2.49449	2.41079
Tb927.10.13070	hypothetical protein, conserved	330	783	1187	2.37273	3.59697	1.24655	1.84678																		Tb927.3.2900	eukaryotic initiation factor 2a, putative	2461	1404	1164	0.5705	0.472978	-0.809702	-1.08015				Tb927.4.2380	sarcoplasmic reticulum glycoprotein, putative	2.06898	6.82636390574961e-36	155	458	827	2.95484	5.33548	1.56308	2.41562
Tb927.9.13080	hypothetical protein, unlikely	339	805	984	2.37463	2.90265	1.2477	1.53737																		Tb927.7.1910	pyridoxal phosphate containing glycine decarboxylase, putative (GCVP)	1514	791	717	0.522457	0.47358	-0.936616	-1.07832	m			Tb927.11.8830	hypothetical protein	2.63575	7.70262364164728e-77	302	841	1653	2.78477	5.47351	1.47756	2.45247
Tb927.11.14060	hypothetical protein, conserved	112	267	243	2.38393	2.16964	1.25334	1.11746																		Tb927.3.930	dynein heavy chain, putative	7980	4711	3782	0.590351	0.473935	-0.760355	-1.07724	m			Tb927.10.9450	hypothetical protein	5.7719	9.45905250141203e-297	55	136	302	2.47273	5.49091	1.3061	2.45705
Tb927.10.2300	hypothetical protein, conserved	164	392	440	2.39024	2.68293	1.25716	1.42381																		Tb927.1.2410	beta tubulin, pseudogene	13805	7432	6546	0.538356	0.474176	-0.893368	-1.07651				Tb927.5.309b	hypothetical protein	4.24797	2.45464446780801e-199	340	940	1867	2.76471	5.49118	1.46713	2.45712
Tb927.4.4020	amino acid transporter, putative	240	575	767	2.39583	3.19583	1.26053	1.67619																		Tb927.9.5190	proliferative cell nuclear antigen (PCNA), putative	647	401	307	0.619784	0.474498	-0.690163	-1.07553				Tb927.8.4340	hypothetical protein, conserved	1.82382	9.62465970739888e-26	108	391	594	3.62037	5.5	1.85614	2.45943
Tb927.8.5000	69 kDa paraflagellar rod protein,PFR2 (PFR-B)	788	1888	1193	2.39594	1.51396	1.26059	0.598327																		Tb927.9.9410	inositol phosphorylceramide synthase (SLS1)	746	324	354	0.434316	0.474531	-1.20318	-1.07543				Tb927.4.3640	protein phosphatase 1, putative	2.22475	4.97318876504482e-43	170	1051	942	6.18235	5.54118	2.62816	2.47019
Tb927.6.490	procyclin associated gene 3 (PAG3) protein,procyclin PARP A,procyclic acidic repetitive protein A (PAG3)	49	118	143	2.40816	2.91837	1.26793	1.54516																		Tb927.11.500	RNA-binding protein, UBP1 (UBP1)	3890	2613	1846	0.671722	0.47455	-0.574063	-1.07537				Tb927.10.10230	procyclin-associated gene 5 (PAG5) protein (PAG5)	4.0154	2.86380094101548e-31	387	950	2162	2.45478	5.58656	1.29559	2.48196
Tb927.11.4860	hypothetical protein, conserved	466	1123	1224	2.40987	2.62661	1.26896	1.3932																		Tb927.8.690	peptidyl-prolyl cis-trans isomerase/rotamase, putative,PPIase, putative (PIN1)	356	238	169	0.668539	0.474719	-0.580916	-1.07485				Tb927.5.4010	hypothetical protein	3.34894	2.64873970171308e-78	85	383	483	4.50588	5.68235	2.17181	2.50649
Tb10.v4.0128	hypothetical protein,chrX additional, unordered contig	156	376	183	2.41026	1.17308	1.26919	0.230298																		Tb927.10.16070	eukaryotic translation initiation factor 4e, putative	80	66	38	0.825	0.475	-0.277534	-1.074				Tb927.3.4230	subtilisin-like serine peptidase,serine peptidase, clan SB, family S8-like protein	2.46461	1.94926922266176e-13	768	3671	4427	4.77995	5.76432	2.25699	2.52715
Tb927.8.5140	diacylglycerol kinase, putative	245	591	747	2.41224	3.04898	1.27038	1.60833																		Tb927.7.3900	vacuolar transporter chaperone, putative	320	220	152	0.6875	0.475	-0.540568	-1.074				Tb927.10.10220	procyclin-associated gene 2 (PAG2) protein (PAG2)	5.39246	4.21167440160382e-75	434	1217	2569	2.80415	5.91935	1.48756	2.56544
Tb927.3.3270	ATP-dependent phosphofructokinase (TbPFK)	7455	18045	19582	2.42052	2.62669	1.27532	1.39325	m	g																Tb927.6.1550	leucine-rich repeat protein (LRRP), putative	698	386	333	0.553009	0.477077	-0.854626	-1.0677	m, POMP30			Tb927.10.2410	MSP-C, putative (MSP-C)	3.35186	1.7325514982558e-123	297	407	1770	1.37037	5.9596	0.454566	2.57521
Tb927.9.2950	hypothetical protein, unlikely	97	235	291	2.42268	3	1.2766	1.58496																		Tb927.10.4330	2-oxoisovalerate dehydrogenase beta subunit, mitochondrial precursor, putative	176	97	84	0.551136	0.477273	-0.859519	-1.06711	m			Tb927.3.600	hypothetical protein	5.32887	4.13582930758896e-111	69	148	413	2.14493	5.98551	1.10093	2.58147
Tb927.9.9400	ceramide phosphorylethanolamine synthase	163	395	663	2.42331	4.06748	1.27698	2.02414																		Tb10.v4.0043	branched-chain alpha-keto acid dehydrogenase e1-beta subunit precursor, putative,chrX additional, unordered contigs	176	97	84	0.551136	0.477273	-0.859519	-1.06711				Tb927.3.4100	hypothetical protein, conserved	3.21396	3.18047887854658e-130	350	2236	2134	6.38857	6.09714	2.67549	2.60813
Tb927.10.6750	hypothetical protein, conserved	329	798	1651	2.42553	5.01824	1.2783	2.32718																		Tb927.11.5060	hypothetical protein, conserved	1328	739	634	0.556476	0.47741	-0.845609	-1.0667	m			Tb927.11.1230	hypothetical protein, conserved	3.28919	1.23281040557924e-34	158	620	1014	3.92405	6.41772	1.97234	2.68206
Tb927.2.5650	hypothetical protein, conserved	253	614	508	2.42688	2.00791	1.2791	1.00569																		Tb927.10.14330	hypothetical protein, conserved	2319	1306	1108	0.563174	0.477792	-0.828348	-1.06554				Tb927.2.2120	protein kinase, putative,NIMA/Nek Serine/threonine-protein kinase family, putative	1.92428	1.60309720597989e-35	323	1011	2076	3.13003	6.42724	1.64618	2.6842
Tb927.6.3410	hypothetical protein, conserved	96	233	223	2.42708	2.32292	1.27922	1.21594																		Tb927.7.5620	hypothetical protein, conserved	744	338	356	0.454301	0.478495	-1.13828	-1.06343				Tb927.10.3600	hypothetical protein, conserved	1.24597	4.89546276096833e-06	82	366	559	4.46341	6.81707	2.15815	2.76915
Tb927.10.7820	hypothetical protein, conserved	86	209	204	2.43023	2.37209	1.28109	1.24616																		Tb927.10.9830	hypothetical protein, conserved	2035	1337	975	0.657002	0.479115	-0.606029	-1.06155	m			Tb927.7.4230	hypothetical protein, conserved	1.92015	2.16212529137174e-32	222	901	1516	4.05856	6.82883	2.02097	2.77164
Tb927.11.670	epsinR	975	2373	2412	2.43385	2.47385	1.28324	1.30676																		Tb927.4.1930	RNA-binding protein, putative (EIF3D)	2034	1278	978	0.628319	0.480826	-0.670432	-1.05641				Tb927.5.2000	hypothetical protein	2.12724	0.000102997	282	1357	1943	4.81206	6.89007	2.26665	2.78452
Tb927.5.2390	hypothetical protein, conserved	177	433	490	2.44633	2.76836	1.29062	1.46903																		Tb927.8.560	hypothetical protein, conserved	814	463	392	0.568796	0.481572	-0.814017	-1.05418	m, Gem1			Tb927.4.3630	protein phosphatase 1, putative	2.6602	8.84650190268473e-75	266	1784	1854	6.70677	6.96992	2.74562	2.80114
Tb09.v4.0146	hypothetical protein,chrIX additional, unordered contigs	161	394	305	2.4472	1.89441	1.29113	0.921749																		Tb927.10.8320	cytochrome oxidase subunit IX (COXIX)	1318	891	635	0.676024	0.481791	-0.564853	-1.05352	m			Tb927.7.4260	hypothetical protein, conserved	2.93005	2.00916206228791e-94	297	1142	2087	3.84512	7.02694	1.94303	2.8129
Tb927.10.10230	procyclin-associated gene 5 (PAG5) protein (PAG5)	387	950	2162	2.45478	5.58656	1.29559	2.48196																		Tb927.7.6660	chaperone protein DNAj, putative	332	157	160	0.472892	0.481928	-1.08042	-1.05311	m			Tb927.6.350	hypothetical protein, conserved	3.20972	8.46439847153571e-57	50	138	353	2.76	7.06	1.46467	2.81967
Tb927.11.15870	hypothetical protein, conserved	435	1068	1322	2.45517	3.03908	1.29582	1.60363	m																	Tb927.10.11220	procyclic form surface phosphoprotein (PSSA-2)	2338	1391	1129	0.594953	0.482891	-0.749153	-1.05023	m			Tb927.11.2400	hypothetical protein, conserved	2.97893	9.13921947818944e-48	58	164	410	2.82759	7.06897	1.49957	2.8215
Tb927.8.8140	small GTP-binding rab protein, putative	72	177	276	2.45833	3.83333	1.29768	1.9386																		Tb927.3.4160	hypothetical protein, conserved	760	377	367	0.496053	0.482895	-1.01143	-1.05022				Tb927.8.6730	hypothetical protein, conserved	3.86347	8.53613610007063e-145	71	142	502	2	7.07042	1	2.8218
Tb927.10.300	hypothetical protein, conserved	61	150	168	2.45902	2.7541	1.29808	1.46158																		Tb927.5.4530	fatty acid elongase, putative	468	291	226	0.621795	0.482906	-0.685489	-1.05019				Tb927.10.5250	zinc finger protein family member, putative (ZC3H32)	1.28152	0.272022	291	1175	2148	4.0378	7.38144	2.01357	2.8839
Tb927.3.1850	hypothetical protein, conserved	161	396	447	2.45963	2.7764	1.29844	1.47321																		Tb927.10.2900	importin beta-1 subunit, putative	2661	2023	1287	0.760241	0.483653	-0.395472	-1.04796				Tb927.5.370	75 kDa invariant surface glycoprotein, putative (ISG75)	3.14912	2.44696448129601e-110	178	866	1340	4.86517	7.52809	2.28249	2.91228
Tb927.1.4600	cyclin-like F-box protein (CFB1D)	164	404	471	2.46341	2.87195	1.30066	1.52203																		Tb927.10.8290	eukaryotic translation initiation factor 3 subunit 8, putative	246	208	119	0.845528	0.48374	-0.242075	-1.0477				Tb927.8.7970	hypothetical protein	2.76288	4.19519197421329e-08	97	815	737	8.40206	7.59794	3.07074	2.92561
Tb927.6.4390	kinesin, putative	867	2136	3209	2.46367	3.70127	1.30081	1.88802	m																	Tb927.11.1870	histone H1, putative	351	204	170	0.581197	0.48433	-0.782902	-1.04594				Tb927.5.360	75 kDa invariant surface glycoprotein (ISG75)	4.84569	4.3134838728276e-305	1361	6879	10446	5.05437	7.67524	2.33753	2.94021
Tb927.10.9320	hypothetical protein, conserved	47	116	127	2.46809	2.70213	1.30339	1.4341																		Tb927.10.7450	exosome complex exonuclease RRP41A,Rrp41p homologue (RRP41A)	161	118	78	0.732919	0.484472	-0.448274	-1.04551				Tb927.11.8330	hypothetical protein, conserved	2.64057	0.00122439	50	198	384	3.96	7.68	1.9855	2.94111
Tb927.6.3120	chaperone protein DNAj, putative	64	158	236	2.46875	3.6875	1.30378	1.88264																		Tb927.1.540	DNA-directed RNA polymerase III, putative,RNA polymerase subunit, putative (RPC128)	773	409	375	0.529107	0.485123	-0.918368	-1.04358				Tb927.11.1470	65 kDa invariant surface glycoprotein-like protein	2.96418	2.68281316983404e-39	301	1339	2353	4.4485	7.81728	2.15332	2.96667
Tb927.11.5080	hypothetical protein, conserved	68	168	214	2.47059	3.14706	1.30485	1.654																		Tb927.3.1680	hypothetical protein, conserved	2460	1614	1194	0.656098	0.485366	-0.608018	-1.04286				Tb927.8.5270	hypothetical protein, conserved	1.25007	2.28559273335798e-05	36	208	282	5.77778	7.83333	2.53051	2.96963
Tb927.10.9450	hypothetical protein	55	136	302	2.47273	5.49091	1.3061	2.45705																		Tb927.8.2160	multidrug resistance protein A,p-glycoprotein (PGPA)	2231	1460	1085	0.654415	0.486329	-0.611722	-1.04	m			Tb927.8.1460	hypothetical protein, conserved	1.55615	6.38148947183378e-14	124	1318	990	10.629	7.98387	3.40994	2.99709
Tb927.10.15610	zinc finger protein, putative	173	430	750	2.48555	4.33526	1.31356	2.11612																		Tb927.7.5130	hypothetical protein, conserved	259	154	126	0.594595	0.486486	-0.750022	-1.03953				Tb927.4.4580	hypothetical protein, conserved	3.28598	4.8611453637103e-31	309	1442	2632	4.66667	8.5178	2.22239	3.09048
Tb927.5.310	hypothetical protein	219	546	858	2.49315	3.91781	1.31797	1.97005																		Tb927.8.6970	3-methylcrotonyl-CoA carboxylase alpha subunit, putative	823	494	401	0.600243	0.487242	-0.736381	-1.03729				Tb927.8.5910	hypothetical protein	2.41578	4.05434883018968e-36	67	482	590	7.19403	8.80597	2.8468	3.13848
Tb927.10.4160	predicted zinc finger protein	148	369	496	2.49324	3.35135	1.31802	1.74474																		Tb927.7.4070	calpain-like cysteine peptidase, putative,cysteine peptidase, Clan CA, family C2, putative	2491	1942	1214	0.779607	0.487354	-0.359182	-1.03696	m			Tb927.8.6720	hypothetical protein, conserved	4.00439	1.78967594353894e-121	75	159	668	2.12	8.90667	1.08406	3.15489
Tb927.10.14160	aquaporin 3, putative	220	549	703	2.49545	3.19545	1.3193	1.67602																		Tb927.10.3770	predicted TPR repeat protein	1268	701	618	0.552839	0.487382	-0.855068	-1.03688	m			Tb927.10.10270	hypothetical protein	1.65742	0.0039909	29	78	265	2.68966	9.13793	1.42742	3.19187
Tb927.6.1000	cysteine peptidase precursor,cysteine peptidase, Clan CA, family C1, Cathepsin L-like (CP)	6828	17061	16657	2.49868	2.43951	1.32117	1.28659																		Tb927.2.5980	ATP-dependent Clp protease subunit, heat shock protein 104 (HSP104), putative,atp-dependent chaperone (HSP104)	482	306	235	0.634855	0.487552	-0.655501	-1.03637				Tb927.5.170	hypothetical protein, conserved	5.06551	2.83844386203979e-58	23	41	212	1.78261	9.21739	0.83399	3.20436
Tb927.4.1110	hypothetical protein, conserved	329	825	876	2.5076	2.66261	1.32631	1.41284																		Tb927.11.5520	triosephosphate isomerase (TIM)	5014	3854	2445	0.768648	0.487635	-0.379605	-1.03613	m	g		Tb927.5.390	75 kDa invariant surface glycoprotein, putative	3.95762	2.91204559437739e-180	255	1390	2379	5.45098	9.32941	2.44652	3.22179
Tb927.5.430	hypothetical protein	98	247	434	2.52041	4.42857	1.33366	2.14684																		Tb927.8.6390	lysophospholipase, putative,alpha/beta hydrolase, putative (TbLysoPLA)	1362	710	665	0.521292	0.488253	-0.939836	-1.0343	m	g		Tb927.3.2610	GPI inositol deacylase 2 (GPIdeAc2)	2.93794	2.31284829328301e-74	102	767	970	7.51961	9.5098	2.91066	3.24942
Tb927.10.12010	hypothetical protein, conserved	117	296	290	2.52991	2.47863	1.33909	1.30954																		Tb927.1.1180	hypothetical protein, unlikely	86	99	42	1.15116	0.488372	0.203092	-1.03395				Tb927.10.12790	hypothetical protein	2.98407	1.84580999717573e-83	39	393	391	10.0769	10.0256	3.33298	3.32562
Tb927.6.3850	chaperone protein DNAj, putative	96	243	284	2.53125	2.95833	1.33985	1.56478																		Tb927.7.5550	hypothetical protein, conserved	442	242	216	0.547511	0.488688	-0.869039	-1.03302				Tb927.11.7550	hypothetical protein, conserved	3.01876	1.37582229074669e-95	148	923	1489	6.23649	10.0608	2.64073	3.33067
Tb927.4.4240	hypothetical protein, conserved	101	256	241	2.53465	2.38614	1.34179	1.25468																		Tb927.8.2740	mitochondrial RNA binding protein (TbRBP38)	1950	1081	953	0.554359	0.488718	-0.851108	-1.03293	m			Tb927.10.12800	zinc finger protein family member, putative (ZC3H38)	3.95484	1.00127329653394e-26	96	837	1048	8.71875	10.9167	3.12412	3.44846
Tb927.6.2860	hypothetical protein, conserved	494	1258	1175	2.54656	2.37854	1.34855	1.25008																		Tb927.10.890	kinesin, putative	4063	1674	1986	0.412011	0.488801	-1.27925	-1.03268				Tb927.8.7780	hypothetical protein, conserved	2.53891	5.76987359833626e-18	98	744	1118	7.59184	11.4082	2.92445	3.51199
Tb927.4.1220	leucine-rich repeat protein (LRRP), putative	191	487	816	2.54974	4.27225	1.35035	2.095																		Tb927.11.460	predicted WD40 repeat protein	950	561	465	0.590526	0.489474	-0.759927	-1.0307				Tb927.5.410	hypothetical protein	1.63351	2.02598615995294e-16	110	385	1295	3.5	11.7727	1.80735	3.55738
Tb927.6.1650	single strand-specific nuclease, putative	341	870	827	2.55132	2.42522	1.35124	1.27812	m																	Tb927.6.4000	small glutamine-rich tetratricopeptide repeat protein, putative (SGT)	2052	836	1006	0.407407	0.490253	-1.29546	-1.0284	m			Tb927.5.286b	adenosine transporter 1 (AT1)	1.61234	1.62606330940857e-11	88	1472	1048	16.7273	11.9091	4.06413	3.57399
Tb927.8.7280	hypothetical protein, conserved	237	605	800	2.55274	3.37553	1.35205	1.75511																		Tb927.11.7580	hypothetical protein, conserved	1606	893	788	0.55604	0.49066	-0.84674	-1.0272				Tb927.7.180	hypothetical protein	8.16126	0	127	267	1519	2.10236	11.9606	1.07201	3.58022
Tb927.10.8830	hypothetical protein, conserved	590	1507	2185	2.55424	3.70339	1.35289	1.88885	m																	Tb927.7.6670	hypothetical protein, conserved	2765	1543	1357	0.558047	0.490778	-0.841541	-1.02686	m			Tb927.7.6570	hypothetical protein, conserved	2.33353	4.1186581383557e-32	41	144	513	3.5122	12.5122	1.81237	3.64526
Tb927.9.11860	hypothetical protein, unlikely	27	69	49	2.55556	1.81481	1.35364	0.859822																		Tb927.8.4720	amino acid transporter, putative	925	535	454	0.578378	0.490811	-0.789914	-1.02676				Tb927.5.610	acidic phosphatase, putative	3.55223	2.71085469741166e-142	136	856	1711	6.29412	12.5809	2.654	3.65316
Tb927.10.2850	hypothetical protein	64	164	217	2.5625	3.39062	1.35755	1.76155																		Tb927.7.2240	hypothetical protein, conserved	3628	2655	1781	0.731808	0.490904	-0.450463	-1.02649				Tb927.5.630	acidic phosphatase, putative	3.80043	4.7803605496987e-192	553	3929	7963	7.10488	14.3996	2.82881	3.84796
Tb927.8.8320	hypothetical protein, conserved	48	123	101	2.5625	2.10417	1.35755	1.07325																		Tb927.11.12030	hypothetical protein, conserved	283	180	139	0.636042	0.491166	-0.652805	-1.02572				Tb927.10.2400	hypothetical protein	3.26366	5.78812633732614e-19	10	27	152	2.7	15.2	1.43296	3.926
Tb927.8.1200	vacuolar-type Ca2 -ATPase 2 (TbA2)	328	846	853	2.57927	2.60061	1.36696	1.37885																		Tb927.5.3540	hypothetical protein, conserved	794	398	390	0.501259	0.491184	-0.996371	-1.02566				Tb927.8.4060	flagellum-adhesion glycoprotein, putative	4.31542	3.25212467478382e-232	404	4131	6353	10.2252	15.7252	3.35406	3.97501
Tb927.7.4110	kinesin, putative	81	209	254	2.58025	3.1358	1.36751	1.64883																		Tb927.10.14680	ribosome biogenesis protein, putative	344	234	169	0.680233	0.491279	-0.5559	-1.02539				Tb927.7.6880	hypothetical protein, conserved	1.88202	4.86496615248673e-12	158	846	2524	5.35443	15.9747	2.42073	3.99772
Tb927.9.5660	hypothetical protein, unlikely	20	52	26	2.6	1.3	1.37851	0.378512																		Tb927.11.6790	predicted WD40 repeat protein	2129	1333	1046	0.626116	0.49131	-0.675499	-1.02529				Tb927.4.1230	hypothetical protein	4.66613	5.15034435905162e-156	161	2444	3293	15.1801	20.4534	3.92411	4.35427
Tb927.7.7160	kinetoplastid-specific dual specificity phosphatase, putative	465	1213	1616	2.6086	3.47527	1.38328	1.79712																		Tb927.9.9160	hypothetical protein, conserved	470	275	231	0.585106	0.491489	-0.773229	-1.02477				Tb927.7.6600	hypothetical protein, conserved	3.44126	1.03234895116912e-126	156	1289	3200	8.26282	20.5128	3.04663	4.35845
Tb927.8.6100	hypothetical protein, conserved	543	1420	1734	2.6151	3.19337	1.38687	1.67508																		Tb927.5.510	hypothetical protein, conserved	1009	634	496	0.628345	0.491576	-0.670371	-1.02451	m			Tb927.7.6490	hypothetical protein, conserved	4.61909	4.47830458497846e-215	120	981	3231	8.175	26.925	3.03122	4.75087
Tb927.5.3660	hypothetical protein, conserved	172	450	595	2.61628	3.4593	1.38752	1.79048																		Tb927.7.5990	protein associated with differentiation 7, putative	120	65	59	0.541667	0.491667	-0.884523	-1.02425
Tb927.9.11100	protein kinase A catalytic subunit isoform 1,protein kinase A catalytic subunit (PKAC1)	388	1016	970	2.61856	2.5	1.38877	1.32193																		Tb927.7.2710	NADH-cytochrome b5 reductase, putative	382	300	188	0.78534	0.492147	-0.34861	-1.02284	m
Tb927.4.4780	hypothetical protein	37	97	170	2.62162	4.59459	1.39046	2.19994																		Tb927.10.8020	prolyl oligopeptidase, putative,serine peptidase clan SC, family S9A, putative (POP)	3308	2234	1630	0.675333	0.492745	-0.56633	-1.02109	m
Tb927.8.5050	hypothetical protein, conserved	221	580	722	2.62443	3.26697	1.39201	1.70795																		Tb927.6.4440	hypothetical protein, conserved	4493	2852	2216	0.634765	0.493212	-0.655705	-1.01972
Tb927.10.12510	P-type H -ATPase, putative	1013	2663	2152	2.62883	2.12438	1.39442	1.08704	m																	Tb927.11.3070	hypothetical protein, conserved	1285	763	634	0.593774	0.493385	-0.752013	-1.01921
Tb927.11.6910	hypothetical protein, conserved	210	553	739	2.63333	3.51905	1.39689	1.81519																		Tb927.11.1200	hypothetical protein, conserved	387	233	191	0.602067	0.49354	-0.732004	-1.01876
Tb927.8.3720	hypothetical protein, conserved	177	468	810	2.64407	4.57627	1.40276	2.19417																		Tb927.11.14760	hypothetical protein, conserved	441	224	218	0.507937	0.494331	-0.97728	-1.01645
Tb09.v4.0015	hypothetical protein,chrIX additional, unordered contigs	96	254	295	2.64583	3.07292	1.40372	1.61961																		Tb927.6.1080	glyoxalase II (glxII)	465	348	230	0.748387	0.494624	-0.418143	-1.0156		g
Tb927.4.4540	hypothetical protein, conserved	96	255	266	2.65625	2.77083	1.40939	1.47032																		Tb927.4.4910	3,2-trans-enoyl-CoA isomerase, mitochondrial precursor, putative	2105	1307	1042	0.620903	0.495012	-0.687561	-1.01446	m
Tb927.1.2690	hypothetical protein, unlikely	30	80	32	2.66667	1.06667	1.41504	0.0931094																		Tb927.11.9640	glycyl-tRNA synthetase, putative	1880	1276	931	0.678723	0.495213	-0.559104	-1.01388		g
Tb927.9.3750	hypothetical protein, conserved	34	91	50	2.67647	1.47059	1.42033	0.556393																		Tb927.3.3890	hypothetical protein, conserved	230	122	114	0.530435	0.495652	-0.914753	-1.0126	m
Tb927.6.1020	cysteine peptidase precursor,cysteine peptidase, Clan CA, family C1, Cathepsin L-like (Rhodesain)	9572	25630	22606	2.6776	2.36168	1.42094	1.23981																		Tb927.9.5090	hypothetical protein, unlikely	639	369	317	0.577465	0.496088	-0.792195	-1.01133
Tb927.1.3830	glucose-6-phosphate isomerase, glycosomal (PGI)	1099	2943	1649	2.67789	1.50045	1.4211	0.5854		g																Tb927.10.170	pseudouridine synthase, Cbf5p	1731	1229	860	0.709994	0.496823	-0.494121	-1.0092
Tb927.3.650	hypothetical protein, conserved	44	118	117	2.68182	2.65909	1.42321	1.41093																		Tb927.8.3820	hypothetical protein, conserved	1922	878	955	0.456816	0.496878	-1.13032	-1.00904
Tb927.10.10270	hypothetical protein	29	78	265	2.68966	9.13793	1.42742	3.19187																		Tb927.10.14540	hypothetical protein	809	491	402	0.606922	0.49691	-0.720417	-1.00894
Tb927.8.7440	lipase, putative	469	1266	1579	2.69936	3.36674	1.43262	1.75135																		Tb927.7.4290	hypothetical protein, conserved	1353	850	674	0.628234	0.498152	-0.670627	-1.00534
Tb927.10.2400	hypothetical protein	10	27	152	2.7	15.2	1.43296	3.926																		Tb927.10.16060	hypothetical protein, conserved	371	190	185	0.512129	0.498652	-0.96542	-1.00389
Tb927.10.5510	endonuclease/exonuclease/phosphatase, putative	231	624	859	2.7013	3.71861	1.43365	1.89477																		Tb927.10.3570	KREX2 (KREX2)	905	557	452	0.61547	0.499448	-0.70024	-1.0016	m
Tb927.4.2760	hypothetical protein, conserved	471	1273	1593	2.70276	3.38217	1.43443	1.75795																		Tb927.5.4020	hypothetical protein	102	29	51	0.284314	0.5	-1.81444	-1	m
Tb927.1.3310	hypothetical protein, conserved	600	1623	1334	2.705	2.22333	1.43563	1.15272																		Tb927.5.2520	hypothetical protein, conserved	936	540	468	0.576923	0.5	-0.793549	-1
Tb927.3.4720	dynamin, putative,vacuolar sortin protein 1, putative	263	713	1152	2.71103	4.38023	1.43884	2.13101	m																	Tb927.10.3270	hypothetical protein, conserved	86	66	43	0.767442	0.5	-0.381871	-1	m
Tb927.7.3700	hypothetical protein, conserved	383	1039	1143	2.71279	2.98433	1.43978	1.57741																		Tb927.1.2210	hypothetical protein, conserved	884	595	442	0.673077	0.5	-0.571157	-1
Tb927.11.3720	hypothetical protein, conserved	158	429	690	2.71519	4.36709	1.44105	2.12667																		Tb927.2.1720	hypothetical protein, conserved	412	238	206	0.57767	0.5	-0.791683	-1
Tb927.11.3760	hypothetical protein	466	1266	1341	2.71674	2.87768	1.44188	1.52491																		Tb927.2.2540	hypothetical protein, conserved	138	107	69	0.775362	0.5	-0.367057	-1
Tb927.6.3140	hypothetical protein, conserved	102	278	185	2.72549	1.81373	1.44652	0.858956																		Tb927.10.1640	hypothetical protein	43	59	86	1.37209	2	0.456378	1
Tb927.11.16550	zinc finger protein family member, putative (ZC3H46)	164	450	474	2.7439	2.89024	1.45623	1.53119																		Tb927.9.11650	hypothetical protein, unlikely	23	49	46	2.13043	2	1.09115	1
Tb927.10.7860	hypothetical protein, conserved	374	1032	1006	2.75936	2.68984	1.46433	1.42752																		Tb927.11.3920	hypothetical protein, conserved	433	715	866	1.65127	2	0.723576	1
Tb927.6.350	hypothetical protein, conserved	50	138	353	2.76	7.06	1.46467	2.81967																		Tb927.10.14760	hypothetical protein, conserved	1316	2470	2635	1.8769	2.00228	0.908352	1.00164
Tb927.3.5080	hypothetical protein, conserved	342	944	1369	2.76023	4.00292	1.46479	2.00105																		Tb927.5.1640	hypothetical protein, conserved	408	705	817	1.72794	2.00245	0.789054	1.00177
Tb927.5.309b	hypothetical protein	340	940	1867	2.76471	5.49118	1.46713	2.45712																		Tb927.11.4560	hypothetical protein, conserved	213	404	427	1.89671	2.00469	0.923502	1.00338
Tb927.9.12980	hypothetical protein, conserved	376	1040	1456	2.76596	3.87234	1.46778	1.95321		g																Tb927.6.1030	cysteine peptidase precursor,cysteine peptidase, Clan CA, family C1, Cathepsin L-like (CP)	8095	18477	16233	2.28252	2.00531	1.19063	1.00383
Tb927.11.7010	protein kinase, putative	193	535	694	2.77202	3.59585	1.47094	1.84633																		Tb927.11.16470	hypothetical protein, conserved	670	1035	1344	1.54478	2.00597	0.627398	1.0043
Tb927.9.6290	arginine kinase (AK)	2596	7213	5367	2.77851	2.06741	1.47431	1.04783	m																	Tb927.4.3380	myosin IB heavy chain, putative	652	957	1309	1.46779	2.00767	0.553647	1.00552
Tb927.11.8830	hypothetical protein	302	841	1653	2.78477	5.47351	1.47756	2.45247																		Tb927.3.980	hypothetical protein, conserved	386	656	775	1.69948	2.00777	0.765095	1.0056
Tb927.9.8030	hypothetical protein, conserved	128	358	412	2.79688	3.21875	1.48382	1.6865																		Tb927.2.5650	hypothetical protein, conserved	253	614	508	2.42688	2.00791	1.2791	1.00569
Tb927.10.10210	procyclin-associated gene 4 (PAG4) protein (PAG4)	258	722	945	2.79845	3.66279	1.48463	1.87294																		Tb927.11.6800	hypothetical protein, conserved	110	198	221	1.8	2.00909	0.847997	1.00654
Tb927.10.10220	procyclin-associated gene 2 (PAG2) protein (PAG2)	434	1217	2569	2.80415	5.91935	1.48756	2.56544																		Tb927.11.14460	ADP-ribosylation factor GTPase activating protein 1, putative	348	525	700	1.50862	2.01149	0.59323	1.00827
Tb927.4.4420	adenylyl cyclase, pseudogene, putative,adenylyl cyclase, frameshift	289	811	1000	2.80623	3.46021	1.48863	1.79086																		Tb927.8.5390	cell division control protein 2 homolog 4 (CRK4)	84	125	169	1.4881	2.0119	0.573467	1.00856
Tb927.8.4520	hypothetical protein, conserved	202	567	897	2.80693	4.44059	1.48899	2.15075																		Tb927.5.3930	hypothetical protein, conserved	162	253	326	1.56173	2.01235	0.643144	1.00888
Tb927.1.4650	cyclin-like F-box protein (CFB2)	81	228	377	2.81481	4.65432	1.49304	2.21857																		Tb927.11.3140	protein kinase, putative,dual-specificity protein kinase, putative	654	979	1319	1.49694	2.01682	0.582018	1.01208
Tb927.11.2400	hypothetical protein, conserved	58	164	410	2.82759	7.06897	1.49957	2.8215																		Tb927.8.7720	hypothetical protein, conserved	621	805	1254	1.2963	2.01932	0.374396	1.01387
Tb927.8.4110	flagellum-adhesion glycoprotein, putative	134	379	699	2.82836	5.21642	1.49996	2.38306																		Tb927.1.400	hypothetical protein, conserved	1139	2160	2305	1.8964	2.02371	0.923264	1.017
Tb927.8.8150	hypothetical protein, conserved	136	385	415	2.83088	3.05147	1.50125	1.6095																		Tb927.11.7050	hypothetical protein, conserved	226	448	458	1.9823	2.02655	0.987176	1.01902
Tb927.3.3720	Golgi vesicular membrane trafficking protein, putative	30	85	85	2.83333	2.83333	1.5025	1.5025																		Tb927.7.4190	hypothetical protein, conserved	298	591	604	1.98322	2.02685	0.987846	1.01924	m
Tb927.9.8720	fructose-1,6-bisphosphatase (FBPase)	541	1535	1367	2.83734	2.5268	1.50454	1.33731		g																Tb927.11.6330	splicing factor Prp31 (6PGL)	208	247	422	1.1875	2.02885	0.247928	1.02066		g
Tb927.5.1810	lysosomal/endosomal membrane protein p67 (p67)	5874	16676	20427	2.83895	3.47753	1.50536	1.79806																		Tb927.6.1730	hypothetical protein, conserved	722	1057	1465	1.46399	2.02909	0.549905	1.02083
Tb927.10.13700	phosphatidic acid phosphatase alpha, putative	40	114	122	2.85	3.05	1.51096	1.60881																		Tb927.11.13200	hypothetical protein, conserved	587	799	1192	1.36116	2.03066	0.444835	1.02195
Tb927.2.2770	hypothetical protein, conserved	208	595	757	2.86058	3.63942	1.51631	1.86371																		Tb927.7.3180	Mu-adaptin 1, putative,adaptor complex AP-1 medium subunit, putative	484	846	986	1.74793	2.03719	0.805651	1.02658
Tb927.11.7410	MSP-A, putative	240	688	1041	2.86667	4.3375	1.51937	2.11686																		Tb927.4.760	gamma-adaptin 1, putative,AP-1 adapter complex gamma subunit, putative	1037	2010	2114	1.93828	2.03857	0.95478	1.02756
Tb927.10.13400	Phosphatidic acid phostphatase, putative	128	374	505	2.92188	3.94531	1.54689	1.98014																		Tb927.10.3910	hypothetical protein, conserved	149	203	304	1.36242	2.04027	0.446167	1.02876
Tb927.9.12740	hypothetical protein, conserved	90	263	289	2.92222	3.21111	1.54707	1.68307																		Tb927.11.12280	hypothetical protein, conserved	291	441	594	1.51546	2.04124	0.59976	1.02944		g
Tb927.7.1810	hypothetical protein, conserved	133	390	506	2.93233	3.80451	1.55205	1.92771																		Tb927.3.3360	acyltransferase, putative	286	305	584	1.06643	2.04196	0.0927941	1.02995
Tb927.7.1850	hypothetical protein, conserved	133	390	506	2.93233	3.80451	1.55205	1.92771																		Tb927.8.2430	hypothetical protein, conserved	752	1007	1536	1.3391	2.04255	0.421259	1.03037
Tb927.4.2380	sarcoplasmic reticulum glycoprotein, putative	155	458	827	2.95484	5.33548	1.56308	2.41562																		Tb927.10.3800	predicted RING finger protein	306	501	626	1.63725	2.04575	0.711279	1.03263
Tb927.10.8860	hypothetical protein, conserved	125	372	528	2.976	4.224	1.57337	2.07861																		Tb927.6.1920	hypothetical protein, conserved	500	935	1023	1.87	2.046	0.903038	1.03281
Tb927.3.4070	hypothetical protein, conserved	658	1959	2176	2.9772	3.30699	1.57396	1.72552	m																	Tb927.11.14070	protein kinase, putative	58	77	119	1.32759	2.05172	0.408806	1.03684
Tb927.11.7630	Gp63-1 surface protease homolog, putative	56	167	228	2.98214	4.07143	1.57635	2.02554																		Tb927.10.12590	hypothetical protein, conserved	1203	2250	2469	1.87032	2.05237	0.903288	1.03729
Tb927.2.2490	hypothetical protein	131	391	424	2.98473	3.23664	1.5776	1.6945																		Tb927.11.3260	mitochondrial DNA polymerase I protein D, putative (POLID)	1232	1729	2531	1.40341	2.05438	0.488936	1.03871	m
Tb927.10.990	hypothetical protein, conserved	112	335	448	2.99107	4	1.58066	2																		Tb927.10.1680	histone deacetylase 1 (DAC1)	55	88	113	1.6	2.05455	0.678072	1.03882
Tb927.1.4630	cyclin-like F-box protein (CFB1E)	317	949	891	2.99369	2.81073	1.58193	1.49094																		Tb927.11.8240	hypothetical protein, conserved	199	359	409	1.80402	2.05528	0.851215	1.03933
Tb927.8.6590	hypothetical protein, conserved	200	604	713	3.02	3.565	1.59455	1.8339																		Tb927.9.2310	hypothetical protein, conserved	179	258	368	1.44134	2.05587	0.527411	1.03975
Tb927.11.11980	microtubule-associated protein,corset-associated protein 15 (CAP15)	844	2550	1886	3.02133	2.2346	1.59518	1.16001	m																	Tb927.9.6440	hypothetical protein, conserved	86	145	177	1.68605	2.05814	0.753644	1.04134
Tb927.4.3480	hypothetical protein	83	251	357	3.0241	4.3012	1.5965	2.10474																		Tb927.7.6320	hypothetical protein, conserved	134	248	276	1.85075	2.0597	0.888107	1.04244
Tb927.10.15910	glycerol uptake protein, putative	134	408	580	3.04478	4.32836	1.60634	2.11382																		Tb927.1.4040	hypothetical protein, conserved	199	350	410	1.75879	2.0603	0.814586	1.04286
Tb927.10.7140	membrane-bound acid phosphatase 2 (MBAP2)	530	1641	2496	3.09623	4.70943	1.63051	2.23555																		Tb927.10.15440	hypothetical protein, conserved	225	407	464	1.80889	2.06222	0.855104	1.0442
Tb927.10.5620	fructose-bisphosphate aldolase, glycosomal (ALD)	8645	26823	22147	3.10272	2.56183	1.63353	1.35717	m	g																Tb927.7.6710	hypothetical protein	76	145	157	1.90789	2.06579	0.931982	1.04669
Tb927.3.1660	hypothetical protein, conserved	102	317	408	3.10784	4	1.63591	2																		Tb927.10.2610	hypothetical protein, conserved	226	343	467	1.5177	2.06637	0.601886	1.0471
Tb927.2.2120	protein kinase, putative,NIMA/Nek Serine/threonine-protein kinase family, putative	323	1011	2076	3.13003	6.42724	1.64618	2.6842																		Tb927.9.6290	arginine kinase (AK)	2596	7213	5367	2.77851	2.06741	1.47431	1.04783	m
Tb927.9.5230	hypothetical protein, unlikely	141	442	438	3.13475	3.10638	1.64835	1.63524																		Tb927.4.500	hypothetical protein, conserved	58	107	120	1.84483	2.06897	0.883486	1.04891
Tb927.9.2700	hypothetical protein, conserved	124	389	446	3.1371	3.59677	1.64943	1.8467																		Tb927.7.380	hypothetical protein, conserved	56	94	116	1.67857	2.07143	0.747234	1.05063
Tb927.1.1500	hypothetical protein, conserved	90	283	279	3.14444	3.1	1.65281	1.63227																		Tb927.8.7760	hypothetical protein, conserved	135	217	280	1.60741	2.07407	0.684736	1.05247
Tb927.11.5210	hypothetical protein, conserved	112	353	433	3.15179	3.86607	1.65617	1.95087																		Tb927.9.13380	phosphoinositide-binding protein, putative	1206	1646	2503	1.36484	2.07546	0.448734	1.05343
Tb927.2.3880	heterogeneous nuclear ribonucleoprotein H/F, putative (HNRNPH)	296	943	883	3.18581	2.98311	1.67166	1.57682																		Tb927.9.13360	ubiquitin-protein ligase, putative (upl3)	735	1049	1533	1.42721	2.08571	0.513199	1.06054
Tb927.10.4780	GPI inositol deacylase precursor (GPIdeAc)	172	548	910	3.18605	5.2907	1.67177	2.40346																		Tb927.1.1790	hypothetical protein	221	333	461	1.50679	2.08597	0.591476	1.06072
Tb927.3.2460	hypothetical protein, conserved	116	373	391	3.21552	3.37069	1.68505	1.75304																		Tb927.7.670	hypothetical protein, conserved	247	333	516	1.34818	2.08907	0.431011	1.06286
Tb09.v4.0109	hypothetical protein,chrIX additional, unordered contigs	29	94	126	3.24138	4.34483	1.69661	2.1193																		Tb927.11.2040	protein kinase, putative	218	386	456	1.77064	2.09174	0.824273	1.06471
Tb927.6.2870	hypothetical protein, conserved	57	185	170	3.24561	2.98246	1.69849	1.5765																		Tb927.11.950	RNA-binding protein, putative (DRBD14)	933	1499	1953	1.60665	2.09325	0.684051	1.06574
Tb927.11.13640	J-binding protein (JBP1)	209	680	824	3.25359	3.94258	1.70203	1.97914																		Tb927.1.1800	hypothetical protein, unlikely	96	127	201	1.32292	2.09375	0.403722	1.06609
Tb927.10.2500	hypothetical protein, conserved	198	647	697	3.26768	3.5202	1.70827	1.81566																		Tb927.11.900	isocitrate dehydrogenase, putative (IDH)	531	1114	1112	2.09793	2.09416	1.06897	1.06637	m	g
Tb927.11.7610	gp63-1 surface protease homologue, pseudogene,gp63-1 surface protease homologue, fragment	20	66	81	3.3	4.05	1.72247	2.01792																		Tb927.8.6450	inhibitor of cysteine peptidase (ICP)	1238	2165	2593	1.74879	2.09451	0.806356	1.06661	m
Tb927.5.420	hypothetical protein	243	802	924	3.30041	3.80247	1.72265	1.92694																		Tb927.9.6470	hypothetical protein, conserved	198	356	415	1.79798	2.09596	0.846377	1.06761
Tb927.8.8340	hypothetical protein, conserved	53	175	241	3.30189	4.54717	1.72329	2.18497																		Tb927.8.5930	hypothetical protein	83	109	174	1.31325	2.09639	0.393145	1.0679
Tb927.11.5090	aspartate aminotransferase, mitochondrial	291	961	893	3.30241	3.06873	1.72352	1.61764																		Tb927.7.6960	ubiquitin-conjugating enzyme, putative,non-canonical ubiquiting-conjugating enzyme 1, putative	282	458	592	1.62411	2.09929	0.699652	1.0699	m
Tb927.3.3380	TFIIF-stimulated CTD phosphatase, putative	92	305	317	3.31522	3.44565	1.7291	1.78478																		Tb927.1.2650	hypothetical protein, unlikely	30	112	63	3.73333	2.1	1.90046	1.07039
Tb927.11.1180	protein kinase, putative,cdc2-related kinase, putative (CRK6)	188	625	814	3.32447	4.32979	1.73312	2.1143																		Tb927.11.12640	hypothetical protein, conserved	1171	1756	2461	1.49957	2.10162	0.584552	1.0715
Tb927.4.3990	amino acid transporter, putative	105	355	319	3.38095	3.0381	1.75743	1.60317																		Tb927.3.2360	hypothetical protein, conserved	173	361	364	2.08671	2.10405	1.06123	1.07317
Tb927.11.14540	hypothetical protein, conserved	128	433	532	3.38281	4.15625	1.75822	2.05528																		Tb927.8.8320	hypothetical protein, conserved	48	123	101	2.5625	2.10417	1.35755	1.07325
Tb927.9.13070	predicted heat shock factor binding protein	97	330	311	3.40206	3.20619	1.76641	1.68086																		Tb927.2.4670	hypothetical protein, conserved	47	92	99	1.95745	2.10638	0.968973	1.07477
Tb927.2.1700	hypothetical protein, conserved	273	936	1156	3.42857	4.23443	1.77761	2.08217																		Tb927.7.5830	hypothetical protein, conserved	281	428	592	1.52313	2.10676	0.607041	1.07503
Tb927.11.9160	ATPase-like protein, putative	44	151	138	3.43182	3.13636	1.77897	1.64909																		Tb927.10.13100	hypothetical protein, conserved	265	360	559	1.35849	2.10943	0.442005	1.07686
Tb927.10.15040	hypothetical protein, conserved	23	79	68	3.43478	2.95652	1.78022	1.5639																		Tb927.10.13530	hypothetical protein	208	386	439	1.85577	2.11058	0.892017	1.07764
Tb927.11.13630	hypothetical protein, conserved	140	482	568	3.44286	4.05714	1.78361	2.02046																		Tb927.8.6360	hypothetical protein, conserved	386	692	815	1.79275	2.1114	0.842171	1.0782
Tb927.9.2840	hypothetical protein, conserved	67	233	176	3.47761	2.62687	1.7981	1.39334																		Tb927.4.3970	hypothetical protein, conserved	115	135	243	1.17391	2.11304	0.231326	1.07932
Tb927.5.1570	CCCH zinc-finger protein (ZC3H12)	770	2680	2813	3.48052	3.65325	1.7993	1.86918																		Tb927.9.6530	unspecified product	616	1238	1302	2.00974	2.11364	1.00701	1.07973		g
Tb927.9.5220	hypothetical protein, conserved	54	189	195	3.5	3.61111	1.80735	1.85244																		Tb927.11.1170	hypothetical protein, conserved	237	364	501	1.53586	2.11392	0.619051	1.07992
Tb927.5.410	hypothetical protein	110	385	1295	3.5	11.7727	1.80735	3.55738																		Tb927.11.14720	hypothetical protein, conserved	190	308	402	1.62105	2.11579	0.696931	1.0812
Tb927.7.6570	hypothetical protein, conserved	41	144	513	3.5122	12.5122	1.81237	3.64526																		Tb927.8.5360	hypothetical protein, conserved	224	259	474	1.15625	2.11607	0.209453	1.08139
Tb927.11.7000	hypothetical protein, conserved	65	229	228	3.52308	3.50769	1.81684	1.81052																		Tb927.1.890	hypothetical protein, conserved	152	284	322	1.86842	2.11842	0.90182	1.08299
Tb927.7.470	hypothetical protein	82	289	388	3.52439	4.73171	1.81737	2.24236																		Tb927.4.2710	ubiquitin-conjugating enzyme e2, putative,ubiquitin carrier protein, putative,ubiquitin-protein ligase, putative	193	338	409	1.7513	2.11917	0.808422	1.0835
Tb927.8.4840	kinesin, putative	261	924	1119	3.54023	4.28736	1.82384	2.10009																		Tb927.3.5480	hypothetical protein, conserved	151	265	320	1.75497	2.11921	0.811444	1.08352
Tb927.9.11480	hypothetical protein, conserved	332	1177	1498	3.54518	4.51205	1.82586	2.17378																		Tb927.10.12510	P-type H -ATPase, putative	1013	2663	2152	2.62883	2.12438	1.39442	1.08704	m
Tb927.9.12630	glycerol kinase, glycosomal (glk1)	3055	10851	7831	3.55188	2.56334	1.82858	1.35802																		Tb927.6.440	haptoglobin-hemoglobin receptor (HpHbR)	395	615	840	1.55696	2.12658	0.638734	1.08854
Tb927.1.2150	calpain-like protein fragment, putative,calpain-like cysteine peptidase, Clan CA, family C2	72	256	337	3.55556	4.68056	1.83007	2.22668																		Tb927.10.9360	hypothetical protein, conserved	302	543	643	1.79801	2.12914	0.846404	1.09027
Tb927.3.4180	hypothetical protein	107	381	541	3.56075	5.05607	1.83218	2.33802																		Tb927.3.1630	casein kinase 1, putative (CK1)	92	173	196	1.88043	2.13043	0.911066	1.09115
Tb927.9.8570	hypothetical protein, conserved	146	523	608	3.58219	4.16438	1.84084	2.0581																		Tb927.4.4900	hypothetical protein	352	561	750	1.59375	2.13068	0.672425	1.09132
Tb927.11.12790	ribonucleoside-diphosphate reductase small chain (RNR2)	172	617	342	3.58721	1.98837	1.84286	0.991588																		Tb927.11.13320	hypothetical protein, conserved	255	476	544	1.86667	2.13333	0.900464	1.09311
Tb927.6.2300	adenosine kinase, putative	32	115	170	3.59375	5.3125	1.84549	2.40939																		Tb05.5K5.210	hypothetical protein,BAC from homologous region on chr5	163	232	348	1.42331	2.13497	0.509253	1.09422
Tb927.8.4360	hypothetical protein, conserved	342	1234	1422	3.60819	4.15789	1.85127	2.05585																		Tb927.10.7300	hypothetical protein, conserved	333	615	712	1.84685	2.13814	0.885064	1.09636
Tb927.8.4340	hypothetical protein, conserved	108	391	594	3.62037	5.5	1.85614	2.45943																		Tb927.3.5140	hypothetical protein, conserved	206	358	441	1.73786	2.14078	0.797315	1.09813
Tb927.5.890	oligosaccharyl transferase subunit, putative	751	2733	2897	3.63915	3.85752	1.8636	1.94767																		Tb927.1.4400	hypothetical protein, conserved	141	247	302	1.75177	2.14184	0.808816	1.09885
Tb927.6.3000	fatty acid desaturase, putative,sphingolipid delta 4 desaturase, putative	581	2122	2003	3.65232	3.4475	1.86881	1.78555																		Tb927.10.12960	ras-related protein rab-5,small GTPase, putative (RAB5A)	441	832	945	1.88662	2.14286	0.915805	1.09954	m
Tb927.6.560	cysteine peptidase C (CPC),CPC cysteine peptidase, Clan CA, family C1, Cathepsin B-like (TbcatB)	578	2127	2264	3.67993	3.91696	1.87968	1.96973																		Tb927.4.1650	hypothetical protein, conserved	228	499	489	2.1886	2.14474	1.13001	1.1008
Tb927.1.700	phosphoglycerate kinase (PGKC)	302	1117	1221	3.69868	4.04305	1.88701	2.01544																		Tb927.9.9380	sphingomyelin/ceramide phosphorylethanolamine synthase, bifunctional (SLS4)	255	539	547	2.11373	2.1451	1.07979	1.10104
Tb927.9.15100	hypothetical protein, conserved	302	1120	1256	3.70861	4.15894	1.89088	2.05622																		Tb927.8.6600	hypothetical protein, conserved	143	229	309	1.6014	2.16084	0.679332	1.11159	m
Tb927.11.7640	Gp63-1 surface protease homolog, putative	38	141	166	3.71053	4.36842	1.89162	2.12711																		Tb927.7.4650	SNF2 DNA repair protein, putative	291	478	629	1.64261	2.16151	0.715991	1.11204
Tb11.0360	MSP-A, putative,chrXI additional, unordered contigs	38	141	166	3.71053	4.36842	1.89162	2.12711																		Tb927.7.1390	RNA-binding protein, putative (RBSR2)	111	241	240	2.17117	2.16216	1.11847	1.11247
Tb927.10.530	hypothetical protein, conserved	66	246	348	3.72727	5.27273	1.89812	2.39855																		Tb927.4.4510	protein phosphatase 2C, putative	520	802	1126	1.54231	2.16538	0.625091	1.11462
Tb927.1.2650	hypothetical protein, unlikely	30	112	63	3.73333	2.1	1.90046	1.07039																		Tb927.10.14150	hypothetical protein, conserved	2934	5665	6355	1.93081	2.16599	0.949207	1.11502	m
Tb927.11.8740	hypothetical protein, conserved	159	595	725	3.74214	4.55975	1.90386	2.18895																		Tb927.11.14060	hypothetical protein, conserved	112	267	243	2.38393	2.16964	1.25334	1.11746
Tb927.11.7710	Gp63-1 surface protease homolog, putative	122	466	584	3.81967	4.78689	1.93345	2.25909																		Tb927.7.7000	hypothetical protein, conserved	774	1238	1682	1.59948	2.17313	0.677606	1.11977
Tb927.7.4260	hypothetical protein, conserved	297	1142	2087	3.84512	7.02694	1.94303	2.8129																		Tb927.10.2640	intraflagellar transport protein IFT81, putative	1494	2569	3248	1.71954	2.17403	0.782027	1.12037
Tb927.9.6230	unspecified product (AK)	86	335	425	3.89535	4.94186	1.96175	2.30505	m																	Tb927.10.5150	zinc finger protein family member, putative (ZC3H31)	130	137	283	1.05385	2.17692	0.0756643	1.12229
Tb927.11.1230	hypothetical protein, conserved	158	620	1014	3.92405	6.41772	1.97234	2.68206																		Tb927.1.1810	hypothetical protein, unlikely	28	45	61	1.60714	2.17857	0.684498	1.12338
Tb927.11.8330	hypothetical protein, conserved	50	198	384	3.96	7.68	1.9855	2.94111																		Tb927.10.14270	TFIIF-stimulated CTD phosphatase, putative	150	205	327	1.36667	2.18	0.450661	1.12433
Tb927.6.3480	RNA-binding protein, putative (DRBD5)	233	923	763	3.96137	3.27468	1.986	1.71135																		Tb927.6.860	hypothetical protein	222	292	485	1.31532	2.18468	0.395409	1.12743
Tb927.10.5250	zinc finger protein family member, putative (ZC3H32)	291	1175	2148	4.0378	7.38144	2.01357	2.8839																		Tb927.6.3260	hypothetical protein, conserved	107	196	234	1.83178	2.18692	0.873243	1.1289
Tb927.7.4230	hypothetical protein, conserved	222	901	1516	4.05856	6.82883	2.02097	2.77164																		Tb927.4.1870	kinetoplastid-specific phospho-protein phosphatase, putative	462	673	1011	1.45671	2.18831	0.542714	1.12982
Tb927.3.4110	hypothetical protein, conserved	272	1123	1283	4.12868	4.71691	2.04568	2.23784																		Tb927.11.14790	DNA repair and recombination helicase protein PIF4 (TbPIF4)	205	326	449	1.59024	2.19024	0.669248	1.13109
Tb927.8.6760	IgE-dependent histamine-releasing factor, putative	301	1268	1300	4.21262	4.31894	2.07472	2.11068																		Tb927.11.11600	hypothetical protein, conserved	280	570	614	2.03571	2.19286	1.02554	1.13281
Tb927.8.7110	serine/threonine-protein kinase a, putative,protein kinase, putative	27	115	108	4.25926	4	2.0906	2																		Tb927.10.790	vesicle-associated membrane protein, putative,synaptobrevin, putative (VAMP)	171	241	375	1.40936	2.19298	0.495037	1.13289
Tb927.10.3750	hypothetical protein, conserved	134	579	587	4.3209	4.3806	2.11133	2.13113																		Tb927.3.2910	hypothetical protein, conserved	31	68	68	2.19355	2.19355	1.13327	1.13327
Tb927.10.14890	C-terminal motor kinesin, putative (TBKIFC1)	1594	7049	7401	4.42221	4.64304	2.14477	2.21507																		Tb927.11.490	hypothetical protein, conserved	237	361	520	1.52321	2.19409	0.607112	1.13362
Tb927.5.1360	nucleoside 2-deoxyribosyltransferase (NDRT)	475	2102	1251	4.42526	2.63368	2.14576	1.39708																		Tb927.2.5440	hypothetical protein, conserved	420	870	923	2.07143	2.19762	1.05063	1.13594
Tb927.11.1470	65 kDa invariant surface glycoprotein-like protein	301	1339	2353	4.4485	7.81728	2.15332	2.96667																		Tb927.1.230	hypothetical protein, unlikely	40	85	88	2.125	2.2	1.08746	1.1375
Tb927.10.3600	hypothetical protein, conserved	82	366	559	4.46341	6.81707	2.15815	2.76915																		Tb927.10.730	ATP synthase, putative	541	1055	1193	1.95009	2.20518	0.963542	1.14089
Tb927.5.4010	hypothetical protein	85	383	483	4.50588	5.68235	2.17181	2.50649																		Tb927.11.4670	hypothetical protein, conserved	129	263	286	2.03876	2.21705	1.02769	1.14864
Tb927.11.7750	MSP-A, putative	34	154	191	4.52941	5.61765	2.17932	2.48997																		Tb927.10.15070	hypothetical protein, conserved	23	35	51	1.52174	2.21739	0.605721	1.14886
Tb927.4.4580	hypothetical protein, conserved	309	1442	2632	4.66667	8.5178	2.22239	3.09048																		Tb927.2.6150	adenosine transporter 2 (TbNT2/927)	27	39	60	1.44444	2.22222	0.530515	1.152
Tb927.7.420	hypothetical protein, conserved	14	66	65	4.71429	4.64286	2.23704	2.21501																		Tb927.3.5390	hypothetical protein, conserved	126	236	280	1.87302	2.22222	0.905363	1.152
Tb927.4.4000	amino acid transporter, putative	77	364	258	4.72727	3.35065	2.24101	1.74444																		Tb927.1.3310	hypothetical protein, conserved	600	1623	1334	2.705	2.22333	1.43563	1.15272
Tb927.9.12570	glycerol kinase, glycosomal (glk1)	5038	24077	13514	4.77908	2.68241	2.25673	1.42353	m	g																Tb927.10.1430	hypothetical protein, conserved	259	396	576	1.52896	2.22394	0.612548	1.15312	m
Tb927.3.4230	subtilisin-like serine peptidase,serine peptidase, clan SB, family S8-like protein	768	3671	4427	4.77995	5.76432	2.25699	2.52715																		Tb927.3.2930	RNA-binding protein RBP6, putative (RBP6)	80	145	178	1.8125	2.225	0.857981	1.15381
Tb927.11.9020	cation transporter, putative	56	268	183	4.78571	3.26786	2.25873	1.70834																		Tb927.7.6590	hypothetical protein, conserved	491	683	1094	1.39104	2.22811	0.476163	1.15582
Tb927.5.2000	hypothetical protein	282	1357	1943	4.81206	6.89007	2.26665	2.78452																		Tb927.9.9950	hypothetical protein, conserved	267	415	595	1.55431	2.22846	0.636272	1.15605
Tb927.5.370	75 kDa invariant surface glycoprotein, putative (ISG75)	178	866	1340	4.86517	7.52809	2.28249	2.91228																		Tb927.11.15740	hypothetical protein, conserved	222	442	496	1.99099	2.23423	0.993487	1.15978
Tb927.10.12100	RNA-binding protein, putative (RBP7B)	28	139	147	4.96429	5.25	2.31159	2.39232																		Tb927.11.11980	microtubule-associated protein,corset-associated protein 15 (CAP15)	844	2550	1886	3.02133	2.2346	1.59518	1.16001	m
Tb927.10.7090	alternative oxidase (AOX)	378	1880	1779	4.97354	4.70635	2.31427	2.23461	m																	Tb927.6.3240	hypothetical protein, conserved	346	511	776	1.47688	2.24277	0.562551	1.16528
Tb927.9.12610	glycerol kinase, glycosomal (glk1)	557	2785	1535	5	2.75583	2.32193	1.46249																		Tb927.11.2480	hypothetical protein	107	202	240	1.88785	2.24299	0.916744	1.16542
Tb927.5.360	75 kDa invariant surface glycoprotein (ISG75)	1361	6879	10446	5.05437	7.67524	2.33753	2.94021																		Tb927.10.7360	ATP-binding cassette protein, putative	267	436	600	1.63296	2.24719	0.707488	1.16812
Tb927.8.8000	hypothetical protein, conserved	69	352	366	5.10145	5.30435	2.35091	2.40718																		Tb927.10.5650	hypothetical protein, conserved	178	326	400	1.83146	2.24719	0.872995	1.16812
Tb927.10.14140	pyruvate kinase 1 (PYK1)	2733	13964	12631	5.1094	4.62166	2.35315	2.20841																		Tb927.8.7210	hypothetical protein, conserved	52	63	117	1.21154	2.25	0.27684	1.16993
Tb08.27P2.90	hypothetical protein,BAC from homologous region on chr8	368	1889	1775	5.13315	4.82337	2.35985	2.27004																		Tb927.9.13430	ubiquitin carboxyl-terminal hydrolase, putative,cysteine peptidase, Clan CA, family C19, putative	120	213	270	1.775	2.25	0.827819	1.16993
Tb927.7.6880	hypothetical protein, conserved	158	846	2524	5.35443	15.9747	2.42073	3.99772																		Tb927.11.13920	kinesin-II 85 Kd subunit, putative	830	1349	1871	1.6253	2.25422	0.700707	1.17263
Tb927.5.390	75 kDa invariant surface glycoprotein, putative	255	1390	2379	5.45098	9.32941	2.44652	3.22179																		Tb927.8.7790	hypothetical protein, conserved	287	488	647	1.70035	2.25436	0.76583	1.17271	m
Tb927.8.8030	hypothetical protein, conserved	85	479	452	5.63529	5.31765	2.49449	2.41079																		Tb927.8.2820	hypothetical protein, conserved	2616	4028	5907	1.53976	2.25803	0.622701	1.17506	m
Tb927.3.4830	hypothetical protein	133	761	1060	5.7218	7.96992	2.51647	2.99457																		Tb927.7.5370	hypothetical protein, conserved	561	902	1271	1.60784	2.2656	0.685127	1.17989
Tb927.8.5270	hypothetical protein, conserved	36	208	282	5.77778	7.83333	2.53051	2.96963																		Tb927.10.13610	hypothetical protein, conserved	732	1553	1662	2.12158	2.27049	1.08514	1.183
Tb927.5.620	hypothetical protein	391	2362	2432	6.04092	6.21995	2.59477	2.6369																		Tb927.5.2090	kinesin, putative	1327	2359	3013	1.77769	2.27054	0.830007	1.18303
Tb927.4.3640	protein phosphatase 1, putative	170	1051	942	6.18235	5.54118	2.62816	2.47019																		Tb927.11.5120	hypothetical protein, conserved	132	224	300	1.69697	2.27273	0.762961	1.18442
Tb927.11.7550	hypothetical protein, conserved	148	923	1489	6.23649	10.0608	2.64073	3.33067																		Tb927.3.3980	hypothetical protein, conserved	224	494	510	2.20536	2.27679	1.14101	1.187
Tb927.5.610	acidic phosphatase, putative	136	856	1711	6.29412	12.5809	2.654	3.65316																		Tb927.4.1400	vacuolar transport protein 4A, putative	129	175	294	1.35659	2.27907	0.439984	1.18845
Tb927.3.4100	hypothetical protein, conserved	350	2236	2134	6.38857	6.09714	2.67549	2.60813																		Tb927.1.1740	hypothetical protein	2087	3814	4768	1.8275	2.28462	0.869874	1.19195
Tb08.27P2.70	hypothetical protein,BAC from homologous region on chr8	106	684	561	6.45283	5.29245	2.68993	2.40394																		Tb927.3.3060	hypothetical protein, conserved	664	925	1521	1.39307	2.29066	0.47827	1.19577
Tb927.8.5870	hypothetical protein, conserved	66	427	393	6.4697	5.95455	2.6937	2.57399																		Tb927.3.1910	hypothetical protein, conserved	455	747	1046	1.64176	2.2989	0.715242	1.20094
Tb927.4.3630	protein phosphatase 1, putative	266	1784	1854	6.70677	6.96992	2.74562	2.80114																		Tb927.10.11880	hypothetical protein, conserved	496	1025	1142	2.06653	2.30242	1.04721	1.20315
Tb927.5.630	acidic phosphatase, putative	553	3929	7963	7.10488	14.3996	2.82881	3.84796																		Tb927.10.3530	hypothetical protein, conserved	76	141	175	1.85526	2.30263	0.891624	1.20328
Tb927.8.5910	hypothetical protein	67	482	590	7.19403	8.80597	2.8468	3.13848																		Tb927.11.5790	hypothetical protein, conserved	206	290	475	1.40777	2.30583	0.493409	1.20528
Tb927.3.2610	GPI inositol deacylase 2 (GPIdeAc2)	102	767	970	7.51961	9.5098	2.91066	3.24942																		Tb927.7.4500	hypothetical protein, conserved	1871	3177	4316	1.69802	2.30679	0.763856	1.20589
Tb927.8.7780	hypothetical protein, conserved	98	744	1118	7.59184	11.4082	2.92445	3.51199																		Tb927.3.4270	hypothetical protein, conserved	784	1416	1810	1.80612	2.30867	0.852896	1.20706
Tb927.7.6490	hypothetical protein, conserved	120	981	3231	8.175	26.925	3.03122	4.75087																		Tb927.5.1950	hypothetical protein, conserved	340	530	785	1.55882	2.30882	0.640458	1.20716
Tb927.7.6600	hypothetical protein, conserved	156	1289	3200	8.26282	20.5128	3.04663	4.35845																		Tb927.5.2470	hypothetical protein, conserved	144	263	333	1.82639	2.3125	0.868994	1.20945
Tb927.8.7970	hypothetical protein	97	815	737	8.40206	7.59794	3.07074	2.92561																		Tb927.4.4230	RNA-binding protein, putative (RBP31)	222	512	514	2.30631	2.31532	1.20558	1.21121
Tb927.10.12800	zinc finger protein family member, putative (ZC3H38)	96	837	1048	8.71875	10.9167	3.12412	3.44846																		Tb927.10.7890	hypothetical protein, conserved	598	1069	1385	1.78763	2.31605	0.838044	1.21167
Tb927.10.12790	hypothetical protein	39	393	391	10.0769	10.0256	3.33298	3.32562																		Tb927.8.490	hypothetical protein	341	635	790	1.86217	2.31672	0.896985	1.21208
Tb927.9.12550	glycerol kinase, glycosomal (glk1)	359	3628	1562	10.1058	4.35097	3.33712	2.12134																		Tb927.2.3620	GTP-binding elongation factor Tu family, putative	459	846	1064	1.84314	2.31808	0.882164	1.21293
Tb927.8.4060	flagellum-adhesion glycoprotein, putative	404	4131	6353	10.2252	15.7252	3.35406	3.97501																		Tb927.1.1940	hypothetical protein, unlikely	22	24	51	1.09091	2.31818	0.125531	1.21299
Tb927.8.1460	hypothetical protein, conserved	124	1318	990	10.629	7.98387	3.40994	2.99709																		Tb927.9.12960	transporter, putative	375	630	870	1.68	2.32	0.748461	1.21412
Tb927.4.1230	hypothetical protein	161	2444	3293	15.1801	20.4534	3.92411	4.35427																		Tb927.6.3410	hypothetical protein, conserved	96	233	223	2.42708	2.32292	1.27922	1.21594
Tb927.5.286b	adenosine transporter 1 (AT1)	88	1472	1048	16.7273	11.9091	4.06413	3.57399																		Tb927.10.13090	hypothetical protein, conserved	411	456	956	1.10949	2.32603	0.149895	1.21787
																										Tb927.7.5780	hypothetical protein, conserved	49	110	114	2.2449	2.32653	1.16665	1.21818
																										Tb927.10.15880	protein kinase, putative	372	694	866	1.86559	2.32796	0.899633	1.21906
																										Tb11.0840	hypothetical protein,chrXI additional, unordered contigs	374	534	871	1.42781	2.32888	0.513801	1.21963
																										Tb927.7.6720	hypothetical protein, conserved	217	288	507	1.32719	2.33641	0.408374	1.22429
																										Tb927.10.2570	lysosomal alpha-mannosidase precursor, putative	1307	1918	3057	1.46748	2.33894	0.553344	1.22586
																										Tb927.6.380	hypothetical protein, conserved	73	137	171	1.87671	2.34247	0.908208	1.22803
																										Tb09.v4.0110	hypothetical protein,chrIX additional, unordered contigs	35	50	82	1.42857	2.34286	0.514573	1.22827
																										Tb927.7.5800	hypothetical protein	81	158	190	1.95062	2.34568	0.963931	1.23001
																										Tb927.9.9640	hypothetical protein, conserved	1241	2218	2914	1.78727	2.34811	0.837756	1.2315		g
																										Tb927.7.3690	hypothetical protein	182	399	428	2.19231	2.35165	1.13245	1.23367
																										Tb927.7.7120	kinesin, putative	594	847	1398	1.42593	2.35354	0.511899	1.23483
																										Tb927.11.290	phosphatase and tensin homologue, putative	110	179	259	1.62727	2.35455	0.702456	1.23545
																										Tb927.10.2390	protein kinase, putative,casein kinase I, putative	87	175	205	2.01149	2.35632	1.00827	1.23654
																										Tb927.10.13390	hypothetical protein, conserved	98	151	231	1.54082	2.35714	0.623695	1.23704
																										Tb927.3.4150	hypothetical protein, conserved	109	201	257	1.84404	2.3578	0.882867	1.23744
																										Tb927.6.2830	GTPase activating protein, conserved	120	230	283	1.91667	2.35833	0.938599	1.23777
																										Tb927.6.1020	cysteine peptidase precursor,cysteine peptidase, Clan CA, family C1, Cathepsin L-like (Rhodesain)	9572	25630	22606	2.6776	2.36168	1.42094	1.23981
																										Tb927.4.2700	hydroxymethylglutaryl-CoA synthase, putative	251	537	593	2.13944	2.36255	1.09723	1.24034	m
																										Tb927.9.1500	protein kinase, putative	551	1179	1305	2.13975	2.36842	1.09744	1.24393
																										Tb927.10.9300	adiponectin receptor protein 1	253	307	600	1.21344	2.37154	0.279101	1.24583
																										Tb927.10.7820	hypothetical protein, conserved	86	209	204	2.43023	2.37209	1.28109	1.24616
																										Tb927.10.4770	phosphatidylinositol-4-phosphate 5-kinase, putative	623	1055	1478	1.69342	2.37239	0.759939	1.24634	m
																										Tb927.5.2760	UDP-Gal or UDP-GlcNAc-dependent glycosyltransferase, putative	196	333	465	1.69898	2.37245	0.764669	1.24638
																										Tb927.6.4810	zinc-binding protein (Yippee), putative	118	259	280	2.19492	2.37288	1.13417	1.24664
																										Tb927.7.6420	hypothetical protein, conserved	473	831	1123	1.75687	2.37421	0.813008	1.24745
																										Tb927.9.11030	protein kinase A catalytic subunit isoform 2,protein kinase A catalytic subunit (PKAC2)	48	103	114	2.14583	2.375	1.10154	1.24793		g
																										Tb927.10.10600	ARP2/3 complex 16kDa subunit, putative,ARP2/3 complex subunit, putative	136	268	323	1.97059	2.375	0.978626	1.24793
																										Tb927.6.2860	hypothetical protein, conserved	494	1258	1175	2.54656	2.37854	1.34855	1.25008
																										Tb927.5.1300	vacuolar proton translocating ATPase subunit A, putative	811	1757	1930	2.16646	2.37978	1.11534	1.25083
																										Tb927.10.8570	hypothetical protein, conserved	233	494	555	2.12017	2.38197	1.08418	1.25216
																										Tb927.4.4240	hypothetical protein, conserved	101	256	241	2.53465	2.38614	1.34179	1.25468
																										Tb927.10.1230	hypothetical protein, conserved	232	477	554	2.05603	2.38793	1.03986	1.25576
																										Tb927.7.6580	hypothetical protein	327	495	782	1.51376	2.39144	0.598138	1.25788
																										Tb927.5.1850	hypothetical protein, conserved	563	870	1351	1.54529	2.39964	0.62788	1.26282
																										Tb927.3.3600	hypothetical protein	214	342	514	1.59813	2.40187	0.676386	1.26416
																										Tb927.9.14940	SLACS reverse transcriptase, putative	77	103	185	1.33766	2.4026	0.419714	1.26459
																										Tb927.11.11960	hypothetical protein, conserved	199	195	480	0.979899	2.41206	-0.0292943	1.27027
																										Tb927.6.1980	hypothetical protein, conserved	284	602	686	2.11972	2.41549	1.08387	1.27232
																										Tb927.10.11010	hypothetical protein, conserved	165	378	399	2.29091	2.41818	1.19592	1.27392
																										Tb927.10.13690	hypothetical protein, conserved	133	198	322	1.48872	2.42105	0.574074	1.27563
																										Tb927.10.14900	hypothetical protein, conserved	184	348	446	1.8913	2.42391	0.919382	1.27734
																										Tb927.10.830	adenylate kinase, putative	471	1091	1142	2.31635	2.42463	1.21185	1.27776	m
																										Tb927.6.1650	single strand-specific nuclease, putative	341	870	827	2.55132	2.42522	1.35124	1.27812	m
																										Tb927.1.3550	hypothetical protein	28	57	68	2.03571	2.42857	1.02554	1.28011
																										Tb927.10.3220	hypothetical protein, unlikely	130	235	316	1.80769	2.43077	0.854149	1.28141
																										Tb927.11.3220	metacaspase,cysteine peptidase, Clan CD, family C13 (mca1)	250	394	608	1.576	2.432	0.656268	1.28214
																										Tb927.11.13940	ubiquitin-conjugating enzyme e2, putative,ubiquitin carrier protein, putative,ubiquitin-protein ligase, putative	535	984	1302	1.83925	2.43364	0.879119	1.28312
																										Tb927.2.4340	hypothetical protein, conserved	191	337	465	1.7644	2.43455	0.819176	1.28366
																										Tb927.6.1000	cysteine peptidase precursor,cysteine peptidase, Clan CA, family C1, Cathepsin L-like (CP)	6828	17061	16657	2.49868	2.43951	1.32117	1.28659
																										Tb927.6.460	procyclin associated gene 3 (PAG3) protein,procyclin PARP A,procyclic acidic repetitive protein A (PAG3)	480	758	1171	1.57917	2.43958	0.659163	1.28663
																										Tb927.11.20730	glycerophosphoryl diester phosphodiesterase, putative	96	119	235	1.23958	2.44792	0.309855	1.29155
																										Tb927.6.530	procyclin associated gene 3 (PAG3) protein,procyclin PARP A,procyclic acidic repetitive protein A (PAG3)	1065	1307	2608	1.22723	2.44883	0.295406	1.29209
																										Tb927.9.15480	hypothetical protein	198	421	486	2.12626	2.45455	1.08832	1.29546
																										Tb927.11.4040	hypothetical protein, conserved	218	470	536	2.15596	2.45872	1.10833	1.2979
																										Tb927.7.7510	hypothetical protein	287	453	707	1.5784	2.46341	0.65846	1.30066
																										Tb927.6.3090	hypothetical protein, conserved	1429	2623	3522	1.83555	2.46466	0.876212	1.30139
																										Tb927.3.5660	UDP-Gal or UDP-GlcNAc-dependent glycosyltransferase, putative	118	193	291	1.63559	2.4661	0.709814	1.30223
																										Tb927.10.1110	kinesin, putative	452	794	1115	1.75664	2.46681	0.812816	1.30265
																										Tb927.7.300	UDP-Gal or UDP-GlcNAc-dependent glycosyltransferase, putative	156	263	385	1.6859	2.46795	0.753517	1.30331
																										Tb927.5.1830	lysosomal/endosomal membrane protein p67,lysosomal membrane glycoprotein	1146	2162	2833	1.88656	2.47208	0.915759	1.30572	m
																										Tb927.11.15790	hypothetical protein, conserved	199	302	492	1.51759	2.47236	0.60178	1.30589
																										Tb927.11.670	epsinR	975	2373	2412	2.43385	2.47385	1.28324	1.30676
																										Tb927.10.12010	hypothetical protein, conserved	117	296	290	2.52991	2.47863	1.33909	1.30954
																										Tb927.11.1350	calcium uniporter protein, mitochondrial	142	303	352	2.1338	2.47887	1.09343	1.30968	m
																										Tb927.5.3150	protein kinase , putative	1718	3142	4262	1.82887	2.48079	0.870953	1.3108
																										Tb927.1.2640	hypothetical protein, conserved	213	474	530	2.22535	2.48826	1.15403	1.31514
																										Tb927.5.4580	hypothetical protein, conserved	349	403	871	1.15473	2.4957	0.207553	1.31945
																										Tb927.9.11100	protein kinase A catalytic subunit isoform 1,protein kinase A catalytic subunit (PKAC1)	388	1016	970	2.61856	2.5	1.38877	1.32193
																										Tb927.10.1050	serine carboxypeptidase III precursor, putative,serine peptidase, Clan SC, Family S10 (CBP1)	49	113	123	2.30612	2.5102	1.20547	1.3278	m
																										Tb927.11.10980	hypothetical protein, conserved	96	218	241	2.27083	2.51042	1.18322	1.32793
																										Tb927.4.1000	hypothetical protein, conserved	448	927	1130	2.0692	2.52232	1.04907	1.33475
																										Tb927.10.15460	hypothetical protein, conserved	371	671	937	1.80863	2.52561	0.854894	1.33663
																										Tb927.9.8720	fructose-1,6-bisphosphatase (FBPase)	541	1535	1367	2.83734	2.5268	1.50454	1.33731		g
																										Tb927.6.3320	ferric reductase transmembrane protein, putative	74	163	187	2.2027	2.52703	1.13927	1.33744
																										Tb927.8.3740	hypothetical protein, conserved	88	168	223	1.90909	2.53409	0.932886	1.34147
																										Tb927.4.5100	hypothetical protein, conserved	260	491	659	1.88846	2.53462	0.917211	1.34177
																										Tb927.11.16900	hypothetical protein	182	363	462	1.99451	2.53846	0.996031	1.34395
																										Tb927.11.8460	amastin-like protein	265	421	674	1.58868	2.5434	0.667828	1.34676
																										Tb927.7.5060	hypothetical protein, conserved	156	284	398	1.82051	2.55128	0.864345	1.35122
																										Tb927.2.4470	hypothetical protein, conserved	179	389	458	2.17318	2.55866	1.11981	1.35539
																										Tb927.10.5620	fructose-bisphosphate aldolase, glycosomal (ALD)	8645	26823	22147	3.10272	2.56183	1.63353	1.35717	m	g
																										Tb927.7.6190	hypothetical protein, conserved	281	595	720	2.11744	2.56228	1.08232	1.35743
																										Tb927.9.12630	glycerol kinase, glycosomal (glk1)	3055	10851	7831	3.55188	2.56334	1.82858	1.35802		g
																										Tb927.9.9370	hypothetical protein, conserved	30	56	77	1.86667	2.56667	0.900464	1.3599
																										Tb927.5.4570	hypothetical protein, conserved	255	302	656	1.18431	2.57255	0.244051	1.3632
																										Tb927.10.10190	hypothetical protein, conserved	498	840	1286	1.68675	2.58233	0.754244	1.36867
																										Tb927.9.3820	syntaxin, putative	147	319	380	2.17007	2.58503	1.11774	1.37018
																										Tb927.10.390	hypothetical protein, conserved	508	987	1314	1.94291	2.58661	0.958222	1.37106	m
																										Tb927.8.8270	hypothetical protein, conserved	127	284	329	2.23622	2.59055	1.16106	1.37326
																										Tb06.3A7.960	hypothetical protein	246	427	639	1.73577	2.59756	0.795578	1.37716	m
																										Tb927.8.1200	vacuolar-type Ca2 -ATPase 2 (TbA2)	328	846	853	2.57927	2.60061	1.36696	1.37885
																										Tb927.8.7270	hypothetical protein, conserved	389	872	1012	2.24165	2.60154	1.16456	1.37937
																										Tb927.6.1100	hypothetical protein, conserved	271	478	708	1.76384	2.61255	0.818718	1.38546
																										Tb927.6.1040	cysteine peptidase precursor,cysteine peptidase, Clan CA, family C1, Cathepsin L-like (CP)	2868	6357	7514	2.21653	2.61994	1.1483	1.38954
																										Tb927.4.3090	hypothetical protein, conserved	158	234	414	1.48101	2.62025	0.566584	1.38971
																										Tb927.10.11940	ABC1 protein, putative	140	277	367	1.97857	2.62143	0.984459	1.39035
																										Tb927.11.4860	hypothetical protein, conserved	466	1123	1224	2.40987	2.62661	1.26896	1.3932
																										Tb927.3.3270	ATP-dependent phosphofructokinase (TbPFK)	7455	18045	19582	2.42052	2.62669	1.27532	1.39325	m	g
																										Tb927.9.2840	hypothetical protein, conserved	67	233	176	3.47761	2.62687	1.7981	1.39334
																										Tb927.4.3980	chaperone protein DNAj, putative	138	279	363	2.02174	2.63043	1.0156	1.3953
																										Tb927.5.1360	nucleoside 2-deoxyribosyltransferase (NDRT)	475	2102	1251	4.42526	2.63368	2.14576	1.39708
																										Tb927.10.10200	hypothetical protein, conserved	474	706	1252	1.48945	2.64135	0.574781	1.40128
																										Tb927.4.3400	hypothetical protein, conserved	263	586	695	2.22814	2.64259	1.15584	1.40195
																										Tb927.6.370	hypothetical protein, conserved	144	330	381	2.29167	2.64583	1.1964	1.40372
																										Tb927.8.1650	protein associated with differentiation 4, putative	69	74	183	1.07246	2.65217	0.100929	1.40718
																										Tb927.4.960	hypothetical protein, conserved	347	744	921	2.14409	2.65418	1.10037	1.40827
																										Tb927.3.650	hypothetical protein, conserved	44	118	117	2.68182	2.65909	1.42321	1.41093
																										Tb927.4.1110	hypothetical protein, conserved	329	825	876	2.5076	2.66261	1.32631	1.41284
																										Tb927.9.12570	glycerol kinase, glycosomal (glk1)	5038	24077	13514	4.77908	2.68241	2.25673	1.42353	m	g
																										Tb927.10.2300	hypothetical protein, conserved	164	392	440	2.39024	2.68293	1.25716	1.42381
																										Tb927.10.7860	hypothetical protein, conserved	374	1032	1006	2.75936	2.68984	1.46433	1.42752
																										Tb927.10.13490	serine/threonine kinase, putative	431	910	1162	2.11137	2.69606	1.07818	1.43085
																										Tb927.10.9320	hypothetical protein, conserved	47	116	127	2.46809	2.70213	1.30339	1.4341
																										Tb927.8.1690	serine/threonine-protein kinase, putative	483	875	1307	1.81159	2.706	0.85726	1.43616
																										Tb927.5.2480	hypothetical protein, conserved	131	196	356	1.49618	2.71756	0.581287	1.44231
																										Tb927.4.5310	serine/threonine-protein kinase a, putative,protein kinase, putative	420	809	1144	1.92619	2.72381	0.94575	1.44563
																										Tb927.11.3800	hypothetical protein, conserved	147	243	401	1.65306	2.72789	0.72514	1.44779
																										Tb927.10.9220	hypothetical protein, conserved	118	253	322	2.14407	2.72881	1.10035	1.44827
																										Tb05.5K5.220	hypothetical protein,BAC from homologous region on chr5	334	375	914	1.12275	2.73653	0.167042	1.45235
																										Tb927.4.4980	adrenodoxin precursor, putative	114	188	312	1.64912	2.73684	0.721699	1.45251
																										Tb927.10.14910	sarcoplasmic reticulum glycoprotein, putative,sarcalumenin precursor, putative	423	595	1158	1.40662	2.73759	0.492232	1.45291
																										Tb927.10.6560	hypothetical protein, conserved	146	233	400	1.59589	2.73973	0.674362	1.45403
																										Tb927.10.300	hypothetical protein, conserved	61	150	168	2.45902	2.7541	1.29808	1.46158
																										Tb927.9.12610	glycerol kinase, glycosomal (glk1)	557	2785	1535	5	2.75583	2.32193	1.46249		g
																										Tb927.7.5390	hypothetical protein, conserved	357	630	987	1.76471	2.76471	0.819428	1.46713
																										Tb927.5.2390	hypothetical protein, conserved	177	433	490	2.44633	2.76836	1.29062	1.46903
																										Tb927.4.4540	hypothetical protein, conserved	96	255	266	2.65625	2.77083	1.40939	1.47032
																										Tb927.11.16360	hypothetical protein, conserved	193	279	535	1.4456	2.77202	0.531664	1.47094
																										Tb927.3.1850	hypothetical protein, conserved	161	396	447	2.45963	2.7764	1.29844	1.47321
																										Tb927.10.4180	TFIIF-stimulated CTD phosphatase, putative	1217	2782	3401	2.28595	2.79458	1.19279	1.48263
																										Tb927.7.6690	hypothetical protein	519	1182	1451	2.27746	2.79576	1.18742	1.48324
																										Tb927.1.4630	cyclin-like F-box protein (CFB1E)	317	949	891	2.99369	2.81073	1.58193	1.49094
																										Tb927.7.690	zinc finger protein, putative	154	257	434	1.66883	2.81818	0.738838	1.49476
																										Tb927.10.6040	hypothetical protein	782	1624	2204	2.07673	2.81841	1.05431	1.49488
																										Tb927.2.4150	hypothetical protein, conserved	240	421	679	1.75417	2.82917	0.810786	1.50038
																										Tb927.8.4200	hypothetical protein, conserved	53	87	150	1.64151	2.83019	0.715023	1.5009
																										Tb927.8.7580	hypothetical protein, conserved	1629	3253	4614	1.99693	2.83241	0.997784	1.50203
																										Tb927.3.3720	Golgi vesicular membrane trafficking protein, putative	30	85	85	2.83333	2.83333	1.5025	1.5025
																										Tb927.6.1800	protein phosphatase 2C, putative	244	451	692	1.84836	2.83607	0.886246	1.50389
																										Tb927.4.4920	hypothetical protein, conserved	126	295	358	2.34127	2.84127	1.22729	1.50654
																										Tb927.5.2490	hypothetical protein, conserved (pseudogene),hypothetical protein, conserved, frameshift	58	124	166	2.13793	2.86207	1.09622	1.51706
																										Tb927.1.4600	cyclin-like F-box protein (CFB1D)	164	404	471	2.46341	2.87195	1.30066	1.52203
																										Tb927.11.3760	hypothetical protein	466	1266	1341	2.71674	2.87768	1.44188	1.52491
																										Tb927.8.6700	hypothetical protein, conserved	84	175	242	2.08333	2.88095	1.05889	1.52655
																										Tb927.11.16550	zinc finger protein family member, putative (ZC3H46)	164	450	474	2.7439	2.89024	1.45623	1.53119
																										Tb927.4.2890	hypothetical protein, conserved	590	1032	1706	1.74915	2.89153	0.806656	1.53183
																										Tb927.7.5900	ATG8/AUT7/APG8/PAZ2, putative,ubiquitin-like protein (ATG8A)	257	550	744	2.14008	2.89494	1.09766	1.53353
																										Tb927.9.13080	hypothetical protein, unlikely	339	805	984	2.37463	2.90265	1.2477	1.53737
																										Tb927.8.5080	hypothetical protein, conserved	303	651	881	2.14851	2.90759	1.10334	1.53982
																										Tb927.6.490	procyclin associated gene 3 (PAG3) protein,procyclin PARP A,procyclic acidic repetitive protein A (PAG3)	49	118	143	2.40816	2.91837	1.26793	1.54516
																										Tb927.4.5390	serine/threonine-protein kinase NrkA,nek1/NIMA-related kinase A (NrkA)	15	28	44	1.86667	2.93333	0.900464	1.55254
																										Tb927.11.6120	ABC transporter, putative	186	262	547	1.4086	2.94086	0.494264	1.55624
																										Tb927.10.15040	hypothetical protein, conserved	23	79	68	3.43478	2.95652	1.78022	1.5639
																										Tb927.6.3850	chaperone protein DNAj, putative	96	243	284	2.53125	2.95833	1.33985	1.56478
																										Tb927.7.2420	glycogen synthase kinase-3 alpha, putative	146	323	434	2.21233	2.9726	1.14557	1.57173
																										Tb927.6.2870	hypothetical protein, conserved	57	185	170	3.24561	2.98246	1.69849	1.5765
																										Tb927.5.3320	protein kinase, putative	576	1289	1718	2.23785	2.98264	1.16211	1.57659
																										Tb927.2.3880	heterogeneous nuclear ribonucleoprotein H/F, putative (HNRNPH)	296	943	883	3.18581	2.98311	1.67166	1.57682
																										Tb927.7.3700	hypothetical protein, conserved	383	1039	1143	2.71279	2.98433	1.43978	1.57741
																										Tb927.10.1040	serine carboxypeptidase III precursor, putative,serine carboxypeptidase (CBP1) precursor, putative,serine peptidase, Clan SC, Family S10 (CBP1)	951	2094	2850	2.20189	2.99685	1.13874	1.58344
																										Tb927.10.13790	hypothetical protein, conserved	957	1812	2870	1.89342	2.99896	0.920992	1.58446
																										Tb927.9.2950	hypothetical protein, unlikely	97	235	291	2.42268	3	1.2766	1.58496
																										Tb927.9.4500	heat shock protein, putative,HSP70-like protein	1265	1739	3799	1.3747	3.00316	0.459121	1.58648	m	g
																										Tb927.4.1390	hypothetical protein, conserved	573	1312	1723	2.2897	3.00698	1.19516	1.58832
																										Tb927.1.4520	hypothetical protein, conserved	312	677	939	2.16987	3.00962	1.11761	1.58958
																										Tb927.10.6050	clathrin heavy chain (CHC)	4444	10487	13431	2.35981	3.02228	1.23867	1.59564
																										Tb927.3.5210	hypothetical protein, conserved	73	149	221	2.0411	3.0274	1.02934	1.59808
																										Tb927.4.3990	amino acid transporter, putative	105	355	319	3.38095	3.0381	1.75743	1.60317
																										Tb927.11.15870	hypothetical protein, conserved	435	1068	1322	2.45517	3.03908	1.29582	1.60363	m
																										Tb927.11.5040	leucine-rich repeat protein (LRRP), putative	458	1072	1395	2.34061	3.04585	1.22689	1.60685
																										Tb927.8.5140	diacylglycerol kinase, putative	245	591	747	2.41224	3.04898	1.27038	1.60833
																										Tb927.10.13700	phosphatidic acid phosphatase alpha, putative	40	114	122	2.85	3.05	1.51096	1.60881
																										Tb927.8.8150	hypothetical protein, conserved	136	385	415	2.83088	3.05147	1.50125	1.6095
																										Tb927.11.5090	aspartate aminotransferase, mitochondrial	291	961	893	3.30241	3.06873	1.72352	1.61764	m
																										Tb927.8.4770	small GTP-binding protein Rab18 (TbRAB18)	184	332	565	1.80435	3.07065	0.851477	1.61855	m
																										Tb09.v4.0015	hypothetical protein,chrIX additional, unordered contigs	96	254	295	2.64583	3.07292	1.40372	1.61961
																										Tb927.9.2610	hypothetical protein, unlikely	51	117	158	2.29412	3.09804	1.19794	1.63136
																										Tb927.1.1500	hypothetical protein, conserved	90	283	279	3.14444	3.1	1.65281	1.63227
																										Tb927.9.5230	hypothetical protein, unlikely	141	442	438	3.13475	3.10638	1.64835	1.63524
																										Tb927.10.1770	hypothetical protein	65	86	202	1.32308	3.10769	0.403897	1.63584
																										Tb927.9.15870	hypothetical protein	242	506	755	2.09091	3.11983	1.06413	1.64147
																										Tb927.7.4110	kinesin, putative	81	209	254	2.58025	3.1358	1.36751	1.64883
																										Tb927.11.9160	ATPase-like protein, putative	44	151	138	3.43182	3.13636	1.77897	1.64909
																										Tb927.10.10240	procyclin-associated gene 1 (PAG1) protein (PAG1)	1059	1589	3326	1.50047	3.1407	0.585417	1.65109
																										Tb927.11.5080	hypothetical protein, conserved	68	168	214	2.47059	3.14706	1.30485	1.654
																										Tb927.10.410	hypothetical protein, conserved	119	282	376	2.36975	3.15966	1.24473	1.65977
																										Tb927.7.310	hypothetical protein, conserved	61	57	194	0.934426	3.18033	-0.0978473	1.66918
																										Tb927.8.6100	hypothetical protein, conserved	543	1420	1734	2.6151	3.19337	1.38687	1.67508
																										Tb927.10.14160	aquaporin 3, putative	220	549	703	2.49545	3.19545	1.3193	1.67602
																										Tb927.4.4020	amino acid transporter, putative	240	575	767	2.39583	3.19583	1.26053	1.67619
																										Tb927.9.13070	predicted heat shock factor binding protein	97	330	311	3.40206	3.20619	1.76641	1.68086
																										Tb927.9.12740	hypothetical protein, conserved	90	263	289	2.92222	3.21111	1.54707	1.68307
																										Tb927.9.8030	hypothetical protein, conserved	128	358	412	2.79688	3.21875	1.48382	1.6865
																										Tb927.2.2490	hypothetical protein	131	391	424	2.98473	3.23664	1.5776	1.6945
																										Tb927.8.5050	hypothetical protein, conserved	221	580	722	2.62443	3.26697	1.39201	1.70795
																										Tb927.11.9020	cation transporter, putative	56	268	183	4.78571	3.26786	2.25873	1.70834
																										Tb927.6.3480	RNA-binding protein, putative (DRBD5)	233	923	763	3.96137	3.27468	1.986	1.71135
																										Tb927.3.4070	hypothetical protein, conserved	658	1959	2176	2.9772	3.30699	1.57396	1.72552	m
																										Tb927.10.5690	procyclin-associated gene 2 (PAG2) protein, putative	13	29	43	2.23077	3.30769	1.15754	1.72583
																										Tb927.10.13540	RNA-binding protein, putative (RBP12)	363	728	1201	2.00551	3.30854	1.00397	1.72619
																										Tb927.4.4000	amino acid transporter, putative	77	364	258	4.72727	3.35065	2.24101	1.74444
																										Tb927.10.4160	predicted zinc finger protein	148	369	496	2.49324	3.35135	1.31802	1.74474
																										Tb927.8.7440	lipase, putative	469	1266	1579	2.69936	3.36674	1.43262	1.75135
																										Tb927.3.2460	hypothetical protein, conserved	116	373	391	3.21552	3.37069	1.68505	1.75304
																										Tb927.8.7280	hypothetical protein, conserved	237	605	800	2.55274	3.37553	1.35205	1.75511
																										Tb927.4.2760	hypothetical protein, conserved	471	1273	1593	2.70276	3.38217	1.43443	1.75795
																										Tb927.10.2850	hypothetical protein	64	164	217	2.5625	3.39062	1.35755	1.76155
																										Tb927.11.11710	hypothetical protein, conserved	258	552	875	2.13953	3.39147	1.0973	1.76191
																										Tb927.4.4790	hypothetical protein, conserved	217	396	738	1.82488	3.40092	0.867805	1.76593
																										Tb927.9.10650	hypothetical protein	75	148	257	1.97333	3.42667	0.980635	1.77681
																										Tb927.7.6560	hypothetical protein, conserved	155	253	533	1.63226	3.43871	0.706869	1.78187
																										Tb927.3.3380	TFIIF-stimulated CTD phosphatase, putative	92	305	317	3.31522	3.44565	1.7291	1.78478
																										Tb927.6.3000	fatty acid desaturase, putative,sphingolipid delta 4 desaturase, putative	581	2122	2003	3.65232	3.4475	1.86881	1.78555
																										Tb927.10.6740	hypothetical protein, conserved	238	337	821	1.41597	3.44958	0.501787	1.78642
																										Tb927.9.11810	membrane transporter protein, putative	206	435	711	2.11165	3.45146	1.07837	1.78721
																										Tb927.5.3660	hypothetical protein, conserved	172	450	595	2.61628	3.4593	1.38752	1.79048
																										Tb927.4.4420	adenylyl cyclase, pseudogene, putative,adenylyl cyclase, frameshift	289	811	1000	2.80623	3.46021	1.48863	1.79086
																										Tb927.7.7160	kinetoplastid-specific dual specificity phosphatase, putative	465	1213	1616	2.6086	3.47527	1.38328	1.79712
																										Tb927.5.1810	lysosomal/endosomal membrane protein p67 (p67)	5874	16676	20427	2.83895	3.47753	1.50536	1.79806
																										Tb927.11.7000	hypothetical protein, conserved	65	229	228	3.52308	3.50769	1.81684	1.81052
																										Tb927.10.6720	hypothetical protein, conserved	426	608	1495	1.42723	3.50939	0.513218	1.81122
																										Tb927.11.6910	hypothetical protein, conserved	210	553	739	2.63333	3.51905	1.39689	1.81519
																										Tb927.10.2500	hypothetical protein, conserved	198	647	697	3.26768	3.5202	1.70827	1.81566
																										Tb927.3.4670	cdc2-related kinase, putative,cell division control protein, putative (CRK10)	114	216	404	1.89474	3.54386	0.921997	1.82532
																										Tb927.11.12700	hypothetical protein, conserved	209	326	742	1.55981	3.55024	0.641369	1.82792
																										Tb927.8.6590	hypothetical protein, conserved	200	604	713	3.02	3.565	1.59455	1.8339
																										Tb927.11.7010	protein kinase, putative	193	535	694	2.77202	3.59585	1.47094	1.84633
																										Tb927.9.2700	hypothetical protein, conserved	124	389	446	3.1371	3.59677	1.64943	1.8467
																										Tb927.10.13070	hypothetical protein, conserved	330	783	1187	2.37273	3.59697	1.24655	1.84678
																										Tb927.9.5220	hypothetical protein, conserved	54	189	195	3.5	3.61111	1.80735	1.85244
																										Tb927.2.2770	hypothetical protein, conserved	208	595	757	2.86058	3.63942	1.51631	1.86371
																										Tb927.2.3300	65 kDa invariant surface glycoprotein	37	18	135	0.486486	3.64865	-1.03953	1.86736
																										Tb927.5.1570	CCCH zinc-finger protein (ZC3H12)	770	2680	2813	3.48052	3.65325	1.7993	1.86918
																										Tb927.5.1970	hypothetical protein	104	207	380	1.99038	3.65385	0.993047	1.86942
																										Tb927.11.8470	zinc finger protein family member, putative (ZC3H45)	61	109	223	1.78689	3.65574	0.837447	1.87016
																										Tb927.10.10210	procyclin-associated gene 4 (PAG4) protein (PAG4)	258	722	945	2.79845	3.66279	1.48463	1.87294
																										Tb927.6.3120	chaperone protein DNAj, putative	64	158	236	2.46875	3.6875	1.30378	1.88264
																										Tb927.6.3620	zinc finger protein, putative	172	392	635	2.27907	3.69186	1.18845	1.88435
																										Tb927.6.4390	kinesin, putative	867	2136	3209	2.46367	3.70127	1.30081	1.88802	m
																										Tb927.10.8830	hypothetical protein, conserved	590	1507	2185	2.55424	3.70339	1.35289	1.88885	m
																										Tb927.10.5510	endonuclease/exonuclease/phosphatase, putative	231	624	859	2.7013	3.71861	1.43365	1.89477
																										Tb927.5.420	hypothetical protein	243	802	924	3.30041	3.80247	1.72265	1.92694
																										Tb927.7.1810	hypothetical protein, conserved	133	390	506	2.93233	3.80451	1.55205	1.92771
																										Tb927.7.1850	hypothetical protein, conserved	133	390	506	2.93233	3.80451	1.55205	1.92771
																										Tb927.8.8140	small GTP-binding rab protein, putative	72	177	276	2.45833	3.83333	1.29768	1.9386
																										Tb927.5.890	oligosaccharyl transferase subunit, putative	751	2733	2897	3.63915	3.85752	1.8636	1.94767
																										Tb927.4.2210	hypothetical protein, conserved	1015	2398	3922	2.36256	3.86404	1.24035	1.95011
																										Tb927.11.5210	hypothetical protein, conserved	112	353	433	3.15179	3.86607	1.65617	1.95087
																										Tb927.9.12980	hypothetical protein, conserved	376	1040	1456	2.76596	3.87234	1.46778	1.95321		g
																										Tb927.6.560	cysteine peptidase C (CPC),CPC cysteine peptidase, Clan CA, family C1, Cathepsin B-like (TbcatB)	578	2127	2264	3.67993	3.91696	1.87968	1.96973
																										Tb927.5.310	hypothetical protein	219	546	858	2.49315	3.91781	1.31797	1.97005
																										Tb927.5.1380	hypothetical protein	110	179	433	1.62727	3.93636	0.702456	1.97686
																										Tb927.11.13640	J-binding protein (JBP1)	209	680	824	3.25359	3.94258	1.70203	1.97914
																										Tb927.10.13400	Phosphatidic acid phostphatase, putative	128	374	505	2.92188	3.94531	1.54689	1.98014
																										Tb927.8.7110	serine/threonine-protein kinase a, putative,protein kinase, putative	27	115	108	4.25926	4	2.0906	2
																										Tb927.3.1660	hypothetical protein, conserved	102	317	408	3.10784	4	1.63591	2
																										Tb927.10.990	hypothetical protein, conserved	112	335	448	2.99107	4	1.58066	2
																										Tb927.3.5080	hypothetical protein, conserved	342	944	1369	2.76023	4.00292	1.46479	2.00105
																										Tb927.9.11000	small GTPase, putative,GTP-binding protein, putative (RAB7)	456	1015	1839	2.22588	4.03289	1.15437	2.01182	m
																										Tb927.1.700	phosphoglycerate kinase (PGKC)	302	1117	1221	3.69868	4.04305	1.88701	2.01544
																										Tb927.11.7610	gp63-1 surface protease homologue, pseudogene,gp63-1 surface protease homologue, fragment	20	66	81	3.3	4.05	1.72247	2.01792
																										Tb927.11.13630	hypothetical protein, conserved	140	482	568	3.44286	4.05714	1.78361	2.02046
																										Tb927.9.9400	ceramide phosphorylethanolamine synthase	163	395	663	2.42331	4.06748	1.27698	2.02414
																										Tb927.11.7630	Gp63-1 surface protease homolog, putative	56	167	228	2.98214	4.07143	1.57635	2.02554
																										Tb927.9.14650	SLACS retrotransposable element (part), putative	420	759	1734	1.80714	4.12857	0.853711	2.04564
																										Tb927.11.14540	hypothetical protein, conserved	128	433	532	3.38281	4.15625	1.75822	2.05528
																										Tb927.8.4360	hypothetical protein, conserved	342	1234	1422	3.60819	4.15789	1.85127	2.05585
																										Tb927.9.15100	hypothetical protein, conserved	302	1120	1256	3.70861	4.15894	1.89088	2.05622
																										Tb927.6.550	hypothetical protein	43	33	179	0.767442	4.16279	-0.381871	2.05755
																										Tb927.9.8570	hypothetical protein, conserved	146	523	608	3.58219	4.16438	1.84084	2.0581
																										Tb927.10.8860	hypothetical protein, conserved	125	372	528	2.976	4.224	1.57337	2.07861
																										Tb927.2.1700	hypothetical protein, conserved	273	936	1156	3.42857	4.23443	1.77761	2.08217
																										Tb927.9.14660	SLACS reverse transcriptase, putative	209	443	888	2.11962	4.2488	1.0838	2.08706
																										Tb927.4.1220	leucine-rich repeat protein (LRRP), putative	191	487	816	2.54974	4.27225	1.35035	2.095
																										Tb927.8.4840	kinesin, putative	261	924	1119	3.54023	4.28736	1.82384	2.10009
																										Tb927.4.3480	hypothetical protein	83	251	357	3.0241	4.3012	1.5965	2.10474
																										Tb927.8.6760	IgE-dependent histamine-releasing factor, putative	301	1268	1300	4.21262	4.31894	2.07472	2.11068
																										Tb927.10.15910	glycerol uptake protein, putative	134	408	580	3.04478	4.32836	1.60634	2.11382
																										Tb927.11.1180	protein kinase, putative,cdc2-related kinase, putative (CRK6)	188	625	814	3.32447	4.32979	1.73312	2.1143
																										Tb927.10.15610	zinc finger protein, putative	173	430	750	2.48555	4.33526	1.31356	2.11612
																										Tb927.11.7410	MSP-A, putative	240	688	1041	2.86667	4.3375	1.51937	2.11686
																										Tb09.v4.0109	hypothetical protein,chrIX additional, unordered contigs	29	94	126	3.24138	4.34483	1.69661	2.1193
																										Tb927.9.12550	glycerol kinase, glycosomal (glk1)	359	3628	1562	10.1058	4.35097	3.33712	2.12134		g
																										Tb927.11.3720	hypothetical protein, conserved	158	429	690	2.71519	4.36709	1.44105	2.12667
																										Tb927.11.7640	Gp63-1 surface protease homolog, putative	38	141	166	3.71053	4.36842	1.89162	2.12711
																										Tb11.0360	MSP-A, putative,chrXI additional, unordered contigs	38	141	166	3.71053	4.36842	1.89162	2.12711
																										Tb927.3.4720	dynamin, putative,vacuolar sortin protein 1, putative	263	713	1152	2.71103	4.38023	1.43884	2.13101	m
																										Tb927.10.3750	hypothetical protein, conserved	134	579	587	4.3209	4.3806	2.11133	2.13113
																										Tb927.7.6550	hypothetical protein, conserved	103	188	454	1.82524	4.40777	0.868088	2.14005
																										Tb927.5.430	hypothetical protein	98	247	434	2.52041	4.42857	1.33366	2.14684
																										Tb927.8.4520	hypothetical protein, conserved	202	567	897	2.80693	4.44059	1.48899	2.15075
																										Tb927.9.11480	hypothetical protein, conserved	332	1177	1498	3.54518	4.51205	1.82586	2.17378
																										Tb927.8.8340	hypothetical protein, conserved	53	175	241	3.30189	4.54717	1.72329	2.18497
																										Tb927.11.8740	hypothetical protein, conserved	159	595	725	3.74214	4.55975	1.90386	2.18895
																										Tb927.8.3720	hypothetical protein, conserved	177	468	810	2.64407	4.57627	1.40276	2.19417
																										Tb927.4.4780	hypothetical protein	37	97	170	2.62162	4.59459	1.39046	2.19994
																										Tb927.10.14140	pyruvate kinase 1 (PYK1)	2733	13964	12631	5.1094	4.62166	2.35315	2.20841
																										Tb927.7.420	hypothetical protein, conserved	14	66	65	4.71429	4.64286	2.23704	2.21501
																										Tb927.10.14890	C-terminal motor kinesin, putative (TBKIFC1)	1594	7049	7401	4.42221	4.64304	2.14477	2.21507
																										Tb927.1.4650	cyclin-like F-box protein (CFB2)	81	228	377	2.81481	4.65432	1.49304	2.21857
																										Tb927.1.2150	calpain-like protein fragment, putative,calpain-like cysteine peptidase, Clan CA, family C2	72	256	337	3.55556	4.68056	1.83007	2.22668
																										Tb927.10.7090	alternative oxidase (AOX)	378	1880	1779	4.97354	4.70635	2.31427	2.23461	m
																										Tb927.10.7140	membrane-bound acid phosphatase 2 (MBAP2)	530	1641	2496	3.09623	4.70943	1.63051	2.23555
																										Tb927.3.4110	hypothetical protein, conserved	272	1123	1283	4.12868	4.71691	2.04568	2.23784
																										Tb927.7.470	hypothetical protein	82	289	388	3.52439	4.73171	1.81737	2.24236
																										Tb927.11.7710	Gp63-1 surface protease homolog, putative	122	466	584	3.81967	4.78689	1.93345	2.25909
																										Tb08.27P2.90	hypothetical protein,BAC from homologous region on chr8	368	1889	1775	5.13315	4.82337	2.35985	2.27004
																										Tb927.9.6230	unspecified product (AK)	86	335	425	3.89535	4.94186	1.96175	2.30505	m
																										Tb927.7.1930	nucleoside diphosphatase, putative,ectonucleoside triphosphate diphosphohydrolase 5, putative	89	179	441	2.01124	4.95506	1.00808	2.3089
																										Tb927.10.6750	hypothetical protein, conserved	329	798	1651	2.42553	5.01824	1.2783	2.32718
																										Tb927.3.4180	hypothetical protein	107	381	541	3.56075	5.05607	1.83218	2.33802
																										Tb927.8.4110	flagellum-adhesion glycoprotein, putative	134	379	699	2.82836	5.21642	1.49996	2.38306
																										Tb927.10.12100	RNA-binding protein, putative (RBP7B)	28	139	147	4.96429	5.25	2.31159	2.39232
																										Tb927.10.530	hypothetical protein, conserved	66	246	348	3.72727	5.27273	1.89812	2.39855
																										Tb927.8.6710	hypothetical protein, conserved	92	170	486	1.84783	5.28261	0.885829	2.40125
																										Tb927.10.4780	GPI inositol deacylase precursor (GPIdeAc)	172	548	910	3.18605	5.2907	1.67177	2.40346
																										Tb08.27P2.70	hypothetical protein,BAC from homologous region on chr8	106	684	561	6.45283	5.29245	2.68993	2.40394
																										Tb927.8.8000	hypothetical protein, conserved	69	352	366	5.10145	5.30435	2.35091	2.40718
																										Tb927.6.2300	adenosine kinase, putative	32	115	170	3.59375	5.3125	1.84549	2.40939
																										Tb927.8.8030	hypothetical protein, conserved	85	479	452	5.63529	5.31765	2.49449	2.41079
																										Tb927.4.2380	sarcoplasmic reticulum glycoprotein, putative	155	458	827	2.95484	5.33548	1.56308	2.41562
																										Tb927.7.6220	protein kinase, putative	197	413	1066	2.09645	5.41117	1.06795	2.43594
																										Tb927.11.8830	hypothetical protein	302	841	1653	2.78477	5.47351	1.47756	2.45247
																										Tb927.10.9450	hypothetical protein	55	136	302	2.47273	5.49091	1.3061	2.45705
																										Tb927.5.309b	hypothetical protein	340	940	1867	2.76471	5.49118	1.46713	2.45712
																										Tb927.8.4340	hypothetical protein, conserved	108	391	594	3.62037	5.5	1.85614	2.45943
																										Tb927.4.3640	protein phosphatase 1, putative	170	1051	942	6.18235	5.54118	2.62816	2.47019
																										Tb927.10.10230	procyclin-associated gene 5 (PAG5) protein (PAG5)	387	950	2162	2.45478	5.58656	1.29559	2.48196
																										Tb927.11.7750	MSP-A, putative	34	154	191	4.52941	5.61765	2.17932	2.48997
																										Tb927.5.4010	hypothetical protein	85	383	483	4.50588	5.68235	2.17181	2.50649
																										Tb927.3.4230	subtilisin-like serine peptidase,serine peptidase, clan SB, family S8-like protein	768	3671	4427	4.77995	5.76432	2.25699	2.52715
																										Tb927.10.10220	procyclin-associated gene 2 (PAG2) protein (PAG2)	434	1217	2569	2.80415	5.91935	1.48756	2.56544
																										Tb927.8.5870	hypothetical protein, conserved	66	427	393	6.4697	5.95455	2.6937	2.57399
																										Tb927.10.2410	MSP-C, putative (MSP-C)	297	407	1770	1.37037	5.9596	0.454566	2.57521
																										Tb927.3.600	hypothetical protein	69	148	413	2.14493	5.98551	1.10093	2.58147
																										Tb927.3.4100	hypothetical protein, conserved	350	2236	2134	6.38857	6.09714	2.67549	2.60813
																										Tb927.5.620	hypothetical protein	391	2362	2432	6.04092	6.21995	2.59477	2.6369
																										Tb927.11.1230	hypothetical protein, conserved	158	620	1014	3.92405	6.41772	1.97234	2.68206
																										Tb927.2.2120	protein kinase, putative,NIMA/Nek Serine/threonine-protein kinase family, putative	323	1011	2076	3.13003	6.42724	1.64618	2.6842
																										Tb927.10.3600	hypothetical protein, conserved	82	366	559	4.46341	6.81707	2.15815	2.76915
																										Tb927.7.4230	hypothetical protein, conserved	222	901	1516	4.05856	6.82883	2.02097	2.77164
																										Tb927.5.2000	hypothetical protein	282	1357	1943	4.81206	6.89007	2.26665	2.78452
																										Tb927.4.3630	protein phosphatase 1, putative	266	1784	1854	6.70677	6.96992	2.74562	2.80114
																										Tb927.7.4260	hypothetical protein, conserved	297	1142	2087	3.84512	7.02694	1.94303	2.8129
																										Tb927.6.350	hypothetical protein, conserved	50	138	353	2.76	7.06	1.46467	2.81967
																										Tb927.11.2400	hypothetical protein, conserved	58	164	410	2.82759	7.06897	1.49957	2.8215
																										Tb927.8.6730	hypothetical protein, conserved	71	142	502	2	7.07042	1	2.8218
																										Tb927.10.5250	zinc finger protein family member, putative (ZC3H32)	291	1175	2148	4.0378	7.38144	2.01357	2.8839
																										Tb927.5.370	75 kDa invariant surface glycoprotein, putative (ISG75)	178	866	1340	4.86517	7.52809	2.28249	2.91228
																										Tb927.8.7970	hypothetical protein	97	815	737	8.40206	7.59794	3.07074	2.92561
																										Tb927.5.360	75 kDa invariant surface glycoprotein (ISG75)	1361	6879	10446	5.05437	7.67524	2.33753	2.94021
																										Tb927.11.8330	hypothetical protein, conserved	50	198	384	3.96	7.68	1.9855	2.94111
																										Tb927.11.1470	65 kDa invariant surface glycoprotein-like protein	301	1339	2353	4.4485	7.81728	2.15332	2.96667
																										Tb927.8.5270	hypothetical protein, conserved	36	208	282	5.77778	7.83333	2.53051	2.96963
																										Tb927.3.4830	hypothetical protein	133	761	1060	5.7218	7.96992	2.51647	2.99457
																										Tb927.8.1460	hypothetical protein, conserved	124	1318	990	10.629	7.98387	3.40994	2.99709
																										Tb927.4.4580	hypothetical protein, conserved	309	1442	2632	4.66667	8.5178	2.22239	3.09048
																										Tb927.8.5910	hypothetical protein	67	482	590	7.19403	8.80597	2.8468	3.13848
																										Tb927.8.6720	hypothetical protein, conserved	75	159	668	2.12	8.90667	1.08406	3.15489
																										Tb927.10.10270	hypothetical protein	29	78	265	2.68966	9.13793	1.42742	3.19187
																										Tb927.5.170	hypothetical protein, conserved	23	41	212	1.78261	9.21739	0.83399	3.20436
																										Tb927.5.390	75 kDa invariant surface glycoprotein, putative	255	1390	2379	5.45098	9.32941	2.44652	3.22179
																										Tb927.3.2610	GPI inositol deacylase 2 (GPIdeAc2)	102	767	970	7.51961	9.5098	2.91066	3.24942
																										Tb927.10.12790	hypothetical protein	39	393	391	10.0769	10.0256	3.33298	3.32562
																										Tb927.11.7550	hypothetical protein, conserved	148	923	1489	6.23649	10.0608	2.64073	3.33067
																										Tb927.10.12800	zinc finger protein family member, putative (ZC3H38)	96	837	1048	8.71875	10.9167	3.12412	3.44846
																										Tb927.8.7780	hypothetical protein, conserved	98	744	1118	7.59184	11.4082	2.92445	3.51199
																										Tb927.5.410	hypothetical protein	110	385	1295	3.5	11.7727	1.80735	3.55738
																										Tb927.5.286b	adenosine transporter 1 (AT1)	88	1472	1048	16.7273	11.9091	4.06413	3.57399
																										Tb927.7.180	hypothetical protein	127	267	1519	2.10236	11.9606	1.07201	3.58022
																										Tb927.7.6570	hypothetical protein, conserved	41	144	513	3.5122	12.5122	1.81237	3.64526
																										Tb927.5.610	acidic phosphatase, putative	136	856	1711	6.29412	12.5809	2.654	3.65316
																										Tb927.5.630	acidic phosphatase, putative	553	3929	7963	7.10488	14.3996	2.82881	3.84796
																										Tb927.10.2400	hypothetical protein	10	27	152	2.7	15.2	1.43296	3.926
																										Tb927.8.4060	flagellum-adhesion glycoprotein, putative	404	4131	6353	10.2252	15.7252	3.35406	3.97501
																										Tb927.7.6880	hypothetical protein, conserved	158	846	2524	5.35443	15.9747	2.42073	3.99772
																										Tb927.4.1230	hypothetical protein	161	2444	3293	15.1801	20.4534	3.92411	4.35427
																										Tb927.7.6600	hypothetical protein, conserved	156	1289	3200	8.26282	20.5128	3.04663	4.35845
																										Tb927.7.6490	hypothetical protein, conserved	120	981	3231	8.175	26.925	3.03122	4.75087
[truncated: 1 more columns]
