# Supplementary material for: Characterization of RBP9 and RBP10, two developmentally regulated RNA-binding proteins in Trypanosoma brucei
Source: Open Biol. 2017 Apr 5;7(4):160159. doi: 10.1098/rsob.160159 (PMC5413900; doi:10.1098/rsob.160159)
Supplement: Table S3 [file rsob160159supp3.xlsx]

## Sheet: Table S3
Table S3. mRNAs with ≥ 2 fold change vs t0 after RBP10 transgene induction ( 5h and 10h pi).
t1 (5h p.i) n=262 (n=127 Down, n=135 Up)												t1 (5h p.i) developmentally regulated n=175 (n=62 Down, n=113 Up)														t2 (10h p.i) n=662 (n=302 Down, n=360 Up)												t2 developmentally regulated (10h p.i) n=399 (n=124 down, n=275up)
		RBP10 induction (h)														RBP10 induction (h)												RBP10 induction (h)														RBP10 induction (h)
		median normalised expression counts			fold change		log 2 fold change		Proteome datasets							median normalised expression counts			fold change		log 2 fold change		Proteome datasets					median normalised expression counts			fold change		log 2 fold change		Proteome datasets							median normalised expression counts			fold change		log 2 fold change		Proteome datasets
accession	Annotation	0	5	10	5 / 0	10 / 0	5 / 0	10 / 0	mitoch.	glycos.		accession	Annotation	BSF/PCF	p-value	0	5	10	5 / 0	10 / 0	5 / 0	10 / 0	mitoch.	glycos.		accession	Annotation	0	5	10	5 / 0	10 / 0	5 / 0	10 / 0	mitoch.	glycos.		accession	Annotation	BSF/PCF	p-value	0	5	10	5 / 0	10 / 0	5 / 0	10 / 0	mitoch.
Tb927.9.7870	hypothetical protein, conserved	49	6	4	0.122449	0.0816327	-3.02975	-3.61471				Tb927.9.7870	hypothetical protein, conserved	-2.37103	1.98740455574445e-75	49	6	4	0.122449	0.0816327	-3.02975	-3.61471				Tb927.9.7920	hypothetical protein, conserved	525	113	31	0.215238	0.0590476	-2.21599	-4.08198				Tb927.9.7870	hypothetical protein, conserved	-2.37103	1.98740455574445e-75	49	6	4	0.122449	0.0816327	-3.02975	-3.61471
Tb927.8.6750	translationally controlled tumor protein (TCTP), putative	3823	757	771	0.198012	0.201674	-2.33634	-2.3099				Tb927.8.6750	translationally controlled tumor protein (TCTP), putative	-2.91163	1.57281144963532e-104	3823	757	771	0.198012	0.201674	-2.33634	-2.3099				Tb927.9.7870	hypothetical protein, conserved	49	6	4	0.122449	0.0816327	-3.02975	-3.61471				Tb927.9.15560	BARP protein (BARP)	-4.14143	5.21382740333552e-131	35	26	3	0.742857	0.0857143	-0.428843	-3.54432
Tb927.8.7350	trans-sialidase, putative,neuraminidase, putative	194	40	40	0.206186	0.206186	-2.27798	-2.27798				Tb927.8.7350	trans-sialidase, putative,neuraminidase, putative	-6.52081	0	194	40	40	0.206186	0.206186	-2.27798	-2.27798				Tb927.9.15560	BARP protein (BARP)	35	26	3	0.742857	0.0857143	-0.428843	-3.54432				Tb927.5.2260	hypothetical protein, conserved	-4.75733	3.97379643897684e-100	3232	676	373	0.209158	0.115408	-2.25733	-3.11518	m
Tb927.5.2260	hypothetical protein, conserved	3232	676	373	0.209158	0.115408	-2.25733	-3.11518	m			Tb927.5.2260	hypothetical protein, conserved	-4.75733	3.97379643897684e-100	3232	676	373	0.209158	0.115408	-2.25733	-3.11518	m			Tb927.9.7950	hypothetical protein	482	136	48	0.282158	0.0995851	-1.82543	-3.32793				Tb927.9.7890	hypothetical protein, conserved	-1.25005	5.49677029821951e-40	296	79	35	0.266892	0.118243	-1.90567	-3.08017
Tb927.11.11750	membrane-bound acid phosphatase, putative	2060	439	520	0.213107	0.252427	-2.23035	-1.98606				Tb927.11.11750	membrane-bound acid phosphatase, putative	-1.57979	7.8589096226731e-74	2060	439	520	0.213107	0.252427	-2.23035	-1.98606				Tb927.5.2260	hypothetical protein, conserved	3232	676	373	0.209158	0.115408	-2.25733	-3.11518	m			Tb927.11.2410	hypothetical protein, conserved	-3.21192	7.41593257968921e-223	2730	617	346	0.226007	0.12674	-2.14556	-2.98006	m
Tb927.9.7920	hypothetical protein, conserved	525	113	31	0.215238	0.0590476	-2.21599	-4.08198				Tb927.1.710	phosphoglycerate kinase (PGKB)	-3.80048	7.68585802630659e-298	2345	527	515	0.224733	0.219616	-2.15371	-2.18694	m			Tb927.9.7890	hypothetical protein, conserved	296	79	35	0.266892	0.118243	-1.90567	-3.08017				Tb927.6.510	GPEET2 procyclin precursor,PARP A-alpha,procyclin A-alpha,procyclic form specific polypeptide A-alpha precursor	-6.35127	0	41775	9886	5412	0.236649	0.129551	-2.07918	-2.94841
Tb927.1.710	phosphoglycerate kinase (PGKB)	2345	527	515	0.224733	0.219616	-2.15371	-2.18694	m			Tb927.11.2410	hypothetical protein, conserved	-3.21192	7.41593257968921e-223	2730	617	346	0.226007	0.12674	-2.14556	-2.98006	m			Tb927.11.2410	hypothetical protein, conserved	2730	617	346	0.226007	0.12674	-2.14556	-2.98006	m			Tb927.10.12260	cytosolic nonspecific dipeptidase, putative,peptidase (M20/M25/M40 family), putative	-2.04867	2.02545032851109e-122	5527	1572	853	0.284422	0.154333	-1.8139	-2.69588
Tb927.11.2410	hypothetical protein, conserved	2730	617	346	0.226007	0.12674	-2.14556	-2.98006	m			Tb927.6.510	GPEET2 procyclin precursor,PARP A-alpha,procyclin A-alpha,procyclic form specific polypeptide A-alpha precursor	-6.35127	0	41775	9886	5412	0.236649	0.129551	-2.07918	-2.94841				Tb927.6.510	GPEET2 procyclin precursor,PARP A-alpha,procyclin A-alpha,procyclic form specific polypeptide A-alpha precursor	41775	9886	5412	0.236649	0.129551	-2.07918	-2.94841				Tb927.8.6170	transketolase, putative (TK)	-1.78061	4.12466933040038e-105	5610	1584	881	0.282353	0.157041	-1.82443	-2.67079
Tb927.6.510	GPEET2 procyclin precursor,PARP A-alpha,procyclin A-alpha,procyclic form specific polypeptide A-alpha precursor	41775	9886	5412	0.236649	0.129551	-2.07918	-2.94841				Tb927.8.7340	trans-sialidase, putative,neuraminidase, putative	-2.29357	1.77360706850412e-131	2041	501	346	0.245468	0.169525	-2.02639	-2.56043				Tb927.10.12260	cytosolic nonspecific dipeptidase, putative,peptidase (M20/M25/M40 family), putative	5527	1572	853	0.284422	0.154333	-1.8139	-2.69588				Tb927.11.7490	hypothetical protein, conserved	-3.92118	8.08462552888414e-303	5068	1860	797	0.367009	0.157261	-1.44611	-2.66876
Tb927.8.7340	trans-sialidase, putative,neuraminidase, putative	2041	501	346	0.245468	0.169525	-2.02639	-2.56043				Tb927.5.2160	hypothetical protein, conserved	-4.01237	1.61999559502509e-76	859	215	138	0.250291	0.160652	-1.99832	-2.63799				Tb927.8.6170	transketolase, putative (TK)	5610	1584	881	0.282353	0.157041	-1.82443	-2.67079				Tb927.5.2160	hypothetical protein, conserved	-4.01237	1.61999559502509e-76	859	215	138	0.250291	0.160652	-1.99832	-2.63799
Tb927.5.2160	hypothetical protein, conserved	859	215	138	0.250291	0.160652	-1.99832	-2.63799				Tb927.7.2980	hypothetical protein, conserved	-1.95794	8.72071232981937e-118	6105	1531	1154	0.250778	0.189025	-1.99552	-2.40335	m			Tb927.11.7490	hypothetical protein, conserved	5068	1860	797	0.367009	0.157261	-1.44611	-2.66876				Tb927.9.13200	hypothetical protein	-2.39134	1.40481424986211e-135	990	258	165	0.260606	0.166667	-1.94006	-2.58496	m
Tb927.7.2980	hypothetical protein, conserved	6105	1531	1154	0.250778	0.189025	-1.99552	-2.40335	m			Tb927.9.1520	hypothetical protein, conserved	-1.32856	3.52277340209425e-62	2103	541	406	0.257252	0.193058	-1.95875	-2.3729				Tb927.5.2160	hypothetical protein, conserved	859	215	138	0.250291	0.160652	-1.99832	-2.63799				Tb927.8.7340	trans-sialidase, putative,neuraminidase, putative	-2.29357	1.77360706850412e-131	2041	501	346	0.245468	0.169525	-2.02639	-2.56043
Tb927.9.1520	hypothetical protein, conserved	2103	541	406	0.257252	0.193058	-1.95875	-2.3729				Tb927.9.13200	hypothetical protein	-2.39134	1.40481424986211e-135	990	258	165	0.260606	0.166667	-1.94006	-2.58496	m			Tb927.9.13200	hypothetical protein	990	258	165	0.260606	0.166667	-1.94006	-2.58496	m			Tb927.11.7500	hypothetical protein, conserved	-3.19865	2.88664525503417e-222	3133	1225	556	0.390999	0.177466	-1.35476	-2.49439
Tb927.9.13200	hypothetical protein	990	258	165	0.260606	0.166667	-1.94006	-2.58496	m	g		Tb927.9.7890	hypothetical protein, conserved	-1.25005	5.49677029821951e-40	296	79	35	0.266892	0.118243	-1.90567	-3.08017				Tb927.8.7340	trans-sialidase, putative,neuraminidase, putative	2041	501	346	0.245468	0.169525	-2.02639	-2.56043				Tb927.8.5120	cytochrome c	-1.9769	3.10518784806384e-104	3992	1798	714	0.450401	0.178858	-1.15072	-2.48312	m
Tb927.10.2020	hexokinase (HK2)	937	246	229	0.26254	0.244397	-1.92939	-2.0327				Tb927.11.8990	cation transporter, putative	-1.07078	1.53668593217157e-50	3287	889	652	0.270459	0.198357	-1.88652	-2.33383				Tb927.11.7500	hypothetical protein, conserved	3133	1225	556	0.390999	0.177466	-1.35476	-2.49439				Tb927.10.4280	hypothetical protein, conserved	-3.52471	2.50295525582319e-241	1794	571	339	0.318283	0.188963	-1.65162	-2.40382	m
Tb927.9.7890	hypothetical protein, conserved	296	79	35	0.266892	0.118243	-1.90567	-3.08017				Tb927.11.16200	microtubule-associated protein,corset-associated protein 17 (CAP17)	-3.06297	5.59698845115351e-230	1892	513	554	0.271142	0.292812	-1.88288	-1.77195	m			Tb927.8.5120	cytochrome c	3992	1798	714	0.450401	0.178858	-1.15072	-2.48312	m			Tb927.7.2980	hypothetical protein, conserved	-1.95794	8.72071232981937e-118	6105	1531	1154	0.250778	0.189025	-1.99552	-2.40335	m
Tb927.11.8990	cation transporter, putative	3287	889	652	0.270459	0.198357	-1.88652	-2.33383				Tb927.7.6850	trans-sialidase (TbTS)	-2.86872	1.38504545678087e-199	4597	1251	1017	0.272134	0.221231	-1.87761	-2.17637	m			Tb927.10.4280	hypothetical protein, conserved	1794	571	339	0.318283	0.188963	-1.65162	-2.40382	m			Tb927.9.1520	hypothetical protein, conserved	-1.32856	3.52277340209425e-62	2103	541	406	0.257252	0.193058	-1.95875	-2.3729
Tb927.11.16200	microtubule-associated protein,corset-associated protein 17 (CAP17)	1892	513	554	0.271142	0.292812	-1.88288	-1.77195	m			Tb927.8.6170	transketolase, putative (TK)	-1.78061	4.12466933040038e-105	5610	1584	881	0.282353	0.157041	-1.82443	-2.67079				Tb927.7.2980	hypothetical protein, conserved	6105	1531	1154	0.250778	0.189025	-1.99552	-2.40335	m			Tb927.11.8990	cation transporter, putative	-1.07078	1.53668593217157e-50	3287	889	652	0.270459	0.198357	-1.88652	-2.33383
Tb927.7.6850	trans-sialidase (TbTS)	4597	1251	1017	0.272134	0.221231	-1.87761	-2.17637	m			Tb927.10.12260	cytosolic nonspecific dipeptidase, putative,peptidase (M20/M25/M40 family), putative	-2.04867	2.02545032851109e-122	5527	1572	853	0.284422	0.154333	-1.8139	-2.69588				Tb927.9.1520	hypothetical protein, conserved	2103	541	406	0.257252	0.193058	-1.95875	-2.3729				Tb927.8.6750	translationally controlled tumor protein (TCTP), putative	-2.91163	1.57281144963532e-104	3823	757	771	0.198012	0.201674	-2.33634	-2.3099
Tb927.3.590	adenosine transporter, putative	550	154	136	0.28	0.247273	-1.8365	-2.01582	m			Tb927.7.2640	hypothetical protein, conserved	-1.95024	3.55401708053005e-124	4929	1407	1591	0.285453	0.322784	-1.80867	-1.63136	m			Tb927.7.6830	trans-sialidase, putative	222	70	43	0.315315	0.193694	-1.66513	-2.36815	m			Tb927.10.15410	glycosomal malate dehydrogenase (gMDH)	-3.51779	3.59698494174872e-292	10876	6190	2222	0.569143	0.204303	-0.813137	-2.29122	m
Tb927.9.7950	hypothetical protein	482	136	48	0.282158	0.0995851	-1.82543	-3.32793		g		Tb927.9.15580	BARP protein (BARP)	-1.73084	5.73977104784296e-42	170	49	101	0.288235	0.594118	-1.79468	-0.751179				Tb927.11.8990	cation transporter, putative	3287	889	652	0.270459	0.198357	-1.88652	-2.33383				Tb927.8.7350	trans-sialidase, putative,neuraminidase, putative	-6.52081	0	194	40	40	0.206186	0.206186	-2.27798	-2.27798
Tb927.10.14000	aconitase (ACO)	2210	624	913	0.282353	0.413122	-1.82443	-1.27536	m			Tb927.9.7980	hypothetical protein, conserved	-3.22583	6.03515018232818e-64	347	104	108	0.299712	0.311239	-1.73835	-1.6839				Tb927.8.6750	translationally controlled tumor protein (TCTP), putative	3823	757	771	0.198012	0.201674	-2.33634	-2.3099				Tb927.1.710	phosphoglycerate kinase (PGKB)	-3.80048	7.68585802630659e-298	2345	527	515	0.224733	0.219616	-2.15371	-2.18694	m
Tb927.8.6170	transketolase, putative (TK)	5610	1584	881	0.282353	0.157041	-1.82443	-2.67079				Tb927.8.7670	amino acid transporter, putative	-1.64886	1.3200637462992e-49	514	159	137	0.309339	0.266537	-1.69274	-1.90759				Tb927.10.15410	glycosomal malate dehydrogenase (gMDH)	10876	6190	2222	0.569143	0.204303	-0.813137	-2.29122	m	g		Tb927.7.6850	trans-sialidase (TbTS)	-2.86872	1.38504545678087e-199	4597	1251	1017	0.272134	0.221231	-1.87761	-2.17637	m
Tb927.10.12260	cytosolic nonspecific dipeptidase, putative,peptidase (M20/M25/M40 family), putative	5527	1572	853	0.284422	0.154333	-1.8139	-2.69588				Tb927.10.12780	zinc finger protein family member, putative (ZC3H37)	-3.81413	6.47560572432065e-194	213	66	53	0.309859	0.248826	-1.69032	-2.00679				Tb927.8.7350	trans-sialidase, putative,neuraminidase, putative	194	40	40	0.206186	0.206186	-2.27798	-2.27798				Tb927.5.440	trans-sialidase, putative	-2.86957	4.13360664741065e-191	3186	1964	727	0.616447	0.228186	-0.697951	-2.13172	m
Tb927.7.2640	hypothetical protein, conserved	4929	1407	1591	0.285453	0.322784	-1.80867	-1.63136	m			Tb927.10.4280	hypothetical protein, conserved	-3.52471	2.50295525582319e-241	1794	571	339	0.318283	0.188963	-1.65162	-2.40382	m			Tb927.10.6400	chaperonin HSP60, mitochondrial precursor (HSP60)	16163	8666	3527	0.536163	0.218214	-0.899257	-2.19618	m			Tb927.9.7470	purine nucleoside transporter (TbNT10)	-3.3944	5.53594862173272e-259	2763	908	634	0.328628	0.229461	-1.60547	-2.12368	m
Tb927.9.15580	BARP protein (BARP)	170	49	101	0.288235	0.594118	-1.79468	-0.751179				Tb927.10.6200	hypothetical protein, conserved	-3.08119	2.01843257180564e-131	511	165	146	0.322896	0.285714	-1.63086	-1.80735				Tb927.1.710	phosphoglycerate kinase (PGKB)	2345	527	515	0.224733	0.219616	-2.15371	-2.18694	m			Tb11.02.5400	cystathionine beta-synthase, putative	-1.4562	6.12542624543865e-73	1976	676	454	0.342105	0.229757	-1.54749	-2.12182
Tb927.11.6680	amino acid permease/transporter, putative	1142	341	273	0.298599	0.239054	-1.74372	-2.06459		g		Tb927.9.7470	purine nucleoside transporter (TbNT10)	-3.3944	5.53594862173272e-259	2763	908	634	0.328628	0.229461	-1.60547	-2.12368	m			Tb927.7.6850	trans-sialidase (TbTS)	4597	1251	1017	0.272134	0.221231	-1.87761	-2.17637	m			Tb927.10.10260	EP1 procyclin (EP1)	-2.77663	1.70494161847198e-81	13630	6124	3200	0.449303	0.234776	-1.15424	-2.09064
Tb927.7.4170	fatty acid elongase, putative	1088	326	614	0.299632	0.564338	-1.73873	-0.825368	m			Tb927.11.7060	acidocalcisomal pyrophosphatase	-1.07646	1.08460287251484e-44	409	139	141	0.339853	0.344743	-1.55702	-1.53641				Tb927.5.440	trans-sialidase, putative	3186	1964	727	0.616447	0.228186	-0.697951	-2.13172	m			Tb927.5.2170	hypothetical protein, conserved	-1.72594	2.04094792910291e-45	164	120	39	0.731707	0.237805	-0.450661	-2.07215
Tb927.9.7980	hypothetical protein, conserved	347	104	108	0.299712	0.311239	-1.73835	-1.6839				Tb927.3.4500	fumarate hydratase, class I (FHc)	-3.07417	9.81067059516013e-230	897	305	330	0.340022	0.367893	-1.5563	-1.44264				Tb927.9.7470	purine nucleoside transporter (TbNT10)	2763	908	634	0.328628	0.229461	-1.60547	-2.12368	m			Tb927.11.3980	mitochondrial processing peptidase alpha subunit, putative,metallo-peptidase, Clan ME, Family M16	-2.11433	3.87565399730326e-133	3438	1684	829	0.48982	0.241129	-1.02968	-2.05213	m
Tb927.9.11820	hypothetical protein, conserved	326	98	134	0.300613	0.411043	-1.73402	-1.28264				Tb11.02.5400	cystathionine beta-synthase, putative	-1.4562	6.12542624543865e-73	1976	676	454	0.342105	0.229757	-1.54749	-2.12182				Tb11.02.5400	cystathionine beta-synthase, putative	1976	676	454	0.342105	0.229757	-1.54749	-2.12182				Tb927.9.5900	glutamate dehydrogenase (GDH)	-2.08461	7.9922257302706e-137	6017	2074	1463	0.34469	0.243144	-1.53663	-2.04011	m
Tb927.8.4110	flagellum-adhesion glycoprotein, putative	93	28	182	0.301075	1.95699	-1.7318	0.968636				Tb927.9.5900	glutamate dehydrogenase (GDH)	-2.08461	7.9922257302706e-137	6017	2074	1463	0.34469	0.243144	-1.53663	-2.04011	m			Tb927.10.10260	EP1 procyclin (EP1)	13630	6124	3200	0.449303	0.234776	-1.15424	-2.09064				Tb927.10.10920	heat shock protein, putative	-2.59365	8.10503765301633e-190	2991	3066	744	1.02508	0.248746	0.0357298	-2.00725
Tb927.8.7670	amino acid transporter, putative	514	159	137	0.309339	0.266537	-1.69274	-1.90759				Tb927.4.4940	hypothetical protein, conserved	-1.82439	1.61671995062266e-104	2171	766	623	0.352833	0.286965	-1.50294	-1.80106				Tb927.5.2170	hypothetical protein, conserved	164	120	39	0.731707	0.237805	-0.450661	-2.07215				Tb927.10.12780	zinc finger protein family member, putative (ZC3H37)	-3.81413	6.47560572432065e-194	213	66	53	0.309859	0.248826	-1.69032	-2.00679
Tb927.10.12780	zinc finger protein family member, putative (ZC3H37)	213	66	53	0.309859	0.248826	-1.69032	-2.00679				Tb927.11.7490	hypothetical protein, conserved	-3.92118	8.08462552888414e-303	5068	1860	797	0.367009	0.157261	-1.44611	-2.66876				Tb927.11.6680	amino acid permease/transporter, putative	1142	341	273	0.298599	0.239054	-1.74372	-2.06459				Tb927.4.5300	UDP-Gal or UDP-GlcNAc-dependent glycosyltransferase, putative	-1.3169	3.21617769593934e-06	72	28	18	0.388889	0.25	-1.36257	-2
Tb927.3.4080	hypothetical protein, conserved	2226	700	670	0.314465	0.300988	-1.66903	-1.73222				Tb927.4.3500	hypothetical protein, conserved	-1.70632	1.78068038549364e-89	1941	718	702	0.369912	0.361669	-1.43474	-1.46726				Tb927.11.3980	mitochondrial processing peptidase alpha subunit, putative,metallo-peptidase, Clan ME, Family M16	3438	1684	829	0.48982	0.241129	-1.02968	-2.05213	m			Tb927.11.11750	membrane-bound acid phosphatase, putative	-1.57979	7.8589096226731e-74	2060	439	520	0.213107	0.252427	-2.23035	-1.98606
Tb927.7.6830	trans-sialidase, putative	222	70	43	0.315315	0.193694	-1.66513	-2.36815	m			Tb927.4.5300	UDP-Gal or UDP-GlcNAc-dependent glycosyltransferase, putative	-1.3169	3.21617769593934e-06	72	28	18	0.388889	0.25	-1.36257	-2				Tb927.9.5900	glutamate dehydrogenase (GDH)	6017	2074	1463	0.34469	0.243144	-1.53663	-2.04011	m	g		Tb927.4.3950	cytoskeleton-associated protein CAP5.5, putative,cysteine peptidase, Clan CA, family C2, putative (CAP5.5)	-2.66812	1.21897248677478e-194	7630	3325	1948	0.43578	0.255308	-1.19833	-1.96969	m
Tb927.10.4280	hypothetical protein, conserved	1794	571	339	0.318283	0.188963	-1.65162	-2.40382	m			Tb927.11.7500	hypothetical protein, conserved	-3.19865	2.88664525503417e-222	3133	1225	556	0.390999	0.177466	-1.35476	-2.49439				Tb927.10.2020	hexokinase (HK2)	937	246	229	0.26254	0.244397	-1.92939	-2.0327				Tb927.3.700	hypothetical protein, conserved	-2.81923	4.64193677480068e-56	688	319	180	0.463663	0.261628	-1.10885	-1.93441	m
Tb927.10.6200	hypothetical protein, conserved	511	165	146	0.322896	0.285714	-1.63086	-1.80735				Tb927.7.2910	histone H2A, putative	-6.45153	7.60566267654093e-13	25	10	32	0.4	1.28	-1.32193	0.356144				Tb927.3.590	adenosine transporter, putative	550	154	136	0.28	0.247273	-1.8365	-2.01582	m			Tb927.1.2280	hypothetical protein, unlikely	-2.61913	1.81769758646822e-158	825	385	219	0.466667	0.265455	-1.09954	-1.91346
Tb927.9.7470	purine nucleoside transporter (TbNT10)	2763	908	634	0.328628	0.229461	-1.60547	-2.12368	m	g		Tb927.10.12770	hypothetical protein	-4.03665	1.5053400224834e-22	59	24	24	0.40678	0.40678	-1.29768	-1.29768				Tb927.10.10920	heat shock protein, putative	2991	3066	744	1.02508	0.248746	0.0357298	-2.00725				Tb927.8.7670	amino acid transporter, putative	-1.64886	1.3200637462992e-49	514	159	137	0.309339	0.266537	-1.69274	-1.90759
Tb927.9.2320	hypothetical protein, conserved	429	143	120	0.333333	0.27972	-1.58496	-1.83794	m			Tb927.8.4010	flagellum-adhesion glycoprotein (fla1)	-1.47311	4.45174032978812e-73	1971	802	587	0.4069	0.297818	-1.29725	-1.7475	m			Tb927.10.12780	zinc finger protein family member, putative (ZC3H37)	213	66	53	0.309859	0.248826	-1.69032	-2.00679				Tb927.10.6510	chaperonin HSP60, mitochondrial precursor (HSP60)	-4.49892	0	767	440	205	0.573664	0.267275	-0.801723	-1.9036
Tb927.11.7060	acidocalcisomal pyrophosphatase	409	139	141	0.339853	0.344743	-1.55702	-1.53641				Tb927.7.3030	hypothetical protein, conserved	-1.24486	1.73877960624552e-16	311	128	322	0.411576	1.03537	-1.28077	0.0501461				Tb927.7.210	proline dehydrogenase	1605	562	401	0.350156	0.249844	-1.51393	-2.0009	m			Tb927.10.6200	hypothetical protein, conserved	-3.08119	2.01843257180564e-131	511	165	146	0.322896	0.285714	-1.63086	-1.80735
Tb927.3.4500	fumarate hydratase, class I (FHc)	897	305	330	0.340022	0.367893	-1.5563	-1.44264				Tb927.1.2310	hypothetical protein	-2.10533	3.56831499949234e-114	1278	528	431	0.413146	0.337246	-1.27528	-1.56813				Tb927.4.5300	UDP-Gal or UDP-GlcNAc-dependent glycosyltransferase, putative	72	28	18	0.388889	0.25	-1.36257	-2				Tb927.4.4940	hypothetical protein, conserved	-1.82439	1.61671995062266e-104	2171	766	623	0.352833	0.286965	-1.50294	-1.80106
Tb927.11.5050	fumarate hydratase, class I (FHm)	1666	569	505	0.341537	0.303121	-1.54989	-1.72203	m			Tb927.9.15590	BARP protein (BARP)	-1.23843	2.74095429089442e-44	140	58	51	0.414286	0.364286	-1.2713	-1.45686				Tb927.11.11750	membrane-bound acid phosphatase, putative	2060	439	520	0.213107	0.252427	-2.23035	-1.98606				Tb927.11.16200	microtubule-associated protein,corset-associated protein 17 (CAP17)	-3.06297	5.59698845115351e-230	1892	513	554	0.271142	0.292812	-1.88288	-1.77195	m
Tb11.02.5400	cystathionine beta-synthase, putative	1976	676	454	0.342105	0.229757	-1.54749	-2.12182				Tb927.11.2690	succinyl-coA:3-ketoacid-coenzyme A transferase, mitochondrial precursor, putative	-1.15922	4.28680395265888e-44	2092	867	879	0.414436	0.420172	-1.27078	-1.25095	m			Tb927.4.3950	cytoskeleton-associated protein CAP5.5, putative,cysteine peptidase, Clan CA, family C2, putative (CAP5.5)	7630	3325	1948	0.43578	0.255308	-1.19833	-1.96969	m			Tb927.7.5940	Protein Associated with Differentiation (TbPAD2)	-2.58906	5.88200329801632e-189	5133	2442	1511	0.475745	0.29437	-1.07174	-1.7643	m
Tb927.9.5900	glutamate dehydrogenase (GDH)	6017	2074	1463	0.34469	0.243144	-1.53663	-2.04011	m			Tb927.3.5410	hypothetical protein, conserved	-1.08312	1.46358255161163e-22	243	102	179	0.419753	0.736626	-1.25239	-0.440997				Tb927.3.700	hypothetical protein, conserved	688	319	180	0.463663	0.261628	-1.10885	-1.93441	m			Tb927.8.4010	flagellum-adhesion glycoprotein (fla1)	-1.47311	4.45174032978812e-73	1971	802	587	0.4069	0.297818	-1.29725	-1.7475	m
Tb927.7.210	proline dehydrogenase	1605	562	401	0.350156	0.249844	-1.51393	-2.0009	m			Tb927.8.8300	amino acid transporter, putative	-2.55057	6.27249564976682e-59	397	167	158	0.420655	0.397985	-1.24929	-1.32921	m			Tb927.1.2280	hypothetical protein, unlikely	825	385	219	0.466667	0.265455	-1.09954	-1.91346				Tb927.10.2560	mitochondrial malate dehydrogenase (mMDH)	-2.35456	1.59833406897489e-153	2982	1375	890	0.4611	0.298457	-1.11685	-1.7444	m
Tb927.4.4940	hypothetical protein, conserved	2171	766	623	0.352833	0.286965	-1.50294	-1.80106		g		Tb927.1.1470	hypothetical protein, conserved	-1.03597	1.451318511256e-12	299	127	173	0.424749	0.578595	-1.23532	-0.789373				Tb927.8.7670	amino acid transporter, putative	514	159	137	0.309339	0.266537	-1.69274	-1.90759				Tb927.10.10910	heat shock protein, putative	-2.54471	3.61429954218603e-40	1000	888	304	0.888	0.304	-0.171368	-1.71786
Tb927.11.13610	hypothetical protein, conserved	256	91	73	0.355469	0.285156	-1.49221	-1.81018	m			Tb927.5.1060	mitochondrial processing peptidase, beta subunit, putative,metallo-peptidase, Clan ME, Family M16	-2.67047	7.24605304584923e-189	2974	1294	1240	0.435104	0.416947	-1.20057	-1.26206	m			Tb927.10.6510	chaperonin HSP60, mitochondrial precursor (HSP60)	767	440	205	0.573664	0.267275	-0.801723	-1.9036				Tb927.8.1790	hypothetical protein, conserved	-2.35723	8.78463083059797e-21	1016	593	313	0.583661	0.308071	-0.776796	-1.69867
Tb927.11.7490	hypothetical protein, conserved	5068	1860	797	0.367009	0.157261	-1.44611	-2.66876				Tb927.4.3950	cytoskeleton-associated protein CAP5.5, putative,cysteine peptidase, Clan CA, family C2, putative (CAP5.5)	-2.66812	1.21897248677478e-194	7630	3325	1948	0.43578	0.255308	-1.19833	-1.96969	m			Tb927.11.6590	aminopeptidase, putative,metallo-peptidase, Clan MF, Family M17	4843	2601	1296	0.537064	0.267603	-0.896835	-1.90184				Tb927.1.2260	calpain-like protein fragment, putative	-2.67273	6.88946995934947e-183	1486	758	458	0.510094	0.30821	-0.971164	-1.69801	m
Tb927.4.3500	hypothetical protein, conserved	1941	718	702	0.369912	0.361669	-1.43474	-1.46726		g		Tb927.10.10260	EP1 procyclin (EP1)	-2.77663	1.70494161847198e-81	13630	6124	3200	0.449303	0.234776	-1.15424	-2.09064				Tb927.5.4520	hypothetical protein, conserved	212	336	57	1.58491	0.268868	0.664397	-1.89503				Tb927.9.10400	hypothetical protein, conserved	-1.89419	1.94517076671027e-107	3592	2666	1115	0.742205	0.310412	-0.430111	-1.68774	m
Tb927.10.10000	hypothetical protein, conserved	4277	1584	1637	0.370353	0.382745	-1.43303	-1.38554				Tb927.9.14160	rieske iron-sulfur protein, mitochondrial precursor (RISP)	-1.6509	2.07993333046495e-94	3484	1569	1318	0.450344	0.378301	-1.1509	-1.40239	m			Tb927.8.4100	hypothetical protein, conserved	5689	2132	1548	0.374758	0.272104	-1.41597	-1.87777				Tb927.9.7980	hypothetical protein, conserved	-3.22583	6.03515018232818e-64	347	104	108	0.299712	0.311239	-1.73835	-1.6839
Tb927.9.1960	nitrilase, putative	427	159	118	0.372365	0.276347	-1.42521	-1.85545				Tb927.8.5120	cytochrome c	-1.9769	3.10518784806384e-104	3992	1798	714	0.450401	0.178858	-1.15072	-2.48312	m			Tb927.9.1960	nitrilase, putative	427	159	118	0.372365	0.276347	-1.42521	-1.85545				Tb927.7.2640	hypothetical protein, conserved	-1.95024	3.55401708053005e-124	4929	1407	1591	0.285453	0.322784	-1.80867	-1.63136	m
Tb927.8.4100	hypothetical protein, conserved	5689	2132	1548	0.374758	0.272104	-1.41597	-1.87777				Tb927.1.2300	hypothetical protein, unlikely	-1.88949	4.75198096719594e-12	90	41	80	0.455556	0.888889	-1.1343	-0.169925				Tb927.9.1590	hypothetical protein, conserved	72	29	20	0.402778	0.277778	-1.31194	-1.848	m			Tb927.5.2560	hypothetical protein, conserved	-3.01969	7.58471621455683e-131	525	379	174	0.721905	0.331429	-0.47012	-1.59323	m
Tb927.7.5950	protein associated with differentiation 3, putative	1641	616	749	0.375381	0.456429	-1.41357	-1.13154				Tb927.2.2520	voltage-dependent anion-selective channel	-2.09355	1.14968694328527e-131	2025	925	924	0.45679	0.456296	-1.1304	-1.13196				Tb927.9.2320	hypothetical protein, conserved	429	143	120	0.333333	0.27972	-1.58496	-1.83794	m	g		Tb927.11.5440	malic enzyme	-1.21296	2.90288025859494e-65	5522	3184	1837	0.576603	0.332669	-0.794351	-1.58784	m
Tb927.10.2360	hypothetical protein	831	318	350	0.382671	0.421179	-1.38582	-1.24749				Tb927.8.6580	succinate dehydrogenase flavoprotein, putative	-1.43348	9.56763510919198e-78	1564	716	640	0.457801	0.409207	-1.12721	-1.2891	m			Tb927.7.1320	10 kDa heat shock protein, putative (HSP10)	3739	2459	1049	0.657662	0.280556	-0.604581	-1.83364	m			Tb927.2.2140	hypothetical protein, conserved	-2.27736	5.99001243819394e-51	51	28	17	0.54902	0.333333	-0.86507	-1.58496	m
Tb927.4.5300	UDP-Gal or UDP-GlcNAc-dependent glycosyltransferase, putative	72	28	18	0.388889	0.25	-1.36257	-2				Tb927.10.5220	hypothetical protein, conserved	-1.02563	1.12580911477843e-39	645	297	334	0.460465	0.517829	-1.11884	-0.949451	m			Tb927.11.11740	membrane-bound acid phosphatase, putative	1578	620	443	0.392902	0.280735	-1.34776	-1.83272	m			Tb927.11.11950	cytochrome oxidase assembly protein, putative	-1.396	2.5248721418631e-46	572	285	191	0.498252	0.333916	-1.00505	-1.58244	m
Tb927.10.9270	hypothetical protein, conserved	241	94	157	0.390041	0.651452	-1.3583	-0.618269				Tb927.10.2560	mitochondrial malate dehydrogenase (mMDH)	-2.35456	1.59833406897489e-153	2982	1375	890	0.4611	0.298457	-1.11685	-1.7444	m			Tb927.11.13610	hypothetical protein, conserved	256	91	73	0.355469	0.285156	-1.49221	-1.81018	m	g		Tb927.1.2310	hypothetical protein	-2.10533	3.56831499949234e-114	1278	528	431	0.413146	0.337246	-1.27528	-1.56813
Tb927.11.7500	hypothetical protein, conserved	3133	1225	556	0.390999	0.177466	-1.35476	-2.49439		g		Tb927.7.7060	hypothetical protein, conserved	-1.10817	2.48337048252319e-42	205	95	120	0.463415	0.585366	-1.10962	-0.77259				Tb927.10.6200	hypothetical protein, conserved	511	165	146	0.322896	0.285714	-1.63086	-1.80735				Tb927.11.3750	NADH-cytochrome b5 reductase, putative (B5R)	-1.30711	8.7777095937357e-49	642	334	217	0.520249	0.338006	-0.942725	-1.56488	m
Tb927.11.11740	membrane-bound acid phosphatase, putative	1578	620	443	0.392902	0.280735	-1.34776	-1.83272	m			Tb927.3.700	hypothetical protein, conserved	-2.81923	4.64193677480068e-56	688	319	180	0.463663	0.261628	-1.10885	-1.93441	m			Tb927.4.4940	hypothetical protein, conserved	2171	766	623	0.352833	0.286965	-1.50294	-1.80106				Tb927.11.13140	cytochrome oxidase subunit X (COXX)	-2.90282	4.47579509536594e-136	1904	1512	644	0.794118	0.338235	-0.332575	-1.5639	m
Tb927.7.4970	glutamine synthetase, putative	1331	530	382	0.398197	0.287002	-1.32845	-1.80087				Tb927.1.2280	hypothetical protein, unlikely	-2.61913	1.81769758646822e-158	825	385	219	0.466667	0.265455	-1.09954	-1.91346				Tb927.7.4970	glutamine synthetase, putative	1331	530	382	0.398197	0.287002	-1.32845	-1.80087				Tb927.10.8320	cytochrome oxidase subunit IX (COXIX)	-1.61659	9.60532423588019e-33	810	556	275	0.68642	0.339506	-0.542837	-1.55849	m
Tb927.11.15530	C-14 sterol reductase, putative	368	147	112	0.399457	0.304348	-1.32389	-1.71621	m			Tb927.9.4550	hypothetical protein, conserved	-1.51746	1.73376740961757e-52	329	155	242	0.471125	0.735562	-1.08582	-0.443081				Tb927.11.16200	microtubule-associated protein,corset-associated protein 17 (CAP17)	1892	513	554	0.271142	0.292812	-1.88288	-1.77195	m			Tb927.7.6660	chaperone protein DNAj, putative	-1.2876	3.49834270826258e-35	414	238	142	0.574879	0.342995	-0.798669	-1.54374	m
Tb927.10.4000	methylglutaconyl-CoA hydratase, mitochondrial precursor, putative	723	289	225	0.399723	0.311203	-1.32293	-1.68407	m			Tb927.7.5940	Protein Associated with Differentiation (TbPAD2)	-2.58906	5.88200329801632e-189	5133	2442	1511	0.475745	0.29437	-1.07174	-1.7643	m			Tb927.7.5940	Protein Associated with Differentiation (TbPAD2)	5133	2442	1511	0.475745	0.29437	-1.07174	-1.7643	m			Tb927.11.7060	acidocalcisomal pyrophosphatase	-1.07646	1.08460287251484e-44	409	139	141	0.339853	0.344743	-1.55702	-1.53641
Tb927.7.2910	histone H2A, putative	25	10	32	0.4	1.28	-1.32193	0.356144				Tb927.10.7100	delta-4 fatty acid desaturase	-1.13362	1.18992598707129e-41	941	451	345	0.479277	0.366631	-1.06107	-1.4476				Tb927.8.4010	flagellum-adhesion glycoprotein (fla1)	1971	802	587	0.4069	0.297818	-1.29725	-1.7475	m			Tb927.11.2930	hypothetical protein, conserved	-1.84162	7.80137366762628e-93	3090	1634	1071	0.528803	0.346602	-0.919199	-1.52865	m
Tb927.9.1590	hypothetical protein, conserved	72	29	20	0.402778	0.277778	-1.31194	-1.848	m			Tb927.11.3980	mitochondrial processing peptidase alpha subunit, putative,metallo-peptidase, Clan ME, Family M16	-2.11433	3.87565399730326e-133	3438	1684	829	0.48982	0.241129	-1.02968	-2.05213	m			Tb927.10.2560	mitochondrial malate dehydrogenase (mMDH)	2982	1375	890	0.4611	0.298457	-1.11685	-1.7444	m			Tb927.8.1890	cytochrome c1, heme protein, mitochondrial precursor	-1.80216	5.51871176724284e-106	3088	1969	1098	0.63763	0.35557	-0.64921	-1.49179	m
Tb927.10.12770	hypothetical protein	59	24	24	0.40678	0.40678	-1.29768	-1.29768				Tb927.11.15550	NADH-cytochrome b5 reductase, putative (B5R)	-1.55205	3.11145727872315e-65	535	263	196	0.491589	0.366355	-1.02448	-1.44869	m			Tb927.3.4080	hypothetical protein, conserved	2226	700	670	0.314465	0.300988	-1.66903	-1.73222				Tb927.11.13650	cytochrome b5, putative (CYB5)	-1.28491	6.13228314492719e-48	676	481	242	0.711538	0.357988	-0.490986	-1.48202	m
Tb927.8.4010	flagellum-adhesion glycoprotein (fla1)	1971	802	587	0.4069	0.297818	-1.29725	-1.7475	m			Tb927.11.11950	cytochrome oxidase assembly protein, putative	-1.396	2.5248721418631e-46	572	285	191	0.498252	0.333916	-1.00505	-1.58244	m			Tb927.6.450	EP3-2 procyclin,PARP,procyclin PARP A,procyclin B1- alpha,procyclic acidic repetitive protein A.beta,procyclic form specific polypeptide B1-alpha precursor	2257	1852	683	0.820558	0.302614	-0.285322	-1.72445				Tb927.4.3500	hypothetical protein, conserved	-1.70632	1.78068038549364e-89	1941	718	702	0.369912	0.361669	-1.43474	-1.46726
Tb927.7.3030	hypothetical protein, conserved	311	128	322	0.411576	1.03537	-1.28077	0.0501461				Tb927.11.7010	protein kinase, putative	1.52947	0.0562359	151	304	375	2.01325	2.48344	1.00952	1.31234				Tb927.11.5050	fumarate hydratase, class I (FHm)	1666	569	505	0.341537	0.303121	-1.54989	-1.72203	m			Tb927.9.15590	BARP protein (BARP)	-1.23843	2.74095429089442e-44	140	58	51	0.414286	0.364286	-1.2713	-1.45686
Tb927.1.2310	hypothetical protein	1278	528	431	0.413146	0.337246	-1.27528	-1.56813				Tb927.3.4270	hypothetical protein, conserved	2.2108	2.41886057318536e-06	699	1408	1933	2.01431	2.76538	1.01028	1.46748				Tb927.10.10910	heat shock protein, putative	1000	888	304	0.888	0.304	-0.171368	-1.71786				Tb927.11.15550	NADH-cytochrome b5 reductase, putative (B5R)	-1.55205	3.11145727872315e-65	535	263	196	0.491589	0.366355	-1.02448	-1.44869	m
Tb927.9.15590	BARP protein (BARP)	140	58	51	0.414286	0.364286	-1.2713	-1.45686				Tb927.5.370	75 kDa invariant surface glycoprotein, putative (ISG75)	3.14912	2.44696448129601e-110	138	278	631	2.01449	4.57246	1.01042	2.19297				Tb927.11.15530	C-14 sterol reductase, putative	368	147	112	0.399457	0.304348	-1.32389	-1.71621	m			Tb927.10.7100	delta-4 fatty acid desaturase	-1.13362	1.18992598707129e-41	941	451	345	0.479277	0.366631	-1.06107	-1.4476
Tb927.11.2690	succinyl-coA:3-ketoacid-coenzyme A transferase, mitochondrial precursor, putative	2092	867	879	0.414436	0.420172	-1.27078	-1.25095	m			Tb927.10.4780	GPI inositol deacylase precursor (GPIdeAc)	2.65446	1.37240319146005e-72	267	540	884	2.02247	3.31086	1.01612	1.72721				Tb927.3.3330	heat shock protein 20, putative	916	562	279	0.613537	0.304585	-0.704777	-1.71508	m			Tb927.3.4500	fumarate hydratase, class I (FHc)	-3.07417	9.81067059516013e-230	897	305	330	0.340022	0.367893	-1.5563	-1.44264
Tb927.11.5720	hypothetical protein, conserved	466	194	220	0.416309	0.472103	-1.26427	-1.08283				Tb927.10.12820	hypothetical protein, conserved	2.11596	6.08552906786857e-45	1284	2605	3293	2.02882	2.56464	1.02064	1.35876				Tb927.2.2970	mitochondrial carrier protein (MCP13)	978	550	300	0.562372	0.306748	-0.830403	-1.70487	m			Tb927.11.11680	2-oxoglutarate dehydrogenase E2 component, putative	-1.0242	1.1209413545691e-52	6062	3403	2250	0.561366	0.371165	-0.832987	-1.42987	m
Tb927.6.3880	hypothetical protein, conserved	420	175	183	0.416667	0.435714	-1.26303	-1.19855				Tb927.7.7510	hypothetical protein	5.07494	4.52669519051807e-101	197	401	800	2.03553	4.06091	1.02541	2.0218				Tb927.6.490	procyclin associated gene 3 (PAG3) protein,procyclin PARP A,procyclic acidic repetitive protein A (PAG3)	140	95	43	0.678571	0.307143	-0.559427	-1.70302				Tb927.9.14160	rieske iron-sulfur protein, mitochondrial precursor (RISP)	-1.6509	2.07993333046495e-94	3484	1569	1318	0.450344	0.378301	-1.1509	-1.40239	m
Tb927.3.4090	hypothetical protein, conserved	547	229	538	0.418647	0.983547	-1.25619	-0.0239347				Tb927.11.7380	glycerol-3-phosphate dehydrogenase (FAD-dependent), mitochondrial	1.59554	6.8140249006153e-17	1257	2561	2951	2.03739	2.34765	1.02672	1.23122	m			Tb927.8.1790	hypothetical protein, conserved	1016	593	313	0.583661	0.308071	-0.776796	-1.69867				Tb927.11.16480	enoyl-CoA hydratase/isomerase family protein, putative	-1.10156	4.63331503173407e-20	1212	816	461	0.673267	0.380363	-0.570749	-1.39455	m
Tb927.3.5410	hypothetical protein, conserved	243	102	179	0.419753	0.736626	-1.25239	-0.440997				Tb927.5.360	75 kDa invariant surface glycoprotein (ISG75)	4.84569	4.3134838728276e-305	1038	2115	4330	2.03757	4.17148	1.02685	2.06056				Tb927.1.2260	calpain-like protein fragment, putative	1486	758	458	0.510094	0.30821	-0.971164	-1.69801	m			Tb927.7.4390	threonine synthase, putative	-1.09101	1.01987801403897e-48	1625	863	627	0.531077	0.385846	-0.913007	-1.3739
Tb927.8.8300	amino acid transporter, putative	397	167	158	0.420655	0.397985	-1.24929	-1.32921	m			Tb927.10.15910	glycerol uptake protein, putative	2.96434	1.35707341420903e-74	110	225	453	2.04545	4.11818	1.03242	2.04201				Tb927.9.10400	hypothetical protein, conserved	3592	2666	1115	0.742205	0.310412	-0.430111	-1.68774	m			Tb927.10.6950	sterol 24-c-methyltransferase, putative	-1.83447	2.97356991357738e-91	703	475	272	0.675676	0.386913	-0.565597	-1.36992
Tb927.1.1470	hypothetical protein, conserved	299	127	173	0.424749	0.578595	-1.23532	-0.789373				Tb927.10.1050	serine carboxypeptidase III precursor, putative,serine peptidase, Clan SC, Family S10 (CBP1)	2.66464	4.92173666006432e-53	111	229	366	2.06306	3.2973	1.04479	1.72128	m			Tb927.10.4000	methylglutaconyl-CoA hydratase, mitochondrial precursor, putative	723	289	225	0.399723	0.311203	-1.32293	-1.68407	m			Tb927.11.5600	hypothetical protein, conserved	-1.39367	1.296895670815e-42	240	157	94	0.654167	0.391667	-0.61227	-1.3523	m
Tb927.4.3940	calpain-like cysteine peptidase, putative,cysteine peptidase, Clan CA, family C2, putative (TbCALP2)	793	337	362	0.424968	0.456494	-1.23457	-1.13133				Tb927.8.4890	endoplasmic reticulum oxidoreductin, putative,pol-associated gene 1	2.21486	1.96496636558866e-33	470	971	1860	2.06596	3.95745	1.04681	1.98457				Tb927.9.7980	hypothetical protein, conserved	347	104	108	0.299712	0.311239	-1.73835	-1.6839				Tb927.10.12500	P-type H -ATPase, putative	-1.67189	1.64207401137356e-101	4442	2945	1741	0.66299	0.391941	-0.592942	-1.35129	m
Tb927.4.2240	hypothetical protein, conserved	1340	572	566	0.426866	0.422388	-1.22815	-1.24336				Tb927.8.3720	hypothetical protein, conserved	3.0679	1.66630073178857e-97	235	487	871	2.07234	3.70638	1.05126	1.89001				Tb927.11.12810	ribonucleoside-diphosphate reductase small chain (RNR2)	389	280	122	0.719794	0.313625	-0.474343	-1.67289				Tb927.8.8300	amino acid transporter, putative	-2.55057	6.27249564976682e-59	397	167	158	0.420655	0.397985	-1.24929	-1.32921	m
Tb927.7.2680	zinc finger protein family member, putative (ZC3H22)	1555	670	631	0.430868	0.405788	-1.21468	-1.3012				Tb927.10.8860	hypothetical protein, conserved	2.34471	3.46617317603189e-33	109	226	441	2.07339	4.04587	1.05199	2.01645				Tb927.10.12710	heat shock protein 110, putative	9532	6597	2994	0.69209	0.3141	-0.530969	-1.6707				Tb927.11.4700	prostaglandin f synthase	-2.51754	9.13646611548174e-176	9026	8134	3633	0.901174	0.402504	-0.150122	-1.31293	m
Tb927.7.3300	hypothetical protein, conserved	1031	446	411	0.43259	0.398642	-1.20893	-1.32683				Tb927.8.5910	hypothetical protein	2.41578	4.05434883018968e-36	66	137	269	2.07576	4.07576	1.05364	2.02707				Tb927.10.2350	pyruvate dehydrogenase complex E3 binding protein, putative	668	321	213	0.480539	0.318862	-1.05727	-1.64899	m			Tb927.6.1640	single strand-specific nuclease, putative	-2.22442	2.03366330187798e-123	918	460	373	0.501089	0.406318	-0.99686	-1.29932	m
Tb927.5.1060	mitochondrial processing peptidase, beta subunit, putative,metallo-peptidase, Clan ME, Family M16	2974	1294	1240	0.435104	0.416947	-1.20057	-1.26206	m			Tb927.6.3480	RNA-binding protein, putative (DRBD5)	2.24537	5.2975174259909e-06	285	596	686	2.09123	2.40702	1.06435	1.26725				Tb927.1.2230	calpain-like protein fragment, putative	789	524	253	0.664132	0.320659	-0.590458	-1.64089	m			Tb927.10.12770	hypothetical protein	-4.03665	1.5053400224834e-22	59	24	24	0.40678	0.40678	-1.29768	-1.29768
Tb927.4.3950	cytoskeleton-associated protein CAP5.5, putative,cysteine peptidase, Clan CA, family C2, putative (CAP5.5)	7630	3325	1948	0.43578	0.255308	-1.19833	-1.96969	m			Tb927.10.8230	protein disulfide isomerase,bloodstream- specific protein 2 precursor	1.61216	3.0116650694641e-27	3195	6700	8417	2.09703	2.63443	1.06835	1.39749	m			Tb927.7.2640	hypothetical protein, conserved	4929	1407	1591	0.285453	0.322784	-1.80867	-1.63136	m			Tb927.10.1030	serine carboxypeptidase III precursor, putative,serine peptidase, Clan SC, Family S10 (CBP1)	-1.86109	5.82884354445986e-92	802	536	328	0.668329	0.408978	-0.581369	-1.28991
Tb927.1.3950	D-alanine aminotransferase (ALAT)	1029	449	681	0.436346	0.661808	-1.19646	-0.595516	m			Tb927.10.7140	membrane-bound acid phosphatase 2 (MBAP2)	2.49902	1.47930764212569e-69	592	1244	2841	2.10135	4.79899	1.07132	2.26273				Tb927.10.10560	histone H2B, putative	2361	1732	765	0.733587	0.324015	-0.446959	-1.62587				Tb927.8.6580	succinate dehydrogenase flavoprotein, putative	-1.43348	9.56763510919198e-78	1564	716	640	0.457801	0.409207	-1.12721	-1.2891	m
Tb927.10.5190	hypothetical protein	494	216	203	0.437247	0.410931	-1.19348	-1.28303				Tb927.10.14140	pyruvate kinase 1 (PYK1)	3.15092	2.47483388453277e-140	3114	6573	14985	2.11079	4.81214	1.07778	2.26668				Tb927.10.10540	histone H2B, putative	2361	1732	765	0.733587	0.324015	-0.446959	-1.62587				Tb927.3.3630	elongation factor ts, putative (EF-TS)	-1.39284	7.14661920474784e-49	631	413	260	0.654517	0.412044	-0.611498	-1.27913	m
Tb927.5.470	monocarboxylate transporter-like protein	2597	1139	1139	0.438583	0.438583	-1.18908	-1.18908				Tb927.10.12510	P-type H -ATPase, putative	1.10415	5.44760725394772e-07	1090	2342	2534	2.14862	2.32477	1.10341	1.21709	m			Tb927.10.10510	histone H2B, putative	2361	1732	765	0.733587	0.324015	-0.446959	-1.62587				Tb927.9.10560	hypothetical protein, conserved	-1.25433	1.24886075343223e-58	1624	1474	670	0.907635	0.412562	-0.139815	-1.27732	m
Tb927.9.15600	BARP protein (BARP)	75	33	55	0.44	0.733333	-1.18442	-0.447459		g		Tb927.5.390	75 kDa invariant surface glycoprotein, putative	3.95762	2.91204559437739e-180	185	400	863	2.16216	4.66486	1.11247	2.22184				Tb927.10.10550	histone H2B, putative	2361	1732	765	0.733587	0.324015	-0.446959	-1.62587				Tb927.7.2700	NADH-cytochrome b5 reductase, putative (B5R)	-1.35473	6.26801452039883e-64	2059	1481	855	0.719281	0.41525	-0.475372	-1.26795	m
Tb927.11.1690	hypothetical protein, conserved	730	323	269	0.442466	0.368493	-1.17636	-1.44029				Tb927.6.560	cysteine peptidase C (CPC),CPC cysteine peptidase, Clan CA, family C1, Cathepsin B-like (TbcatB)	2.4911	2.07580924353608e-69	776	1684	2690	2.1701	3.46649	1.11776	1.79348				Tb927.7.4270	hypothetical protein, conserved	570	265	187	0.464912	0.32807	-1.10497	-1.60792	m			Tb927.1.4100	cytochrome oxidase subunit IV (COXIV)	-2.50965	1.54296176295976e-162	2183	1113	908	0.509849	0.415941	-0.971859	-1.26555	m
Tb927.10.470	choline dehydrogenase, putative	580	257	218	0.443103	0.375862	-1.17428	-1.41172	m			Tb927.8.8000	hypothetical protein, conserved	1.89114	1.03227552298411e-29	82	178	199	2.17073	2.42683	1.11818	1.27907				Tb927.6.1520	aquaporin 3, putative (AQP1)	1978	1552	651	0.784631	0.32912	-0.349914	-1.60331	m			Tb927.5.1060	mitochondrial processing peptidase, beta subunit, putative,metallo-peptidase, Clan ME, Family M16	-2.67047	7.24605304584923e-189	2974	1294	1240	0.435104	0.416947	-1.20057	-1.26206	m
Tb927.2.5500	hypothetical protein, conserved	715	319	334	0.446154	0.467133	-1.16439	-1.0981				Tb927.8.4840	kinesin, putative	1.84635	1.3837054857855e-30	298	647	908	2.17114	3.04698	1.11845	1.60738				Tb927.11.10060	Biotin--acetyl-CoA-carboxylase ligase, putative,biotin--protein ligase, putative	1642	944	544	0.574909	0.331303	-0.798595	-1.59378				Tb927.8.4380	hypothetical protein, conserved	-1.0157	4.99878400430802e-37	669	530	280	0.792227	0.418535	-0.336014	-1.25658	m
Tb927.10.10670	kinetoplastid-specific dual specificity phosphatase, putative	570	255	298	0.447368	0.522807	-1.16046	-0.93565				Tb927.4.5310	serine/threonine-protein kinase a, putative,protein kinase, putative	1.85139	5.36627490551818e-10	431	943	1461	2.18794	3.38979	1.12957	1.7612				Tb927.5.2560	hypothetical protein, conserved	525	379	174	0.721905	0.331429	-0.47012	-1.59323	m			Tb927.11.2690	succinyl-coA:3-ketoacid-coenzyme A transferase, mitochondrial precursor, putative	-1.15922	4.28680395265888e-44	2092	867	879	0.414436	0.420172	-1.27078	-1.25095	m
Tb927.10.10660	hypothetical protein, unlikely	212	95	130	0.448113	0.613208	-1.15806	-0.705553				Tb927.11.15870	hypothetical protein, conserved	2.28041	5.67830313927751e-53	443	971	1109	2.19187	2.50339	1.13216	1.32388	m			Tb927.11.5440	malic enzyme	5522	3184	1837	0.576603	0.332669	-0.794351	-1.58784	m			Tb927.10.15900	hypothetical protein, conserved	-1.69221	4.7312259892739e-62	798	559	337	0.700501	0.422306	-0.51354	-1.24364
Tb927.9.9410	inositol phosphorylceramide synthase (SLS1)	666	299	390	0.448949	0.585586	-1.15538	-0.772048				Tb927.8.7960	hypothetical protein	1.51981	7.11316438810119e-10	26	57	44	2.19231	1.69231	1.13245	0.758992				Tb927.2.2140	hypothetical protein, conserved	51	28	17	0.54902	0.333333	-0.86507	-1.58496	m			Tb927.3.2150	protein phosphatase 2C, putative	-1.39198	2.83229658465695e-50	400	334	171	0.835	0.4275	-0.260152	-1.226	m
Tb927.10.10260	EP1 procyclin (EP1)	13630	6124	3200	0.449303	0.234776	-1.15424	-2.09064				Tb927.8.1460	hypothetical protein, conserved	1.55615	6.38148947183378e-14	98	215	1348	2.19388	13.7551	1.13348	3.78189				Tb927.11.11950	cytochrome oxidase assembly protein, putative	572	285	191	0.498252	0.333916	-1.00505	-1.58244	m			Tb927.8.1610	MSP-B, putative	-1.04031	5.67445962345362e-54	8761	5483	3753	0.625842	0.428376	-0.67613	-1.22305
Tb927.9.14160	rieske iron-sulfur protein, mitochondrial precursor (RISP)	3484	1569	1318	0.450344	0.378301	-1.1509	-1.40239	m			Tb927.10.12790	hypothetical protein	2.98407	1.84580999717573e-83	25	55	216	2.2	8.64	1.1375	3.11103				Tb927.1.2310	hypothetical protein	1278	528	431	0.413146	0.337246	-1.27528	-1.56813				Tb927.9.7830	hypothetical protein, conserved	-2.38629	9.84474330038056e-136	1694	1224	730	0.72255	0.430933	-0.46883	-1.21447	m
Tb927.8.5120	cytochrome c	3992	1798	714	0.450401	0.178858	-1.15072	-2.48312	m			Tb07.30D13.80	hypothetical protein, conserved (pseudogene)	1.89994	4.0782553562321e-09	23	51	51	2.21739	2.21739	1.14886	1.14886				Tb927.11.3750	NADH-cytochrome b5 reductase, putative (B5R)	642	334	217	0.520249	0.338006	-0.942725	-1.56488	m			Tb927.10.13360	elongation factor Tu, putative	-1.12932	1.10428838566334e-55	2943	2340	1276	0.795107	0.433571	-0.330779	-1.20566	m
Tb927.10.3300	hypothetical protein, conserved	350	158	205	0.451429	0.585714	-1.14743	-0.771731				Tb927.8.2080	hypothetical protein, conserved	2.33971	5.64037529518788e-34	153	341	589	2.22876	3.84967	1.15624	1.94474				Tb927.11.13140	cytochrome oxidase subunit X (COXX)	1904	1512	644	0.794118	0.338235	-0.332575	-1.5639	m			Tb927.5.2200	hypothetical protein, conserved	-3.13388	5.09380771709373e-49	23	17	10	0.73913	0.434783	-0.436099	-1.20163
Tb927.1.2300	hypothetical protein, unlikely	90	41	80	0.455556	0.888889	-1.1343	-0.169925				Tb927.5.2000	hypothetical protein	2.12724	0.000102997	335	749	1448	2.23582	4.32239	1.1608	2.11183				Tb927.8.6010	hypothetical predicted multi-pass transmembrane protein	443	288	150	0.650113	0.3386	-0.621238	-1.56234	m			Tb927.11.510	RNA-binding protein, UBP2 (UBP2)	-1.12718	2.02677345552675e-40	1237	1026	541	0.829426	0.437348	-0.269815	-1.19315
Tb927.8.7660	amino acid transporter (pseudogene), putative	46	21	65	0.456522	1.41304	-1.13124	0.498806				Tb927.8.5140	diacylglycerol kinase, putative	2.11597	7.71949348570785e-41	216	488	742	2.25926	3.43519	1.17585	1.78039				Tb927.10.8320	cytochrome oxidase subunit IX (COXIX)	810	556	275	0.68642	0.339506	-0.542837	-1.55849	m			Tb927.5.1710	ribonucleoprotein p18, mitochondrial precursor, putative	-1.93008	2.03146393100745e-113	3153	2775	1381	0.880114	0.437996	-0.184237	-1.19101	m
Tb927.8.7150	UDP-Gal or UDP-GlcNAc-dependent glycosyltransferase, putative	751	343	446	0.456724	0.593875	-1.1306	-0.751769				Tb927.4.1640	UDP-galactose transporter, putative	1.66003	2.25910631636188e-17	218	495	641	2.27064	2.94037	1.1831	1.556				Tb927.7.6660	chaperone protein DNAj, putative	414	238	142	0.574879	0.342995	-0.798669	-1.54374	m			Tb11.0400	P27 protein, putative (P27)	-1.35548	3.7815627230994e-51	1571	1234	691	0.785487	0.439847	-0.348341	-1.18493
Tb927.2.2520	voltage-dependent anion-selective channel	2025	925	924	0.45679	0.456296	-1.1304	-1.13196				Tb09.v4.0015	hypothetical protein,chrIX additional, unordered contigs	2.02835	7.78286908321422e-08	141	321	305	2.2766	2.16312	1.18688	1.11311				Tb927.11.7060	acidocalcisomal pyrophosphatase	409	139	141	0.339853	0.344743	-1.55702	-1.53641				Tb927.11.6280	pyruvate phosphate dikinase (PPDK)	-4.03938	0	12833	10779	5645	0.839944	0.439882	-0.251635	-1.18481	m
Tb927.8.6580	succinate dehydrogenase flavoprotein, putative	1564	716	640	0.457801	0.409207	-1.12721	-1.2891	m			Tb927.11.9000	cation transporter, putative	2.60297	7.31710053872749e-80	453	1033	1167	2.28035	2.57616	1.18926	1.36522				Tb927.11.2930	hypothetical protein, conserved	3090	1634	1071	0.528803	0.346602	-0.919199	-1.52865	m			Tb927.3.1410	cytochrome oxidase subunit VII (COXVII)	-2.41549	6.8712179694944e-151	1940	1797	859	0.926289	0.442784	-0.110466	-1.17533	m
Tb927.7.3190	hypothetical protein, conserved	515	237	287	0.460194	0.557282	-1.11969	-0.843522				Tb927.5.610	acidic phosphatase, putative	3.55223	2.71085469741166e-142	124	283	698	2.28226	5.62903	1.19046	2.49289				Tb927.11.2650	heat shock protein 84, putative	6071	4846	2111	0.798221	0.347719	-0.32514	-1.52401	m			Tb927.8.6110	hypothetical protein, conserved	-1.33314	9.95106507470785e-73	4796	3934	2133	0.820267	0.444746	-0.285835	-1.16895	m
Tb927.10.5220	hypothetical protein, conserved	645	297	334	0.460465	0.517829	-1.11884	-0.949451	m			Tb927.11.16360	hypothetical protein, conserved	1.32387	6.39036903273256e-12	214	499	451	2.33178	2.10748	1.22143	1.07552				Tb927.10.6060	universal minicircle sequence binding protein (UMSBP), putative,DNA-binding protein HEXBP, putative,zinc finger protein	6272	6385	2185	1.01802	0.348374	0.0257611	-1.52129				Tb927.3.2880	hypothetical protein, conserved	-2.24522	9.01724033086691e-66	598	455	267	0.76087	0.446488	-0.394279	-1.16331	m
Tb927.10.2560	mitochondrial malate dehydrogenase (mMDH)	2982	1375	890	0.4611	0.298457	-1.11685	-1.7444	m			Tb927.10.530	hypothetical protein, conserved	2.19314	0.0010347	98	230	497	2.34694	5.07143	1.23078	2.34239				Tb927.11.11330	heat shock protein 70	49004	34648	17297	0.707044	0.352971	-0.500127	-1.50238	m	g		Tb927.6.3490	zinc finger protein (ZFP1)	-1.24272	3.66276932162199e-29	1612	1497	721	0.92866	0.44727	-0.106778	-1.16078
Tb927.7.7060	hypothetical protein, conserved	205	95	120	0.463415	0.585366	-1.10962	-0.77259				Tb927.9.4500	heat shock protein, putative,HSP70-like protein	2.61764	1.71799859060826e-88	1597	3773	8110	2.36255	5.07827	1.24035	2.34434	m	g		Tb927.8.1890	cytochrome c1, heme protein, mitochondrial precursor	3088	1969	1098	0.63763	0.35557	-0.64921	-1.49179	m			Tb927.9.10100	hypothetical protein, conserved	-1.71065	4.90575189627989e-102	5672	4149	2543	0.731488	0.448343	-0.451094	-1.15733
Tb927.3.700	hypothetical protein, conserved	688	319	180	0.463663	0.261628	-1.10885	-1.93441	m			Tb927.10.13070	hypothetical protein, conserved	2.68645	2.52616869874923e-32	289	684	1052	2.36678	3.64014	1.24293	1.86399				Tb927.11.13650	cytochrome b5, putative (CYB5)	676	481	242	0.711538	0.357988	-0.490986	-1.48202	m	g		Tb927.9.9290	Polyadenylate-binding protein 1 (Poly(A)-binding protein 1) (PABP 1) (PABP1)	-1.18656	5.40389467946253e-51	4739	3776	2125	0.796793	0.448407	-0.327724	-1.15712
Tb927.7.4270	hypothetical protein, conserved	570	265	187	0.464912	0.32807	-1.10497	-1.60792	m	g		Tb927.11.11980	microtubule-associated protein,corset-associated protein 15 (CAP15)	1.46717	7.30774680144698e-20	607	1441	1670	2.37397	2.75124	1.2473	1.46008	m			Tb927.4.3500	hypothetical protein, conserved	1941	718	702	0.369912	0.361669	-1.43474	-1.46726				Tb927.4.4620	cytochrome oxidase subunit VIII (COXVIII)	-2.02022	1.58255313456511e-76	1251	1124	563	0.898481	0.45004	-0.15444	-1.15187	m
Tb927.11.10140	hypothetical protein, conserved	255	119	143	0.466667	0.560784	-1.09954	-0.834482	m			Tb927.7.6570	hypothetical protein, conserved	2.33353	4.1186581383557e-32	31	74	381	2.3871	12.2903	1.25526	3.61945				Tb927.7.270	ribosome biogenesis protein, putative	1190	883	433	0.742017	0.363866	-0.430476	-1.45852				Tb927.9.11600	unspecified product (gim5B)	-1.77705	2.90004880804629e-112	9297	6659	4226	0.716253	0.454555	-0.48146	-1.13747
Tb927.1.2280	hypothetical protein, unlikely	825	385	219	0.466667	0.265455	-1.09954	-1.91346				Tb927.10.990	hypothetical protein, conserved	2.75168	3.53857201580764e-44	61	146	391	2.39344	6.40984	1.25909	2.68029				Tb927.5.1210	short-chain dehydrogenase, putative	2600	1555	947	0.598077	0.364231	-0.741597	-1.45708	m	g		Tb927.2.2520	voltage-dependent anion-selective channel	-2.09355	1.14968694328527e-131	2025	925	924	0.45679	0.456296	-1.1304	-1.13196
Tb927.2.5980	ATP-dependent Clp protease subunit, heat shock protein 104 (HSP104), putative,atp-dependent chaperone (HSP104)	486	228	304	0.469136	0.625514	-1.09192	-0.676885				Tb927.10.2410	MSP-C, putative (MSP-C)	3.35186	1.7325514982558e-123	305	739	1588	2.42295	5.20656	1.27677	2.38033				Tb927.9.15590	BARP protein (BARP)	140	58	51	0.414286	0.364286	-1.2713	-1.45686				Tb927.3.1690	hypothetical protein, conserved	-1.22425	1.95668963599515e-51	822	686	381	0.83455	0.463504	-0.26093	-1.10935	m
Tb927.9.4550	hypothetical protein, conserved	329	155	242	0.471125	0.735562	-1.08582	-0.443081		g		Tb927.11.7610	gp63-1 surface protease homologue, pseudogene,gp63-1 surface protease homologue, fragment	1.45161	4.04347095691769e-05	16	39	42	2.4375	2.625	1.2854	1.39232				Tb927.10.3210	delta-1-pyrroline-5-carboxylate dehydrogenase, putative	7066	4091	2587	0.57897	0.366119	-0.78844	-1.44961				Tb927.11.1870	histone H1, putative	-1.96509	2.2591481529596e-104	683	529	319	0.774524	0.467057	-0.368618	-1.09833
Tb927.5.2430	membrane transporter protein, putative	2705	1284	1030	0.474677	0.380776	-1.07498	-1.39298				Tb927.3.600	hypothetical protein	5.32887	4.13582930758896e-111	116	284	636	2.44828	5.48276	1.29177	2.4549				Tb927.11.15550	NADH-cytochrome b5 reductase, putative (B5R)	535	263	196	0.491589	0.366355	-1.02448	-1.44869				Tb927.11.7780	hypothetical protein, conserved	-1.12884	1.47955967835759e-50	1769	1672	831	0.945167	0.469757	-0.0813592	-1.09001	m
Tb927.1.4830	phospholipase A1 (PLA1)	223	106	118	0.475336	0.529148	-1.07298	-0.918257				Tb927.2.6000	glycosylphosphatidylinositol-specific phospholipase C (GPI-PLC)	2.45299	4.65229457426605e-69	155	384	613	2.47742	3.95484	1.30884	1.98362				Tb927.10.7100	delta-4 fatty acid desaturase	941	451	345	0.479277	0.366631	-1.06107	-1.4476				Tb927.10.10250	EP2 procyclin (EP2)	-4.57092	6.30048815025415e-91	1935	1304	911	0.673902	0.470801	-0.56939	-1.08681
Tb927.7.5940	Protein Associated with Differentiation (TbPAD2)	5133	2442	1511	0.475745	0.29437	-1.07174	-1.7643	m			Tb927.10.12010	hypothetical protein, conserved	1.44799	9.95541995101174e-12	94	233	248	2.47872	2.6383	1.3096	1.39961				Tb927.3.4500	fumarate hydratase, class I (FHc)	897	305	330	0.340022	0.367893	-1.5563	-1.44264				Tb927.7.4070	calpain-like cysteine peptidase, putative,cysteine peptidase, Clan CA, family C2, putative	-1.99279	8.62002523389631e-119	2573	2219	1214	0.862417	0.471823	-0.213542	-1.08368	m
Tb927.2.4240	GTP binding protein, putative	541	258	202	0.476895	0.373383	-1.06826	-1.42127	m	g		Tb927.3.3380	TFIIF-stimulated CTD phosphatase, putative	2.38484	3.75300764125004e-37	65	163	279	2.50769	4.29231	1.32636	2.10175				Tb927.5.740	hypothetical protein, conserved	959	608	353	0.633994	0.368092	-0.657459	-1.44186	m			Tb927.3.1380	ATP synthase beta chain, mitochondrial precursor,ATP synthase F1, beta subunit	-1.95973	3.19186730712838e-128	12930	11349	6138	0.877726	0.47471	-0.188157	-1.07488	m
Tb927.10.7100	delta-4 fatty acid desaturase	941	451	345	0.479277	0.366631	-1.06107	-1.4476				Tb927.6.930	metacaspase MCA3,cysteine peptidase, Clan CD, family C13, putative (TbMCA4)	1.45762	4.46461602924364e-12	246	618	648	2.5122	2.63415	1.32895	1.39734				Tb927.11.16220	hypothetical protein, conserved	380	193	140	0.507895	0.368421	-0.977399	-1.44057	m			Tb927.11.14000	NRBD1 (NRBD1)	-2.57061	3.82752161775036e-174	2751	2901	1308	1.05453	0.475463	0.0765942	-1.07259
Tb927.10.2350	pyruvate dehydrogenase complex E3 binding protein, putative	668	321	213	0.480539	0.318862	-1.05727	-1.64899	m	g		Tb927.5.630	acidic phosphatase, putative	3.80043	4.7803605496987e-192	456	1151	2752	2.52412	6.03509	1.33578	2.59337				Tb927.11.1690	hypothetical protein, conserved	730	323	269	0.442466	0.368493	-1.17636	-1.44029		g		Tb927.4.1360	hypothetical protein, conserved	-1.97517	7.4057762382282e-109	1373	1062	654	0.773489	0.476329	-0.370548	-1.06997
Tb927.8.4530	hypothetical protein, conserved	283	136	166	0.480565	0.586572	-1.0572	-0.769619				Tb927.5.2490	hypothetical protein, conserved (pseudogene),hypothetical protein, conserved, frameshift	1.3929	6.20197861731348e-08	44	113	193	2.56818	4.38636	1.36075	2.13303				Tb927.11.11680	2-oxoglutarate dehydrogenase E2 component, putative	6062	3403	2250	0.561366	0.371165	-0.832987	-1.42987	m			Tb927.11.14780	phosphomannose isomerase, putative	-1.05224	2.04844158785393e-48	1794	1435	856	0.799889	0.477146	-0.322129	-1.0675
Tb927.4.3520	hypothetical protein, conserved	380	183	175	0.481579	0.460526	-1.05416	-1.11864				Tb927.5.2870	hypothetical protein	1.04864	0.000355669	170	441	673	2.59412	3.95882	1.37524	1.98507				Tb927.11.15480	heat shock protein Hsp20, putative	533	346	198	0.649156	0.371482	-0.623363	-1.42864				Tb927.11.13930	U3 small nucleolar ribonucleoprotein protein IMP3, putative	-1.09215	1.66634574743355e-28	384	356	184	0.927083	0.479167	-0.109229	-1.0614
Tb927.5.3350	iron superoxide dismutase, putative	2192	1067	837	0.48677	0.381843	-1.03869	-1.38895	m			Tb927.7.470	hypothetical protein	3.20659	8.12550347132656e-78	73	192	423	2.63014	5.79452	1.39514	2.53469				Tb927.8.7120	squalene synthase, putative	1277	781	476	0.61159	0.372749	-0.709364	-1.42373	m			Tb927.11.1880	histone H1, putative	-1.62698	6.82962090448784e-48	297	288	144	0.969697	0.484848	-0.0443941	-1.04439
Tb927.11.3980	mitochondrial processing peptidase alpha subunit, putative,metallo-peptidase, Clan ME, Family M16	3438	1684	829	0.48982	0.241129	-1.02968	-2.05213	m	g		Tb927.10.5250	zinc finger protein family member, putative (ZC3H32)	1.28152	0.272022	220	581	983	2.64091	4.46818	1.40103	2.15969				Tb927.6.2890	single strand-specific nuclease, putative	825	439	308	0.532121	0.373333	-0.910173	-1.42146				Tb927.1.2410	beta tubulin, pseudogene	-1.0547	0.00515017	38648	32428	18962	0.83906	0.490633	-0.253154	-1.02728
Tb927.9.6090	PTP1-interacting protein, 39 kDa	3344	1638	1620	0.489833	0.48445	-1.02964	-1.04558	m			Tb927.7.300	UDP-Gal or UDP-GlcNAc-dependent glycosyltransferase, putative	4.67613	1.11529511881488e-187	227	602	868	2.65198	3.82379	1.40707	1.935				Tb927.2.4240	GTP binding protein, putative	541	258	202	0.476895	0.373383	-1.06826	-1.42127	m			Tb927.10.6630	ATP-dependent DEAD/H RNA helicase HEL64, putative (HEL64)	-1.42234	2.48100235852663e-67	1723	1638	847	0.950667	0.491584	-0.0729873	-1.02449
Tb927.10.13430	citrate synthase, putative	277	136	237	0.490975	0.855596	-1.02628	-0.224999				Tb927.9.15870	hypothetical protein	2.30292	1.13609736384356e-48	284	756	835	2.66197	2.94014	1.4125	1.55589				Tb927.10.14630	fibrillarin, putative	857	1091	321	1.27305	0.374562	0.348284	-1.41672				Tb927.7.610	mitochondrial DNA ligase homolog, LIG k-alpha	1.69201	6.27382705828668e-30	2532	2048	1246	0.808847	0.492101	-0.306062	-1.02297
Tb927.11.15550	NADH-cytochrome b5 reductase, putative (B5R)	535	263	196	0.491589	0.366355	-1.02448	-1.44869	m			Tb927.7.180	hypothetical protein	8.16126	0	106	283	674	2.66981	6.35849	1.41674	2.66868				Tb927.10.10890	heat shock protein, putative	31639	33501	11852	1.05885	0.374601	0.0825002	-1.41657				Tb927.7.7420	ATP synthase alpha chain, mitochondrial precursor,ATP synthase F1, alpha subunit	-1.4501	1.00673638078656e-21	2714	1622	1336	0.597642	0.492262	-0.742647	-1.0225	m
Tb927.9.2450	electon transport protein SCO1/SCO2, putative	314	155	202	0.493631	0.643312	-1.0185	-0.636409	m			Tb927.8.8330	calpain, putative,cysteine peptidase, putative	3.22083	2.4436592543421e-11	337	915	1203	2.71513	3.56973	1.44102	1.83582				Tb927.10.470	choline dehydrogenase, putative	580	257	218	0.443103	0.375862	-1.17428	-1.41172	m			Tb927.2.4210	glycosomal phosphoenolpyruvate carboxykinase (PEPCK)	-3.14519	7.545475343181e-251	9979	7158	4913	0.717306	0.492334	-0.479339	-1.02229	m
Tb927.9.6620	unspecified product	591	292	228	0.494078	0.385787	-1.01719	-1.37412	m			Tb927.5.286b	adenosine transporter 1 (AT1)	1.61234	1.62606330940857e-11	139	379	850	2.72662	6.11511	1.44711	2.61238				Tb927.9.14160	rieske iron-sulfur protein, mitochondrial precursor (RISP)	3484	1569	1318	0.450344	0.378301	-1.1509	-1.40239	m			Tb927.11.16570	ATP-dependent DEAD/H RNA helicase, putative	-1.34894	1.35099059044978e-43	1211	879	605	0.725846	0.499587	-0.462264	-1.00119
Tb927.10.700	hypothetical protein, conserved	435	216	226	0.496552	0.51954	-1.00998	-0.944693				Tb927.4.4860	amino acid transporter 8, putative (AATP8)	2.52126	8.78177719766539e-15	495	1356	794	2.73939	1.60404	1.45386	0.68171				Tb927.11.16480	enoyl-CoA hydratase/isomerase family protein, putative	1212	816	461	0.673267	0.380363	-0.570749	-1.39455	m			Tb927.7.6150	hypothetical protein, conserved	1.1832	0.00374029	53	76	106	1.43396	2	0.520007	1
Tb927.11.11950	cytochrome oxidase assembly protein, putative	572	285	191	0.498252	0.333916	-1.00505	-1.58244	m			Tb927.7.6600	hypothetical protein, conserved	3.44126	1.03234895116912e-126	113	310	1301	2.74336	11.5133	1.45595	3.52523				Tb927.10.14090	transporter, putative	2972	1661	1131	0.558883	0.380552	-0.839382	-1.39384	m			Tb927.5.296b	hypothetical protein	3.24953	1.11679656324179e-30	69	97	138	1.4058	2	0.491388	1
Tb927.8.8320	hypothetical protein, conserved	33	66	88	2	2.66667	1	1.41504				Tb927.2.2490	hypothetical protein	2.40745	4.24836029910376e-32	211	581	720	2.75355	3.41232	1.4613	1.77075				Tb927.5.2430	membrane transporter protein, putative	2705	1284	1030	0.474677	0.380776	-1.07498	-1.39298		g		Tb927.9.14660	SLACS reverse transcriptase, putative	4.41761	3.71382286757299e-38	232	249	465	1.07328	2.00431	0.102021	1.00311
Tb927.11.7010	protein kinase, putative	151	304	375	2.01325	2.48344	1.00952	1.31234				Tb927.10.1770	hypothetical protein	3.37039	1.60390325825762e-46	72	206	185	2.86111	2.56944	1.51658	1.36146				Tb927.5.3350	iron superoxide dismutase, putative	2192	1067	837	0.48677	0.381843	-1.03869	-1.38895	m			Tb927.10.4500	mRNA capping methyltransferase, putative	2.11597	1.65377688716958e-16	276	433	554	1.56884	2.00725	0.649699	1.00522
Tb927.3.4270	hypothetical protein, conserved	699	1408	1933	2.01431	2.76538	1.01028	1.46748				Tb927.11.7550	hypothetical protein, conserved	3.01876	1.37582229074669e-95	90	258	591	2.86667	6.56667	1.51937	2.71516				Tb927.10.10000	hypothetical protein, conserved	4277	1584	1637	0.370353	0.382745	-1.43303	-1.38554		g		Tb927.11.1580	hypothetical protein, conserved	1.25794	1.28957052240231e-05	161	204	324	1.26708	2.01242	0.341508	1.00893
Tb927.5.370	75 kDa invariant surface glycoprotein, putative (ISG75)	138	278	631	2.01449	4.57246	1.01042	2.19297				Tb08.27P2.90	hypothetical protein,BAC from homologous region on chr8	7.71245	1.68677268234247e-126	134	385	312	2.87313	2.32836	1.52263	1.21931				Tb927.11.2510	hypothetical protein, conserved	2310	1550	886	0.670996	0.38355	-0.575625	-1.38251				Tb927.6.3550	phospholipid-translocating P-type ATPase (flippase), putative	1.88807	1.50422955021504e-34	467	735	940	1.57388	2.01285	0.654322	1.00924
Tb927.10.4780	GPI inositol deacylase precursor (GPIdeAc)	267	540	884	2.02247	3.31086	1.01612	1.72721				Tb927.1.4490	acetyltransferase, putative	1.05251	3.13465689490794e-05	191	550	409	2.87958	2.14136	1.52586	1.09853		g		Tb927.6.1860	hypothetical protein, conserved	481	348	185	0.723493	0.384615	-0.46695	-1.37851	m			Tb927.8.3740	hypothetical protein, conserved	1.29493	1.40891394596219e-06	77	132	155	1.71429	2.01299	0.777608	1.00934
Tb927.10.12820	hypothetical protein, conserved	1284	2605	3293	2.02882	2.56464	1.02064	1.35876				Tb927.8.5080	hypothetical protein, conserved	1.91845	5.50417763563561e-34	311	899	1642	2.89068	5.27974	1.53141	2.40047				Tb927.9.6620	unspecified product	591	292	228	0.494078	0.385787	-1.01719	-1.37412	m			Tb927.11.11710	hypothetical protein, conserved	2.35943	5.09687684911251e-47	255	352	514	1.38039	2.01569	0.465078	1.01127
Tb927.7.7510	hypothetical protein	197	401	800	2.03553	4.06091	1.02541	2.0218				Tb927.1.4650	cyclin-like F-box protein (CFB2)	3.03562	0.000322451	194	564	725	2.90722	3.73711	1.53964	1.90192				Tb927.7.4390	threonine synthase, putative	1625	863	627	0.531077	0.385846	-0.913007	-1.3739				Tb927.7.1130	trypanothione/tryparedoxin dependent peroxidase 2,glutathione peroxidase-like 2 (TDPX2)	1.37489	3.63263033155687e-08	453	792	918	1.74834	2.02649	0.805989	1.01898	m
Tb927.11.7380	glycerol-3-phosphate dehydrogenase (FAD-dependent), mitochondrial	1257	2561	2951	2.03739	2.34765	1.02672	1.23122	m			Tb927.10.7090	alternative oxidase (AOX)	3.21584	1.50698902891744e-32	422	1238	2754	2.93365	6.52607	1.5527	2.70621	m			Tb927.11.1540	isovaleryl-coA dehydrogenase, putative	1069	574	413	0.53695	0.386342	-0.897139	-1.37205	m			Tb927.9.11810	membrane transporter protein, putative	1.51215	3.02441147849642e-14	292	402	592	1.37671	2.0274	0.461227	1.01963
Tb927.5.360	75 kDa invariant surface glycoprotein (ISG75)	1038	2115	4330	2.03757	4.17148	1.02685	2.06056				Tb927.8.4360	hypothetical protein, conserved	1.18238	2.48739921065731e-05	285	846	1353	2.96842	4.74737	1.5697	2.24713				Tb927.10.6950	sterol 24-c-methyltransferase, putative	703	475	272	0.675676	0.386913	-0.565597	-1.36992				Tb927.11.10980	hypothetical protein, conserved	1.61778	8.41375153418176e-11	94	113	191	1.20213	2.03191	0.26559	1.02284
Tb927.10.15910	glycerol uptake protein, putative	110	225	453	2.04545	4.11818	1.03242	2.04201				Tb927.8.7780	hypothetical protein, conserved	2.53891	5.76987359833626e-18	108	322	1031	2.98148	9.5463	1.57603	3.25494				Tb927.10.6910	Sterol methyltransferase, putative	2942	1528	1141	0.519375	0.387831	-0.945153	-1.3665	m			Tb927.4.3960	hypothetical protein, conserved	1.13276	0.028837	91	117	185	1.28571	2.03297	0.36257	1.02359
Tb927.9.15100	hypothetical protein, conserved	303	621	1109	2.0495	3.66007	1.03528	1.87187				Tb927.5.300	thymine-7-hydroxylase, putative (TLP5)	1.14508	1.82163045390209e-06	291	904	1340	3.10653	4.60481	1.6353	2.20314		g		Tb927.9.14200	hypothetical protein, conserved	464	256	180	0.551724	0.387931	-0.857981	-1.36613	m			Tb927.9.13680	ADP-ribosylation factor, putative	1.27103	4.63483455608435e-07	866	1560	1764	1.80139	2.03695	0.849107	1.02641
Tb927.10.1050	serine carboxypeptidase III precursor, putative,serine peptidase, Clan SC, Family S10 (CBP1)	111	229	366	2.06306	3.2973	1.04479	1.72128	m			Tb927.4.3640	protein phosphatase 1, putative	2.22475	4.97318876504482e-43	212	661	1068	3.11792	5.03774	1.64059	2.33278				Tb927.11.14700	hypothetical protein, conserved	808	610	314	0.75495	0.388614	-0.405546	-1.36359	m			Tb927.5.3150	protein kinase , putative	1.10932	5.40272647435546e-07	1547	1986	3165	1.28378	2.0459	0.360392	1.03273
Tb927.8.4890	endoplasmic reticulum oxidoreductin, putative,pol-associated gene 1	470	971	1860	2.06596	3.95745	1.04681	1.98457				Tb927.4.4020	amino acid transporter, putative	3.12844	2.17939022921678e-100	368	1150	1998	3.125	5.42935	1.64386	2.44078				Tb927.8.4450	RNA-binding protein, putative (RBP11)	1185	814	461	0.68692	0.38903	-0.541786	-1.36205				Tb927.3.3270	ATP-dependent phosphofructokinase (TbPFK)	3.02834	2.63252710939935e-131	8154	10187	16785	1.24933	2.0585	0.321149	1.04159	m
Tb927.8.3720	hypothetical protein, conserved	235	487	871	2.07234	3.70638	1.05126	1.89001				Tb08.27P2.70	hypothetical protein,BAC from homologous region on chr8	1.50236	0.0414738	76	240	192	3.15789	2.52632	1.65896	1.33703				Tb927.8.7530	3,2-trans-enoyl-CoA isomerase, mitochondrial precursor, putative	1722	1083	671	0.62892	0.389663	-0.669052	-1.3597	m			Tb927.10.5810	hypothetical protein, conserved	2.26492	1.47828694571308e-64	1386	2251	2859	1.6241	2.06277	0.699639	1.04458
Tb927.10.8860	hypothetical protein, conserved	109	226	441	2.07339	4.04587	1.05199	2.01645				Tb927.4.3630	protein phosphatase 1, putative	2.6602	8.84650190268473e-75	392	1245	1712	3.17602	4.36735	1.66722	2.12676				Tb927.10.12430	hypothetical protein, conserved	1724	1152	674	0.668213	0.390951	-0.581619	-1.35494				Tb927.7.6690	hypothetical protein	1.17064	0.0630521	484	741	1000	1.53099	2.06612	0.614466	1.04692
Tb927.8.5910	hypothetical protein	66	137	269	2.07576	4.07576	1.05364	2.02707				Tb927.9.10650	hypothetical protein	2.95501	8.36999885268199e-60	38	121	283	3.18421	7.44737	1.67094	2.89673				Tb927.11.5600	hypothetical protein, conserved	240	157	94	0.654167	0.391667	-0.61227	-1.3523	m	g		Tb927.8.7580	hypothetical protein, conserved	1.90126	9.50164405346647e-40	1537	2193	3193	1.42681	2.07742	0.512789	1.0548
Tb927.6.3480	RNA-binding protein, putative (DRBD5)	285	596	686	2.09123	2.40702	1.06435	1.26725		g		Tb927.2.6150	adenosine transporter 2 (TbNT2/927)	1.88681	5.56740468226872e-07	25	80	283	3.2	11.32	1.67807	3.5008				Tb927.10.12500	P-type H -ATPase, putative	4442	2945	1741	0.66299	0.391941	-0.592942	-1.35129	m			Tb927.5.170	hypothetical protein, conserved	5.06551	2.83844386203979e-58	24	30	50	1.25	2.08333	0.321928	1.05889
Tb927.10.8230	protein disulfide isomerase,bloodstream- specific protein 2 precursor	3195	6700	8417	2.09703	2.63443	1.06835	1.39749	m			Tb927.10.2400	hypothetical protein	3.26366	5.78812633732614e-19	46	148	351	3.21739	7.63043	1.68589	2.93177				Tb927.1.1940	hypothetical protein, unlikely	93	67	37	0.72043	0.397849	-0.47307	-1.32971				Tb927.5.293b	hypothetical protein	4.04673	2.59815447920574e-31	35	54	73	1.54286	2.08571	0.625604	1.06054
Tb927.11.4990	kinetoplastid-specific phospho-protein phosphatase, putative	280	588	975	2.1	3.48214	1.07039	1.79998				Tb927.9.12980	hypothetical protein, conserved	1.6481	7.04865922290385e-24	443	1435	2086	3.23928	4.7088	1.69567	2.23536		g		Tb927.8.8300	amino acid transporter, putative	397	167	158	0.420655	0.397985	-1.24929	-1.32921	m			Tb927.4.170	hypothetical protein	3.74101	2.6454353682377e-18	157	267	328	1.70064	2.08917	0.766075	1.06293
Tb927.10.7140	membrane-bound acid phosphatase 2 (MBAP2)	592	1244	2841	2.10135	4.79899	1.07132	2.26273				Tb927.5.4010	hypothetical protein	3.34894	2.64873970171308e-78	104	337	464	3.24038	4.46154	1.69617	2.15754				Tb927.7.3300	hypothetical protein, conserved	1031	446	411	0.43259	0.398642	-1.20893	-1.32683				Tb927.9.11100	protein kinase A catalytic subunit isoform 1,protein kinase A catalytic subunit (PKAC1)	1.56099	2.43699341010874e-15	499	918	1046	1.83968	2.09619	0.879454	1.06777
Tb927.6.460	procyclin associated gene 3 (PAG3) protein,procyclin PARP A,procyclic acidic repetitive protein A (PAG3)	315	663	528	2.10476	1.67619	1.07366	0.745186				Tb927.2.4590	branched-chain amino acid aminotransferase, putative	2.14809	6.17136958740148e-51	539	1749	1579	3.2449	2.9295	1.69817	1.55065	m			Tb927.11.13510	hypothetical protein, conserved	200	102	80	0.51	0.4	-0.971431	-1.32193	m			Tb927.8.7840	dynein heavy chain, cytosolic, putative	1.01488	0.0258426	66	65	139	0.984848	2.10606	-0.0220263	1.07455
Tb927.10.14140	pyruvate kinase 1 (PYK1)	3114	6573	14985	2.11079	4.81214	1.07778	2.26668				Tb927.11.1230	hypothetical protein, conserved	3.28919	1.23281040557924e-34	89	292	436	3.2809	4.89888	1.71409	2.29245				Tb927.7.6270	peptidase t, putative,aminotripeptidase, putative	560	319	224	0.569643	0.4	-0.81187	-1.32193				Tb927.11.16360	hypothetical protein, conserved	1.32387	6.39036903273256e-12	214	499	451	2.33178	2.10748	1.22143	1.07552
Tb927.10.12510	P-type H -ATPase, putative	1090	2342	2534	2.14862	2.32477	1.10341	1.21709	m			Tb927.10.12100	RNA-binding protein, putative (RBP7B)	1.4473	3.94597667886738e-07	28	92	162	3.28571	5.78571	1.71621	2.5325				Tb927.9.9620	RAD51/dmc1 protein, putative	888	470	356	0.529279	0.400901	-0.917899	-1.31868				Tb927.9.2810	hypothetical protein, unlikely	3.18855	3.85886208161969e-05	348	372	736	1.06897	2.11494	0.0962153	1.08062
Tb927.5.390	75 kDa invariant surface glycoprotein, putative	185	400	863	2.16216	4.66486	1.11247	2.22184				Tb927.2.3880	heterogeneous nuclear ribonucleoprotein H/F, putative (HNRNPH)	1.53062	0.106476	248	818	910	3.29839	3.66935	1.72176	1.87553				Tb927.3.2650	cytochrome c oxidase copper chaperone, putative	249	180	100	0.722892	0.401606	-0.468149	-1.31615				Tb927.1.400	hypothetical protein, conserved	2.04085	0.00861933	1169	1333	2479	1.14029	2.12062	0.189402	1.08448
Tb927.6.560	cysteine peptidase C (CPC),CPC cysteine peptidase, Clan CA, family C1, Cathepsin B-like (TbcatB)	776	1684	2690	2.1701	3.46649	1.11776	1.79348				Tb927.5.3660	hypothetical protein, conserved	2.08524	9.83838292824434e-36	112	372	535	3.32143	4.77679	1.7318	2.25604				Tb927.11.4700	prostaglandin f synthase	9026	8134	3633	0.901174	0.402504	-0.150122	-1.31293	m			Tb927.8.7750	hypothetical protein, conserved	1.65394	7.38501534886168e-26	394	565	837	1.43401	2.12437	0.520055	1.08703
Tb927.8.8000	hypothetical protein, conserved	82	178	199	2.17073	2.42683	1.11818	1.27907				Tb927.10.10240	procyclin-associated gene 1 (PAG1) protein (PAG1)	1.67922	9.68979358689406e-11	882	2951	2386	3.3458	2.70522	1.74235	1.43574				Tb927.8.2540	3-ketoacyl-CoA thiolase, putative	7265	4841	2936	0.666345	0.404129	-0.585658	-1.30711	m			Tb927.8.7820	hypothetical protein, conserved	1.77555	0.177071	43	75	92	1.74419	2.13953	0.802554	1.0973
Tb927.8.4840	kinesin, putative	298	647	908	2.17114	3.04698	1.11845	1.60738				Tb927.5.310	hypothetical protein	3.32655	8.22924484947227e-97	267	927	1576	3.47191	5.90262	1.79573	2.56136				Tb927.7.2680	zinc finger protein family member, putative (ZC3H22)	1555	670	631	0.430868	0.405788	-1.21468	-1.3012				Tb927.1.4490	acetyltransferase, putative	1.05251	3.13465689490794e-05	191	550	409	2.87958	2.14136	1.52586	1.09853
Tb927.8.550	peptide methionine sulfoxide reductase, putative,peptide Met(O) reductase, putative,methionine-S-sulfoxide reductase, putative	285	621	532	2.17895	1.86667	1.12363	0.900464				Tb927.8.7970	hypothetical protein	2.76288	4.19519197421329e-08	146	507	656	3.4726	4.49315	1.79602	2.16773				Tb927.6.1640	single strand-specific nuclease, putative	918	460	373	0.501089	0.406318	-0.99686	-1.29932	m			Tb927.11.5080	hypothetical protein, conserved	1.58808	7.58049278501246e-12	106	150	227	1.41509	2.14151	0.500898	1.09863
Tb927.4.5310	serine/threonine-protein kinase a, putative,protein kinase, putative	431	943	1461	2.18794	3.38979	1.12957	1.7612				Tb927.10.9450	hypothetical protein	5.7719	9.45905250141203e-297	36	126	156	3.5	4.33333	1.80735	2.11548				Tb927.10.12770	hypothetical protein	59	24	24	0.40678	0.40678	-1.29768	-1.29768				Tb927.8.2660	hypothetical protein, conserved	2.16958	1.40428190324147e-19	731	1181	1571	1.6156	2.14911	0.692066	1.10374
Tb927.11.15870	hypothetical protein, conserved	443	971	1109	2.19187	2.50339	1.13216	1.32388	m			Tb927.9.8720	fructose-1,6-bisphosphatase (FBPase)	1.51179	1.48565611401139e-18	481	1687	1783	3.50728	3.70686	1.81035	1.8902		g		Tb927.9.10520	hypothetical protein, conserved	668	421	272	0.63024	0.407186	-0.666028	-1.29624	m			Tb927.10.1430	hypothetical protein, conserved	1.03866	5.64257827462954e-05	201	267	432	1.32836	2.14925	0.409644	1.10384	m
Tb927.10.500	hypothetical protein	26	57	40	2.19231	1.53846	1.13245	0.621488				Tb927.5.300b	unspecified product	1.95435	6.5900628636319e-11	60	217	274	3.61667	4.56667	1.85466	2.19114				Tb927.10.1030	serine carboxypeptidase III precursor, putative,serine peptidase, Clan SC, Family S10 (CBP1)	802	536	328	0.668329	0.408978	-0.581369	-1.28991				Tb927.8.7720	hypothetical protein, conserved	2.09787	6.66637224728002e-46	583	1043	1254	1.78902	2.15094	0.839171	1.10497
Tb927.8.7960	hypothetical protein	26	57	44	2.19231	1.69231	1.13245	0.758992				Tb927.11.8330	hypothetical protein, conserved	2.64057	0.00122439	50	181	338	3.62	6.76	1.85599	2.75702				Tb927.8.6580	succinate dehydrogenase flavoprotein, putative	1564	716	640	0.457801	0.409207	-1.12721	-1.2891	m			Tb927.9.3520	hypothetical protein, unlikely	1.51393	3.2746655031021e-09	63	90	136	1.42857	2.15873	0.514573	1.11018
Tb927.8.1460	hypothetical protein, conserved	98	215	1348	2.19388	13.7551	1.13348	3.78189				Tb927.8.4060	flagellum-adhesion glycoprotein, putative	4.31542	3.25212467478382e-232	367	1329	2262	3.62125	6.16349	1.85649	2.62375				Tb927.10.5190	hypothetical protein	494	216	203	0.437247	0.410931	-1.19348	-1.28303				Tb927.11.7410	MSP-A, putative	2.40913	1.51889909085724e-53	422	558	912	1.32227	2.16114	0.403022	1.11179
Tb927.10.10200	hypothetical protein, conserved	511	1123	1445	2.19765	2.82779	1.13596	1.49967		g		Tb927.6.3000	fatty acid desaturase, putative,sphingolipid delta 4 desaturase, putative	1.79106	9.58738001550085e-31	465	1689	1983	3.63226	4.26452	1.86087	2.09238				Tb927.9.11820	hypothetical protein, conserved	326	98	134	0.300613	0.411043	-1.73402	-1.28264				Tb927.1.4710	hypothetical protein, conserved	1.5628	1.30300954741156e-08	31	47	67	1.51613	2.16129	0.600393	1.11189
Tb927.1.3830	glucose-6-phosphate isomerase, glycosomal (PGI)	1328	2920	4350	2.1988	3.2756	1.13671	1.71176				Tb927.8.6760	IgE-dependent histamine-releasing factor, putative	3.99418	2.56137840836735e-194	220	834	2515	3.79091	11.4318	1.92254	3.51498				Tb927.3.3630	elongation factor ts, putative (EF-TS)	631	413	260	0.654517	0.412044	-0.611498	-1.27913	m			Tb09.v4.0015	hypothetical protein,chrIX additional, unordered contigs	2.02835	7.78286908321422e-08	141	321	305	2.2766	2.16312	1.18688	1.11311
Tb927.10.12790	hypothetical protein	25	55	216	2.2	8.64	1.1375	3.11103				Tb927.6.3120	chaperone protein DNAj, putative	2.48606	2.4446260045722e-47	53	207	309	3.90566	5.83019	1.96557	2.54354				Tb927.9.10560	hypothetical protein, conserved	1624	1474	670	0.907635	0.412562	-0.139815	-1.27732	m			Tb927.10.300	hypothetical protein, conserved	1.54021	4.5680021023755e-08	76	121	165	1.59211	2.17105	0.670936	1.11839
Tb07.30D13.80	hypothetical protein, conserved (pseudogene)	23	51	51	2.21739	2.21739	1.14886	1.14886				Tb927.11.2400	hypothetical protein, conserved	2.97893	9.13921947818944e-48	33	129	234	3.90909	7.09091	1.96683	2.82597				Tb927.10.14000	aconitase (ACO)	2210	624	913	0.282353	0.413122	-1.82443	-1.27536	m			Tb927.4.3480	hypothetical protein	2.47015	8.71992450148624e-50	182	237	396	1.3022	2.17582	0.380949	1.12156
Tb927.10.10580	histone H2B, putative	66	147	35	2.22727	0.530303	1.15528	-0.915111				Tb927.10.2440	metacaspase MCA4,cysteine peptidase, Clan CD, family C13, putative (MCA4)	3.81938	1.2523924567375e-121	174	682	1166	3.91954	6.70115	1.97068	2.74441				Tb927.7.2700	NADH-cytochrome b5 reductase, putative (B5R)	2059	1481	855	0.719281	0.41525	-0.475372	-1.26795	m			Tb927.11.1350	calcium uniporter protein, mitochondrial	1.54154	1.77766153911037e-11	100	160	218	1.6	2.18	0.678072	1.12433
Tb927.8.2080	hypothetical protein, conserved	153	341	589	2.22876	3.84967	1.15624	1.94474				Tb927.10.5690	procyclin-associated gene 2 (PAG2) protein, putative	5.69399	1.34274993790392e-201	14	55	19	3.92857	1.35714	1.974	0.440573				Tb927.2.1720	hypothetical protein, conserved	443	326	184	0.735892	0.41535	-0.442435	-1.2676				Tb927.11.5120	hypothetical protein, conserved	1.2917	0.00986141	126	242	275	1.92063	2.18254	0.941583	1.12601
Tb927.5.2000	hypothetical protein	335	749	1448	2.23582	4.32239	1.1608	2.11183				Tb927.5.309b	hypothetical protein	4.24797	2.45464446780801e-199	398	1580	2713	3.96985	6.81658	1.98908	2.76905				Tb927.1.4100	cytochrome oxidase subunit IV (COXIV)	2183	1113	908	0.509849	0.415941	-0.971859	-1.26555	m			Tb927.7.1420	hypothetical protein, conserved	1.62998	1.21640547115622e-13	867	1491	1893	1.71972	2.18339	0.782176	1.12657
Tb927.8.5140	diacylglycerol kinase, putative	216	488	742	2.25926	3.43519	1.17585	1.78039				Tb927.10.14160	aquaporin 3, putative	4.37236	2.39210009711653e-141	257	1028	1117	4	4.3463	2	2.11979				Tb927.5.1060	mitochondrial processing peptidase, beta subunit, putative,metallo-peptidase, Clan ME, Family M16	2974	1294	1240	0.435104	0.416947	-1.20057	-1.26206	m			Tb927.10.7950	hypothetical protein	1.45531	0.000212083	31	28	68	0.903226	2.19355	-0.146841	1.13327
Tb927.4.1640	UDP-galactose transporter, putative	218	495	641	2.27064	2.94037	1.1831	1.556				Tb927.11.8440	haloacid dehalogenase-like hydrolase, putative	1.98822	1.43660638542726e-21	68	281	377	4.13235	5.54412	2.04696	2.47096				Tb927.9.15060	rRNA processing protein, putative	501	365	209	0.728543	0.417166	-0.456914	-1.26131				Tb927.10.4180	TFIIF-stimulated CTD phosphatase, putative	2.00631	6.32981247662768e-45	923	1400	2026	1.51679	2.19502	0.601024	1.13423
Tb09.v4.0015	hypothetical protein,chrIX additional, unordered contigs	141	321	305	2.2766	2.16312	1.18688	1.11311				Tb927.2.300	DNA-directed RNA polymerase, pseudogene, putative,DNA-directed RNA polymerase, degenerate	1.61774	3.48553582568226e-11	23	97	121	4.21739	5.26087	2.07635	2.3953				Tb927.8.4380	hypothetical protein, conserved	669	530	280	0.792227	0.418535	-0.336014	-1.25658	m			Tb927.8.5270	hypothetical protein, conserved	1.25007	2.28559273335798e-05	51	46	112	0.901961	2.19608	-0.148863	1.13493
Tb927.11.9000	cation transporter, putative	453	1033	1167	2.28035	2.57616	1.18926	1.36522				Tb927.4.4580	hypothetical protein, conserved	3.28598	4.8611453637103e-31	386	1728	3185	4.47668	8.2513	2.16243	3.04462				Tb927.3.1350	hypothetical protein, conserved	1591	1052	667	0.661219	0.419233	-0.596799	-1.25418				Tb927.9.5230	hypothetical protein, unlikely	2.03789	1.77252989155413e-29	211	344	466	1.63033	2.20853	0.705166	1.14309
Tb927.5.610	acidic phosphatase, putative	124	283	698	2.28226	5.62903	1.19046	2.49289				Tb927.7.6490	hypothetical protein, conserved	4.61909	4.47830458497846e-215	110	500	1668	4.54545	15.1636	2.18442	3.92254				Tb927.11.1800	histone H1, putative	1167	970	490	0.831191	0.41988	-0.266748	-1.25195				Tb927.10.3660	aspartate aminotransferase	2.27173	3.02778780678096e-56	1355	2307	3004	1.70258	2.21697	0.767725	1.14859
Tb927.11.16360	hypothetical protein, conserved	214	499	451	2.33178	2.10748	1.22143	1.07552				Tb927.4.1230	hypothetical protein	4.66613	5.15034435905162e-156	134	611	1640	4.5597	12.2388	2.18894	3.61339				Tb927.11.2690	succinyl-coA:3-ketoacid-coenzyme A transferase, mitochondrial precursor, putative	2092	867	879	0.414436	0.420172	-1.27078	-1.25095	m			Tb07.30D13.80	hypothetical protein, conserved (pseudogene)	1.89994	4.0782553562321e-09	23	51	51	2.21739	2.21739	1.14886	1.14886
Tb927.10.530	hypothetical protein, conserved	98	230	497	2.34694	5.07143	1.23078	2.34239		g		Tb927.10.10210	procyclin-associated gene 4 (PAG4) protein (PAG4)	2.95928	3.83944865172931e-15	202	1038	871	5.13861	4.31188	2.36138	2.10832				Tb927.11.2580	hypothetical protein, conserved	625	428	263	0.6848	0.4208	-0.546245	-1.24879	m	g		Tb927.7.5060	hypothetical protein, conserved	2.40607	2.53750089979929e-47	138	219	306	1.58696	2.21739	0.666263	1.14886
Tb927.9.4500	heat shock protein, putative,HSP70-like protein	1597	3773	8110	2.36255	5.07827	1.24035	2.34434	m			Tb927.10.10230	procyclin-associated gene 5 (PAG5) protein (PAG5)	4.0154	2.86380094101548e-31	186	992	764	5.33333	4.10753	2.41504	2.03827				Tb927.10.2360	hypothetical protein	831	318	350	0.382671	0.421179	-1.38582	-1.24749				Tb927.10.12270	hypothetical protein, conserved	1.0709	0.0339307	45	53	100	1.17778	2.22222	0.236067	1.152
Tb927.10.13070	hypothetical protein, conserved	289	684	1052	2.36678	3.64014	1.24293	1.86399				Tb927.10.10220	procyclin-associated gene 2 (PAG2) protein (PAG2)	5.39246	4.21167440160382e-75	259	1451	1319	5.60232	5.09266	2.48602	2.34842				Tb07.30D13.130	hypothetical protein, conserved (pseudogene)	242	272	102	1.12397	0.421488	0.1686	-1.24644				Tb927.7.7160	kinetoplastid-specific dual specificity phosphatase, putative	1.12925	0.00856594	446	672	992	1.50673	2.22422	0.591418	1.1533
Tb927.11.11980	microtubule-associated protein,corset-associated protein 15 (CAP15)	607	1441	1670	2.37397	2.75124	1.2473	1.46008	m			Tb927.1.700	phosphoglycerate kinase (PGKC)	5.16331	4.7013384311938e-297	165	935	2658	5.66667	16.1091	2.5025	4.0098				Tb927.10.15900	hypothetical protein, conserved	798	559	337	0.700501	0.422306	-0.51354	-1.24364				Tb927.8.3880	hypothetical protein, conserved	1.52531	5.95015805906079e-05	154	174	345	1.12987	2.24026	0.176157	1.16367
Tb927.3.3960	RNA-binding protein (DRBD6A)	195	463	646	2.37436	3.31282	1.24754	1.72806				Tb927.4.4870	amino acid transporter, putative	1.88855	3.31550944394124e-30	301	1867	1448	6.20266	4.81063	2.63289	2.26623				Tb927.4.2240	hypothetical protein, conserved	1340	572	566	0.426866	0.422388	-1.22815	-1.24336				Tb927.10.9310	hypothetical protein, conserved	1.16102	2.2841898870071e-06	303	488	679	1.61056	2.24092	0.687563	1.16409
Tb927.7.6570	hypothetical protein, conserved	31	74	381	2.3871	12.2903	1.25526	3.61945				Tb927.7.6880	hypothetical protein, conserved	1.88202	4.86496615248673e-12	171	3065	1229	17.924	7.18713	4.16382	2.84542				Tb927.5.2320	hypothetical protein, conserved	3941	3065	1681	0.777721	0.426541	-0.362675	-1.22924				Tb927.4.4420	adenylyl cyclase, pseudogene, putative,adenylyl cyclase, frameshift	1.56849	7.19011228332284e-20	433	742	982	1.71363	2.2679	0.777052	1.18136
Tb927.10.990	hypothetical protein, conserved	61	146	391	2.39344	6.40984	1.25909	2.68029																		Tb927.3.2150	protein phosphatase 2C, putative	400	334	171	0.835	0.4275	-0.260152	-1.226	m			Tb927.10.13580	transporter, putative,major facilitator superfamily protein (MFS), putative	1.11209	8.35498165241842e-07	472	568	1071	1.20339	2.26907	0.267104	1.1821
Tb927.5.1360	nucleoside 2-deoxyribosyltransferase (NDRT)	398	958	1204	2.40704	3.02513	1.26726	1.597																		Tb927.8.1610	MSP-B, putative	8761	5483	3753	0.625842	0.428376	-0.67613	-1.22305				Tb927.4.4790	hypothetical protein, conserved	2.06402	8.20424773531768e-33	193	333	438	1.72539	2.26943	0.786921	1.18233
Tb927.4.4840	amino acid transporter 7, putative (AATP7)	55	133	185	2.41818	3.36364	1.27392	1.75002																		Tb927.10.10590	histone H2B, putative	7566	7248	3251	0.95797	0.429685	-0.0619478	-1.21865				Tb927.8.8030	hypothetical protein, conserved	1.47215	6.03474672310253e-09	94	181	214	1.92553	2.2766	0.945257	1.18688
Tb927.10.2410	MSP-C, putative (MSP-C)	305	739	1588	2.42295	5.20656	1.27677	2.38033																		Tb927.11.14960	pumilio/PUF RNA binding protein 7, putative (PUF7)	1760	1182	757	0.671591	0.430114	-0.574345	-1.21721				Tb927.5.3320	protein kinase, putative	1.88712	5.44838152054096e-17	708	1165	1628	1.64548	2.29944	0.718509	1.20128
Tb927.11.7610	gp63-1 surface protease homologue, pseudogene,gp63-1 surface protease homologue, fragment	16	39	42	2.4375	2.625	1.2854	1.39232																		Tb927.9.7830	hypothetical protein, conserved	1694	1224	730	0.72255	0.430933	-0.46883	-1.21447	m			Tb927.11.1180	protein kinase, putative,cdc2-related kinase, putative (CRK6)	1.89272	8.15875055461341e-31	257	432	593	1.68093	2.30739	0.749263	1.20626
Tb927.5.1570	CCCH zinc-finger protein (ZC3H12)	898	2195	3786	2.44432	4.21604	1.28943	2.07589																		Tb927.10.13360	elongation factor Tu, putative	2943	2340	1276	0.795107	0.433571	-0.330779	-1.20566	m			Tb927.8.6100	hypothetical protein, conserved	1.47167	6.86557721212651e-18	681	918	1579	1.34802	2.31865	0.430839	1.21328
Tb927.3.600	hypothetical protein	116	284	636	2.44828	5.48276	1.29177	2.4549																		Tb927.9.8500	hypothetical protein	482	297	209	0.616183	0.43361	-0.69857	-1.20553				Tb927.10.12510	P-type H -ATPase, putative	1.10415	5.44760725394772e-07	1090	2342	2534	2.14862	2.32477	1.10341	1.21709	m
Tb09.v4.0109	hypothetical protein,chrIX additional, unordered contigs	56	138	118	2.46429	2.10714	1.30117	1.07529																		Tb927.5.2200	hypothetical protein, conserved	23	17	10	0.73913	0.434783	-0.436099	-1.20163				Tb927.6.4390	kinesin, putative	1.61056	8.01086984623219e-21	936	1286	2177	1.37393	2.32585	0.45831	1.21776	m
Tb927.10.13700	phosphatidic acid phosphatase alpha, putative	19	47	90	2.47368	4.73684	1.30666	2.24393																		Tb927.10.1560	hypothetical protein, conserved	2062	1341	897	0.650339	0.435015	-0.620735	-1.20086				Tb08.27P2.90	hypothetical protein,BAC from homologous region on chr8	7.71245	1.68677268234247e-126	134	385	312	2.87313	2.32836	1.52263	1.21931
Tb927.2.6000	glycosylphosphatidylinositol-specific phospholipase C (GPI-PLC)	155	384	613	2.47742	3.95484	1.30884	1.98362																		Tb927.6.3880	hypothetical protein, conserved	420	175	183	0.416667	0.435714	-1.26303	-1.19855				Tb927.10.13090	hypothetical protein, conserved	1.44315	2.37058500972778e-14	398	747	933	1.87688	2.34422	0.90834	1.22911
Tb927.10.12010	hypothetical protein, conserved	94	233	248	2.47872	2.6383	1.3096	1.39961																		Tb927.7.2210	hypothetical protein, conserved	1461	1116	637	0.76386	0.436003	-0.388619	-1.19759				Tb927.11.3760	hypothetical protein	1.42328	1.5445878916845e-16	571	878	1339	1.53765	2.34501	0.62073	1.22959
Tb927.3.3380	TFIIF-stimulated CTD phosphatase, putative	65	163	279	2.50769	4.29231	1.32636	2.10175																		Tb927.2.6210	iron/ascorbate oxidoreductase family protein, putative	55	38	24	0.690909	0.436364	-0.533432	-1.1964				Tb927.8.5050	hypothetical protein, conserved	1.36885	0.000385458	251	400	589	1.59363	2.34661	0.672313	1.23058
Tb927.6.930	metacaspase MCA3,cysteine peptidase, Clan CD, family C13, putative (TbMCA4)	246	618	648	2.5122	2.63415	1.32895	1.39734																		Tb927.11.510	RNA-binding protein, UBP2 (UBP2)	1237	1026	541	0.829426	0.437348	-0.269815	-1.19315				Tb927.11.7380	glycerol-3-phosphate dehydrogenase (FAD-dependent), mitochondrial	1.59554	6.8140249006153e-17	1257	2561	2951	2.03739	2.34765	1.02672	1.23122	m
Tb927.5.630	acidic phosphatase, putative	456	1151	2752	2.52412	6.03509	1.33578	2.59337																		Tb927.5.1710	ribonucleoprotein p18, mitochondrial precursor, putative	3153	2775	1381	0.880114	0.437996	-0.184237	-1.19101	m			Tb927.2.2120	protein kinase, putative,NIMA/Nek Serine/threonine-protein kinase family, putative	1.92428	1.60309720597989e-35	362	572	851	1.58011	2.35083	0.660025	1.23317
Tb927.5.2490	hypothetical protein, conserved (pseudogene),hypothetical protein, conserved, frameshift	44	113	193	2.56818	4.38636	1.36075	2.13303																		Tb927.5.470	monocarboxylate transporter-like protein	2597	1139	1139	0.438583	0.438583	-1.18908	-1.18908				Tb927.9.12960	transporter, putative	2.33576	3.34201356853426e-59	451	564	1061	1.25055	2.35255	0.322568	1.23423
Tb927.5.2870	hypothetical protein	170	441	673	2.59412	3.95882	1.37524	1.98507																		Tb11.0400	P27 protein, putative (P27)	1571	1234	691	0.785487	0.439847	-0.348341	-1.18493				Tb927.4.4280	hypothetical protein, conserved	1.48351	3.82589331980898e-10	30	26	71	0.866667	2.36667	-0.206451	1.24286
Tb927.7.470	hypothetical protein	73	192	423	2.63014	5.79452	1.39514	2.53469																		Tb927.11.6280	pyruvate phosphate dikinase (PPDK)	12833	10779	5645	0.839944	0.439882	-0.251635	-1.18481	m			Tb927.10.9220	hypothetical protein, conserved	2.4823	8.52954794129885e-45	151	204	358	1.35099	2.37086	0.434021	1.24541
Tb927.10.5250	zinc finger protein family member, putative (ZC3H32)	220	581	983	2.64091	4.46818	1.40103	2.15969																		Tb927.11.16300	hypothetical protein, conserved	473	316	209	0.668076	0.44186	-0.581916	-1.17834				Tb927.10.4160	predicted zinc finger protein	1.80332	1.99678156558797e-22	161	216	382	1.34161	2.37267	0.423971	1.24651
Tb927.7.300	UDP-Gal or UDP-GlcNAc-dependent glycosyltransferase, putative	227	602	868	2.65198	3.82379	1.40707	1.935																		Tb927.11.500	RNA-binding protein, UBP1 (UBP1)	3022	2427	1338	0.803111	0.442753	-0.31633	-1.17543				Tb927.7.4230	hypothetical protein, conserved	1.92015	2.16212529137174e-32	280	347	667	1.23929	2.38214	0.309509	1.25226
Tb927.9.15870	hypothetical protein	284	756	835	2.66197	2.94014	1.4125	1.55589																		Tb927.3.1410	cytochrome oxidase subunit VII (COXVII)	1940	1797	859	0.926289	0.442784	-0.110466	-1.17533	m			Tb927.10.13400	Phosphatidic acid phostphatase, putative	1.75918	1.62333298364196e-22	171	272	409	1.59064	2.39181	0.66961	1.2581
Tb927.7.180	hypothetical protein	106	283	674	2.66981	6.35849	1.41674	2.66868																		Tb927.8.6110	hypothetical protein, conserved	4796	3934	2133	0.820267	0.444746	-0.285835	-1.16895	m			Tb927.8.4430	uridine phosphorylase	1.82613	4.04925561071052e-35	1475	1769	3532	1.19932	2.39458	0.262219	1.25977
Tb927.8.8330	calpain, putative,cysteine peptidase, putative	337	915	1203	2.71513	3.56973	1.44102	1.83582																		Tb927.11.4190	hypothetical protein, conserved	1168	841	520	0.720034	0.445205	-0.473863	-1.16746				Tb927.8.2610	5-methyltetrahydropteroyltriglutamate-homocysteine S-methyltransferase, putative	1.92934	3.98244206981798e-25	148	234	356	1.58108	2.40541	0.660911	1.26628
Tb927.5.286b	adenosine transporter 1 (AT1)	139	379	850	2.72662	6.11511	1.44711	2.61238																		Tb927.4.4630	hypothetical protein, conserved	274	208	122	0.759124	0.445255	-0.397592	-1.16729	m			Tb927.6.3480	RNA-binding protein, putative (DRBD5)	2.24537	5.2975174259909e-06	285	596	686	2.09123	2.40702	1.06435	1.26725
Tb927.4.4860	amino acid transporter 8, putative (AATP8)	495	1356	794	2.73939	1.60404	1.45386	0.68171																		Tb927.3.2880	hypothetical protein, conserved	598	455	267	0.76087	0.446488	-0.394279	-1.16331	m			Tb927.10.6750	hypothetical protein, conserved	2.15362	4.73175614180638e-37	559	814	1347	1.45617	2.40966	0.542181	1.26883
Tb927.7.6600	hypothetical protein, conserved	113	310	1301	2.74336	11.5133	1.45595	3.52523																		Tb927.3.1940	hypothetical protein, conserved	676	402	302	0.594675	0.446746	-0.749828	-1.16247	m			Tb927.7.2650	hypothetical protein, conserved	3.17924	2.55459845315731e-136	1439	2844	3476	1.97637	2.41557	0.982855	1.27236
Tb927.2.2490	hypothetical protein	211	581	720	2.75355	3.41232	1.4613	1.77075																		Tb927.6.3490	zinc finger protein (ZFP1)	1612	1497	721	0.92866	0.44727	-0.106778	-1.16078				Tb927.7.4260	hypothetical protein, conserved	2.93005	2.00916206228791e-94	334	555	809	1.66168	2.42216	0.73264	1.27629
Tb927.8.7110	serine/threonine-protein kinase a, putative,protein kinase, putative	28	80	140	2.85714	5	1.51457	2.32193																		Tb927.9.10100	hypothetical protein, conserved	5672	4149	2543	0.731488	0.448343	-0.451094	-1.15733				Tb927.5.4570	hypothetical protein, conserved	7.08654	0	403	583	977	1.44665	2.42432	0.532716	1.27758
Tb927.10.1770	hypothetical protein	72	206	185	2.86111	2.56944	1.51658	1.36146																		Tb927.9.9290	Polyadenylate-binding protein 1 (Poly(A)-binding protein 1) (PABP 1) (PABP1)	4739	3776	2125	0.796793	0.448407	-0.327724	-1.15712				Tb927.11.4860	hypothetical protein, conserved	1.71184	4.09486661882731e-21	568	979	1378	1.72359	2.42606	0.785418	1.27861
Tb927.11.7550	hypothetical protein, conserved	90	258	591	2.86667	6.56667	1.51937	2.71516																		Tb927.10.14870	hypothetical protein, conserved	1255	820	564	0.653386	0.449402	-0.613992	-1.15392				Tb927.8.8000	hypothetical protein, conserved	1.89114	1.03227552298411e-29	82	178	199	2.17073	2.42683	1.11818	1.27907
Tb08.27P2.90	hypothetical protein,BAC from homologous region on chr8	134	385	312	2.87313	2.32836	1.52263	1.21931		g																Tb927.8.8290	amino acid transporter AATP5	938	832	422	0.886994	0.449893	-0.173004	-1.15234				Tb927.8.1650	protein associated with differentiation 4, putative	2.35132	1.41085201346295e-26	113	142	275	1.25664	2.43363	0.329568	1.28311
Tb927.1.4490	acetyltransferase, putative	191	550	409	2.87958	2.14136	1.52586	1.09853																		Tb927.4.4620	cytochrome oxidase subunit VIII (COXVIII)	1251	1124	563	0.898481	0.45004	-0.15444	-1.15187	m			Tb927.5.292b	hypothetical protein	2.16174	4.46164875475867e-16	117	219	285	1.87179	2.4359	0.904422	1.28445
Tb927.8.5080	hypothetical protein, conserved	311	899	1642	2.89068	5.27974	1.53141	2.40047																		Tb927.11.2120	hypothetical protein, conserved	1586	1184	714	0.746532	0.450189	-0.421724	-1.1514				Tb927.8.3730	hypothetical protein, conserved	1.33023	8.18419690547369e-09	130	233	317	1.79231	2.43846	0.841818	1.28597
Tb927.1.4650	cyclin-like F-box protein (CFB2)	194	564	725	2.90722	3.73711	1.53964	1.90192																		Tb927.3.950	hypothetical protein, conserved	768	588	347	0.765625	0.451823	-0.38529	-1.14617	m			Tb927.9.12650	ubiquitin-activating enzyme e1, putative (UBA2)	1.45428	2.69826058942974e-20	4243	5519	10350	1.30073	2.43931	0.379322	1.28647
Tb927.10.7090	alternative oxidase (AOX)	422	1238	2754	2.93365	6.52607	1.5527	2.70621	m																	Tb927.7.1700	hypothetical protein, conserved	894	515	404	0.576063	0.451902	-0.795702	-1.14592				Tb927.7.3730	RNA-binding protein, putative (RBP26)	1.44143	0.0794671	25	29	61	1.16	2.44	0.214125	1.28688
Tb927.8.4360	hypothetical protein, conserved	285	846	1353	2.96842	4.74737	1.5697	2.24713																		Tb927.10.16100	FK506-binding protein (FKBP)-type peptidyl-prolyl isomerase, putative	2247	1913	1020	0.851357	0.453939	-0.232163	-1.13943				Tb927.10.6050	clathrin heavy chain (CHC)	1.556	0.000319446	5289	6474	12986	1.22405	2.45528	0.291662	1.29589
Tb927.8.7780	hypothetical protein, conserved	108	322	1031	2.98148	9.5463	1.57603	3.25494		g																Tb927.9.11600	unspecified product (gim5B)	9297	6659	4226	0.716253	0.454555	-0.48146	-1.13747		g		Tb927.4.500	hypothetical protein, conserved	1.80319	9.61331656247411e-17	78	120	192	1.53846	2.46154	0.621488	1.29956
Tb927.5.300	thymine-7-hydroxylase, putative (TLP5)	291	904	1340	3.10653	4.60481	1.6353	2.20314																		Tb927.3.2750	hypothetical protein, conserved	1055	684	480	0.648341	0.454976	-0.625175	-1.13614				Tb927.11.7010	protein kinase, putative	1.52947	0.0562359	151	304	375	2.01325	2.48344	1.00952	1.31234
Tb927.4.3640	protein phosphatase 1, putative	212	661	1068	3.11792	5.03774	1.64059	2.33278																		Tb927.8.8240	amino acid transporter, putative	406	286	185	0.704433	0.455665	-0.505465	-1.13395				Tb927.8.4770	small GTP-binding protein Rab18 (TbRAB18)	1.85239	1.90976553327746e-18	93	128	232	1.37634	2.49462	0.460841	1.31882	m
Tb927.4.4020	amino acid transporter, putative	368	1150	1998	3.125	5.42935	1.64386	2.44078																		Tb927.7.2170	hypothetical protein, conserved	2715	2016	1238	0.742541	0.455985	-0.429457	-1.13294				Tb927.8.8270	hypothetical protein, conserved	1.4635	9.1112928116361e-15	108	183	270	1.69444	2.5	0.760812	1.32193
Tb927.8.5870	hypothetical protein, conserved	90	283	514	3.14444	5.71111	1.65281	2.51377																		Tb927.7.6110	hypothetical protein, conserved	366	184	167	0.502732	0.456284	-0.992138	-1.132				Tb927.9.2950	hypothetical protein, unlikely	1.58017	2.27333486387877e-14	118	127	295	1.07627	2.5	0.106042	1.32193
Tb08.27P2.70	hypothetical protein,BAC from homologous region on chr8	76	240	192	3.15789	2.52632	1.65896	1.33703																		Tb927.2.2520	voltage-dependent anion-selective channel	2025	925	924	0.45679	0.456296	-1.1304	-1.13196				Tb927.11.15870	hypothetical protein, conserved	2.28041	5.67830313927751e-53	443	971	1109	2.19187	2.50339	1.13216	1.32388	m
Tb927.4.3630	protein phosphatase 1, putative	392	1245	1712	3.17602	4.36735	1.66722	2.12676																		Tb927.7.5950	protein associated with differentiation 3, putative	1641	616	749	0.375381	0.456429	-1.41357	-1.13154				Tb927.8.480	phosphatidic acid phosphatase protein, putative	8.01681	5.73926224973969e-68	839	1544	2111	1.84029	2.51609	0.87993	1.33118
Tb927.9.10650	hypothetical protein	38	121	283	3.18421	7.44737	1.67094	2.89673																		Tb927.4.3940	calpain-like cysteine peptidase, putative,cysteine peptidase, Clan CA, family C2, putative (TbCALP2)	793	337	362	0.424968	0.456494	-1.23457	-1.13133				Tb927.11.10640	DNA-(apurinic or apyrimidinic site) lyase, putative	1.49619	6.97616364336989e-13	172	293	433	1.70349	2.51744	0.768492	1.33196
Tb927.2.6150	adenosine transporter 2 (TbNT2/927)	25	80	283	3.2	11.32	1.67807	3.5008																		Tb927.11.12030	hypothetical protein, conserved	219	155	100	0.707763	0.456621	-0.498663	-1.13093				Tb927.7.1930	nucleoside diphosphatase, putative,ectonucleoside triphosphate diphosphohydrolase 5, putative	1.98662	2.89594234085095e-15	80	121	202	1.5125	2.525	0.596935	1.33628
Tb927.10.2400	hypothetical protein	46	148	351	3.21739	7.63043	1.68589	2.93177		g																Tb927.6.3750	heat shock 70 kDa protein, mitochondrial precursor, putative	13678	10787	6257	0.788639	0.45745	-0.342564	-1.12831				Tb08.27P2.70	hypothetical protein,BAC from homologous region on chr8	1.50236	0.0414738	76	240	192	3.15789	2.52632	1.65896	1.33703
Tb927.9.12980	hypothetical protein, conserved	443	1435	2086	3.23928	4.7088	1.69567	2.23536																		Tb927.11.13590	hypothetical protein, conserved	59	32	27	0.542373	0.457627	-0.882643	-1.12776				Tb927.5.420	hypothetical protein	1.68502	1.90575028064907e-17	171	296	432	1.73099	2.52632	0.791601	1.33703
Tb927.5.4010	hypothetical protein	104	337	464	3.24038	4.46154	1.69617	2.15754																		Tb927.6.2170	co-chaperone GrpE, putative	1464	1289	670	0.880464	0.45765	-0.183663	-1.12768	m			Tb927.4.1220	leucine-rich repeat protein (LRRP), putative	2.21165	1.60433684034557e-39	107	144	273	1.34579	2.5514	0.428458	1.35129
Tb927.2.4590	branched-chain amino acid aminotransferase, putative	539	1749	1579	3.2449	2.9295	1.69817	1.55065	m																	Tb927.7.4570	inosine-guanine nucleoside hydrolase (IG-NH)	804	619	369	0.7699	0.458955	-0.377256	-1.12357				Tb927.4.710	hypothetical protein, conserved	2.27918	9.91066145460544e-11	93	164	238	1.76344	2.55914	0.818393	1.35566
Tb927.3.4830	hypothetical protein	141	462	1086	3.2766	7.70213	1.7122	2.94526																		Tb927.10.2140	mitochondrial processing peptidase alpha subunit (pseudogene), putative	577	336	265	0.582322	0.459272	-0.78011	-1.12258				Tb927.8.7760	hypothetical protein, conserved	1.53936	1.38842756083843e-17	155	252	397	1.62581	2.56129	0.701156	1.35687
Tb927.11.1230	hypothetical protein, conserved	89	292	436	3.2809	4.89888	1.71409	2.29245																		Tb927.4.3520	hypothetical protein, conserved	380	183	175	0.481579	0.460526	-1.05416	-1.11864				Tb927.10.12820	hypothetical protein, conserved	2.11596	6.08552906786857e-45	1284	2605	3293	2.02882	2.56464	1.02064	1.35876
Tb927.10.12100	RNA-binding protein, putative (RBP7B)	28	92	162	3.28571	5.78571	1.71621	2.5325																		Tb927.10.14540	hypothetical protein	371	340	171	0.916442	0.460916	-0.125884	-1.11742				Tb927.9.9380	sphingomyelin/ceramide phosphorylethanolamine synthase, bifunctional (SLS4)	1.19221	5.47570228497351e-08	314	476	806	1.51592	2.56688	0.600197	1.36002
Tb927.2.3880	heterogeneous nuclear ribonucleoprotein H/F, putative (HNRNPH)	248	818	910	3.29839	3.66935	1.72176	1.87553																		Tb927.2.4550	FtsJ cell division protein, putative	2084	1596	965	0.765835	0.463052	-0.384895	-1.11075				Tb927.10.1770	hypothetical protein	3.37039	1.60390325825762e-46	72	206	185	2.86111	2.56944	1.51658	1.36146
Tb927.5.3660	hypothetical protein, conserved	112	372	535	3.32143	4.77679	1.7318	2.25604																		Tb927.3.1690	hypothetical protein, conserved	822	686	381	0.83455	0.463504	-0.26093	-1.10935	m			Tb927.6.440	haptoglobin-hemoglobin receptor (HpHbR)	2.55047	2.89400691839503e-63	434	781	1117	1.79954	2.57373	0.847628	1.36386
Tb927.10.10240	procyclin-associated gene 1 (PAG1) protein (PAG1)	882	2951	2386	3.3458	2.70522	1.74235	1.43574																		Tb927.5.2580	hypothetical protein, conserved	547	380	254	0.694698	0.464351	-0.525541	-1.10671	m			Tb927.11.9000	cation transporter, putative	2.60297	7.31710053872749e-80	453	1033	1167	2.28035	2.57616	1.18926	1.36522
Tb927.5.310	hypothetical protein	267	927	1576	3.47191	5.90262	1.79573	2.56136																		Tb927.9.7670	hypothetical protein, conserved	1518	1156	705	0.761528	0.464427	-0.39303	-1.10648				Tb927.8.8140	small GTP-binding rab protein, putative	2.14407	8.79783876980067e-21	85	129	220	1.51765	2.58824	0.601836	1.37197
Tb927.8.7970	hypothetical protein	146	507	656	3.4726	4.49315	1.79602	2.16773																		Tb927.11.10480	hypothetical protein, conserved	1383	919	644	0.664497	0.465654	-0.589664	-1.10267				Tb927.10.2420	hypothetical protein	1.25691	3.23783120201232e-07	186	225	484	1.20968	2.60215	0.274622	1.3797
Tb927.10.9450	hypothetical protein	36	126	156	3.5	4.33333	1.80735	2.11548		g																Tb927.10.16070	eukaryotic translation initiation factor 4e, putative	148	86	69	0.581081	0.466216	-0.783189	-1.10093				Tb927.3.4100	hypothetical protein, conserved	3.21396	3.18047887854658e-130	287	275	751	0.958188	2.61672	-0.0616191	1.38776
Tb927.9.8720	fructose-1,6-bisphosphatase (FBPase)	481	1687	1783	3.50728	3.70686	1.81035	1.8902																		Tb927.11.1870	histone H1, putative	683	529	319	0.774524	0.467057	-0.368618	-1.09833				Tb927.4.4780	hypothetical protein	1.61463	3.24652713905313e-05	21	36	55	1.71429	2.61905	0.777608	1.38904
Tb927.5.300b	unspecified product	60	217	274	3.61667	4.56667	1.85466	2.19114																		Tb927.2.5500	hypothetical protein, conserved	715	319	334	0.446154	0.467133	-1.16439	-1.0981				Tb927.11.7610	gp63-1 surface protease homologue, pseudogene,gp63-1 surface protease homologue, fragment	1.45161	4.04347095691769e-05	16	39	42	2.4375	2.625	1.2854	1.39232
Tb927.11.8330	hypothetical protein, conserved	50	181	338	3.62	6.76	1.85599	2.75702																		Tb927.2.5970	hypothetical protein, conserved	573	342	268	0.596859	0.467714	-0.744539	-1.0963	m			Tb927.6.930	metacaspase MCA3,cysteine peptidase, Clan CD, family C13, putative (TbMCA4)	1.45762	4.46461602924364e-12	246	618	648	2.5122	2.63415	1.32895	1.39734
Tb927.8.4060	flagellum-adhesion glycoprotein, putative	367	1329	2262	3.62125	6.16349	1.85649	2.62375		g																Tb927.7.5160	deoxyuridine triphosphatase, putative,dUTP diphosphatase	1312	998	614	0.760671	0.467988	-0.394656	-1.09546	m			Tb927.10.8230	protein disulfide isomerase,bloodstream- specific protein 2 precursor	1.61216	3.0116650694641e-27	3195	6700	8417	2.09703	2.63443	1.06835	1.39749	m
Tb927.6.3000	fatty acid desaturase, putative,sphingolipid delta 4 desaturase, putative	465	1689	1983	3.63226	4.26452	1.86087	2.09238																		Tb927.11.7780	hypothetical protein, conserved	1769	1672	831	0.945167	0.469757	-0.0813592	-1.09001	m			Tb927.10.12010	hypothetical protein, conserved	1.44799	9.95541995101174e-12	94	233	248	2.47872	2.6383	1.3096	1.39961
Tb927.2.3300	65 kDa invariant surface glycoprotein	22	81	50	3.68182	2.27273	1.88042	1.18442																		Tb927.10.12370	gamma-glutamylcysteine synthetase (GCS)	2046	1516	962	0.740958	0.470186	-0.432536	-1.0887				Tb927.1.250	hypothetical protein, unlikely	2.2842	2.39424266708752e-15	54	60	143	1.11111	2.64815	0.152003	1.40498
Tb927.5.620	hypothetical protein	276	1034	1822	3.74638	6.60145	1.9055	2.72278																		Tb927.9.8200	hypothetical protein, conserved	1883	1446	886	0.767924	0.470526	-0.380965	-1.08765				Tb927.1.3550	hypothetical protein	1.97376	0.00160467	34	46	91	1.35294	2.67647	0.436099	1.42033
Tb927.8.6760	IgE-dependent histamine-releasing factor, putative	220	834	2515	3.79091	11.4318	1.92254	3.51498																		Tb927.10.10250	EP2 procyclin (EP2)	1935	1304	911	0.673902	0.470801	-0.56939	-1.08681				Tb927.7.5900	ATG8/AUT7/APG8/PAZ2, putative,ubiquitin-like protein (ATG8A)	1.30313	1.49815493410613e-10	361	489	968	1.35457	2.68144	0.437836	1.42301
Tb927.6.3120	chaperone protein DNAj, putative	53	207	309	3.90566	5.83019	1.96557	2.54354																		Tb927.7.4070	calpain-like cysteine peptidase, putative,cysteine peptidase, Clan CA, family C2, putative	2573	2219	1214	0.862417	0.471823	-0.213542	-1.08368	m			Tb927.8.4340	hypothetical protein, conserved	1.82382	9.62465970739888e-26	247	455	667	1.84211	2.7004	0.881356	1.43318
Tb927.11.2400	hypothetical protein, conserved	33	129	234	3.90909	7.09091	1.96683	2.82597																		Tb927.3.3670	RNA-binding protein, putative (TRRM3)	909	636	429	0.69967	0.471947	-0.515254	-1.0833				Tb927.10.2390	protein kinase, putative,casein kinase I, putative	1.91468	1.03883173806045e-06	78	149	211	1.91026	2.70513	0.933766	1.4357
Tb927.10.2440	metacaspase MCA4,cysteine peptidase, Clan CD, family C13, putative (MCA4)	174	682	1166	3.91954	6.70115	1.97068	2.74441	m																	Tb927.11.5720	hypothetical protein, conserved	466	194	220	0.416309	0.472103	-1.26427	-1.08283				Tb927.10.10240	procyclin-associated gene 1 (PAG1) protein (PAG1)	1.67922	9.68979358689406e-11	882	2951	2386	3.3458	2.70522	1.74235	1.43574
Tb927.10.5690	procyclin-associated gene 2 (PAG2) protein, putative	14	55	19	3.92857	1.35714	1.974	0.440573																		Tb927.7.320	hypothetical protein, conserved (TbRBP8)	637	345	301	0.541601	0.472527	-0.884697	-1.08153				Tb10.v4.0128	hypothetical protein,chrX additional, unordered contig	3.04951	1.00768247016669e-10	85	129	230	1.51765	2.70588	0.601836	1.4361
Tb927.5.309b	hypothetical protein	398	1580	2713	3.96985	6.81658	1.98908	2.76905																		Tb927.9.2260	hypothetical protein, conserved	1136	775	537	0.682218	0.472711	-0.551695	-1.08097				Tb927.11.7710	Gp63-1 surface protease homolog, putative	4.30706	8.15361334676323e-96	113	147	308	1.30088	2.72566	0.379493	1.44661
Tb927.10.14160	aquaporin 3, putative	257	1028	1117	4	4.3463	2	2.11979																		Tb927.4.4650	diphthine synthase, putative	329	260	156	0.790274	0.474164	-0.339576	-1.07654				Tb927.9.12570	glycerol kinase, glycosomal (glk1)	1.55056	1.66480497570515e-24	5254	7184	14372	1.36734	2.73544	0.451371	1.45177	m
Tb927.11.8440	haloacid dehalogenase-like hydrolase, putative	68	281	377	4.13235	5.54412	2.04696	2.47096																		Tb927.2.2460	ubiquitin-conjugating enzyme e2, putative	755	457	358	0.605298	0.474172	-0.724282	-1.07652				Tb927.9.11480	hypothetical protein, conserved	2.39503	1.68259102019051e-61	458	757	1256	1.65284	2.74236	0.724946	1.45542
Tb927.2.300	DNA-directed RNA polymerase, pseudogene, putative,DNA-directed RNA polymerase, degenerate	23	97	121	4.21739	5.26087	2.07635	2.3953																		Tb927.3.1380	ATP synthase beta chain, mitochondrial precursor,ATP synthase F1, beta subunit	12930	11349	6138	0.877726	0.47471	-0.188157	-1.07488	m			Tb10.v4.0246	hypothetical protein,chrX additional, unordered contigs	1.86219	1.50089838194048e-18	91	168	250	1.84615	2.74725	0.884523	1.45799
Tb927.4.4580	hypothetical protein, conserved	386	1728	3185	4.47668	8.2513	2.16243	3.04462																		Tb927.2.4370	trypanothione synthetase (TRYS)	1846	1155	877	0.625677	0.475081	-0.67651	-1.07375				Tb927.10.6900	hypothetical protein	1.86219	1.50089838194048e-18	91	168	250	1.84615	2.74725	0.884523	1.45799
Tb927.11.710	hypothetical protein, conserved	47	212	36	4.51064	0.765957	2.17333	-0.384664																		Tb927.11.14000	NRBD1 (NRBD1)	2751	2901	1308	1.05453	0.475463	0.0765942	-1.07259				Tb927.11.11980	microtubule-associated protein,corset-associated protein 15 (CAP15)	1.46717	7.30774680144698e-20	607	1441	1670	2.37397	2.75124	1.2473	1.46008	m
Tb927.7.6490	hypothetical protein, conserved	110	500	1668	4.54545	15.1636	2.18442	3.92254																		Tb927.3.4760	dynamin, putative,vacuolar sortin protein 1, putative	1552	824	739	0.530928	0.47616	-0.913412	-1.07048				Tb927.3.4070	hypothetical protein, conserved	5.07081	1.67344120464773e-312	806	518	2219	0.64268	2.7531	-0.637828	1.46106	m
Tb927.4.1230	hypothetical protein	134	611	1640	4.5597	12.2388	2.18894	3.61339																		Tb927.4.1360	hypothetical protein, conserved	1373	1062	654	0.773489	0.476329	-0.370548	-1.06997		g		Tb927.10.3750	hypothetical protein, conserved	1.82134	6.59929704239266e-24	188	290	518	1.54255	2.75532	0.62532	1.46222
Tb927.10.10210	procyclin-associated gene 4 (PAG4) protein (PAG4)	202	1038	871	5.13861	4.31188	2.36138	2.10832																		Tb927.11.14780	phosphomannose isomerase, putative	1794	1435	856	0.799889	0.477146	-0.322129	-1.0675		g		Tb927.4.2760	hypothetical protein, conserved	1.85293	3.00505090052196e-31	379	714	1048	1.88391	2.76517	0.913726	1.46737
Tb927.10.10230	procyclin-associated gene 5 (PAG5) protein (PAG5)	186	992	764	5.33333	4.10753	2.41504	2.03827																		Tb927.6.4290	hypothetical protein, conserved (pseudogene)	375	236	179	0.629333	0.477333	-0.668104	-1.06693				Tb927.3.4270	hypothetical protein, conserved	2.2108	2.41886057318536e-06	699	1408	1933	2.01431	2.76538	1.01028	1.46748
Tb927.10.10220	procyclin-associated gene 2 (PAG2) protein (PAG2)	259	1451	1319	5.60232	5.09266	2.48602	2.34842																		Tb927.10.1660	hypothetical protein, conserved	247	202	118	0.817814	0.477733	-0.290156	-1.06572	m			Tb927.10.1040	serine carboxypeptidase III precursor, putative,serine carboxypeptidase (CBP1) precursor, putative,serine peptidase, Clan SC, Family S10 (CBP1)	4.68	4.68706093107385e-161	594	991	1645	1.66835	2.76936	0.738422	1.46955
Tb927.1.700	phosphoglycerate kinase (PGKC)	165	935	2658	5.66667	16.1091	2.5025	4.0098																		Tb927.11.13930	U3 small nucleolar ribonucleoprotein protein IMP3, putative	384	356	184	0.927083	0.479167	-0.109229	-1.0614				Tb927.6.220	purine nucleoside transporter (TbNT9)	1.22975	0.000993284	33	49	92	1.48485	2.78788	0.570316	1.47917
Tb927.4.4870	amino acid transporter, putative	301	1867	1448	6.20266	4.81063	2.63289	2.26623																		Tb927.8.2330	hypothetical protein, conserved	573	424	275	0.739965	0.47993	-0.434471	-1.0591				Tb927.7.4650	SNF2 DNA repair protein, putative	2.38214	4.78438405323268e-57	329	513	920	1.55927	2.79635	0.640871	1.48355
Tb927.7.6880	hypothetical protein, conserved	171	3065	1229	17.924	7.18713	4.16382	2.84542																		Tb927.8.2280	hypothetical protein, conserved	582	579	280	0.994845	0.4811	-0.00745581	-1.05559				Tb927.6.1030	cysteine peptidase precursor,cysteine peptidase, Clan CA, family C1, Cathepsin L-like (CP)	2.75813	1.75839620179918e-103	2568	1885	7247	0.734034	2.82204	-0.446081	1.49674
																										Tb927.10.9830	hypothetical protein, conserved	1533	1387	739	0.904762	0.482061	-0.14439	-1.05271	m			Tb927.11.14540	hypothetical protein, conserved	1.66184	1.10185384168758e-17	142	277	401	1.9507	2.82394	0.963995	1.49771
																										Tb927.10.16060	hypothetical protein, conserved	450	344	217	0.764444	0.482222	-0.387516	-1.05223				Tb09.v4.0147	hypothetical protein,chrIX additional, unordered contigs	1.85688	3.08815372914054e-23	382	446	1084	1.16754	2.8377	0.223471	1.50472
																										Tb927.1.1370	rRNA biogenesis protein, putative	607	491	293	0.808896	0.482702	-0.305973	-1.0508				Tb927.9.2700	hypothetical protein, conserved	1.75278	3.13963340154944e-19	97	152	277	1.56701	2.85567	0.648015	1.51383
																										Tb927.4.3770	protein kinase, putative	551	439	266	0.796733	0.482759	-0.327831	-1.05063				Tb927.8.8340	hypothetical protein, conserved	1.06912	0.00781964	27	42	78	1.55556	2.88889	0.63743	1.53051
																										Tb927.3.3490	high mobility group protein, putative (TDP1)	2448	1917	1182	0.783088	0.482843	-0.352753	-1.05037				Tb927.10.5620	fructose-bisphosphate aldolase, glycosomal (ALD)	1.772	1.02411636966507e-36	9686	17169	28064	1.77256	2.89738	0.825833	1.53475	m
																										Tb927.10.8950	kinetoplast DNA-associated protein, putative	91	92	44	1.01099	0.483516	0.0157673	-1.04836				Tb927.11.6910	hypothetical protein, conserved	2.19419	3.35142239249281e-40	259	490	752	1.89189	2.90347	0.91983	1.53778
																										Tb927.9.6090	PTP1-interacting protein, 39 kDa	3344	1638	1620	0.489833	0.48445	-1.02964	-1.04558	m	g		Tb927.11.5210	hypothetical protein, conserved	1.82842	4.37912545157712e-23	94	161	273	1.71277	2.90426	0.776328	1.53817
																										Tb927.11.1880	histone H1, putative	297	288	144	0.969697	0.484848	-0.0443941	-1.04439				Tb927.11.18700	hypothetical protein, conserved	11.0646	1.94291191794079e-17	10617	13525	31050	1.2739	2.92455	0.349252	1.54822
																										Tb927.11.7250	hypothetical protein, conserved	330	188	160	0.569697	0.484848	-0.811733	-1.04439	m			Tb927.2.4590	branched-chain amino acid aminotransferase, putative	2.14809	6.17136958740148e-51	539	1749	1579	3.2449	2.9295	1.69817	1.55065	m
																										Tb927.4.1900	hypothetical protein, conserved	829	655	402	0.790109	0.484922	-0.339877	-1.04418				Tb927.9.15870	hypothetical protein	2.30292	1.13609736384356e-48	284	756	835	2.66197	2.94014	1.4125	1.55589
																										Tb927.5.4330	dihydrolipoamide branched chain transacylase, putative	508	269	247	0.529528	0.48622	-0.917222	-1.04032	m			Tb927.4.1640	UDP-galactose transporter, putative	1.66003	2.25910631636188e-17	218	495	641	2.27064	2.94037	1.1831	1.556
																										Tb927.2.3030	ATP-dependent Clp protease subunit, heat shock protein 78 (HSP78), putative	1865	1521	909	0.81555	0.487399	-0.294155	-1.03682	m			Tb927.5.4590	small GTP-binding rab protein, pseudogene, putative,small GTP-binding rab protein, degenerate	2.8042	6.90846352887048e-24	17	26	50	1.52941	2.94118	0.612977	1.55639
																										Tb927.8.4950	kinesin, putative	1825	958	890	0.524932	0.487671	-0.929799	-1.03602	m			Tb927.7.6560	hypothetical protein, conserved	2.10809	1.64991755466344e-35	131	247	386	1.8855	2.94656	0.914944	1.55903
																										Tb927.2.5190	hypothetical protein, conserved	250	199	122	0.796	0.488	-0.32916	-1.03505				Tb927.8.4840	kinesin, putative	1.84635	1.3837054857855e-30	298	647	908	2.17114	3.04698	1.11845	1.60738
																										Tb927.10.15350	histone H3 variant (h3vaR)	504	309	246	0.613095	0.488095	-0.705817	-1.03477				Tb927.5.410	hypothetical protein	1.63351	2.02598615995294e-16	144	166	440	1.15278	3.05556	0.205114	1.61143
																										Tb927.7.2440	pyrroline-5-carboxylate reductase, putative (P5CR)	225	119	110	0.528889	0.488889	-0.918963	-1.03242				Tb927.4.2380	sarcoplasmic reticulum glycoprotein, putative	2.06898	6.82636390574961e-36	193	325	596	1.68394	3.08808	0.751839	1.62671
																										Tb927.8.1680	hypothetical protein, conserved	683	642	334	0.939971	0.489019	-0.0893123	-1.03204				Tb05.5K5.220	hypothetical protein,BAC from homologous region on chr5	2.72703	3.04729709175343e-75	376	746	1163	1.98404	3.09309	0.988443	1.62905
																										Tb927.8.5040	hypothetical protein, conserved	494	352	242	0.712551	0.489879	-0.488936	-1.0295				Tb927.11.12700	hypothetical protein, conserved	2.30777	2.86346277823817e-36	177	331	552	1.87006	3.11864	0.903082	1.64092
																										Tb927.11.9080	hypothetical protein, conserved	2247	1631	1102	0.725857	0.490432	-0.462243	-1.02788				Tb927.9.13080	hypothetical protein, unlikely	2.1859	2.37961528819257e-18	133	199	415	1.49624	3.1203	0.581342	1.64169
																										Tb927.1.2410	beta tubulin, pseudogene	38648	32428	18962	0.83906	0.490633	-0.253154	-1.02728				Tb927.5.1380	hypothetical protein	2.61455	8.7777095937357e-49	65	122	203	1.87692	3.12308	0.90837	1.64297
																										Tb927.10.5670	N-acetyltransferase subunit Nat1, putative (NAT1)	1928	1634	946	0.84751	0.490664	-0.238697	-1.02719				Tb927.3.1660	hypothetical protein, conserved	1.90656	0.00253028	89	175	280	1.96629	3.14607	0.975478	1.65355
																										Tb927.5.1150	RNA helicase Prp43	1398	1144	687	0.818312	0.491416	-0.289277	-1.02498				Tb927.9.8570	hypothetical protein, conserved	2.11851	1.34805204701822e-32	176	279	558	1.58523	3.17045	0.66469	1.66469
																										Tb927.4.5110	hypothetical protein, conserved	824	656	405	0.796117	0.491505	-0.328949	-1.02472				Tb927.11.1470	65 kDa invariant surface glycoprotein-like protein	2.96418	2.68281316983404e-39	256	475	819	1.85547	3.19922	0.891784	1.67772
																										Tb927.10.6630	ATP-dependent DEAD/H RNA helicase HEL64, putative (HEL64)	1723	1638	847	0.950667	0.491584	-0.0729873	-1.02449				Tb927.10.6740	hypothetical protein, conserved	3.21197	5.77480517176784e-77	319	629	1025	1.97179	3.21317	0.979504	1.684
																										Tb927.7.610	mitochondrial DNA ligase homolog, LIG k-alpha	2532	2048	1246	0.808847	0.492101	-0.306062	-1.02297				Tb927.11.3220	metacaspase,cysteine peptidase, Clan CD, family C13 (mca1)	2.95616	3.99195075343159e-63	257	449	836	1.74708	3.25292	0.804947	1.70173
																										Tb927.3.4290	PFR1 (PFR1)	1217	873	599	0.717338	0.492194	-0.479276	-1.0227	m			Tb927.3.4230	subtilisin-like serine peptidase,serine peptidase, clan SB, family S8-like protein	2.46461	1.94926922266176e-13	796	1499	2616	1.88317	3.28643	0.91316	1.71652
																										Tb927.7.7420	ATP synthase alpha chain, mitochondrial precursor,ATP synthase F1, alpha subunit	2714	1622	1336	0.597642	0.492262	-0.742647	-1.0225	m			Tb927.10.1050	serine carboxypeptidase III precursor, putative,serine peptidase, Clan SC, Family S10 (CBP1)	2.66464	4.92173666006432e-53	111	229	366	2.06306	3.2973	1.04479	1.72128	m
																										Tb927.2.4210	glycosomal phosphoenolpyruvate carboxykinase (PEPCK)	9979	7158	4913	0.717306	0.492334	-0.479339	-1.02229	m	g		Tb927.7.3870	hypothetical protein, conserved	1.14357	0.00749613	134	207	442	1.54478	3.29851	0.627398	1.72181
																										Tb927.11.16020	RNA-binding protein, putative (DRBD10)	1054	874	519	0.829222	0.49241	-0.27017	-1.02207				Tb927.11.8740	hypothetical protein, conserved	2.86957	1.06249187986149e-58	164	277	541	1.68902	3.29878	0.75619	1.72193
																										Tb927.10.760	hypothetical protein, conserved	395	199	195	0.503797	0.493671	-0.989084	-1.01838	m			Tb927.10.4780	GPI inositol deacylase precursor (GPIdeAc)	2.65446	1.37240319146005e-72	267	540	884	2.02247	3.31086	1.01612	1.72721
																										Tb927.10.6730	hypothetical protein, conserved	3070	2982	1516	0.971336	0.493811	-0.0419584	-1.01797	m			Tb927.9.6230	unspecified product (AK)	1.18216	0.00230451	112	140	379	1.25	3.38393	0.321928	1.7587	m
																										Tb927.11.10920	hypothetical protein, conserved	336	173	166	0.514881	0.494048	-0.957689	-1.01728				Tb927.3.5080	hypothetical protein, conserved	3.08665	9.25644752549703e-47	394	536	1334	1.36041	3.38579	0.444037	1.75949
																										Tb927.2.5610	hypothetical protein, conserved	459	252	227	0.54902	0.494553	-0.86507	-1.0158				Tb927.4.5310	serine/threonine-protein kinase a, putative,protein kinase, putative	1.85139	5.36627490551818e-10	431	943	1461	2.18794	3.38979	1.12957	1.7612
																										Tb927.10.13560	mevalonate-diphosphate decarboxylase	1393	956	690	0.686289	0.495334	-0.543113	-1.01353				Tb927.2.2490	hypothetical protein	2.40745	4.24836029910376e-32	211	581	720	2.75355	3.41232	1.4613	1.77075
																										Tb927.8.5490	hypothetical protein, conserved	1385	1010	688	0.729242	0.496751	-0.455531	-1.00941				Tb927.8.5140	diacylglycerol kinase, putative	2.11597	7.71949348570785e-41	216	488	742	2.25926	3.43519	1.17585	1.78039
																										Tb927.11.4870	hypothetical protein, conserved	468	330	233	0.705128	0.497863	-0.504043	-1.00618				Tb927.5.890	oligosaccharyl transferase subunit, putative	2.67481	8.370545547258e-72	1025	1955	3527	1.90732	3.44098	0.931545	1.78282
																										Tb927.9.4310	tricarboxylate carrier, putative	275	181	137	0.658182	0.498182	-0.603442	-1.00526	m			Tb927.6.560	cysteine peptidase C (CPC),CPC cysteine peptidase, Clan CA, family C1, Cathepsin B-like (TbcatB)	2.4911	2.07580924353608e-69	776	1684	2690	2.1701	3.46649	1.11776	1.79348
																										Tb927.4.1960	hypothetical protein, conserved	313	201	156	0.642173	0.498403	-0.638967	-1.00462				Tb927.11.6120	ABC transporter, putative	2.26611	0.00716155	156	264	543	1.69231	3.48077	0.758992	1.79941
																										Tb927.10.1720	ATP-dependent DEAD/H RNA helicase, putative	627	479	313	0.763955	0.499203	-0.38844	-1.0023				Tb927.9.9390	sphingomyelin/ceramide phosphorylethanolamine synthase, bifunctional (SLS3)	2.98499	1.64914971209171e-48	386	719	1362	1.86269	3.5285	0.897391	1.81905
																										Tb927.11.16570	ATP-dependent DEAD/H RNA helicase, putative	1211	879	605	0.725846	0.499587	-0.462264	-1.00119				Tb927.10.3600	hypothetical protein, conserved	1.24597	4.89546276096833e-06	108	189	383	1.75	3.5463	0.807355	1.82631
																										Tb927.2.4670	hypothetical protein, conserved	50	99	100	1.98	2	0.9855	1				Tb927.2.2770	hypothetical protein, conserved	1.41982	1.37249660920295e-15	262	457	931	1.74427	3.55344	0.802627	1.82921
																										Tb927.7.6150	hypothetical protein, conserved	53	76	106	1.43396	2	0.520007	1				Tb927.8.8330	calpain, putative,cysteine peptidase, putative	3.22083	2.4436592543421e-11	337	915	1203	2.71513	3.56973	1.44102	1.83582
																										Tb927.9.12870	hypothetical protein, conserved	23	31	46	1.34783	2	0.430634	1				Tb927.6.350	hypothetical protein, conserved	3.20972	8.46439847153571e-57	35	68	126	1.94286	3.6	0.95818	1.848
																										Tb927.11.7630	Gp63-1 surface protease homolog, putative	26	32	52	1.23077	2	0.29956	1				Tb927.2.1700	hypothetical protein, conserved	3.71718	6.43168822030951e-141	421	690	1519	1.63895	3.60808	0.712776	1.85123
																										Tb927.5.296b	hypothetical protein	69	97	138	1.4058	2	0.491388	1				Tb927.10.13070	hypothetical protein, conserved	2.68645	2.52616869874923e-32	289	684	1052	2.36678	3.64014	1.24293	1.86399
																										Tb927.3.3720	Golgi vesicular membrane trafficking protein, putative	36	50	72	1.38889	2	0.473931	1				Tb927.3.4110	hypothetical protein, conserved	2.59896	5.46904648512574e-76	309	335	1129	1.08414	3.65372	0.116554	1.86937
																										Tb927.9.14660	SLACS reverse transcriptase, putative	232	249	465	1.07328	2.00431	0.102021	1.00311				Tb927.2.3880	heterogeneous nuclear ribonucleoprotein H/F, putative (HNRNPH)	1.53062	0.106476	248	818	910	3.29839	3.66935	1.72176	1.87553
																										Tb927.7.2420	glycogen synthase kinase-3 alpha, putative	140	163	281	1.16429	2.00714	0.219445	1.00514				Tb927.10.6720	hypothetical protein, conserved	3.58582	4.81455617259606e-121	515	1025	1899	1.99029	3.68738	0.99298	1.8826
																										Tb927.10.4500	mRNA capping methyltransferase, putative	276	433	554	1.56884	2.00725	0.649699	1.00522				Tb927.8.3720	hypothetical protein, conserved	3.0679	1.66630073178857e-97	235	487	871	2.07234	3.70638	1.05126	1.89001
																										Tb927.6.1100	hypothetical protein, conserved	277	335	557	1.20939	2.01083	0.274275	1.00779				Tb927.9.8720	fructose-1,6-bisphosphatase (FBPase)	1.51179	1.48565611401139e-18	481	1687	1783	3.50728	3.70686	1.81035	1.8902
																										Tb927.11.1580	hypothetical protein, conserved	161	204	324	1.26708	2.01242	0.341508	1.00893				Tb927.10.120	hypothetical protein	1.49223	0.065905	33	30	123	0.909091	3.72727	-0.137504	1.89812
																										Tb927.6.3550	phospholipid-translocating P-type ATPase (flippase), putative	467	735	940	1.57388	2.01285	0.654322	1.00924				Tb927.3.4720	dynamin, putative,vacuolar sortin protein 1, putative	2.96351	1.63457878177546e-105	249	408	929	1.63855	3.73092	0.712423	1.89953	m
																										Tb927.8.3740	hypothetical protein, conserved	77	132	155	1.71429	2.01299	0.777608	1.00934				Tb927.1.4650	cyclin-like F-box protein (CFB2)	3.03562	0.000322451	194	564	725	2.90722	3.73711	1.53964	1.90192
																										Tb927.3.5210	hypothetical protein, conserved	66	103	133	1.56061	2.01515	0.642106	1.01089				Tb927.11.8830	hypothetical protein	2.63575	7.70262364164728e-77	290	467	1087	1.61034	3.74828	0.68737	1.90623
																										Tb927.11.11710	hypothetical protein, conserved	255	352	514	1.38039	2.01569	0.465078	1.01127				Tb927.10.3360	PTP1-interacting protein, 39 kDa	1.66578	0.0026949	245	382	919	1.55918	3.75102	0.640791	1.90728
																										Tb927.7.1130	trypanothione/tryparedoxin dependent peroxidase 2,glutathione peroxidase-like 2 (TDPX2)	453	792	918	1.74834	2.02649	0.805989	1.01898	m	g		Tb927.5.1990	hypothetical protein, conserved	2.00594	7.04208291637881e-16	452	764	1707	1.69027	3.77655	0.75725	1.91707
																										Tb927.9.11810	membrane transporter protein, putative	292	402	592	1.37671	2.0274	0.461227	1.01963				Tb927.7.300	UDP-Gal or UDP-GlcNAc-dependent glycosyltransferase, putative	4.67613	1.11529511881488e-187	227	602	868	2.65198	3.82379	1.40707	1.935
																										Tb927.3.4280	mismatch repair protein MSH5, putative	283	258	574	0.911661	2.02827	-0.133431	1.02025				Tb927.8.2080	hypothetical protein, conserved	2.33971	5.64037529518788e-34	153	341	589	2.22876	3.84967	1.15624	1.94474
																										Tb927.11.10980	hypothetical protein, conserved	94	113	191	1.20213	2.03191	0.26559	1.02284				Tb927.6.550	hypothetical protein	2.42529	1.35817394684314e-20	26	37	101	1.42308	3.88462	0.509014	1.95777
																										Tb927.4.3960	hypothetical protein, conserved	91	117	185	1.28571	2.03297	0.36257	1.02359				Tb927.2.6000	glycosylphosphatidylinositol-specific phospholipase C (GPI-PLC)	2.45299	4.65229457426605e-69	155	384	613	2.47742	3.95484	1.30884	1.98362
																										Tb927.7.3220	hypothetical protein, conserved	139	254	283	1.82734	2.03597	0.869744	1.02572				Tb927.8.4890	endoplasmic reticulum oxidoreductin, putative,pol-associated gene 1	2.21486	1.96496636558866e-33	470	971	1860	2.06596	3.95745	1.04681	1.98457
																										Tb927.10.1750	hypothetical protein, conserved	191	294	389	1.53927	2.03665	0.622244	1.0262				Tb927.5.2870	hypothetical protein	1.04864	0.000355669	170	441	673	2.59412	3.95882	1.37524	1.98507
																										Tb927.9.13680	ADP-ribosylation factor, putative	866	1560	1764	1.80139	2.03695	0.849107	1.02641				Tb927.4.3980	chaperone protein DNAj, putative	2.2282	4.96733906999227e-41	148	238	591	1.60811	3.99324	0.685364	1.99756
																										Tb927.5.3150	protein kinase , putative	1547	1986	3165	1.28378	2.0459	0.360392	1.03273				Tb927.10.8860	hypothetical protein, conserved	2.34471	3.46617317603189e-33	109	226	441	2.07339	4.04587	1.05199	2.01645
																										Tb927.3.3270	ATP-dependent phosphofructokinase (TbPFK)	8154	10187	16785	1.24933	2.0585	0.321149	1.04159	m	g		Tb927.7.7510	hypothetical protein	5.07494	4.52669519051807e-101	197	401	800	2.03553	4.06091	1.02541	2.0218
																										Tb927.3.3730	ABC transporter, putative	654	734	1349	1.12232	2.06269	0.166489	1.04453				Tb927.8.5910	hypothetical protein	2.41578	4.05434883018968e-36	66	137	269	2.07576	4.07576	1.05364	2.02707
																										Tb927.10.5810	hypothetical protein, conserved	1386	2251	2859	1.6241	2.06277	0.699639	1.04458				Tb927.10.10230	procyclin-associated gene 5 (PAG5) protein (PAG5)	4.0154	2.86380094101548e-31	186	992	764	5.33333	4.10753	2.41504	2.03827
																										Tb927.7.6690	hypothetical protein	484	741	1000	1.53099	2.06612	0.614466	1.04692				Tb927.10.15910	glycerol uptake protein, putative	2.96434	1.35707341420903e-74	110	225	453	2.04545	4.11818	1.03242	2.04201
																										Tb927.8.7580	hypothetical protein, conserved	1537	2193	3193	1.42681	2.07742	0.512789	1.0548				Tb927.5.360	75 kDa invariant surface glycoprotein (ISG75)	4.84569	4.3134838728276e-305	1038	2115	4330	2.03757	4.17148	1.02685	2.06056
																										Tb927.5.170	hypothetical protein, conserved	24	30	50	1.25	2.08333	0.321928	1.05889				Tb927.6.3000	fatty acid desaturase, putative,sphingolipid delta 4 desaturase, putative	1.79106	9.58738001550085e-31	465	1689	1983	3.63226	4.26452	1.86087	2.09238
																										Tb927.5.293b	hypothetical protein	35	54	73	1.54286	2.08571	0.625604	1.06054				Tb927.8.6710	hypothetical protein, conserved	2.89359	6.4686322639267e-73	174	283	743	1.62644	4.27011	0.701715	2.09427
																										Tb927.6.2860	hypothetical protein, conserved	389	704	812	1.80977	2.0874	0.855805	1.06171				Tb927.3.3380	TFIIF-stimulated CTD phosphatase, putative	2.38484	3.75300764125004e-37	65	163	279	2.50769	4.29231	1.32636	2.10175
																										Tb927.4.170	hypothetical protein	157	267	328	1.70064	2.08917	0.766075	1.06293				Tb927.10.14890	C-terminal motor kinesin, putative (TBKIFC1)	3.50014	1.35276844154597e-172	1640	3259	7043	1.9872	4.29451	0.990734	2.10249
																										Tb927.9.11100	protein kinase A catalytic subunit isoform 1,protein kinase A catalytic subunit (PKAC1)	499	918	1046	1.83968	2.09619	0.879454	1.06777				Tb927.10.10210	procyclin-associated gene 4 (PAG4) protein (PAG4)	2.95928	3.83944865172931e-15	202	1038	871	5.13861	4.31188	2.36138	2.10832
																										Tb927.8.7840	dynein heavy chain, cytosolic, putative	66	65	139	0.984848	2.10606	-0.0220263	1.07455				Tb927.5.2000	hypothetical protein	2.12724	0.000102997	335	749	1448	2.23582	4.32239	1.1608	2.11183
																										Tb09.v4.0109	hypothetical protein,chrIX additional, unordered contigs	56	138	118	2.46429	2.10714	1.30117	1.07529				Tb927.10.9450	hypothetical protein	5.7719	9.45905250141203e-297	36	126	156	3.5	4.33333	1.80735	2.11548
																										Tb927.11.16360	hypothetical protein, conserved	214	499	451	2.33178	2.10748	1.22143	1.07552				Tb927.10.14160	aquaporin 3, putative	4.37236	2.39210009711653e-141	257	1028	1117	4	4.3463	2	2.11979
																										Tb927.6.380	hypothetical protein, conserved	35	61	74	1.74286	2.11429	0.801454	1.08017				Tb927.4.3630	protein phosphatase 1, putative	2.6602	8.84650190268473e-75	392	1245	1712	3.17602	4.36735	1.66722	2.12676
																										Tb927.9.2810	hypothetical protein, unlikely	348	372	736	1.06897	2.11494	0.0962153	1.08062				Tb927.5.2490	hypothetical protein, conserved (pseudogene),hypothetical protein, conserved, frameshift	1.3929	6.20197861731348e-08	44	113	193	2.56818	4.38636	1.36075	2.13303
																										Tb927.1.400	hypothetical protein, conserved	1169	1333	2479	1.14029	2.12062	0.189402	1.08448				Tb927.8.6720	hypothetical protein, conserved	4.00439	1.78967594353894e-121	107	181	476	1.69159	4.4486	0.758379	2.15335
																										Tb927.8.7750	hypothetical protein, conserved	394	565	837	1.43401	2.12437	0.520055	1.08703				Tb927.5.4010	hypothetical protein	3.34894	2.64873970171308e-78	104	337	464	3.24038	4.46154	1.69617	2.15754
																										Tb927.8.7820	hypothetical protein, conserved	43	75	92	1.74419	2.13953	0.802554	1.0973				Tb927.10.5250	zinc finger protein family member, putative (ZC3H32)	1.28152	0.272022	220	581	983	2.64091	4.46818	1.40103	2.15969
																										Tb927.1.4490	acetyltransferase, putative	191	550	409	2.87958	2.14136	1.52586	1.09853		g		Tb927.8.7970	hypothetical protein	2.76288	4.19519197421329e-08	146	507	656	3.4726	4.49315	1.79602	2.16773
																										Tb927.11.5080	hypothetical protein, conserved	106	150	227	1.41509	2.14151	0.500898	1.09863				Tb927.3.2610	GPI inositol deacylase 2 (GPIdeAc2)	2.93794	2.31284829328301e-74	161	258	731	1.60248	4.54037	0.68031	2.18281
																										Tb927.8.2660	hypothetical protein, conserved	731	1181	1571	1.6156	2.14911	0.692066	1.10374				Tb927.5.300b	unspecified product	1.95435	6.5900628636319e-11	60	217	274	3.61667	4.56667	1.85466	2.19114
																										Tb927.10.1430	hypothetical protein, conserved	201	267	432	1.32836	2.14925	0.409644	1.10384	m			Tb927.5.370	75 kDa invariant surface glycoprotein, putative (ISG75)	3.14912	2.44696448129601e-110	138	278	631	2.01449	4.57246	1.01042	2.19297
																										Tb927.8.7720	hypothetical protein, conserved	583	1043	1254	1.78902	2.15094	0.839171	1.10497				Tb927.5.300	thymine-7-hydroxylase, putative (TLP5)	1.14508	1.82163045390209e-06	291	904	1340	3.10653	4.60481	1.6353	2.20314
																										Tb927.9.3520	hypothetical protein, unlikely	63	90	136	1.42857	2.15873	0.514573	1.11018				Tb927.5.390	75 kDa invariant surface glycoprotein, putative	3.95762	2.91204559437739e-180	185	400	863	2.16216	4.66486	1.11247	2.22184
																										Tb927.11.7410	MSP-A, putative	422	558	912	1.32227	2.16114	0.403022	1.11179				Tb927.9.12980	hypothetical protein, conserved	1.6481	7.04865922290385e-24	443	1435	2086	3.23928	4.7088	1.69567	2.23536
																										Tb927.1.4710	hypothetical protein, conserved	31	47	67	1.51613	2.16129	0.600393	1.11189				Tb927.8.4360	hypothetical protein, conserved	1.18238	2.48739921065731e-05	285	846	1353	2.96842	4.74737	1.5697	2.24713
																										Tb09.v4.0015	hypothetical protein,chrIX additional, unordered contigs	141	321	305	2.2766	2.16312	1.18688	1.11311				Tb927.5.3660	hypothetical protein, conserved	2.08524	9.83838292824434e-36	112	372	535	3.32143	4.77679	1.7318	2.25604
																										Tb927.7.3660	hypothetical protein, conserved	147	208	319	1.41497	2.17007	0.500767	1.11774				Tb927.10.7140	membrane-bound acid phosphatase 2 (MBAP2)	2.49902	1.47930764212569e-69	592	1244	2841	2.10135	4.79899	1.07132	2.26273
																										Tb927.10.300	hypothetical protein, conserved	76	121	165	1.59211	2.17105	0.670936	1.11839				Tb927.4.4870	amino acid transporter, putative	1.88855	3.31550944394124e-30	301	1867	1448	6.20266	4.81063	2.63289	2.26623
																										Tb927.9.12630	glycerol kinase, glycosomal (glk1)	4866	6889	10568	1.41574	2.1718	0.501558	1.11889				Tb927.10.14140	pyruvate kinase 1 (PYK1)	3.15092	2.47483388453277e-140	3114	6573	14985	2.11079	4.81214	1.07778	2.26668
																										Tb927.8.2170	hypothetical protein, conserved	23	24	50	1.04348	2.17391	0.0614005	1.12029				Tb927.11.1230	hypothetical protein, conserved	3.28919	1.23281040557924e-34	89	292	436	3.2809	4.89888	1.71409	2.29245
																										Tb927.4.3480	hypothetical protein	182	237	396	1.3022	2.17582	0.380949	1.12156				Tb927.4.3640	protein phosphatase 1, putative	2.22475	4.97318876504482e-43	212	661	1068	3.11792	5.03774	1.64059	2.33278
																										Tb927.11.1350	calcium uniporter protein, mitochondrial	100	160	218	1.6	2.18	0.678072	1.12433				Tb927.10.530	hypothetical protein, conserved	2.19314	0.0010347	98	230	497	2.34694	5.07143	1.23078	2.34239
																										Tb927.11.5120	hypothetical protein, conserved	126	242	275	1.92063	2.18254	0.941583	1.12601				Tb927.9.4500	heat shock protein, putative,HSP70-like protein	2.61764	1.71799859060826e-88	1597	3773	8110	2.36255	5.07827	1.24035	2.34434	m
																										Tb927.7.1420	hypothetical protein, conserved	867	1491	1893	1.71972	2.18339	0.782176	1.12657				Tb927.10.10220	procyclin-associated gene 2 (PAG2) protein (PAG2)	5.39246	4.21167440160382e-75	259	1451	1319	5.60232	5.09266	2.48602	2.34842
																										Tb927.9.2820	hypothetical protein, unlikely	118	139	258	1.17797	2.18644	0.236298	1.12858				Tb927.3.4180	hypothetical protein	1.33562	2.00528688059163e-09	174	312	898	1.7931	5.16092	0.842459	2.36763
																										Tb927.10.7950	hypothetical protein	31	28	68	0.903226	2.19355	-0.146841	1.13327				Tb927.10.2410	MSP-C, putative (MSP-C)	3.35186	1.7325514982558e-123	305	739	1588	2.42295	5.20656	1.27677	2.38033
																										Tb927.10.4180	TFIIF-stimulated CTD phosphatase, putative	923	1400	2026	1.51679	2.19502	0.601024	1.13423				Tb927.2.300	DNA-directed RNA polymerase, pseudogene, putative,DNA-directed RNA polymerase, degenerate	1.61774	3.48553582568226e-11	23	97	121	4.21739	5.26087	2.07635	2.3953
																										Tb927.8.5270	hypothetical protein, conserved	51	46	112	0.901961	2.19608	-0.148863	1.13493				Tb927.8.5080	hypothetical protein, conserved	1.91845	5.50417763563561e-34	311	899	1642	2.89068	5.27974	1.53141	2.40047
																										Tb927.9.5230	hypothetical protein, unlikely	211	344	466	1.63033	2.20853	0.705166	1.14309				Tb927.4.4020	amino acid transporter, putative	3.12844	2.17939022921678e-100	368	1150	1998	3.125	5.42935	1.64386	2.44078
																										Tb927.5.3930	hypothetical protein, conserved	138	234	305	1.69565	2.21014	0.76184	1.14414				Tb927.3.600	hypothetical protein	5.32887	4.13582930758896e-111	116	284	636	2.44828	5.48276	1.29177	2.4549
																										Tb927.1.2820	pteridine transporter, putative	643	783	1425	1.21773	2.21617	0.284194	1.14807				Tb927.11.8440	haloacid dehalogenase-like hydrolase, putative	1.98822	1.43660638542726e-21	68	281	377	4.13235	5.54412	2.04696	2.47096
																										Tb927.10.3660	aspartate aminotransferase	1355	2307	3004	1.70258	2.21697	0.767725	1.14859				Tb927.5.610	acidic phosphatase, putative	3.55223	2.71085469741166e-142	124	283	698	2.28226	5.62903	1.19046	2.49289
																										Tb07.30D13.80	hypothetical protein, conserved (pseudogene)	23	51	51	2.21739	2.21739	1.14886	1.14886				Tb927.10.12100	RNA-binding protein, putative (RBP7B)	1.4473	3.94597667886738e-07	28	92	162	3.28571	5.78571	1.71621	2.5325
																										Tb927.7.5060	hypothetical protein, conserved	138	219	306	1.58696	2.21739	0.666263	1.14886				Tb927.7.470	hypothetical protein	3.20659	8.12550347132656e-78	73	192	423	2.63014	5.79452	1.39514	2.53469
																										Tb927.10.12270	hypothetical protein, conserved	45	53	100	1.17778	2.22222	0.236067	1.152				Tb927.6.3120	chaperone protein DNAj, putative	2.48606	2.4446260045722e-47	53	207	309	3.90566	5.83019	1.96557	2.54354
																										Tb927.11.14790	DNA repair and recombination helicase protein PIF4 (TbPIF4)	170	248	378	1.45882	2.22353	0.544805	1.15285				Tb927.5.310	hypothetical protein	3.32655	8.22924484947227e-97	267	927	1576	3.47191	5.90262	1.79573	2.56136
																										Tb927.7.7160	kinetoplastid-specific dual specificity phosphatase, putative	446	672	992	1.50673	2.22422	0.591418	1.1533				Tb927.9.9400	ceramide phosphorylethanolamine synthase	2.74005	5.13754697185042e-68	122	226	723	1.85246	5.92623	0.889442	2.56711
																										Tb927.9.12610	glycerol kinase, glycosomal (glk1)	606	1061	1357	1.75083	2.23927	0.808035	1.16303				Tb927.5.630	acidic phosphatase, putative	3.80043	4.7803605496987e-192	456	1151	2752	2.52412	6.03509	1.33578	2.59337
																										Tb927.8.3880	hypothetical protein, conserved	154	174	345	1.12987	2.24026	0.176157	1.16367				Tb927.5.286b	adenosine transporter 1 (AT1)	1.61234	1.62606330940857e-11	139	379	850	2.72662	6.11511	1.44711	2.61238
																										Tb927.10.9310	hypothetical protein, conserved	303	488	679	1.61056	2.24092	0.687563	1.16409				Tb927.8.4060	flagellum-adhesion glycoprotein, putative	4.31542	3.25212467478382e-232	367	1329	2262	3.62125	6.16349	1.85649	2.62375
																										Tb927.3.2920	hypothetical protein, conserved	45	53	101	1.17778	2.24444	0.236067	1.16636				Tb927.7.180	hypothetical protein	8.16126	0	106	283	674	2.66981	6.35849	1.41674	2.66868
																										Tb927.7.4730	pumilio/PUF RNA binding protein 5	467	551	1055	1.17987	2.2591	0.23863	1.17575				Tb927.10.990	hypothetical protein, conserved	2.75168	3.53857201580764e-44	61	146	391	2.39344	6.40984	1.25909	2.68029
																										Tb927.4.4420	adenylyl cyclase, pseudogene, putative,adenylyl cyclase, frameshift	433	742	982	1.71363	2.2679	0.777052	1.18136				Tb927.10.7090	alternative oxidase (AOX)	3.21584	1.50698902891744e-32	422	1238	2754	2.93365	6.52607	1.5527	2.70621	m
																										Tb927.5.1780	hypothetical protein, conserved	1495	2367	3391	1.58328	2.26823	0.662914	1.18157	m			Tb927.11.7550	hypothetical protein, conserved	3.01876	1.37582229074669e-95	90	258	591	2.86667	6.56667	1.51937	2.71516
																										Tb927.10.13580	transporter, putative,major facilitator superfamily protein (MFS), putative	472	568	1071	1.20339	2.26907	0.267104	1.1821				Tb927.10.2440	metacaspase MCA4,cysteine peptidase, Clan CD, family C13, putative (MCA4)	3.81938	1.2523924567375e-121	174	682	1166	3.91954	6.70115	1.97068	2.74441	m
																										Tb927.4.4790	hypothetical protein, conserved	193	333	438	1.72539	2.26943	0.786921	1.18233				Tb927.11.8330	hypothetical protein, conserved	2.64057	0.00122439	50	181	338	3.62	6.76	1.85599	2.75702
																										Tb927.2.3300	65 kDa invariant surface glycoprotein	22	81	50	3.68182	2.27273	1.88042	1.18442				Tb927.5.309b	hypothetical protein	4.24797	2.45464446780801e-199	398	1580	2713	3.96985	6.81658	1.98908	2.76905
																										Tb927.11.7000	hypothetical protein, conserved	87	167	198	1.91954	2.27586	0.940761	1.18641				Tb927.10.12800	zinc finger protein family member, putative (ZC3H38)	3.95484	1.00127329653394e-26	107	174	739	1.62617	6.90654	0.701477	2.78796
																										Tb927.8.8030	hypothetical protein, conserved	94	181	214	1.92553	2.2766	0.945257	1.18688				Tb927.11.2400	hypothetical protein, conserved	2.97893	9.13921947818944e-48	33	129	234	3.90909	7.09091	1.96683	2.82597
																										Tb927.10.13390	hypothetical protein, conserved	98	93	224	0.94898	2.28571	-0.075551	1.19265				Tb927.7.6880	hypothetical protein, conserved	1.88202	4.86496615248673e-12	171	3065	1229	17.924	7.18713	4.16382	2.84542
																										Tb927.5.430	hypothetical protein	89	124	204	1.39326	2.29213	0.478463	1.19669				Tb927.9.10650	hypothetical protein	2.95501	8.36999885268199e-60	38	121	283	3.18421	7.44737	1.67094	2.89673
																										Tb927.5.3320	protein kinase, putative	708	1165	1628	1.64548	2.29944	0.718509	1.20128				Tb927.10.2400	hypothetical protein	3.26366	5.78812633732614e-19	46	148	351	3.21739	7.63043	1.68589	2.93177
																										Tb927.11.1180	protein kinase, putative,cdc2-related kinase, putative (CRK6)	257	432	593	1.68093	2.30739	0.749263	1.20626				Tb927.4.4580	hypothetical protein, conserved	3.28598	4.8611453637103e-31	386	1728	3185	4.47668	8.2513	2.16243	3.04462
																										Tb927.10.14900	hypothetical protein, conserved	316	262	732	0.829114	2.31646	-0.270358	1.21192				Tb927.8.6730	hypothetical protein, conserved	3.86347	8.53613610007063e-145	99	192	849	1.93939	8.57576	0.955606	3.10026
																										Tb927.8.6100	hypothetical protein, conserved	681	918	1579	1.34802	2.31865	0.430839	1.21328				Tb927.10.12790	hypothetical protein	2.98407	1.84580999717573e-83	25	55	216	2.2	8.64	1.1375	3.11103
																										Tb927.11.13270	hypothetical protein, conserved	1028	1607	2384	1.56323	2.31907	0.64453	1.21354	m			Tb927.8.7780	hypothetical protein, conserved	2.53891	5.76987359833626e-18	108	322	1031	2.98148	9.5463	1.57603	3.25494
																										Tb927.10.12510	P-type H -ATPase, putative	1090	2342	2534	2.14862	2.32477	1.10341	1.21709	m			Tb927.2.6150	adenosine transporter 2 (TbNT2/927)	1.88681	5.56740468226872e-07	25	80	283	3.2	11.32	1.67807	3.5008
																										Tb927.6.4390	kinesin, putative	936	1286	2177	1.37393	2.32585	0.45831	1.21776	m			Tb927.8.6760	IgE-dependent histamine-releasing factor, putative	3.99418	2.56137840836735e-194	220	834	2515	3.79091	11.4318	1.92254	3.51498
																										Tb08.27P2.90	hypothetical protein,BAC from homologous region on chr8	134	385	312	2.87313	2.32836	1.52263	1.21931				Tb927.7.6600	hypothetical protein, conserved	3.44126	1.03234895116912e-126	113	310	1301	2.74336	11.5133	1.45595	3.52523
																										Tb927.10.10960	heat shock protein, putative	736	981	1714	1.33288	2.3288	0.414547	1.21959				Tb927.4.1230	hypothetical protein	4.66613	5.15034435905162e-156	134	611	1640	4.5597	12.2388	2.18894	3.61339
																										Tb927.11.1280	hypothetical protein, conserved	155	200	362	1.29032	2.33548	0.367732	1.22372				Tb927.7.6570	hypothetical protein, conserved	2.33353	4.1186581383557e-32	31	74	381	2.3871	12.2903	1.25526	3.61945
																										Tb927.10.13090	hypothetical protein, conserved	398	747	933	1.87688	2.34422	0.90834	1.22911				Tb927.8.1460	hypothetical protein, conserved	1.55615	6.38148947183378e-14	98	215	1348	2.19388	13.7551	1.13348	3.78189
																										Tb927.11.3760	hypothetical protein	571	878	1339	1.53765	2.34501	0.62073	1.22959				Tb927.7.6490	hypothetical protein, conserved	4.61909	4.47830458497846e-215	110	500	1668	4.54545	15.1636	2.18442	3.92254
																										Tb927.8.5050	hypothetical protein, conserved	251	400	589	1.59363	2.34661	0.672313	1.23058				Tb927.1.700	phosphoglycerate kinase (PGKC)	5.16331	4.7013384311938e-297	165	935	2658	5.66667	16.1091	2.5025	4.0098
																										Tb927.11.7380	glycerol-3-phosphate dehydrogenase (FAD-dependent), mitochondrial	1257	2561	2951	2.03739	2.34765	1.02672	1.23122	m
																										Tb927.2.2120	protein kinase, putative,NIMA/Nek Serine/threonine-protein kinase family, putative	362	572	851	1.58011	2.35083	0.660025	1.23317
																										Tb927.9.12960	transporter, putative	451	564	1061	1.25055	2.35255	0.322568	1.23423
																										Tb927.4.4280	hypothetical protein, conserved	30	26	71	0.866667	2.36667	-0.206451	1.24286
																										Tb927.10.9220	hypothetical protein, conserved	151	204	358	1.35099	2.37086	0.434021	1.24541
																										Tb927.10.4160	predicted zinc finger protein	161	216	382	1.34161	2.37267	0.423971	1.24651
																										Tb927.7.4230	hypothetical protein, conserved	280	347	667	1.23929	2.38214	0.309509	1.25226
																										Tb927.10.13400	Phosphatidic acid phostphatase, putative	171	272	409	1.59064	2.39181	0.66961	1.2581
																										Tb927.8.4430	uridine phosphorylase	1475	1769	3532	1.19932	2.39458	0.262219	1.25977
																										Tb927.9.2490	nucleolar protein (NOP66)	119	201	285	1.68908	2.39496	0.756234	1.26
																										Tb927.8.2610	5-methyltetrahydropteroyltriglutamate-homocysteine S-methyltransferase, putative	148	234	356	1.58108	2.40541	0.660911	1.26628
																										Tb927.6.3480	RNA-binding protein, putative (DRBD5)	285	596	686	2.09123	2.40702	1.06435	1.26725
																										Tb927.10.6750	hypothetical protein, conserved	559	814	1347	1.45617	2.40966	0.542181	1.26883
																										Tb927.7.2650	hypothetical protein, conserved	1439	2844	3476	1.97637	2.41557	0.982855	1.27236
																										Tb927.4.3990	amino acid transporter, putative	48	64	116	1.33333	2.41667	0.415037	1.27302
																										Tb927.7.4260	hypothetical protein, conserved	334	555	809	1.66168	2.42216	0.73264	1.27629
																										Tb927.5.4570	hypothetical protein, conserved	403	583	977	1.44665	2.42432	0.532716	1.27758
																										Tb927.11.4860	hypothetical protein, conserved	568	979	1378	1.72359	2.42606	0.785418	1.27861
																										Tb927.8.8000	hypothetical protein, conserved	82	178	199	2.17073	2.42683	1.11818	1.27907
																										Tb927.11.9160	ATPase-like protein, putative	65	103	158	1.58462	2.43077	0.664133	1.28141
																										Tb927.8.1650	protein associated with differentiation 4, putative	113	142	275	1.25664	2.43363	0.329568	1.28311
																										Tb927.5.292b	hypothetical protein	117	219	285	1.87179	2.4359	0.904422	1.28445
																										Tb927.8.3730	hypothetical protein, conserved	130	233	317	1.79231	2.43846	0.841818	1.28597
																										Tb927.9.12650	ubiquitin-activating enzyme e1, putative (UBA2)	4243	5519	10350	1.30073	2.43931	0.379322	1.28647
																										Tb927.7.3730	RNA-binding protein, putative (RBP26)	25	29	61	1.16	2.44	0.214125	1.28688
																										Tb927.1.2150	calpain-like protein fragment, putative,calpain-like cysteine peptidase, Clan CA, family C2	62	78	152	1.25806	2.45161	0.331206	1.29373
																										Tb927.10.6050	clathrin heavy chain (CHC)	5289	6474	12986	1.22405	2.45528	0.291662	1.29589
																										Tb927.11.8470	zinc finger protein family member, putative (ZC3H45)	98	134	241	1.36735	2.45918	0.451379	1.29818
																										Tb927.4.500	hypothetical protein, conserved	78	120	192	1.53846	2.46154	0.621488	1.29956
																										Tb927.6.1780	mitogen-activated protein kinase, putative,protein kinase, putative	102	194	253	1.90196	2.48039	0.927488	1.31057
																										Tb927.11.7010	protein kinase, putative	151	304	375	2.01325	2.48344	1.00952	1.31234
																										Tb927.3.650	hypothetical protein, conserved	76	108	189	1.42105	2.48684	0.50696	1.31431
																										Tb927.7.6550	hypothetical protein, conserved	51	80	127	1.56863	2.4902	0.649503	1.31626
																										Tb927.8.4770	small GTP-binding protein Rab18 (TbRAB18)	93	128	232	1.37634	2.49462	0.460841	1.31882	m
																										Tb927.9.2950	hypothetical protein, unlikely	118	127	295	1.07627	2.5	0.106042	1.32193
																										Tb927.8.8270	hypothetical protein, conserved	108	183	270	1.69444	2.5	0.760812	1.32193
																										Tb927.11.15870	hypothetical protein, conserved	443	971	1109	2.19187	2.50339	1.13216	1.32388	m
																										Tb927.8.480	phosphatidic acid phosphatase protein, putative	839	1544	2111	1.84029	2.51609	0.87993	1.33118
																										Tb927.11.10640	DNA-(apurinic or apyrimidinic site) lyase, putative	172	293	433	1.70349	2.51744	0.768492	1.33196
																										Tb927.7.1930	nucleoside diphosphatase, putative,ectonucleoside triphosphate diphosphohydrolase 5, putative	80	121	202	1.5125	2.525	0.596935	1.33628
																										Tb927.5.420	hypothetical protein	171	296	432	1.73099	2.52632	0.791601	1.33703
																										Tb08.27P2.70	hypothetical protein,BAC from homologous region on chr8	76	240	192	3.15789	2.52632	1.65896	1.33703
																										Tb927.9.10510	hypothetical protein, conserved	24	27	61	1.125	2.54167	0.169925	1.34577
																										Tb05.5K5.210	hypothetical protein,BAC from homologous region on chr5	138	230	352	1.66667	2.55072	0.736966	1.35091
																										Tb927.4.1220	leucine-rich repeat protein (LRRP), putative	107	144	273	1.34579	2.5514	0.428458	1.35129
																										Tb927.4.710	hypothetical protein, conserved	93	164	238	1.76344	2.55914	0.818393	1.35566
																										Tb927.8.7760	hypothetical protein, conserved	155	252	397	1.62581	2.56129	0.701156	1.35687
																										Tb927.10.12820	hypothetical protein, conserved	1284	2605	3293	2.02882	2.56464	1.02064	1.35876
																										Tb927.9.9380	sphingomyelin/ceramide phosphorylethanolamine synthase, bifunctional (SLS4)	314	476	806	1.51592	2.56688	0.600197	1.36002
																										Tb927.10.1770	hypothetical protein	72	206	185	2.86111	2.56944	1.51658	1.36146
																										Tb927.6.440	haptoglobin-hemoglobin receptor (HpHbR)	434	781	1117	1.79954	2.57373	0.847628	1.36386
																										Tb927.11.9000	cation transporter, putative	453	1033	1167	2.28035	2.57616	1.18926	1.36522
																										Tb927.7.3700	hypothetical protein, conserved	424	691	1095	1.62972	2.58255	0.704621	1.36879
																										Tb927.8.8140	small GTP-binding rab protein, putative	85	129	220	1.51765	2.58824	0.601836	1.37197
																										Tb927.9.2610	hypothetical protein, unlikely	39	59	101	1.51282	2.58974	0.597241	1.37281
																										Tb927.10.2420	hypothetical protein	186	225	484	1.20968	2.60215	0.274622	1.3797
																										Tb927.3.4100	hypothetical protein, conserved	287	275	751	0.958188	2.61672	-0.0616191	1.38776
																										Tb927.4.4780	hypothetical protein	21	36	55	1.71429	2.61905	0.777608	1.38904
																										Tb927.11.7610	gp63-1 surface protease homologue, pseudogene,gp63-1 surface protease homologue, fragment	16	39	42	2.4375	2.625	1.2854	1.39232
																										Tb927.11.11410	trans-sialidase, putative	46	80	121	1.73913	2.63043	0.798366	1.3953
																										Tb927.6.930	metacaspase MCA3,cysteine peptidase, Clan CD, family C13, putative (TbMCA4)	246	618	648	2.5122	2.63415	1.32895	1.39734
																										Tb927.10.8230	protein disulfide isomerase,bloodstream- specific protein 2 precursor	3195	6700	8417	2.09703	2.63443	1.06835	1.39749	m
																										Tb927.10.12010	hypothetical protein, conserved	94	233	248	2.47872	2.6383	1.3096	1.39961
																										Tb927.1.250	hypothetical protein, unlikely	54	60	143	1.11111	2.64815	0.152003	1.40498
																										Tb927.1.2850	pteridine transporter, putative	83	59	221	0.710843	2.66265	-0.492396	1.41286
																										Tb927.11.10290	hypothetical protein, conserved	18	14	48	0.777778	2.66667	-0.36257	1.41504
																										Tb927.8.8320	hypothetical protein, conserved	33	66	88	2	2.66667	1	1.41504
																										Tb927.1.3550	hypothetical protein	34	46	91	1.35294	2.67647	0.436099	1.42033
																										Tb927.7.5900	ATG8/AUT7/APG8/PAZ2, putative,ubiquitin-like protein (ATG8A)	361	489	968	1.35457	2.68144	0.437836	1.42301
																										Tb927.8.4340	hypothetical protein, conserved	247	455	667	1.84211	2.7004	0.881356	1.43318
																										Tb927.10.2390	protein kinase, putative,casein kinase I, putative	78	149	211	1.91026	2.70513	0.933766	1.4357
																										Tb927.10.10240	procyclin-associated gene 1 (PAG1) protein (PAG1)	882	2951	2386	3.3458	2.70522	1.74235	1.43574
																										Tb10.v4.0128	hypothetical protein,chrX additional, unordered contig	85	129	230	1.51765	2.70588	0.601836	1.4361
																										Tb927.11.7710	Gp63-1 surface protease homolog, putative	113	147	308	1.30088	2.72566	0.379493	1.44661
																										Tb927.9.12570	glycerol kinase, glycosomal (glk1)	5254	7184	14372	1.36734	2.73544	0.451371	1.45177	m	g
																										Tb927.9.11480	hypothetical protein, conserved	458	757	1256	1.65284	2.74236	0.724946	1.45542
																										Tb927.10.6900	hypothetical protein	91	168	250	1.84615	2.74725	0.884523	1.45799
																										Tb10.v4.0246	hypothetical protein,chrX additional, unordered contigs	91	168	250	1.84615	2.74725	0.884523	1.45799
																										Tb927.6.5020	cyclin 7, putative,CYC2-like cyclin, putative (CYC7)	92	154	253	1.67391	2.75	0.743225	1.45943
																										Tb927.11.11980	microtubule-associated protein,corset-associated protein 15 (CAP15)	607	1441	1670	2.37397	2.75124	1.2473	1.46008	m
																										Tb927.3.4070	hypothetical protein, conserved	806	518	2219	0.64268	2.7531	-0.637828	1.46106	m
																										Tb927.10.3750	hypothetical protein, conserved	188	290	518	1.54255	2.75532	0.62532	1.46222
																										Tb927.4.2760	hypothetical protein, conserved	379	714	1048	1.88391	2.76517	0.913726	1.46737
																										Tb927.3.4270	hypothetical protein, conserved	699	1408	1933	2.01431	2.76538	1.01028	1.46748
																										Tb927.10.1040	serine carboxypeptidase III precursor, putative,serine carboxypeptidase (CBP1) precursor, putative,serine peptidase, Clan SC, Family S10 (CBP1)	594	991	1645	1.66835	2.76936	0.738422	1.46955
																										Tb927.6.220	purine nucleoside transporter (TbNT9)	33	49	92	1.48485	2.78788	0.570316	1.47917
																										Tb927.7.4650	SNF2 DNA repair protein, putative	329	513	920	1.55927	2.79635	0.640871	1.48355
																										Tb927.6.1030	cysteine peptidase precursor,cysteine peptidase, Clan CA, family C1, Cathepsin L-like (CP)	2568	1885	7247	0.734034	2.82204	-0.446081	1.49674
																										Tb927.11.14540	hypothetical protein, conserved	142	277	401	1.9507	2.82394	0.963995	1.49771
																										Tb927.10.10200	hypothetical protein, conserved	511	1123	1445	2.19765	2.82779	1.13596	1.49967
																										Tb09.v4.0147	hypothetical protein,chrIX additional, unordered contigs	382	446	1084	1.16754	2.8377	0.223471	1.50472
																										Tb927.9.2700	hypothetical protein, conserved	97	152	277	1.56701	2.85567	0.648015	1.51383
																										Tb927.8.8340	hypothetical protein, conserved	27	42	78	1.55556	2.88889	0.63743	1.53051
																										Tb927.11.13050	calmodulin	310	216	897	0.696774	2.89355	-0.521237	1.53284
																										Tb927.10.5620	fructose-bisphosphate aldolase, glycosomal (ALD)	9686	17169	28064	1.77256	2.89738	0.825833	1.53475	m	g
																										Tb927.9.11650	hypothetical protein, unlikely	31	29	90	0.935484	2.90323	-0.0962153	1.53766
																										Tb927.11.6910	hypothetical protein, conserved	259	490	752	1.89189	2.90347	0.91983	1.53778
																										Tb927.11.5210	hypothetical protein, conserved	94	161	273	1.71277	2.90426	0.776328	1.53817
																										Tb927.11.18700	hypothetical protein, conserved	10617	13525	31050	1.2739	2.92455	0.349252	1.54822
																										Tb927.2.4590	branched-chain amino acid aminotransferase, putative	539	1749	1579	3.2449	2.9295	1.69817	1.55065	m
																										Tb927.9.15870	hypothetical protein	284	756	835	2.66197	2.94014	1.4125	1.55589
																										Tb927.4.1640	UDP-galactose transporter, putative	218	495	641	2.27064	2.94037	1.1831	1.556
																										Tb927.5.4590	small GTP-binding rab protein, pseudogene, putative,small GTP-binding rab protein, degenerate	17	26	50	1.52941	2.94118	0.612977	1.55639
																										Tb927.7.6560	hypothetical protein, conserved	131	247	386	1.8855	2.94656	0.914944	1.55903
																										Tb927.6.2300	adenosine kinase, putative	97	128	291	1.31959	3	0.400087	1.58496
																										Tb927.5.1360	nucleoside 2-deoxyribosyltransferase (NDRT)	398	958	1204	2.40704	3.02513	1.26726	1.597
																										Tb927.8.4840	kinesin, putative	298	647	908	2.17114	3.04698	1.11845	1.60738
																										Tb927.11.3720	hypothetical protein, conserved	169	215	515	1.27219	3.04734	0.347313	1.60755
																										Tb927.5.410	hypothetical protein	144	166	440	1.15278	3.05556	0.205114	1.61143
																										Tb927.4.2380	sarcoplasmic reticulum glycoprotein, putative	193	325	596	1.68394	3.08808	0.751839	1.62671
																										Tb05.5K5.220	hypothetical protein,BAC from homologous region on chr5	376	746	1163	1.98404	3.09309	0.988443	1.62905
																										Tb927.11.12700	hypothetical protein, conserved	177	331	552	1.87006	3.11864	0.903082	1.64092
																										Tb927.9.13080	hypothetical protein, unlikely	133	199	415	1.49624	3.1203	0.581342	1.64169
																										Tb927.5.1380	hypothetical protein	65	122	203	1.87692	3.12308	0.90837	1.64297
																										Tb927.3.1660	hypothetical protein, conserved	89	175	280	1.96629	3.14607	0.975478	1.65355
																										Tb927.11.5090	aspartate aminotransferase, mitochondrial	270	416	852	1.54074	3.15556	0.623624	1.65789
																										Tb927.9.8570	hypothetical protein, conserved	176	279	558	1.58523	3.17045	0.66469	1.66469
																										Tb927.11.1470	65 kDa invariant surface glycoprotein-like protein	256	475	819	1.85547	3.19922	0.891784	1.67772
																										Tb927.10.6740	hypothetical protein, conserved	319	629	1025	1.97179	3.21317	0.979504	1.684
																										Tb927.11.3220	metacaspase,cysteine peptidase, Clan CD, family C13 (mca1)	257	449	836	1.74708	3.25292	0.804947	1.70173
																										Tb927.5.3440	hypothetical protein, conserved	50	36	163	0.72	3.26	-0.473931	1.70487
																										Tb927.1.3830	glucose-6-phosphate isomerase, glycosomal (PGI)	1328	2920	4350	2.1988	3.2756	1.13671	1.71176		g
																										Tb927.3.4230	subtilisin-like serine peptidase,serine peptidase, clan SB, family S8-like protein	796	1499	2616	1.88317	3.28643	0.91316	1.71652
																										Tb927.10.1050	serine carboxypeptidase III precursor, putative,serine peptidase, Clan SC, Family S10 (CBP1)	111	229	366	2.06306	3.2973	1.04479	1.72128	m
																										Tb927.7.3870	hypothetical protein, conserved	134	207	442	1.54478	3.29851	0.627398	1.72181
																										Tb927.11.8740	hypothetical protein, conserved	164	277	541	1.68902	3.29878	0.75619	1.72193
																										Tb927.4.4000	amino acid transporter, putative	120	199	397	1.65833	3.30833	0.729734	1.7261
																										Tb927.10.4780	GPI inositol deacylase precursor (GPIdeAc)	267	540	884	2.02247	3.31086	1.01612	1.72721
																										Tb927.3.3960	RNA-binding protein (DRBD6A)	195	463	646	2.37436	3.31282	1.24754	1.72806
																										Tb927.4.4840	amino acid transporter 7, putative (AATP7)	55	133	185	2.41818	3.36364	1.27392	1.75002
																										Tb927.9.6230	unspecified product (AK)	112	140	379	1.25	3.38393	0.321928	1.7587	m
																										Tb927.3.5080	hypothetical protein, conserved	394	536	1334	1.36041	3.38579	0.444037	1.75949
																										Tb927.4.5310	serine/threonine-protein kinase a, putative,protein kinase, putative	431	943	1461	2.18794	3.38979	1.12957	1.7612
																										Tb927.2.2490	hypothetical protein	211	581	720	2.75355	3.41232	1.4613	1.77075
																										Tb927.8.5140	diacylglycerol kinase, putative	216	488	742	2.25926	3.43519	1.17585	1.78039
																										Tb927.5.890	oligosaccharyl transferase subunit, putative	1025	1955	3527	1.90732	3.44098	0.931545	1.78282
																										Tb927.6.560	cysteine peptidase C (CPC),CPC cysteine peptidase, Clan CA, family C1, Cathepsin B-like (TbcatB)	776	1684	2690	2.1701	3.46649	1.11776	1.79348
																										Tb927.11.7640	Gp63-1 surface protease homolog, putative	23	31	80	1.34783	3.47826	0.430634	1.79837
																										Tb11.0360	MSP-A, putative,chrXI additional, unordered contigs	23	31	80	1.34783	3.47826	0.430634	1.79837
																										Tb927.11.6120	ABC transporter, putative	156	264	543	1.69231	3.48077	0.758992	1.79941
																										Tb927.11.4990	kinetoplastid-specific phospho-protein phosphatase, putative	280	588	975	2.1	3.48214	1.07039	1.79998
																										Tb927.9.9390	sphingomyelin/ceramide phosphorylethanolamine synthase, bifunctional (SLS3)	386	719	1362	1.86269	3.5285	0.897391	1.81905
																										Tb927.10.3600	hypothetical protein, conserved	108	189	383	1.75	3.5463	0.807355	1.82631
																										Tb927.2.2770	hypothetical protein, conserved	262	457	931	1.74427	3.55344	0.802627	1.82921
																										Tb927.8.8330	calpain, putative,cysteine peptidase, putative	337	915	1203	2.71513	3.56973	1.44102	1.83582
																										Tb927.6.350	hypothetical protein, conserved	35	68	126	1.94286	3.6	0.95818	1.848
																										Tb927.2.1700	hypothetical protein, conserved	421	690	1519	1.63895	3.60808	0.712776	1.85123
																										Tb927.10.13070	hypothetical protein, conserved	289	684	1052	2.36678	3.64014	1.24293	1.86399
																										Tb927.3.4110	hypothetical protein, conserved	309	335	1129	1.08414	3.65372	0.116554	1.86937
																										Tb927.9.15100	hypothetical protein, conserved	303	621	1109	2.0495	3.66007	1.03528	1.87187
																										Tb927.2.3880	heterogeneous nuclear ribonucleoprotein H/F, putative (HNRNPH)	248	818	910	3.29839	3.66935	1.72176	1.87553
																										Tb927.10.6720	hypothetical protein, conserved	515	1025	1899	1.99029	3.68738	0.99298	1.8826
																										Tb927.8.3720	hypothetical protein, conserved	235	487	871	2.07234	3.70638	1.05126	1.89001
																										Tb927.9.8720	fructose-1,6-bisphosphatase (FBPase)	481	1687	1783	3.50728	3.70686	1.81035	1.8902		g
																										Tb927.10.120	hypothetical protein	33	30	123	0.909091	3.72727	-0.137504	1.89812
																										Tb927.3.4720	dynamin, putative,vacuolar sortin protein 1, putative	249	408	929	1.63855	3.73092	0.712423	1.89953	m
																										Tb927.1.4650	cyclin-like F-box protein (CFB2)	194	564	725	2.90722	3.73711	1.53964	1.90192
																										Tb927.11.8830	hypothetical protein	290	467	1087	1.61034	3.74828	0.68737	1.90623
																										Tb927.10.3360	PTP1-interacting protein, 39 kDa	245	382	919	1.55918	3.75102	0.640791	1.90728
																										Tb11.0310	hypothetical protein,chrXI additional, unordered contigs	61	118	229	1.93443	3.7541	0.951906	1.90847
																										Tb927.5.1990	hypothetical protein, conserved	452	764	1707	1.69027	3.77655	0.75725	1.91707
																										Tb927.7.300	UDP-Gal or UDP-GlcNAc-dependent glycosyltransferase, putative	227	602	868	2.65198	3.82379	1.40707	1.935
																										Tb927.8.2080	hypothetical protein, conserved	153	341	589	2.22876	3.84967	1.15624	1.94474
																										Tb927.6.550	hypothetical protein	26	37	101	1.42308	3.88462	0.509014	1.95777
																										Tb927.2.6000	glycosylphosphatidylinositol-specific phospholipase C (GPI-PLC)	155	384	613	2.47742	3.95484	1.30884	1.98362
																										Tb927.8.4890	endoplasmic reticulum oxidoreductin, putative,pol-associated gene 1	470	971	1860	2.06596	3.95745	1.04681	1.98457
																										Tb927.5.2870	hypothetical protein	170	441	673	2.59412	3.95882	1.37524	1.98507
																										Tb927.8.7810	hypothetical protein, conserved	54	71	214	1.31481	3.96296	0.39486	1.98658
																										Tb927.4.3980	chaperone protein DNAj, putative	148	238	591	1.60811	3.99324	0.685364	1.99756
																										Tb927.10.8860	hypothetical protein, conserved	109	226	441	2.07339	4.04587	1.05199	2.01645
																										Tb927.7.7510	hypothetical protein	197	401	800	2.03553	4.06091	1.02541	2.0218
																										Tb927.8.5910	hypothetical protein	66	137	269	2.07576	4.07576	1.05364	2.02707
																										Tb927.10.10230	procyclin-associated gene 5 (PAG5) protein (PAG5)	186	992	764	5.33333	4.10753	2.41504	2.03827
																										Tb927.10.15910	glycerol uptake protein, putative	110	225	453	2.04545	4.11818	1.03242	2.04201
																										Tb927.5.360	75 kDa invariant surface glycoprotein (ISG75)	1038	2115	4330	2.03757	4.17148	1.02685	2.06056
																										Tb927.5.1570	CCCH zinc-finger protein (ZC3H12)	898	2195	3786	2.44432	4.21604	1.28943	2.07589
																										Tb927.6.3000	fatty acid desaturase, putative,sphingolipid delta 4 desaturase, putative	465	1689	1983	3.63226	4.26452	1.86087	2.09238
																										Tb927.8.6710	hypothetical protein, conserved	174	283	743	1.62644	4.27011	0.701715	2.09427
																										Tb927.3.3380	TFIIF-stimulated CTD phosphatase, putative	65	163	279	2.50769	4.29231	1.32636	2.10175
																										Tb927.10.14890	C-terminal motor kinesin, putative (TBKIFC1)	1640	3259	7043	1.9872	4.29451	0.990734	2.10249
																										Tb927.10.10210	procyclin-associated gene 4 (PAG4) protein (PAG4)	202	1038	871	5.13861	4.31188	2.36138	2.10832
																										Tb927.5.2000	hypothetical protein	335	749	1448	2.23582	4.32239	1.1608	2.11183
																										Tb927.10.9450	hypothetical protein	36	126	156	3.5	4.33333	1.80735	2.11548
																										Tb927.10.14160	aquaporin 3, putative	257	1028	1117	4	4.3463	2	2.11979
																										Tb927.4.3630	protein phosphatase 1, putative	392	1245	1712	3.17602	4.36735	1.66722	2.12676
																										Tb927.5.2490	hypothetical protein, conserved (pseudogene),hypothetical protein, conserved, frameshift	44	113	193	2.56818	4.38636	1.36075	2.13303
																										Tb927.8.6720	hypothetical protein, conserved	107	181	476	1.69159	4.4486	0.758379	2.15335
																										Tb927.5.4010	hypothetical protein	104	337	464	3.24038	4.46154	1.69617	2.15754
																										Tb927.10.5250	zinc finger protein family member, putative (ZC3H32)	220	581	983	2.64091	4.46818	1.40103	2.15969
																										Tb927.5.4580	hypothetical protein, conserved	301	505	1352	1.67774	4.49169	0.74652	2.16726
																										Tb927.8.7970	hypothetical protein	146	507	656	3.4726	4.49315	1.79602	2.16773
																										Tb09.v4.0059	hypothetical protein,chrIX additional, unordered contigs	36	30	163	0.833333	4.52778	-0.263034	2.1788
																										Tb927.3.2610	GPI inositol deacylase 2 (GPIdeAc2)	161	258	731	1.60248	4.54037	0.68031	2.18281
																										Tb927.5.300b	unspecified product	60	217	274	3.61667	4.56667	1.85466	2.19114
																										Tb927.5.370	75 kDa invariant surface glycoprotein, putative (ISG75)	138	278	631	2.01449	4.57246	1.01042	2.19297
																										Tb927.5.300	thymine-7-hydroxylase, putative (TLP5)	291	904	1340	3.10653	4.60481	1.6353	2.20314		g
																										Tb927.5.390	75 kDa invariant surface glycoprotein, putative	185	400	863	2.16216	4.66486	1.11247	2.22184
																										Tb927.9.12980	hypothetical protein, conserved	443	1435	2086	3.23928	4.7088	1.69567	2.23536		g
																										Tb927.10.13700	phosphatidic acid phosphatase alpha, putative	19	47	90	2.47368	4.73684	1.30666	2.24393
																										Tb927.8.4360	hypothetical protein, conserved	285	846	1353	2.96842	4.74737	1.5697	2.24713
																										Tb927.5.3660	hypothetical protein, conserved	112	372	535	3.32143	4.77679	1.7318	2.25604
																										Tb927.10.7140	membrane-bound acid phosphatase 2 (MBAP2)	592	1244	2841	2.10135	4.79899	1.07132	2.26273
																										Tb927.4.4870	amino acid transporter, putative	301	1867	1448	6.20266	4.81063	2.63289	2.26623
																										Tb927.10.14140	pyruvate kinase 1 (PYK1)	3114	6573	14985	2.11079	4.81214	1.07778	2.26668
																										Tb927.11.1230	hypothetical protein, conserved	89	292	436	3.2809	4.89888	1.71409	2.29245
																										Tb927.8.7110	serine/threonine-protein kinase a, putative,protein kinase, putative	28	80	140	2.85714	5	1.51457	2.32193
																										Tb927.4.3640	protein phosphatase 1, putative	212	661	1068	3.11792	5.03774	1.64059	2.33278
																										Tb927.10.530	hypothetical protein, conserved	98	230	497	2.34694	5.07143	1.23078	2.34239
																										Tb927.9.4500	heat shock protein, putative,HSP70-like protein	1597	3773	8110	2.36255	5.07827	1.24035	2.34434	m	g
																										Tb927.10.10220	procyclin-associated gene 2 (PAG2) protein (PAG2)	259	1451	1319	5.60232	5.09266	2.48602	2.34842
																										Tb927.3.4180	hypothetical protein	174	312	898	1.7931	5.16092	0.842459	2.36763
																										Tb927.10.2410	MSP-C, putative (MSP-C)	305	739	1588	2.42295	5.20656	1.27677	2.38033
																										Tb927.2.300	DNA-directed RNA polymerase, pseudogene, putative,DNA-directed RNA polymerase, degenerate	23	97	121	4.21739	5.26087	2.07635	2.3953
																										Tb927.8.5080	hypothetical protein, conserved	311	899	1642	2.89068	5.27974	1.53141	2.40047
																										Tb927.4.4020	amino acid transporter, putative	368	1150	1998	3.125	5.42935	1.64386	2.44078
																										Tb927.3.600	hypothetical protein	116	284	636	2.44828	5.48276	1.29177	2.4549
																										Tb927.11.8440	haloacid dehalogenase-like hydrolase, putative	68	281	377	4.13235	5.54412	2.04696	2.47096
																										Tb927.5.610	acidic phosphatase, putative	124	283	698	2.28226	5.62903	1.19046	2.49289
																										Tb927.8.5870	hypothetical protein, conserved	90	283	514	3.14444	5.71111	1.65281	2.51377
																										Tb927.10.12100	RNA-binding protein, putative (RBP7B)	28	92	162	3.28571	5.78571	1.71621	2.5325
																										Tb927.7.470	hypothetical protein	73	192	423	2.63014	5.79452	1.39514	2.53469
																										Tb927.6.3120	chaperone protein DNAj, putative	53	207	309	3.90566	5.83019	1.96557	2.54354
																										Tb927.5.310	hypothetical protein	267	927	1576	3.47191	5.90262	1.79573	2.56136
																										Tb927.9.9400	ceramide phosphorylethanolamine synthase	122	226	723	1.85246	5.92623	0.889442	2.56711
																										Tb927.5.630	acidic phosphatase, putative	456	1151	2752	2.52412	6.03509	1.33578	2.59337
																										Tb927.5.286b	adenosine transporter 1 (AT1)	139	379	850	2.72662	6.11511	1.44711	2.61238
																										Tb927.8.4060	flagellum-adhesion glycoprotein, putative	367	1329	2262	3.62125	6.16349	1.85649	2.62375
																										Tb927.7.180	hypothetical protein	106	283	674	2.66981	6.35849	1.41674	2.66868
																										Tb927.10.990	hypothetical protein, conserved	61	146	391	2.39344	6.40984	1.25909	2.68029
																										Tb927.10.7090	alternative oxidase (AOX)	422	1238	2754	2.93365	6.52607	1.5527	2.70621	m
																										Tb927.11.7550	hypothetical protein, conserved	90	258	591	2.86667	6.56667	1.51937	2.71516
																										Tb927.5.620	hypothetical protein	276	1034	1822	3.74638	6.60145	1.9055	2.72278
																										Tb927.10.2440	metacaspase MCA4,cysteine peptidase, Clan CD, family C13, putative (MCA4)	174	682	1166	3.91954	6.70115	1.97068	2.74441	m
																										Tb927.11.8330	hypothetical protein, conserved	50	181	338	3.62	6.76	1.85599	2.75702
																										Tb927.9.12550	glycerol kinase, glycosomal (glk1)	236	371	1608	1.57203	6.81356	0.652632	2.76841
																										Tb927.5.309b	hypothetical protein	398	1580	2713	3.96985	6.81658	1.98908	2.76905
																										Tb927.10.12800	zinc finger protein family member, putative (ZC3H38)	107	174	739	1.62617	6.90654	0.701477	2.78796
																										Tb927.11.2400	hypothetical protein, conserved	33	129	234	3.90909	7.09091	1.96683	2.82597
																										Tb927.9.2840	hypothetical protein, conserved	32	43	227	1.34375	7.09375	0.426265	2.82655
																										Tb927.7.6880	hypothetical protein, conserved	171	3065	1229	17.924	7.18713	4.16382	2.84542
																										Tb927.9.10650	hypothetical protein	38	121	283	3.18421	7.44737	1.67094	2.89673
																										Tb927.10.2400	hypothetical protein	46	148	351	3.21739	7.63043	1.68589	2.93177
																										Tb927.3.4830	hypothetical protein	141	462	1086	3.2766	7.70213	1.7122	2.94526
																										Tb927.4.4580	hypothetical protein, conserved	386	1728	3185	4.47668	8.2513	2.16243	3.04462
																										Tb927.8.6730	hypothetical protein, conserved	99	192	849	1.93939	8.57576	0.955606	3.10026
																										Tb927.10.12790	hypothetical protein	25	55	216	2.2	8.64	1.1375	3.11103
																										Tb927.8.7780	hypothetical protein, conserved	108	322	1031	2.98148	9.5463	1.57603	3.25494
																										Tb927.2.6150	adenosine transporter 2 (TbNT2/927)	25	80	283	3.2	11.32	1.67807	3.5008
																										Tb927.8.6760	IgE-dependent histamine-releasing factor, putative	220	834	2515	3.79091	11.4318	1.92254	3.51498
																										Tb927.7.6600	hypothetical protein, conserved	113	310	1301	2.74336	11.5133	1.45595	3.52523
																										Tb927.4.1230	hypothetical protein	134	611	1640	4.5597	12.2388	2.18894	3.61339
																										Tb927.7.6570	hypothetical protein, conserved	31	74	381	2.3871	12.2903	1.25526	3.61945
																										Tb927.8.1460	hypothetical protein, conserved	98	215	1348	2.19388	13.7551	1.13348	3.78189
																										Tb927.7.6490	hypothetical protein, conserved	110	500	1668	4.54545	15.1636	2.18442	3.92254
																										Tb927.1.700	phosphoglycerate kinase (PGKC)	165	935	2658	5.66667	16.1091	2.5025	4.0098
																										Tb10.v4.0035	stress-inducible protein STI1-like, putative,chrX additional, unordered contigs	106	120	0	1.13208	0	0.17897	#NUM!
[truncated: 1 more columns]
