# Supplementary material for: Characterization of RBP9 and RBP10, two developmentally regulated RNA-binding proteins in Trypanosoma brucei
Source: Open Biol. 2017 Apr 5;7(4):160159. doi: 10.1098/rsob.160159 (PMC5413900; doi:10.1098/rsob.160159)
Supplement: Table S4 [file rsob160159supp4.xlsx]

## Sheet: Table S4
Table S4. FAST regulated mRNAs ( ≥ 2 fold change at t1) and SLOW regulated (mRNAs with a ≥ 2 fold change only at t2) and mRNA copy numbers per cell.
RBP9 FAST REGULATED mRNAs n=709 (n=352 Down, n=356 Up)															RBP9 SLOW REGULATED mRNAs n=468 (n=244 Down, n=224 Up)															RBP10 FAST REGULATED mRNAs n=261 (n=126 Down, n=135 Up)															RBP10 SLOW REGULATED mRNAs n=433 (n=204 Down, n=229 Up)
		RBP9 induction (h)															RBP9 induction (h)															RBP9 induction (h)															RBP9 induction (h)
		median normalised expression counts			fold change		log 2 fold change		Proteome datasets		RNA molecs. per cell						median normalised expression counts			fold change		log 2 fold change		Proteome datasets		RNA molecs. per cell						median normalised expression counts			fold change		log 2 fold change		Proteome datasets		RNA molecs. per cell						median normalised expression counts
accession	Annotation	0	12	24	12/ 0	24 / 0	12 / 0	24 / 0	mitoch.	glycos.	0	12	24		accession	Annotation	0	12	24	12/ 0	24 / 0	12 / 0	24 / 0	mitoch.	glycos.	0	12	24		accession	Annotation	0	12	24	12/ 0	24 / 0	12 / 0	24 / 0	mitoch.	glycos.	0	12	24		accession	Annotation	0	12	24
Tb927.9.7890	hypothetical protein, conserved	456	54	57	0.118421	0.125	-3.078	-3			3.07948	0.364675	0.384935		Tb927.7.1340	10 kDa heat shock protein, putative (HSP10)	3275	1670	889	0.509924	0.27145	-0.971647	-1.88124			22.1169	11.2779	6.00364		Tb927.9.7870	hypothetical protein, conserved	49	6	4	0.122449	0.0816327	-3.02975	-3.61471			0.330909	0.0405195	0.027013		Tb927.9.15560	BARP protein (BARP)	35	26	3
Tb927.3.590	adenosine transporter, putative	395	48	58	0.121519	0.146835	-3.04075	-2.76773	m		2.66753	0.324156	0.391688		Tb927.7.1470	ATPase subunit 9, putative	1293	663	354	0.512761	0.273782	-0.963642	-1.8689			8.73195	4.4774	2.39065		Tb927.8.6750	translationally controlled tumor protein (TCTP), putative	3823	757	771	0.198012	0.201674	-2.33634	-2.3099			25.8177	5.11221	5.20675		Tb927.10.15410	glycosomal malate dehydrogenase (gMDH)	10876	6190	2222
Tb927.11.1500	hypothetical protein,leucine-rich repeat protein (LRRP), putative	149	21	26	0.14094	0.174497	-2.82685	-2.51873			1.00623	0.141818	0.175584		Tb927.10.4450	stress-inducible protein STI1-like, putative	411	351	115	0.854015	0.279805	-0.227667	-1.8375			2.77558	2.37039	0.776623		Tb927.8.7350	trans-sialidase, putative,neuraminidase, putative	194	40	40	0.206186	0.206186	-2.27798	-2.27798			1.31013	0.27013	0.27013		Tb927.10.6400	chaperonin HSP60, mitochondrial precursor (HSP60)	16163	8666	3527
Tb927.10.10920	heat shock protein, putative	3920	602	713	0.153571	0.181888	-2.70302	-2.45888			26.4727	4.06545	4.81506		Tb927.5.2170	hypothetical protein, conserved	277	145	79	0.523466	0.285199	-0.933833	-1.80996			1.87065	0.979221	0.533506		Tb927.5.2260	hypothetical protein, conserved	3232	676	373	0.209158	0.115408	-2.25733	-3.11518	m		21.8265	4.56519	2.51896		Tb927.5.440	trans-sialidase, putative	3186	1964	727
Tb927.11.2410	hypothetical protein, conserved	3420	539	479	0.157602	0.140058	-2.66564	-2.8359	m		23.0961	3.64	3.23481		Tb927.9.10400	hypothetical protein, conserved	3276	1736	937	0.529915	0.28602	-0.916168	-1.80581	m		22.1236	11.7236	6.32779		Tb927.11.11750	membrane-bound acid phosphatase, putative	2060	439	520	0.213107	0.252427	-2.23035	-1.98606			13.9117	2.96468	3.51169		Tb927.5.2170	hypothetical protein, conserved	164	120	39
Tb927.5.2260	hypothetical protein, conserved	3279	546	321	0.166514	0.0978957	-2.58628	-3.35261	m		22.1439	3.68727	2.16779		Tb927.7.7430	ATP synthase alpha chain, mitochondrial precursor,ATP synthase F1, alpha subunit	4174	2457	1228	0.588644	0.294202	-0.764533	-1.76512			28.1881	16.5927	8.29299		Tb927.9.7920	hypothetical protein, conserved	525	113	31	0.215238	0.0590476	-2.21599	-4.08198			3.54545	0.763117	0.209351		Tb927.10.10920	heat shock protein, putative	2991	3066	744
Tb927.8.7340	trans-sialidase, putative,neuraminidase, putative	2311	394	311	0.170489	0.134574	-2.55225	-2.89353			15.6068	2.66078	2.10026		Tb927.1.2300	hypothetical protein, unlikely	109	80	33	0.733945	0.302752	-0.446256	-1.72379			0.736104	0.54026	0.222857		Tb927.1.710	phosphoglycerate kinase (PGKB)	2345	527	515	0.224733	0.219616	-2.15371	-2.18694	m		15.8364	3.55896	3.47792		Tb927.10.6510	chaperonin HSP60, mitochondrial precursor (HSP60)	767	440	205
Tb927.10.6400	chaperonin HSP60, mitochondrial precursor (HSP60)	22422	3855	2556	0.171929	0.113995	-2.54011	-3.13296	m		151.421	26.0338	17.2613		Tb927.11.14000	NRBD1 (NRBD1)	2482	1348	757	0.54311	0.304996	-0.880683	-1.71314			16.7616	9.10338	5.11221		Tb927.11.2410	hypothetical protein, conserved	2730	617	346	0.226007	0.12674	-2.14556	-2.98006	m		18.4364	4.16675	2.33662		Tb927.11.6590	aminopeptidase, putative,metallo-peptidase, Clan MF, Family M17	4843	2601	1296
Tb927.11.6590	aminopeptidase, putative,metallo-peptidase, Clan MF, Family M17	4399	830	596	0.188679	0.135485	-2.40599	-2.88379			29.7075	5.60519	4.02494		Tb927.5.3810	orotidine-5-phosphate decarboxylase/orotate phosphoribosyltransferase, putative,OMPDCase-OPRTase, putative	1914	1089	598	0.568966	0.312435	-0.813587	-1.67837			12.9257	7.35429	4.03844		Tb927.6.510	GPEET2 procyclin precursor,PARP A-alpha,procyclin A-alpha,procyclic form specific polypeptide A-alpha precursor	41775	9886	5412	0.236649	0.129551	-2.07918	-2.94841			282.117	66.7626	36.5486		Tb927.5.4520	hypothetical protein, conserved	212	336	57
Tb927.10.2560	mitochondrial malate dehydrogenase (mMDH)	3689	707	519	0.191651	0.140689	-2.38345	-2.82942	m		24.9127	4.77455	3.50494		Tb927.11.5280	ATPase subunit 9, putative	674	440	211	0.652819	0.313056	-0.615245	-1.67551			4.55169	2.97143	1.42494		Tb927.8.7340	trans-sialidase, putative,neuraminidase, putative	2041	501	346	0.245468	0.169525	-2.02639	-2.56043			13.7834	3.38338	2.33662		Tb927.7.1320	10 kDa heat shock protein, putative (HSP10)	3739	2459	1049
Tb927.11.6210	sterol 14-alpha-demethylase (CYP51)	1977	385	382	0.19474	0.193222	-2.36038	-2.37167	m		13.3512	2.6	2.57974		Tb927.2.4710	RNA-binding protein, putative (TRRM1)	4083	2281	1304	0.558658	0.319373	-0.839963	-1.64669		g	27.5735	15.4042	8.80623		Tb927.5.2160	hypothetical protein, conserved	859	215	138	0.250291	0.160652	-1.99832	-2.63799			5.80104	1.45195	0.931948		Tb927.6.450	EP3-2 procyclin,PARP,procyclin PARP A,procyclin B1- alpha,procyclic acidic repetitive protein A.beta,procyclic form specific polypeptide B1-alpha precursor	2257	1852	683
Tb927.11.11950	cytochrome oxidase assembly protein, putative	604	121	144	0.200331	0.238411	-2.31954	-2.06848	m		4.07896	0.817143	0.972468		Tb927.11.11520	glycosomal membrane protein (PEX11)	2520	1279	816	0.50754	0.32381	-0.978407	-1.62678	m		17.0182	8.6374	5.51065		Tb927.7.2980	hypothetical protein, conserved	6105	1531	1154	0.250778	0.189025	-1.99552	-2.40335	m	g	41.2286	10.3392	7.79325		Tb927.10.10910	heat shock protein, putative	1000	888	304
Tb927.11.8990	cation transporter, putative	3634	743	451	0.204458	0.124106	-2.29012	-3.01036			24.5413	5.01766	3.04571		Tb927.9.3170	cytochrome oxidase subunit V (COXV)	859	523	279	0.608847	0.324796	-0.715847	-1.62239	m		5.80104	3.53195	1.88416		Tb927.9.1520	hypothetical protein, conserved	2103	541	406	0.257252	0.193058	-1.95875	-2.3729			14.2021	3.65351	2.74182		Tb927.3.3330	heat shock protein 20, putative	916	562	279
Tb927.9.10100	hypothetical protein, conserved	5692	1166	965	0.204849	0.169536	-2.28737	-2.56033			38.4395	7.87429	6.51688		Tb927.9.3790	hypothetical protein, unlikely	43	29	14	0.674419	0.325581	-0.568284	-1.61891			0.29039	0.195844	0.0945455		Tb927.9.13200	hypothetical protein	990	258	165	0.260606	0.166667	-1.94006	-2.58496	m		6.68571	1.74234	1.11429		Tb927.2.2970	mitochondrial carrier protein (MCP13)	978	550	300
Tb927.5.3350	iron superoxide dismutase, putative	2648	548	518	0.206949	0.195619	-2.27266	-2.35388	m		17.8826	3.70078	3.49818		Tb927.10.8190	T-complex protein 1, theta subunit, putative,CCT-theta, putative (TCP-1-theta)	4633	2322	1519	0.501187	0.327865	-0.996579	-1.60882			31.2878	15.681	10.2582		Tb927.10.2020	hexokinase (HK2)	937	246	229	0.26254	0.244397	-1.92939	-2.0327			6.32779	1.6613	1.54649		Tb927.6.490	procyclin associated gene 3 (PAG3) protein,procyclin PARP A,procyclic acidic repetitive protein A (PAG3)	140	95	43
Tb927.6.510	GPEET2 procyclin precursor,PARP A-alpha,procyclin A-alpha,procyclic form specific polypeptide A-alpha precursor	58649	12307	8453	0.209842	0.144129	-2.25263	-2.79457			396.071	83.1122	57.0852		Tb927.2.4830	TFIIF-stimulated CTD phosphatase, putative	860	451	284	0.524419	0.330233	-0.931209	-1.59845	m		5.80779	3.04571	1.91792		Tb927.9.7890	hypothetical protein, conserved	296	79	35	0.266892	0.118243	-1.90567	-3.08017			1.99896	0.533506	0.236364		Tb927.8.1790	hypothetical protein, conserved	1016	593	313
Tb927.10.15410	glycosomal malate dehydrogenase (gMDH)	10487	2205	1831	0.21026	0.174597	-2.24975	-2.5179	m	g	70.8213	14.8909	12.3652		Tb927.9.10230	hypothetical protein, conserved	6118	3209	2029	0.524518	0.331644	-0.930936	-1.59229			41.3164	21.6712	13.7023		Tb927.11.8990	cation transporter, putative	3287	889	652	0.270459	0.198357	-1.88652	-2.33383			22.1979	6.00364	4.40312		Tb927.1.2260	calpain-like protein fragment, putative	1486	758	458
Tb927.9.7870	hypothetical protein, conserved	208	44	36	0.211538	0.173077	-2.24101	-2.53051			1.40468	0.297143	0.243117		Tb927.6.4990	ATP synthase, epsilon chain, putative	1665	849	554	0.50991	0.332733	-0.971686	-1.58756	m		11.2442	5.73351	3.7413		Tb927.11.16200	microtubule-associated protein,corset-associated protein 17 (CAP17)	1892	513	554	0.271142	0.292812	-1.88288	-1.77195	m		12.7771	3.46442	3.7413		Tb927.9.10400	hypothetical protein, conserved	3592	2666	1115
Tb927.10.12370	gamma-glutamylcysteine synthetase (GCS)	2130	455	462	0.213615	0.216901	-2.22691	-2.20489			14.3844	3.07273	3.12		Tb927.8.760	nucleolar RNA-binding protein (Nopp44/46)	10845	7228	3643	0.666482	0.335915	-0.585362	-1.57383			73.239	48.8125	24.6021		Tb927.7.6850	trans-sialidase (TbTS)	4597	1251	1017	0.272134	0.221231	-1.87761	-2.17637	m		31.0447	8.44831	6.86805		Tb927.11.12810	ribonucleoside-diphosphate reductase small chain (RNR2)	389	280	122
Tb927.10.10910	heat shock protein, putative	606	130	84	0.214521	0.138614	-2.22081	-2.85086			4.09247	0.877922	0.567273		Tb927.9.15630	BARP protein (BARP)	157	98	53	0.624204	0.33758	-0.679911	-1.5667			1.06026	0.661818	0.357922		Tb927.3.590	adenosine transporter, putative	550	154	136	0.28	0.247273	-1.8365	-2.01582	m		3.71429	1.04	0.918442		Tb927.10.12710	heat shock protein 110, putative	9532	6597	2994
Tb927.9.7920	hypothetical protein, conserved	342	74	88	0.216374	0.25731	-2.2084	-1.95842			2.30961	0.49974	0.594286		Tb927.3.2960	inosine-adenosine-guanosine-nucleosidehydrolase,IAG-nucleoside hydrolase (IAGNH)	2188	1352	755	0.617916	0.345064	-0.694518	-1.53506		g	14.7761	9.13039	5.0987		Tb927.9.7950	hypothetical protein	482	136	48	0.282158	0.0995851	-1.82543	-3.32793			3.25506	0.918442	0.324156		Tb927.1.2230	calpain-like protein fragment, putative	789	524	253
Tb11.02.5400	cystathionine beta-synthase, putative	2314	508	452	0.219533	0.195333	-2.18749	-2.35599			15.627	3.43065	3.05247		Tb927.11.1690	hypothetical protein, conserved	561	309	194	0.550802	0.345811	-0.860394	-1.53194			3.78857	2.08675	1.31013		Tb927.10.14000	aconitase (ACO)	2210	624	913	0.282353	0.413122	-1.82443	-1.27536	m		14.9247	4.21403	6.16571		Tb927.10.10560	histone H2B, putative	2361	1732	765
Tb927.8.7350	trans-sialidase, putative,neuraminidase, putative	205	46	32	0.22439	0.156098	-2.15592	-2.67948			1.38442	0.310649	0.216104		Tb927.10.1060	T-complex protein 1, delta subunit, putative (TCP-1-delta)	4415	2873	1532	0.650736	0.346999	-0.619855	-1.527			29.8156	19.4021	10.346		Tb927.8.6170	transketolase, putative (TK)	5610	1584	881	0.282353	0.157041	-1.82443	-2.67079			37.8857	10.6971	5.94961		Tb927.10.10540	histone H2B, putative	2361	1732	765
Tb927.5.2160	hypothetical protein, conserved	1207	273	176	0.226181	0.145816	-2.14445	-2.77778			8.15117	1.84364	1.18857		Tb927.10.5670	N-acetyltransferase subunit Nat1, putative (NAT1)	2262	1263	790	0.558355	0.349248	-0.840744	-1.51767			15.2758	8.52935	5.33506		Tb927.10.12260	cytosolic nonspecific dipeptidase, putative,peptidase (M20/M25/M40 family), putative	5527	1572	853	0.284422	0.154333	-1.8139	-2.69588			37.3252	10.6161	5.76052		Tb927.10.10510	histone H2B, putative	2361	1732	765
Tb927.9.5900	glutamate dehydrogenase (GDH)	5676	1291	1109	0.227449	0.195384	-2.13639	-2.35562	m		38.3314	8.71844	7.48935		Tb927.10.4880	hypothetical protein, conserved	1256	737	439	0.586783	0.349522	-0.7691	-1.51654	m		8.48208	4.97714	2.96468		Tb927.7.2640	hypothetical protein, conserved	4929	1407	1591	0.285453	0.322784	-1.80867	-1.63136	m		33.2868	9.50182	10.7444		Tb927.10.10550	histone H2B, putative	2361	1732	765
Tb927.1.2230	calpain-like protein fragment, putative	1749	399	316	0.22813	0.180675	-2.13207	-2.46853	m		11.8114	2.69455	2.13403		Tb927.10.3210	delta-1-pyrroline-5-carboxylate dehydrogenase, putative	7759	4466	2744	0.57559	0.353654	-0.796887	-1.49959	m		52.3984	30.16	18.5309		Tb927.9.15580	BARP protein (BARP)	170	49	101	0.288235	0.594118	-1.79468	-0.751179			1.14805	0.330909	0.682078		Tb927.6.1520	aquaporin 3, putative (AQP1)	1978	1552	651
Tb927.9.15560	BARP protein (BARP)	43	10	11	0.232558	0.255814	-2.10434	-1.96683			0.29039	0.0675325	0.0742857		Tb927.11.3730	leucyl-tRNA synthetase, putative (LeuRS)	3589	2040	1277	0.568403	0.355809	-0.815013	-1.49082	m		24.2374	13.7766	8.6239		Tb927.11.6680	amino acid permease/transporter, putative	1142	341	273	0.298599	0.239054	-1.74372	-2.06459			7.71221	2.30286	1.84364		Tb927.11.10060	Biotin--acetyl-CoA-carboxylase ligase, putative,biotin--protein ligase, putative	1642	944	544
Tb927.11.2650	heat shock protein 84, putative	6130	1434	1086	0.233931	0.177162	-2.09584	-2.49686	m		41.3974	9.68416	7.33403		Tb927.10.11990	RNA-binding protein	449	244	161	0.54343	0.358575	-0.879834	-1.47965			3.03221	1.64779	1.08727		Tb927.7.4170	fatty acid elongase, putative	1088	326	614	0.299632	0.564338	-1.73873	-0.825368	m		7.34753	2.20156	4.14649		Tb927.5.2560	hypothetical protein, conserved	525	379	174
Tb927.10.12260	cytosolic nonspecific dipeptidase, putative,peptidase (M20/M25/M40 family), putative	4581	1076	826	0.234883	0.18031	-2.08998	-2.47145			30.9366	7.26649	5.57818		Tb927.9.15280	hypothetical protein, unlikely	50	39	18	0.78	0.36	-0.358454	-1.47393			0.337662	0.263377	0.121558		Tb927.9.7980	hypothetical protein, conserved	347	104	108	0.299712	0.311239	-1.73835	-1.6839		g	2.34338	0.702338	0.729351		Tb927.11.5440	malic enzyme	5522	3184	1837
Tb927.7.210	proline dehydrogenase	1966	462	379	0.234995	0.192777	-2.0893	-2.37499	m		13.2769	3.12	2.55948		Tb927.9.15640	BARP protein (BARP)	210	108	76	0.514286	0.361905	-0.959358	-1.46632			1.41818	0.729351	0.513247		Tb927.9.11820	hypothetical protein, conserved	326	98	134	0.300613	0.411043	-1.73402	-1.28264			2.20156	0.661818	0.904935		Tb927.2.2140	hypothetical protein, conserved	51	28	17
Tb927.10.12780	zinc finger protein family member, putative (ZC3H37)	306	72	43	0.235294	0.140523	-2.08746	-2.83112			2.06649	0.486234	0.29039		Tb927.9.7830	hypothetical protein, conserved	1522	823	553	0.540736	0.363338	-0.887004	-1.46062	m		10.2784	5.55792	3.73455		Tb927.8.4110	flagellum-adhesion glycoprotein, putative	93	28	182	0.301075	1.95699	-1.7318	0.968636			0.628052	0.189091	1.22909		Tb927.11.3750	NADH-cytochrome b5 reductase, putative (B5R)	642	334	217
Tb927.11.11750	membrane-bound acid phosphatase, putative	1630	390	422	0.239264	0.258896	-2.06333	-1.94956			11.0078	2.63377	2.84987		Tb927.1.4100	cytochrome oxidase subunit IV (COXIV)	2245	1162	819	0.517595	0.364811	-0.950105	-1.45478	m		15.161	7.84727	5.53091		Tb927.8.7670	amino acid transporter, putative	514	159	137	0.309339	0.266537	-1.69274	-1.90759			3.47117	1.07377	0.925195		Tb927.11.13140	cytochrome oxidase subunit X (COXX)	1904	1512	644
Tb927.11.3980	mitochondrial processing peptidase alpha subunit, putative,metallo-peptidase, Clan ME, Family M16	3044	729	594	0.239488	0.195138	-2.06198	-2.35743	m		20.5569	4.92312	4.01143		Tb927.1.1480	hypothetical protein, unlikely	74	61	27	0.824324	0.364865	-0.278716	-1.45457			0.49974	0.411948	0.182338		Tb927.10.12780	zinc finger protein family member, putative (ZC3H37)	213	66	53	0.309859	0.248826	-1.69032	-2.00679			1.43844	0.445714	0.357922		Tb927.8.6010	hypothetical predicted multi-pass transmembrane protein	443	288	150
Tb927.9.7950	hypothetical protein	643	154	137	0.239502	0.213064	-2.06189	-2.23064			4.34234	1.04	0.925195		Tb927.10.1560	hypothetical protein, conserved	2424	1253	887	0.516914	0.365924	-0.952003	-1.45038			16.3699	8.46182	5.99013		Tb927.3.4080	hypothetical protein, conserved	2226	700	670	0.314465	0.300988	-1.66903	-1.73222			15.0327	4.72727	4.52468		Tb927.10.8320	cytochrome oxidase subunit IX (COXIX)	810	556	275
Tb927.8.6170	transketolase, putative (TK)	4678	1139	1086	0.24348	0.23215	-2.03812	-2.10687			31.5917	7.69195	7.33403		Tb11.0845	dynein light chain LC8, putative (DYNLL2)	3580	2128	1322	0.594413	0.369274	-0.750461	-1.43724			24.1766	14.3709	8.92779		Tb927.7.6830	trans-sialidase, putative	222	70	43	0.315315	0.193694	-1.66513	-2.36815	m		1.49922	0.472727	0.29039		Tb927.7.6660	chaperone protein DNAj, putative	414	238	142
Tb927.10.12770	hypothetical protein	135	33	19	0.244444	0.140741	-2.03242	-2.82889			0.911688	0.222857	0.128312		Tb927.11.16760	T-complex protein 1, alpha subunit, putative (TCP-1-alpha)	4747	2433	1755	0.512534	0.369707	-0.96428	-1.43555			32.0577	16.4306	11.8519		Tb927.10.4280	hypothetical protein, conserved	1794	571	339	0.318283	0.188963	-1.65162	-2.40382	m		12.1153	3.8561	2.28935		Tb927.11.2930	hypothetical protein, conserved	3090	1634	1071
Tb927.9.2320	hypothetical protein, conserved	376	92	63	0.244681	0.167553	-2.03103	-2.57731	m	g	2.53922	0.621299	0.425455		Tb927.10.8030	hypothetical protein, conserved	2776	1550	1030	0.558357	0.371037	-0.840739	-1.43036	m		18.747	10.4675	6.95584		Tb927.10.6200	hypothetical protein, conserved	511	165	146	0.322896	0.285714	-1.63086	-1.80735		g	3.45091	1.11429	0.985974		Tb927.11.2650	heat shock protein 84, putative	6071	4846	2111
Tb927.10.6510	chaperonin HSP60, mitochondrial precursor (HSP60)	1084	268	149	0.247232	0.137454	-2.01606	-2.86298			7.32052	1.80987	1.00623		Tb927.10.14820	mitochondrial carrier protein,ADP/ATP translocase 1, putative (MCP5c)	1228	730	456	0.594463	0.371336	-0.750342	-1.4292	m		8.29299	4.92987	3.07948		Tb927.9.7470	purine nucleoside transporter (TbNT10)	2763	908	634	0.328628	0.229461	-1.60547	-2.12368	m		18.6592	6.13195	4.28156		Tb927.10.6060	universal minicircle sequence binding protein (UMSBP), putative,DNA-binding protein HEXBP, putative,zinc finger protein	6272	6385	2185
Tb927.9.13200	hypothetical protein	862	215	178	0.24942	0.206497	-2.00335	-2.27581	m		5.8213	1.45195	1.20208		Tb927.10.14840	mitochondrial carrier protein (MCP5a)	1228	730	456	0.594463	0.371336	-0.750342	-1.4292			8.29299	4.92987	3.07948		Tb927.9.2320	hypothetical protein, conserved	429	143	120	0.333333	0.27972	-1.58496	-1.83794	m		2.89714	0.965714	0.81039		Tb927.11.11330	heat shock protein 70	49004	34648	17297
Tb927.11.1450	2-oxoglutarate dehydrogenase E1 component, putative	5556	1400	1208	0.25198	0.217423	-1.98862	-2.20143	m		37.521	9.45455	8.15792		Tb927.10.14830	mitochondrial carrier protein (MCP5b)	1228	730	456	0.594463	0.371336	-0.750342	-1.4292			8.29299	4.92987	3.07948		Tb927.11.7060	acidocalcisomal pyrophosphatase	409	139	141	0.339853	0.344743	-1.55702	-1.53641		g	2.76208	0.938701	0.952208		Tb927.8.1890	cytochrome c1, heme protein, mitochondrial precursor	3088	1969	1098
Tb927.11.16480	enoyl-CoA hydratase/isomerase family protein, putative	1117	283	216	0.253357	0.193375	-1.98076	-2.37053	m		7.54338	1.91117	1.4587		Tb927.6.3800	heat shock 70 kDa protein, mitochondrial precursor, putative	8678	6425	3248	0.740378	0.37428	-0.433666	-1.41781			58.6047	43.3896	21.9345		Tb927.3.4500	fumarate hydratase, class I (FHc)	897	305	330	0.340022	0.367893	-1.5563	-1.44264			6.05766	2.05974	2.22857		Tb927.11.13650	cytochrome b5, putative (CYB5)	676	481	242
Tb927.9.4310	tricarboxylate carrier, putative	319	82	71	0.257053	0.222571	-1.95986	-2.16767	m		2.15429	0.553766	0.479481		Tb927.9.5750	unspecified product (TRYP1)	7019	3945	2654	0.562046	0.378117	-0.83124	-1.4031	m		47.401	26.6416	17.9231		Tb927.11.5050	fumarate hydratase, class I (FHm)	1666	569	505	0.341537	0.303121	-1.54989	-1.72203	m		11.2509	3.8426	3.41039		Tb927.7.270	ribosome biogenesis protein, putative	1190	883	433
Tb927.6.1520	aquaporin 3, putative (AQP1)	2092	544	596	0.260038	0.284895	-1.9432	-1.8115	m		14.1278	3.67377	4.02494		Tb927.7.4520	hypothetical protein, conserved	5015	2866	1898	0.571486	0.378465	-0.807211	-1.40177			33.8675	19.3548	12.8177		Tb11.02.5400	cystathionine beta-synthase, putative	1976	676	454	0.342105	0.229757	-1.54749	-2.12182			13.3444	4.56519	3.06597		Tb927.5.1210	short-chain dehydrogenase, putative	2600	1555	947
Tb927.10.10890	heat shock protein, putative	41429	10987	6933	0.265201	0.167347	-1.91484	-2.57909			279.78	74.1979	46.8203		Tb927.4.720	hypothetical protein, conserved	1403	888	534	0.632929	0.380613	-0.659883	-1.3936	m		9.47481	5.99688	3.60623		Tb927.9.5900	glutamate dehydrogenase (GDH)	6017	2074	1463	0.34469	0.243144	-1.53663	-2.04011	m		40.6343	14.0062	9.88		Tb927.10.3210	delta-1-pyrroline-5-carboxylate dehydrogenase, putative	7066	4091	2587
Tb927.1.3390	hypothetical protein, conserved	467	124	93	0.265525	0.199143	-1.91308	-2.32812			3.15377	0.837403	0.628052		Tb927.8.7150	UDP-Gal or UDP-GlcNAc-dependent glycosyltransferase, putative	668	365	255	0.546407	0.381737	-0.871952	-1.38935			4.51117	2.46494	1.72208		Tb927.7.210	proline dehydrogenase	1605	562	401	0.350156	0.249844	-1.51393	-2.0009	m		10.839	3.79532	2.70805		Tb927.5.740	hypothetical protein, conserved	959	608	353
Tb927.8.8300	amino acid transporter, putative	403	108	76	0.26799	0.188586	-1.89975	-2.40671	m		2.72156	0.729351	0.513247		Tb927.10.5050	hypothetical protein, conserved	780	465	298	0.596154	0.382051	-0.746243	-1.38816		g	5.26753	3.14026	2.01247		Tb927.4.4940	hypothetical protein, conserved	2171	766	623	0.352833	0.286965	-1.50294	-1.80106			14.6613	5.17299	4.20727		Tb927.11.16220	hypothetical protein, conserved	380	193	140
Tb927.10.12710	heat shock protein 110, putative	9320	2502	1733	0.268455	0.185944	-1.89725	-2.42706			62.9403	16.8966	11.7034		Tb927.3.5430	hypothetical protein, conserved	584	362	225	0.619863	0.385274	-0.689979	-1.37604			3.9439	2.44468	1.51948		Tb927.11.13610	hypothetical protein, conserved	256	91	73	0.355469	0.285156	-1.49221	-1.81018	m		1.72883	0.614545	0.492987		Tb927.11.11680	2-oxoglutarate dehydrogenase E2 component, putative	6062	3403	2250
Tb927.10.7100	delta-4 fatty acid desaturase	863	236	231	0.273465	0.267671	-1.87057	-1.90147			5.82805	1.59377	1.56		Tb927.11.9040	hypothetical protein, conserved	83	63	32	0.759036	0.385542	-0.39776	-1.37504			0.560519	0.425455	0.216104		Tb927.11.7490	hypothetical protein, conserved	5068	1860	797	0.367009	0.157261	-1.44611	-2.66876		g	34.2255	12.561	5.38234		Tb927.11.15480	heat shock protein Hsp20, putative	533	346	198
Tb927.7.6850	trans-sialidase (TbTS)	5104	1402	1365	0.274687	0.267437	-1.86414	-1.90273	m		34.4686	9.46805	9.21818		Tb927.11.16130	nucleoside diphosphate kinase (NDPK)	5667	4324	2192	0.763014	0.386801	-0.390219	-1.37034	m		38.2706	29.201	14.8031		Tb927.4.3500	hypothetical protein, conserved	1941	718	702	0.369912	0.361669	-1.43474	-1.46726			13.1081	4.84883	4.74078		Tb927.8.7120	squalene synthase, putative	1277	781	476
Tb10.v4.0035	stress-inducible protein STI1-like, putative,chrX additional, unordered contigs	202	56	185	0.277228	0.915842	-1.85086	-0.12683			1.36416	0.378182	1.24935		Tb927.9.14520	hypothetical protein, unlikely,Ingi-like sequence	72	47	28	0.652778	0.388889	-0.615336	-1.36257			0.486234	0.317403	0.189091		Tb927.10.10000	hypothetical protein, conserved	4277	1584	1637	0.370353	0.382745	-1.43303	-1.38554			28.8836	10.6971	11.0551		Tb927.6.2890	single strand-specific nuclease, putative	825	439	308
Tb927.8.1790	hypothetical protein, conserved	1031	286	192	0.277401	0.186227	-1.84996	-2.42487			6.9626	1.93143	1.29662		Tb927.9.14990	hypothetical protein, conserved	622	327	243	0.525723	0.390675	-0.927624	-1.35596			4.20052	2.20831	1.64104		Tb927.9.1960	nitrilase, putative	427	159	118	0.372365	0.276347	-1.42521	-1.85545			2.88364	1.07377	0.796883		Tb927.10.14630	fibrillarin, putative	857	1091	321
Tb927.5.930	NADH-dependent fumarate reductase (FRDg)	3341	930	818	0.27836	0.244837	-1.84498	-2.03011	m	g	22.5626	6.28052	5.52416		Tb927.5.2930	hypothetical protein, conserved	2340	1320	918	0.564103	0.392308	-0.825971	-1.34994	m		15.8026	8.91429	6.19948		Tb927.8.4100	hypothetical protein, conserved	5689	2132	1548	0.374758	0.272104	-1.41597	-1.87777			38.4192	14.3979	10.454		Tb927.10.10890	heat shock protein, putative	31639	33501	11852
Tb927.3.3330	heat shock protein 20, putative	758	211	147	0.278364	0.193931	-1.84495	-2.36638	m		5.11896	1.42494	0.992727		Tb927.11.12200	hypothetical protein, conserved	395	211	155	0.534177	0.392405	-0.90461	-1.34958			2.66753	1.42494	1.04675		Tb927.7.5950	protein associated with differentiation 3, putative	1641	616	749	0.375381	0.456429	-1.41357	-1.13154			11.0821	4.16	5.05818		Tb927.11.16480	enoyl-CoA hydratase/isomerase family protein, putative	1212	816	461
Tb927.5.470	monocarboxylate transporter-like protein	3533	993	866	0.281064	0.245117	-1.83103	-2.02845			23.8592	6.70597	5.84831		Tb927.6.4140	paraflagellar rod component, putative (PFC4)	1824	1294	717	0.70943	0.393092	-0.495268	-1.34706	m		12.3179	8.7387	4.84208		Tb927.10.2360	hypothetical protein	831	318	350	0.382671	0.421179	-1.38582	-1.24749			5.61195	2.14753	2.36364		Tb927.10.14090	transporter, putative	2972	1661	1131
Tb927.8.5120	cytochrome c	2868	808	575	0.281729	0.200488	-1.82762	-2.31841	m		19.3683	5.45662	3.88312		Tb927.11.7280	DNA-direcetd RNA polymerase II, subunit 9, putative (RPB9)	309	165	122	0.533981	0.394822	-0.905141	-1.34073			2.08675	1.11429	0.823896		Tb927.4.5300	UDP-Gal or UDP-GlcNAc-dependent glycosyltransferase, putative	72	28	18	0.388889	0.25	-1.36257	-2			0.486234	0.189091	0.121558		Tb927.11.2510	hypothetical protein, conserved	2310	1550	886
Tb927.7.6830	trans-sialidase, putative	521	147	286	0.28215	0.548944	-1.82547	-0.865268	m		3.51844	0.992727	1.93143		Tb927.5.1150	RNA helicase Prp43	1193	638	472	0.534786	0.395641	-0.902966	-1.33774			8.05662	4.30857	3.18753		Tb927.10.9270	hypothetical protein, conserved	241	94	157	0.390041	0.651452	-1.3583	-0.618269			1.62753	0.634805	1.06026		Tb927.6.1860	hypothetical protein, conserved	481	348	185
Tb927.5.4020	hypothetical protein	102	29	51	0.284314	0.5	-1.81444	-1	m		0.688831	0.195844	0.344416		Tb927.9.10560	hypothetical protein, conserved	1342	731	531	0.544709	0.395678	-0.876441	-1.3376	m		9.06286	4.93662	3.58597		Tb927.11.7500	hypothetical protein, conserved	3133	1225	556	0.390999	0.177466	-1.35476	-2.49439			21.1579	8.27273	3.75481		Tb927.7.4390	threonine synthase, putative	1625	863	627
Tb927.4.3450	hypothetical protein, conserved	1189	340	232	0.285955	0.195122	-1.80614	-2.35755	m		8.02961	2.2961	1.56675		Tb927.3.3670	RNA-binding protein, putative (TRRM3)	1153	600	461	0.520382	0.399827	-0.942358	-1.32255		g	7.78649	4.05195	3.11325		Tb927.11.11740	membrane-bound acid phosphatase, putative	1578	620	443	0.392902	0.280735	-1.34776	-1.83272	m		10.6566	4.18701	2.99169		Tb927.11.1540	isovaleryl-coA dehydrogenase, putative	1069	574	413
Tb927.9.1520	hypothetical protein, conserved	1426	409	302	0.286816	0.211781	-1.8018	-2.23935			9.63013	2.76208	2.03948		Tb927.11.13650	cytochrome b5, putative (CYB5)	860	441	344	0.512791	0.4	-0.963558	-1.32193	m		5.80779	2.97818	2.32312		Tb927.7.4970	glutamine synthetase, putative	1331	530	382	0.398197	0.287002	-1.32845	-1.80087			8.98857	3.57922	2.57974		Tb927.10.6950	sterol 24-c-methyltransferase, putative	703	475	272
Tb927.5.2940	stress-induced protein sti1, putative	2430	697	421	0.286831	0.173251	-1.80173	-2.52906			16.4104	4.70701	2.84312		Tb927.1.850	hypothetical protein, unlikely	70	48	28	0.685714	0.4	-0.544321	-1.32193			0.472727	0.324156	0.189091		Tb927.11.15530	C-14 sterol reductase, putative	368	147	112	0.399457	0.304348	-1.32389	-1.71621	m		2.48519	0.992727	0.756364		Tb927.10.6910	Sterol methyltransferase, putative	2942	1528	1141
Tb927.10.14000	aconitase (ACO)	2472	714	682	0.288835	0.27589	-1.79168	-1.85784	m		16.694	4.82182	4.60571		Tb927.7.840	hypothetical protein, conserved	1730	997	695	0.576301	0.401734	-0.795107	-1.31569	m		11.6831	6.73299	4.69351		Tb927.10.4000	methylglutaconyl-CoA hydratase, mitochondrial precursor, putative	723	289	225	0.399723	0.311203	-1.32293	-1.68407	m		4.8826	1.95169	1.51948		Tb927.9.14200	hypothetical protein, conserved	464	256	180
Tb927.10.1390	hypoxanthine-guanine phosphoribosyltransferase, putative	1876	547	347	0.291578	0.184968	-1.77805	-2.43465		g	12.6691	3.69403	2.34338		Tb927.10.11270	RNA-binding protein, putative (RBP23)	355	215	143	0.605634	0.402817	-0.723482	-1.3118			2.3974	1.45195	0.965714		Tb927.7.2910	histone H2A, putative	25	10	32	0.4	1.28	-1.32193	0.356144			0.168831	0.0675325	0.216104		Tb927.11.14700	hypothetical protein, conserved	808	610	314
Tb927.11.6680	amino acid permease/transporter, putative	1098	322	283	0.29326	0.257741	-1.76975	-1.956			7.41506	2.17455	1.91117		Tb927.3.1350	hypothetical protein, conserved	1741	909	702	0.522114	0.403217	-0.937564	-1.31037			11.7574	6.1387	4.74078		Tb927.9.1590	hypothetical protein, conserved	72	29	20	0.402778	0.277778	-1.31194	-1.848	m		0.486234	0.195844	0.135065		Tb927.8.4450	RNA-binding protein, putative (RBP11)	1185	814	461
Tb07.30D13.130	hypothetical protein, conserved (pseudogene)	102	30	190	0.294118	1.86275	-1.76553	0.89743			0.688831	0.202597	1.28312		Tb927.7.270	ribosome biogenesis protein, putative	1455	892	587	0.613058	0.403436	-0.705904	-1.30959			9.82597	6.0239	3.96416		Tb927.10.12770	hypothetical protein	59	24	24	0.40678	0.40678	-1.29768	-1.29768			0.398442	0.162078	0.162078		Tb927.8.7530	3,2-trans-enoyl-CoA isomerase, mitochondrial precursor, putative	1722	1083	671
Tb927.11.17860	hypothetical protein, conserved	61	18	39	0.295082	0.639344	-1.76081	-0.645335			0.411948	0.121558	0.263377		Tb927.6.1990	hypothetical protein, conserved	555	288	224	0.518919	0.403604	-0.946419	-1.30899			3.74805	1.94494	1.51273		Tb927.8.4010	flagellum-adhesion glycoprotein (fla1)	1971	802	587	0.4069	0.297818	-1.29725	-1.7475	m		13.3106	5.4161	3.96416		Tb927.10.12430	hypothetical protein, conserved	1724	1152	674
Tb927.11.15530	C-14 sterol reductase, putative	288	85	97	0.295139	0.336806	-1.76053	-1.57001	m		1.94494	0.574026	0.655065		Tb927.7.1780	Adenine phosphoribosyltransferase, putative	1439	823	581	0.571925	0.403753	-0.806102	-1.30846			9.71792	5.55792	3.92364		Tb927.7.3030	hypothetical protein, conserved	311	128	322	0.411576	1.03537	-1.28077	0.0501461			2.10026	0.864416	2.17455		Tb927.11.5600	hypothetical protein, conserved	240	157	94
Tb927.7.4390	threonine synthase, putative	1625	480	417	0.295385	0.256615	-1.75933	-1.96232			10.974	3.24156	2.8161		Tb927.10.8980	hypothetical protein, conserved	921	523	372	0.567861	0.403909	-0.81639	-1.3079	m	g	6.21974	3.53195	2.51221		Tb927.1.2310	hypothetical protein	1278	528	431	0.413146	0.337246	-1.27528	-1.56813			8.63065	3.56571	2.91065		Tb927.10.12500	P-type H -ATPase, putative	4442	2945	1741
Tb927.7.2980	hypothetical protein, conserved	6876	2052	2021	0.298429	0.293921	-1.74454	-1.7665	m		46.4353	13.8577	13.6483		Tb927.7.3940	mitochondrial carrier protein,adenine nucleotide mitochondrial translocator, putative (MCP16)	2217	1320	900	0.595399	0.405954	-0.748071	-1.30061	m		14.9719	8.91429	6.07792		Tb927.9.15590	BARP protein (BARP)	140	58	51	0.414286	0.364286	-1.2713	-1.45686			0.945455	0.391688	0.344416		Tb927.1.1940	hypothetical protein, unlikely	93	67	37
Tb927.8.6750	translationally controlled tumor protein (TCTP), putative	4604	1374	742	0.298436	0.161164	-1.74451	-2.6334			31.0919	9.27896	5.01091		Tb927.8.5040	hypothetical protein, conserved	475	267	193	0.562105	0.406316	-0.831088	-1.29933			3.20779	1.80312	1.30338		Tb927.11.2690	succinyl-coA:3-ketoacid-coenzyme A transferase, mitochondrial precursor, putative	2092	867	879	0.414436	0.420172	-1.27078	-1.25095	m		14.1278	5.85506	5.9361		Tb927.11.13510	hypothetical protein, conserved	200	102	80
Tb927.11.13510	hypothetical protein, conserved	231	69	71	0.298701	0.307359	-1.74322	-1.702	m	g	1.56	0.465974	0.479481		Tb927.9.5890	solanesyl-diphosphate synthase, putative	1911	961	777	0.502878	0.406593	-0.991719	-1.29834	m		12.9055	6.48987	5.24727		Tb927.11.5720	hypothetical protein, conserved	466	194	220	0.416309	0.472103	-1.26427	-1.08283			3.14701	1.31013	1.48571		Tb927.7.6270	peptidase t, putative,aminotripeptidase, putative	560	319	224
Tb927.2.1310	leucine-rich repeat protein (LRRP, pseudogene), putative,leucine-rich repeat protein (LRRP), frameshift	328	98	177	0.29878	0.539634	-1.74284	-0.889946			2.21506	0.661818	1.19532		Tb10.v4.0045	prohibitin, putative,chrX additional, unordered contigs	720	535	295	0.743056	0.409722	-0.428458	-1.28728			4.86234	3.61299	1.99221		Tb927.6.3880	hypothetical protein, conserved	420	175	183	0.416667	0.435714	-1.26303	-1.19855			2.83636	1.18182	1.23584		Tb927.9.9620	RAD51/dmc1 protein, putative	888	470	356
Tb927.9.12320	cystathione gamma lyase, putative	3350	1004	884	0.299701	0.263881	-1.7384	-1.92204			22.6234	6.78026	5.96987		Tb927.8.1760	hypothetical protein	202	115	83	0.569307	0.410891	-0.812721	-1.28317			1.36416	0.776623	0.560519		Tb927.3.4090	hypothetical protein, conserved	547	229	538	0.418647	0.983547	-1.25619	-0.0239347			3.69403	1.54649	3.63325		Tb927.3.2650	cytochrome c oxidase copper chaperone, putative	249	180	100
Tb927.7.5970	protein associated with differentiation 5, putative	5923	1804	2028	0.304575	0.342394	-1.71513	-1.54627	m		39.9995	12.1829	13.6956		Tb927.11.10480	hypothetical protein, conserved	1703	892	703	0.523782	0.412801	-0.932963	-1.27648			11.5008	6.0239	4.74753		Tb927.3.5410	hypothetical protein, conserved	243	102	179	0.419753	0.736626	-1.25239	-0.440997			1.64104	0.688831	1.20883		Tb927.11.4700	prostaglandin f synthase	9026	8134	3633
Tb927.11.1540	isovaleryl-coA dehydrogenase, putative	1250	383	483	0.3064	0.3864	-1.70651	-1.37183	m		8.44156	2.58649	3.26182		Tb927.8.900	splicing factor TSR1 (TSR1)	3700	2200	1528	0.594595	0.412973	-0.750022	-1.27588			24.987	14.8571	10.319		Tb927.8.8300	amino acid transporter, putative	397	167	158	0.420655	0.397985	-1.24929	-1.32921	m		2.68104	1.12779	1.06701		Tb927.8.2540	3-ketoacyl-CoA thiolase, putative	7265	4841	2936
Tb927.8.7670	amino acid transporter, putative	491	151	133	0.307536	0.270876	-1.70117	-1.8843			3.31584	1.01974	0.898182		Tb927.5.4330	dihydrolipoamide branched chain transacylase, putative	615	318	254	0.517073	0.413008	-0.95156	-1.27576	m		4.15325	2.14753	1.71532		Tb927.1.1470	hypothetical protein, conserved	299	127	173	0.424749	0.578595	-1.23532	-0.789373			2.01922	0.857662	1.16831		Tb927.6.1640	single strand-specific nuclease, putative	918	460	373
Tb927.11.15020	iron superoxide dismutase (TbSODB)	858	264	153	0.307692	0.178322	-1.70044	-2.48745	m	g	5.79429	1.78286	1.03325		Tb927.7.920	dynein heavy chain, putative	4174	2122	1724	0.508385	0.413033	-0.976006	-1.27567			28.1881	14.3304	11.6426		Tb927.4.3940	calpain-like cysteine peptidase, putative,cysteine peptidase, Clan CA, family C2, putative (TbCALP2)	793	337	362	0.424968	0.456494	-1.23457	-1.13133			5.35532	2.27584	2.44468		Tb927.9.10520	hypothetical protein, conserved	668	421	272
Tb927.11.6640	cytochrome b5, putative (CYB5)	353	109	95	0.308782	0.269122	-1.69534	-1.89367	m		2.3839	0.736104	0.641558		Tb927.10.6220	5'-3' exoribonuclease 2, putative (XRND)	985	507	407	0.514721	0.413198	-0.958138	-1.27509			6.65195	3.4239	2.74857		Tb927.4.2240	hypothetical protein, conserved	1340	572	566	0.426866	0.422388	-1.22815	-1.24336			9.04935	3.86286	3.82234		Tb927.10.1030	serine carboxypeptidase III precursor, putative,serine peptidase, Clan SC, Family S10 (CBP1)	802	536	328
Tb927.11.7500	hypothetical protein, conserved	3523	1088	836	0.308828	0.237298	-1.69513	-2.07523			23.7917	7.34753	5.64571		Tb927.5.3050	poly(ADP-ribose) polymerase, putative	841	427	348	0.507729	0.413793	-0.97787	-1.27302		g	5.67948	2.88364	2.35013		Tb927.7.2680	zinc finger protein family member, putative (ZC3H22)	1555	670	631	0.430868	0.405788	-1.21468	-1.3012			10.5013	4.52468	4.2613		Tb927.3.3630	elongation factor ts, putative (EF-TS)	631	413	260
Tb927.10.6910	Sterol methyltransferase, putative	2742	849	972	0.309628	0.354486	-1.69139	-1.4962	m		18.5174	5.73351	6.56416		Tb927.10.8410	hypothetical protein, conserved	567	312	235	0.550265	0.414462	-0.861803	-1.27069			3.82909	2.10701	1.58701		Tb927.7.3300	hypothetical protein, conserved	1031	446	411	0.43259	0.398642	-1.20893	-1.32683			6.9626	3.01195	2.77558		Tb927.9.10560	hypothetical protein, conserved	1624	1474	670
Tb927.9.7470	purine nucleoside transporter (TbNT10)	3046	957	577	0.314183	0.189429	-1.67033	-2.40027	m		20.5704	6.46286	3.89662		Tb927.8.4740	amino acid transporter, putative	436	303	181	0.694954	0.415138	-0.52501	-1.26834			2.94442	2.04623	1.22234		Tb927.5.1060	mitochondrial processing peptidase, beta subunit, putative,metallo-peptidase, Clan ME, Family M16	2974	1294	1240	0.435104	0.416947	-1.20057	-1.26206	m		20.0842	8.7387	8.37403		Tb927.7.2700	NADH-cytochrome b5 reductase, putative (B5R)	2059	1481	855
Tb09.v4.0059	hypothetical protein,chrIX additional, unordered contigs	35	11	21	0.314286	0.6	-1.66985	-0.736966			0.236364	0.0742857	0.141818		Tb927.9.11220	hypothetical protein, conserved	631	460	262	0.729002	0.415214	-0.456006	-1.26807	m		4.2613	3.10649	1.76935		Tb927.4.3950	cytoskeleton-associated protein CAP5.5, putative,cysteine peptidase, Clan CA, family C2, putative (CAP5.5)	7630	3325	1948	0.43578	0.255308	-1.19833	-1.96969	m		51.5273	22.4545	13.1553		Tb927.2.1720	hypothetical protein, conserved	443	326	184
Tb927.10.14090	transporter, putative	2098	664	614	0.316492	0.29266	-1.65976	-1.7727	m		14.1683	4.48416	4.14649		Tb927.3.2470	pumilio RNA binding protein, putative (PUF8)	1672	963	695	0.575957	0.41567	-0.795967	-1.26649			11.2914	6.50338	4.69351		Tb927.1.3950	D-alanine aminotransferase (ALAT)	1029	449	681	0.436346	0.661808	-1.19646	-0.595516	m		6.94909	3.03221	4.59896		Tb927.1.4100	cytochrome oxidase subunit IV (COXIV)	2183	1113	908
Tb927.6.1640	single strand-specific nuclease, putative	567	181	197	0.319224	0.347443	-1.64736	-1.52515	m		3.82909	1.22234	1.33039		Tb927.11.1980	zinc finger protein family member, putative (ZC3H41)	7478	4597	3111	0.614737	0.41602	-0.70196	-1.26527			50.5008	31.0447	21.0094		Tb927.10.5190	hypothetical protein	494	216	203	0.437247	0.410931	-1.19348	-1.28303			3.3361	1.4587	1.37091		Tb927.9.15060	rRNA processing protein, putative	501	365	209
Tb927.9.10520	hypothetical protein, conserved	719	230	230	0.319889	0.319889	-1.64436	-1.64436	m		4.85558	1.55325	1.55325		Tb927.10.4240	hypothetical protein, conserved	914	583	381	0.637856	0.416849	-0.648698	-1.2624	m		6.17247	3.93714	2.57299		Tb927.5.470	monocarboxylate transporter-like protein	2597	1139	1139	0.438583	0.438583	-1.18908	-1.18908			17.5382	7.69195	7.69195		Tb927.8.4380	hypothetical protein, conserved	669	530	280
Tb927.10.15220	hypothetical protein, conserved	759	243	197	0.320158	0.259552	-1.64314	-1.9459			5.12571	1.64104	1.33039		Tb927.11.10040	hypothetical protein, conserved	170	97	71	0.570588	0.417647	-0.809478	-1.25964	m		1.14805	0.655065	0.479481		Tb927.9.15600	BARP protein (BARP)	75	33	55	0.44	0.733333	-1.18442	-0.447459			0.506494	0.222857	0.371429		Tb927.3.1350	hypothetical protein, conserved	1591	1052	667
Tb927.10.1570	ATPase subunit 9, putative	913	297	217	0.325301	0.237678	-1.62015	-2.07292			6.16571	2.00571	1.46545		Tb927.8.6890	hypothetical protein, conserved	726	397	304	0.546832	0.418733	-0.870831	-1.2559	m		4.90286	2.68104	2.05299		Tb927.11.1690	hypothetical protein, conserved	730	323	269	0.442466	0.368493	-1.17636	-1.44029			4.92987	2.1813	1.81662		Tb927.11.1800	histone H1, putative	1167	970	490
Tb927.11.15480	heat shock protein Hsp20, putative	586	191	169	0.325939	0.288396	-1.61733	-1.79388			3.9574	1.28987	1.1413		Tb927.4.2360	hypothetical protein, conserved	998	614	418	0.61523	0.418838	-0.700801	-1.25554	m		6.73974	4.14649	2.82286		Tb927.10.470	choline dehydrogenase, putative	580	257	218	0.443103	0.375862	-1.17428	-1.41172	m		3.91688	1.73558	1.47221		Tb927.11.2690	succinyl-coA:3-ketoacid-coenzyme A transferase, mitochondrial precursor, putative	2092	867	879
Tb05.5K5.200	guanine deaminase, putative,guanase, putative,guanine aminase, putative,guanine aminohydrolase, putative,BAC from homologous region on chr5	429	140	126	0.32634	0.293706	-1.61555	-1.76755			2.89714	0.945455	0.850909		Tb927.10.2890	enolase	16327	9165	6845	0.56134	0.419244	-0.833053	-1.25414	m		110.26	61.8935	46.226		Tb927.2.5500	hypothetical protein, conserved	715	319	334	0.446154	0.467133	-1.16439	-1.0981			4.82857	2.15429	2.25558		Tb927.11.2580	hypothetical protein, conserved	625	428	263
Tb927.11.10920	hypothetical protein, conserved	288	94	104	0.326389	0.361111	-1.61534	-1.46949			1.94494	0.634805	0.702338		Tb927.11.18680	dynein light chain LC8, putative (DYNLL1)	212	254	89	1.19811	0.419811	0.260764	-1.25219			1.43169	1.71532	0.601039		Tb927.10.10670	kinetoplastid-specific dual specificity phosphatase, putative	570	255	298	0.447368	0.522807	-1.16046	-0.93565			3.84935	1.72208	2.01247		Tb07.30D13.130	hypothetical protein, conserved (pseudogene)	242	272	102
Tb927.10.12000	iron-sulfur cluster assembly protein, putative	443	145	130	0.327314	0.293454	-1.61125	-1.7688	m		2.99169	0.979221	0.877922		Tb927.9.14410	RNA 3'-terminal phosphate cyclase-like protein	348	198	147	0.568966	0.422414	-0.813587	-1.24327			2.35013	1.33714	0.992727		Tb927.10.10660	hypothetical protein, unlikely	212	95	130	0.448113	0.613208	-1.15806	-0.705553			1.43169	0.641558	0.877922		Tb927.10.15900	hypothetical protein, conserved	798	559	337
Tb927.6.3050	aldehyde dehydrogenase family, putative	820	269	239	0.328049	0.291463	-1.60802	-1.77861	m	g	5.53766	1.81662	1.61403		Tb927.9.9660	hypothetical protein, conserved	2087	1092	883	0.523239	0.423095	-0.934458	-1.24095	m		14.094	7.37455	5.96312		Tb927.9.9410	inositol phosphorylceramide synthase (SLS1)	666	299	390	0.448949	0.585586	-1.15538	-0.772048			4.49766	2.01922	2.63377		Tb927.5.2320	hypothetical protein, conserved	3941	3065	1681
Tb927.2.4210	glycosomal phosphoenolpyruvate carboxykinase (PEPCK)	7842	2579	1526	0.32887	0.194593	-1.60441	-2.36147	m	g	52.959	17.4166	10.3055		Tb927.8.4810	prohibitin 1 (PHB1)	795	519	337	0.65283	0.423899	-0.61522	-1.23821	m		5.36883	3.50494	2.27584		Tb927.10.10260	EP1 procyclin (EP1)	13630	6124	3200	0.449303	0.234776	-1.15424	-2.09064			92.0468	41.3569	21.6104		Tb927.3.2150	protein phosphatase 2C, putative	400	334	171
Tb927.5.2320	hypothetical protein, conserved	4400	1455	1189	0.330682	0.270227	-1.59648	-1.88775			29.7143	9.82597	8.02961		Tb927.10.12430	hypothetical protein, conserved	1971	1000	836	0.507357	0.42415	-0.978928	-1.23735			13.3106	6.75325	5.64571		Tb927.9.14160	rieske iron-sulfur protein, mitochondrial precursor (RISP)	3484	1569	1318	0.450344	0.378301	-1.1509	-1.40239	m		23.5283	10.5958	8.90078		Tb927.8.1610	MSP-B, putative	8761	5483	3753
Tb927.11.1900	T-complex protein 1, beta subunit, putative	5497	1845	1163	0.335638	0.21157	-1.57502	-2.24079			37.1226	12.4597	7.85403		Tb927.6.2780	U3 small nuclear ribonucleoprotein (snRNP), putative	450	251	191	0.557778	0.424444	-0.842238	-1.23635			3.03896	1.69506	1.28987		Tb927.8.5120	cytochrome c	3992	1798	714	0.450401	0.178858	-1.15072	-2.48312	m		26.959	12.1423	4.82182		Tb927.10.10590	histone H2B, putative	7566	7248	3251
Tb927.5.4560	guanine deaminase, putative,guanase, putative,guanine aminase, putative,guanine aminohydrolase, putative	507	171	188	0.337278	0.370809	-1.56799	-1.43125			3.4239	1.15481	1.26961		Tb927.10.14240	N-myristoyltransferase (NMT)	1740	940	739	0.54023	0.424713	-0.888355	-1.23544			11.7506	6.34805	4.99065		Tb927.10.3300	hypothetical protein, conserved	350	158	205	0.451429	0.585714	-1.14743	-0.771731			2.36364	1.06701	1.38442		Tb927.11.14960	pumilio/PUF RNA binding protein 7, putative (PUF7)	1760	1182	757
Tb927.10.4280	hypothetical protein, conserved	2150	728	446	0.338605	0.207442	-1.56233	-2.26922	m		14.5195	4.91636	3.01195		Tb927.9.8410	chaperone protein DNAj, putative	1648	994	700	0.603155	0.424757	-0.729398	-1.23529	m		11.1294	6.71273	4.72727		Tb927.1.2300	hypothetical protein, unlikely	90	41	80	0.455556	0.888889	-1.1343	-0.169925			0.607792	0.276883	0.54026		Tb927.9.7830	hypothetical protein, conserved	1694	1224	730
Tb927.11.190	elongation factor, putative	1600	544	501	0.34	0.313125	-1.55639	-1.67519	m		10.8052	3.67377	3.38338		Tb927.8.5880	eukaryotic translation initiation factor 1A, putative	975	607	415	0.622564	0.425641	-0.683706	-1.23229			6.58442	4.09922	2.8026		Tb927.8.7660	amino acid transporter (pseudogene), putative	46	21	65	0.456522	1.41304	-1.13124	0.498806		g	0.310649	0.141818	0.438961		Tb927.10.13360	elongation factor Tu, putative	2943	2340	1276
Tb927.8.1940	endosomal integral membrane protein, putative	1447	494	419	0.341396	0.289565	-1.55048	-1.78804			9.77195	3.3361	2.82961		Tb927.10.12400	membrane transporter protein, putative	223	115	95	0.515695	0.426009	-0.95541	-1.23104			1.50597	0.776623	0.641558		Tb927.8.7150	UDP-Gal or UDP-GlcNAc-dependent glycosyltransferase, putative	751	343	446	0.456724	0.593875	-1.1306	-0.751769			5.07169	2.31636	3.01195		Tb927.9.8500	hypothetical protein	482	297	209
Tb927.4.4940	hypothetical protein, conserved	1840	630	538	0.342391	0.292391	-1.54628	-1.77403			12.426	4.25455	3.63325		Tb927.9.7700	palmitoyl acyltransferase 1, putative	474	277	202	0.584388	0.42616	-0.775001	-1.23053			3.20104	1.87065	1.36416		Tb927.2.2520	voltage-dependent anion-selective channel	2025	925	924	0.45679	0.456296	-1.1304	-1.13196			13.6753	6.24675	6.24		Tb927.5.2200	hypothetical protein, conserved	23	17	10
Tb927.3.4820	acyltransferase, putative	239	82	128	0.343096	0.535565	-1.54331	-0.900867	m	g	1.61403	0.553766	0.864416		Tb927.7.3620	tyrosyl-tRNA synthetase, putative	1664	911	711	0.547476	0.427284	-0.869132	-1.22673			11.2374	6.15221	4.80156		Tb927.8.6580	succinate dehydrogenase flavoprotein, putative	1564	716	640	0.457801	0.409207	-1.12721	-1.2891	m		10.5621	4.83532	4.32208		Tb927.10.1560	hypothetical protein, conserved	2062	1341	897
Tb927.8.6110	hypothetical protein, conserved	4684	1614	1246	0.344577	0.266012	-1.5371	-1.91044	m		31.6322	10.8997	8.41455		Tb927.10.10850	argonaute-like protein (AGO1)	1263	652	541	0.516231	0.428345	-0.953911	-1.22315			8.52935	4.40312	3.65351		Tb927.7.3190	hypothetical protein, conserved	515	237	287	0.460194	0.557282	-1.11969	-0.843522		g	3.47792	1.60052	1.93818		Tb927.7.2210	hypothetical protein, conserved	1461	1116	637
Tb927.7.4570	inosine-guanine nucleoside hydrolase (IG-NH)	1287	446	310	0.346542	0.24087	-1.5289	-2.05367			8.69143	3.01195	2.09351		Tb927.6.4370	eukaryotic translation initiation factor 3 subunit 7-like protein	2511	1337	1076	0.532457	0.428515	-0.909263	-1.22258			16.9574	9.02909	7.26649		Tb927.10.5220	hypothetical protein, conserved	645	297	334	0.460465	0.517829	-1.11884	-0.949451	m		4.35584	2.00571	2.25558		Tb927.2.6210	iron/ascorbate oxidoreductase family protein, putative	55	38	24
Tb927.2.4370	trypanothione synthetase (TRYS)	2193	765	887	0.348837	0.404469	-1.51937	-1.3059			14.8099	5.16623	5.99013		Tb927.8.6580	succinate dehydrogenase flavoprotein, putative	1703	975	731	0.572519	0.429243	-0.804604	-1.22014	m		11.5008	6.58442	4.93662		Tb927.10.2560	mitochondrial malate dehydrogenase (mMDH)	2982	1375	890	0.4611	0.298457	-1.11685	-1.7444	m		20.1382	9.28571	6.01039		Tb927.11.510	RNA-binding protein, UBP2 (UBP2)	1237	1026	541
Tb927.10.6060	universal minicircle sequence binding protein (UMSBP), putative,DNA-binding protein HEXBP, putative,zinc finger protein	5522	1928	1131	0.349149	0.204817	-1.51809	-2.28759			37.2914	13.0203	7.63792		Tb927.8.4380	hypothetical protein, conserved	1018	518	437	0.508841	0.429273	-0.974714	-1.22003	m		6.87481	3.49818	2.95117		Tb927.7.7060	hypothetical protein, conserved	205	95	120	0.463415	0.585366	-1.10962	-0.77259			1.38442	0.641558	0.81039		Tb927.5.1710	ribonucleoprotein p18, mitochondrial precursor, putative	3153	2775	1381
Tb927.3.4650	C-8 sterol isomerase, putative	810	283	306	0.349383	0.377778	-1.51712	-1.40439	m	g	5.47013	1.91117	2.06649		Tb927.6.3630	sphingosine 1-phosphate lyase, putative (SPL)	694	366	298	0.527378	0.429395	-0.923092	-1.21962	m		4.68675	2.47169	2.01247		Tb927.3.700	hypothetical protein, conserved	688	319	180	0.463663	0.261628	-1.10885	-1.93441	m	g	4.64623	2.15429	1.21558		Tb11.0400	P27 protein, putative (P27)	1571	1234	691
Tb927.10.6950	sterol 24-c-methyltransferase, putative	560	197	136	0.351786	0.242857	-1.50723	-2.04182			3.78182	1.33039	0.918442		Tb927.11.1270	hypothetical protein, conserved	1014	632	438	0.623274	0.431953	-0.682061	-1.21105	m		6.84779	4.26805	2.95792		Tb927.7.4270	hypothetical protein, conserved	570	265	187	0.464912	0.32807	-1.10497	-1.60792	m		3.84935	1.78961	1.26286		Tb927.11.6280	pyruvate phosphate dikinase (PPDK)	12833	10779	5645
Tb927.11.15550	NADH-cytochrome b5 reductase, putative (B5R)	480	169	188	0.352083	0.391667	-1.50601	-1.3523	m		3.24156	1.1413	1.26961		Tb927.11.7900	mitochondrial RNA binding protein,RBP16,RNA- binding protein of 16 kDa (RBP16)	4389	2835	1899	0.645933	0.432673	-0.630544	-1.20865	m		29.64	19.1455	12.8244		Tb927.11.10140	hypothetical protein, conserved	255	119	143	0.466667	0.560784	-1.09954	-0.834482	m	g	1.72208	0.803636	0.965714		Tb927.11.16300	hypothetical protein, conserved	473	316	209
Tb927.9.2260	hypothetical protein, conserved	890	314	323	0.352809	0.362921	-1.50304	-1.46227			6.01039	2.12052	2.1813		Tb927.9.7670	hypothetical protein, conserved	960	484	416	0.504167	0.433333	-0.988027	-1.20645			6.48312	3.26857	2.80935		Tb927.1.2280	hypothetical protein, unlikely	825	385	219	0.466667	0.265455	-1.09954	-1.91346			5.57143	2.6	1.47896		Tb927.11.500	RNA-binding protein, UBP1 (UBP1)	3022	2427	1338
Tb927.11.11330	heat shock protein 70	50988	18105	11997	0.355084	0.235291	-1.49377	-2.08748	m	g	344.335	122.268	81.0187		Tb927.3.2180	hypothetical protein, conserved	1460	1152	633	0.789041	0.433562	-0.341828	-1.20569	m		9.85974	7.77974	4.27481		Tb927.2.5980	ATP-dependent Clp protease subunit, heat shock protein 104 (HSP104), putative,atp-dependent chaperone (HSP104)	486	228	304	0.469136	0.625514	-1.09192	-0.676885			3.28208	1.53974	2.05299		Tb927.3.1410	cytochrome oxidase subunit VII (COXVII)	1940	1797	859
Tb927.9.15290	hypothetical protein, conserved	1157	413	346	0.356958	0.299049	-1.48618	-1.74154			7.81351	2.78909	2.33662		Tb927.11.15750	AMP deaminase, putative	980	526	425	0.536735	0.433673	-0.897719	-1.20532			6.61818	3.55221	2.87013		Tb927.9.4550	hypothetical protein, conserved	329	155	242	0.471125	0.735562	-1.08582	-0.443081			2.22182	1.04675	1.63429		Tb927.8.6110	hypothetical protein, conserved	4796	3934	2133
Tb927.11.10060	Biotin--acetyl-CoA-carboxylase ligase, putative,biotin--protein ligase, putative	1524	545	428	0.357612	0.28084	-1.48353	-1.83218			10.2919	3.68052	2.89039		Tb927.8.1510	ATP-dependent DEAD/H RNA helicase, putative	2252	1487	977	0.660302	0.433837	-0.598802	-1.20478			15.2083	10.0421	6.59792		Tb927.5.2430	membrane transporter protein, putative	2705	1284	1030	0.474677	0.380776	-1.07498	-1.39298		g	18.2675	8.67117	6.95584		Tb927.11.4190	hypothetical protein, conserved	1168	841	520
Tb927.11.5440	malic enzyme	5672	2032	1968	0.358251	0.346968	-1.48096	-1.52713	m		38.3044	13.7226	13.2904		Tb927.7.280	cyclophilin-type peptidyl-prolyl cis-trans isomerase, putative (PPIase)	447	313	194	0.700224	0.434004	-0.514112	-1.20422	m		3.0187	2.11377	1.31013		Tb927.1.4830	phospholipase A1 (PLA1)	223	106	118	0.475336	0.529148	-1.07298	-0.918257			1.50597	0.715844	0.796883		Tb927.4.4630	hypothetical protein, conserved	274	208	122
Tb927.7.4270	hypothetical protein, conserved	530	190	190	0.358491	0.358491	-1.47999	-1.47999	m		3.57922	1.28312	1.28312		Tb927.11.13930	U3 small nucleolar ribonucleoprotein protein IMP3, putative	414	242	180	0.584541	0.434783	-0.774624	-1.20163		g	2.79584	1.63429	1.21558		Tb927.7.5940	Protein Associated with Differentiation (TbPAD2)	5133	2442	1511	0.475745	0.29437	-1.07174	-1.7643	m		34.6644	16.4914	10.2042		Tb927.3.2880	hypothetical protein, conserved	598	455	267
Tb927.3.1690	hypothetical protein, conserved	980	353	311	0.360204	0.317347	-1.47311	-1.65587	m		6.61818	2.3839	2.10026		Tb927.8.650	cation-transporting ATPase, putative	2995	1826	1310	0.609683	0.437396	-0.713869	-1.19299	m		20.226	12.3314	8.84675		Tb927.2.4240	GTP binding protein, putative	541	258	202	0.476895	0.373383	-1.06826	-1.42127	m		3.65351	1.74234	1.36416		Tb927.3.1940	hypothetical protein, conserved	676	402	302
Tb927.7.2680	zinc finger protein family member, putative (ZC3H22)	1635	589	635	0.360245	0.388379	-1.47295	-1.36446			11.0416	3.97766	4.28831		Tb927.1.1370	rRNA biogenesis protein, putative	684	369	300	0.539474	0.438596	-0.890376	-1.18903			4.61922	2.49195	2.02597		Tb927.10.7100	delta-4 fatty acid desaturase	941	451	345	0.479277	0.366631	-1.06107	-1.4476			6.35481	3.04571	2.32987		Tb927.6.3490	zinc finger protein (ZFP1)	1612	1497	721
Tb927.7.2040	hypothetical protein, conserved	36	13	54	0.361111	1.5	-1.46949	0.584963			0.243117	0.0877922	0.364675		Tb927.8.2540	3-ketoacyl-CoA thiolase, putative	5608	2973	2464	0.530136	0.439372	-0.915567	-1.18648	m		37.8722	20.0774	16.64		Tb927.10.2350	pyruvate dehydrogenase complex E3 binding protein, putative	668	321	213	0.480539	0.318862	-1.05727	-1.64899	m		4.51117	2.16779	1.43844		Tb927.9.10100	hypothetical protein, conserved	5672	4149	2543
Tb927.7.190	thimet oligopeptidase A, putative,metallo- peptidase, Clan MA(E) Family M3, putative (OPA)	1775	641	440	0.361127	0.247887	-1.46942	-2.01224	m		11.987	4.32883	2.97143		Tb927.11.16570	ATP-dependent DEAD/H RNA helicase, putative	1271	768	559	0.604249	0.439811	-0.726786	-1.18504			8.58338	5.18649	3.77506		Tb927.8.4530	hypothetical protein, conserved	283	136	166	0.480565	0.586572	-1.0572	-0.769619			1.91117	0.918442	1.12104		Tb927.9.9290	Polyadenylate-binding protein 1 (Poly(A)-binding protein 1) (PABP 1) (PABP1)	4739	3776	2125
Tb927.8.1890	cytochrome c1, heme protein, mitochondrial precursor	3872	1401	1052	0.361829	0.271694	-1.46662	-1.87994	m		26.1486	9.4613	7.10442		Tb927.5.3090	hypothetical protein, conserved	1588	896	699	0.564232	0.440176	-0.82564	-1.18385	m		10.7242	6.05091	4.72052		Tb927.4.3520	hypothetical protein, conserved	380	183	175	0.481579	0.460526	-1.05416	-1.11864			2.56623	1.23584	1.18182		Tb927.10.14870	hypothetical protein, conserved	1255	820	564
Tb927.10.16100	FK506-binding protein (FKBP)-type peptidyl-prolyl isomerase, putative	2573	931	890	0.361834	0.3459	-1.4666	-1.53157			17.3761	6.28727	6.01039		Tb927.9.15060	rRNA processing protein, putative	602	354	265	0.58804	0.440199	-0.766014	-1.18377			4.06545	2.39065	1.78961		Tb927.5.3350	iron superoxide dismutase, putative	2192	1067	837	0.48677	0.381843	-1.03869	-1.38895	m		14.8031	7.20571	5.65247		Tb927.8.8290	amino acid transporter AATP5	938	832	422
Tb927.10.520	hypothetical protein, conserved	3493	1267	877	0.362725	0.251074	-1.46305	-1.99382	m		23.5891	8.55636	5.9226		Tb927.4.970	hypothetical protein, conserved	118	61	52	0.516949	0.440678	-0.951906	-1.1822			0.796883	0.411948	0.351169		Tb927.11.3980	mitochondrial processing peptidase alpha subunit, putative,metallo-peptidase, Clan ME, Family M16	3438	1684	829	0.48982	0.241129	-1.02968	-2.05213	m		23.2177	11.3725	5.59844		Tb927.4.4620	cytochrome oxidase subunit VIII (COXVIII)	1251	1124	563
Tb927.11.15010	serine/threonine-protein kinase, putative	475	173	212	0.364211	0.446316	-1.45716	-1.16386			3.20779	1.16831	1.43169		Tb927.7.2210	hypothetical protein, conserved	1333	698	589	0.523631	0.44186	-0.933378	-1.17834		g	9.00208	4.71377	3.97766		Tb927.9.6090	PTP1-interacting protein, 39 kDa	3344	1638	1620	0.489833	0.48445	-1.02964	-1.04558	m		22.5829	11.0618	10.9403		Tb927.11.2120	hypothetical protein, conserved	1586	1184	714
Tb927.8.5450	amino acid permease, putative (AAT6)	1507	550	528	0.364964	0.350365	-1.45418	-1.51307	m		10.1771	3.71429	3.56571		Tb927.9.11580	Gim5A protein,glycosomal membrane protein (gim5A)	3419	2698	1517	0.78912	0.443697	-0.341684	-1.17235	m		23.0894	18.2203	10.2447		Tb927.10.13430	citrate synthase, putative	277	136	237	0.490975	0.855596	-1.02628	-0.224999			1.87065	0.918442	1.60052		Tb927.3.950	hypothetical protein, conserved	768	588	347
Tb927.1.4990	hypothetical protein, unlikely	52	19	39	0.365385	0.75	-1.45251	-0.415037			0.351169	0.128312	0.263377		Tb927.11.8270	hypothetical protein, conserved	1149	665	510	0.578764	0.443864	-0.788953	-1.17181			7.75948	4.49091	3.44416		Tb927.11.15550	NADH-cytochrome b5 reductase, putative (B5R)	535	263	196	0.491589	0.366355	-1.02448	-1.44869	m		3.61299	1.7761	1.32364		Tb927.7.1700	hypothetical protein, conserved	894	515	404
Tb927.9.6620	unspecified product	696	257	184	0.369253	0.264368	-1.43732	-1.91938	m		4.70026	1.73558	1.2426		Tb927.3.4880	hypothetical protein, conserved	333	209	148	0.627628	0.444444	-0.672019	-1.16993			2.24883	1.41143	0.999481		Tb927.9.2450	electon transport protein SCO1/SCO2, putative	314	155	202	0.493631	0.643312	-1.0185	-0.636409	m		2.12052	1.04675	1.36416		Tb927.10.16100	FK506-binding protein (FKBP)-type peptidyl-prolyl isomerase, putative	2247	1913	1020
Tb927.9.8540	chloride channel protein, putative	738	273	291	0.369919	0.394309	-1.43472	-1.3426			4.9839	1.84364	1.96519		Tb927.5.950	monothiol glutaredoxin, putative	881	467	392	0.530079	0.444949	-0.915719	-1.16829			5.94961	3.15377	2.64727		Tb927.9.6620	unspecified product	591	292	228	0.494078	0.385787	-1.01719	-1.37412	m		3.99117	1.97195	1.53974		Tb927.9.11600	unspecified product (gim5B)	9297	6659	4226
Tb927.11.7490	hypothetical protein, conserved	3863	1429	951	0.36992	0.246182	-1.43472	-2.0222			26.0878	9.65039	6.42234		Tb927.10.540	ATP-dependent DEAD/H RNA helicase, putative,DEAD box RNA helicase, putative	4242	3106	1889	0.732202	0.445309	-0.449687	-1.16712			28.6473	20.9756	12.7569		Tb927.10.700	hypothetical protein, conserved	435	216	226	0.496552	0.51954	-1.00998	-0.944693			2.93766	1.4587	1.52623		Tb927.3.2750	hypothetical protein, conserved	1055	684	480
Tb927.8.7600	amino acid transporter, putative	3213	1194	1402	0.371615	0.436352	-1.42812	-1.19643			21.6982	8.06338	9.46805		Tb927.8.4820	eukaryotic translation initation factor 4 gamma, putative	3191	1818	1422	0.569727	0.445628	-0.811656	-1.16609			21.5496	12.2774	9.60312		Tb927.11.11950	cytochrome oxidase assembly protein, putative	572	285	191	0.498252	0.333916	-1.00505	-1.58244	m		3.86286	1.92468	1.28987		Tb927.8.8240	amino acid transporter, putative	406	286	185
Tb927.4.3950	cytoskeleton-associated protein CAP5.5, putative,cysteine peptidase, Clan CA, family C2, putative (CAP5.5)	7318	2739	1845	0.374283	0.252118	-1.4178	-1.98783	m		49.4203	18.4971	12.4597		Tb927.7.610	mitochondrial DNA ligase homolog, LIG k-alpha	2218	1168	989	0.526601	0.445897	-0.925219	-1.16522		g	14.9787	7.88779	6.67896		Tb927.8.8320	hypothetical protein, conserved	33	66	88	2	2.66667	1	1.41504			0.222857	0.445714	0.594286		Tb927.7.2170	hypothetical protein, conserved	2715	2016	1238
Tb927.1.710	phosphoglycerate kinase (PGKB)	2695	1009	637	0.374397	0.236364	-1.41736	-2.08092	m		18.2	6.81403	4.30182		Tb927.4.2010	acyl-CoA binding protein, putative (ACBP)	399	267	178	0.669173	0.446115	-0.579549	-1.16451			2.69455	1.80312	1.20208		Tb927.11.7010	protein kinase, putative	151	304	375	2.01325	2.48344	1.00952	1.31234			1.01974	2.05299	2.53247		Tb927.7.6110	hypothetical protein, conserved	366	184	167
Tb927.11.14960	pumilio/PUF RNA binding protein 7, putative (PUF7)	1655	620	546	0.374622	0.329909	-1.41649	-1.59986			11.1766	4.18701	3.68727		Tb927.8.5090	DNA-directed RNA polymerase I largest subunit (RPA190)	4051	2176	1808	0.537151	0.44631	-0.8966	-1.16388			27.3574	14.6951	12.2099		Tb927.3.4270	hypothetical protein, conserved	699	1408	1933	2.01431	2.76538	1.01028	1.46748		g	4.72052	9.50857	13.054		Tb927.11.12030	hypothetical protein, conserved	219	155	100
Tb927.7.7420	ATP synthase alpha chain, mitochondrial precursor,ATP synthase F1, alpha subunit	3332	1253	777	0.37605	0.233193	-1.411	-2.1004	m		22.5018	8.46182	5.24727		Tb927.9.11270	T-complex protein 1, eta subunit, putative,t- complex protein 1 (eta subunit), putative (TCP-1-eta)	4893	3483	2185	0.711833	0.446556	-0.490389	-1.16309			33.0436	23.5216	14.7558		Tb927.5.370	75 kDa invariant surface glycoprotein, putative (ISG75)	138	278	631	2.01449	4.57246	1.01042	2.19297			0.931948	1.8774	4.2613		Tb927.6.3750	heat shock 70 kDa protein, mitochondrial precursor, putative	13678	10787	6257
Tb927.10.6730	hypothetical protein, conserved	2537	959	1017	0.378006	0.400867	-1.40352	-1.3188	m		17.133	6.47636	6.86805		Tb927.8.1860	pitrilysin-like metalloprotease,metallo-peptidase, Clan ME, Family M16C	1444	766	645	0.530471	0.446676	-0.914654	-1.1627	m		9.75169	5.17299	4.35584		Tb927.10.4780	GPI inositol deacylase precursor (GPIdeAc)	267	540	884	2.02247	3.31086	1.01612	1.72721			1.80312	3.64675	5.96987		Tb927.11.13590	hypothetical protein, conserved	59	32	27
Tb927.11.1310	NADH-cytochrome b5 reductase, putative (B5R)	803	304	278	0.37858	0.346202	-1.40133	-1.53032			5.42286	2.05299	1.8774		Tb927.11.16020	RNA-binding protein, putative (DRBD10)	1110	666	496	0.6	0.446847	-0.736966	-1.16215			7.4961	4.49766	3.34961		Tb927.10.12820	hypothetical protein, conserved	1284	2605	3293	2.02882	2.56464	1.02064	1.35876			8.67117	17.5922	22.2384		Tb927.6.2170	co-chaperone GrpE, putative	1464	1289	670
Tb927.5.440	trans-sialidase, putative	3626	1376	932	0.379482	0.257033	-1.3979	-1.95998	m		24.4873	9.29247	6.29403		Tb927.11.600	hypothetical protein, conserved	884	789	397	0.892534	0.449095	-0.164021	-1.15491	m		5.96987	5.32831	2.68104		Tb927.7.7510	hypothetical protein	197	401	800	2.03553	4.06091	1.02541	2.0218			1.33039	2.70805	5.4026		Tb927.7.4570	inosine-guanine nucleoside hydrolase (IG-NH)	804	619	369
Tb11.0400	P27 protein, putative (P27)	1043	397	295	0.380633	0.282838	-1.39353	-1.82195			7.04364	2.68104	1.99221		Tb927.10.8050	TFIIF-stimulated CTD phosphatase, putative	278	159	125	0.571942	0.44964	-0.806058	-1.15316			1.8774	1.07377	0.844156		Tb927.11.7380	glycerol-3-phosphate dehydrogenase (FAD-dependent), mitochondrial	1257	2561	2951	2.03739	2.34765	1.02672	1.23122	m	g	8.48883	17.2951	19.9288		Tb927.10.2140	mitochondrial processing peptidase alpha subunit (pseudogene), putative	577	336	265
Tb927.5.3690	hypothetical protein, conserved	294	112	107	0.380952	0.363946	-1.39232	-1.45821			1.98545	0.756364	0.722597		Tb927.8.1270	hypothetical protein, conserved	1607	890	723	0.553827	0.449907	-0.852493	-1.1523			10.8525	6.01039	4.8826		Tb927.5.360	75 kDa invariant surface glycoprotein (ISG75)	1038	2115	4330	2.03757	4.17148	1.02685	2.06056			7.00987	14.2831	29.2416		Tb927.10.14540	hypothetical protein	371	340	171
Tb927.5.3330	hypothetical protein, conserved	3419	1306	1492	0.381983	0.436385	-1.38842	-1.19633			23.0894	8.81974	10.0758		Tb927.3.1600	hypothetical protein, conserved	520	263	234	0.505769	0.45	-0.983449	-1.152	m		3.51169	1.7761	1.58026		Tb927.10.15910	glycerol uptake protein, putative	110	225	453	2.04545	4.11818	1.03242	2.04201			0.742857	1.51948	3.05922		Tb927.2.4550	FtsJ cell division protein, putative	2084	1596	965
Tb927.11.14630	RNA helicase, putative,DEAD/DEAH box helicase, putative	573	219	485	0.382199	0.846422	-1.3876	-0.24055			3.86961	1.47896	3.27532		Tb927.10.9120	hypothetical protein, conserved	333	205	150	0.615616	0.45045	-0.699898	-1.15056			2.24883	1.38442	1.01299		Tb927.9.15100	hypothetical protein, conserved	303	621	1109	2.0495	3.66007	1.03528	1.87187			2.04623	4.19377	7.48935		Tb927.3.1690	hypothetical protein, conserved	822	686	381
Tb927.6.2360	adenosine kinase, putative	1090	417	396	0.382569	0.363303	-1.38621	-1.46076			7.36104	2.8161	2.67429		Tb927.10.3300	hypothetical protein, conserved	333	174	150	0.522523	0.45045	-0.936435	-1.15056			2.24883	1.17506	1.01299		Tb927.10.1050	serine carboxypeptidase III precursor, putative,serine peptidase, Clan SC, Family S10 (CBP1)	111	229	366	2.06306	3.2973	1.04479	1.72128	m		0.74961	1.54649	2.47169		Tb927.5.2580	hypothetical protein, conserved	547	380	254
Tb927.2.5350	hypothetical protein, conserved	162	62	100	0.382716	0.617284	-1.38565	-0.695994			1.09403	0.418701	0.675325		Tb927.6.2650	hypothetical protein, conserved	470	278	212	0.591489	0.451064	-0.757576	-1.1486		g	3.17403	1.8774	1.43169		Tb927.8.4890	endoplasmic reticulum oxidoreductin, putative,pol-associated gene 1	470	971	1860	2.06596	3.95745	1.04681	1.98457			3.17403	6.5574	12.561		Tb927.9.7670	hypothetical protein, conserved	1518	1156	705
Tb927.10.810	hypothetical protein, conserved	720	276	265	0.383333	0.368056	-1.38333	-1.442			4.86234	1.8639	1.78961		Tb927.8.1370	hypothetical protein, conserved	133	125	60	0.93985	0.451128	-0.0894982	-1.14839			0.898182	0.844156	0.405195		Tb927.8.3720	hypothetical protein, conserved	235	487	871	2.07234	3.70638	1.05126	1.89001			1.58701	3.28883	5.88208		Tb927.11.10480	hypothetical protein, conserved	1383	919	644
Tb927.10.9440	NADH dehydrogenase (54 NDH2)	2367	910	798	0.384453	0.337136	-1.37912	-1.5686	m		15.9849	6.14545	5.38909		Tb927.5.2570	translation initiation factor, putative (EIF3B)	2437	1580	1100	0.648338	0.451375	-0.625182	-1.1476			16.4577	10.6701	7.42857		Tb927.10.8860	hypothetical protein, conserved	109	226	441	2.07339	4.04587	1.05199	2.01645			0.736104	1.52623	2.97818		Tb927.10.16070	eukaryotic translation initiation factor 4e, putative	148	86	69
Tb927.2.690	leucine-rich repeat protein (LRRP), putative,leucine-rich repeat protein 1 (LRRP1), putative	1227	473	769	0.385493	0.626732	-1.37522	-0.67408			8.28623	3.19429	5.19325		Tb927.1.2370	beta tubulin	101753	80605	45959	0.792163	0.451672	-0.33613	-1.14665			687.163	544.345	310.372		Tb927.8.5910	hypothetical protein	66	137	269	2.07576	4.07576	1.05364	2.02707			0.445714	0.925195	1.81662		Tb927.11.1870	histone H1, putative	683	529	319
Tb927.9.5880	hypothetical protein, conserved	308	119	64	0.386364	0.207792	-1.37197	-2.26679			2.08	0.803636	0.432208		Tb927.11.10240	hslVU complex proteolytic subunit, putative,hslVU complex proteolytic subunit, threonine peptidase, Clan T(1), family T1B	1786	987	807	0.552632	0.451848	-0.85561	-1.14609	m		12.0613	6.66545	5.44987		Tb927.6.3480	RNA-binding protein, putative (DRBD5)	285	596	686	2.09123	2.40702	1.06435	1.26725			1.92468	4.02494	4.63273		Tb927.2.5970	hypothetical protein, conserved	573	342	268
Tb927.7.2700	NADH-cytochrome b5 reductase, putative (B5R)	1622	628	402	0.387176	0.247842	-1.36894	-2.01251	m		10.9538	4.24104	2.71481		Tb927.7.2360	N-acetyltransferase, putative	1051	620	475	0.589914	0.451951	-0.761423	-1.14576			7.09766	4.18701	3.20779		Tb927.10.8230	protein disulfide isomerase,bloodstream- specific protein 2 precursor	3195	6700	8417	2.09703	2.63443	1.06835	1.39749	m		21.5766	45.2468	56.8421		Tb927.7.5160	deoxyuridine triphosphatase, putative,dUTP diphosphatase	1312	998	614
Tb927.11.1560	1,2-Dihydroxy-3-keto-5-methylthiopentene dioxygenase, putative	1052	408	445	0.387833	0.423004	-1.36649	-1.24126			7.10442	2.75532	3.00519		Tb927.10.11380	hypothetical protein, conserved	607	429	275	0.706755	0.453048	-0.500719	-1.14226			4.09922	2.89714	1.85714		Tb927.11.4990	kinetoplastid-specific phospho-protein phosphatase, putative	280	588	975	2.1	3.48214	1.07039	1.79998			1.89091	3.97091	6.58442		Tb927.11.7780	hypothetical protein, conserved	1769	1672	831
Tb927.9.12730	chaperone protein DNAj, putative	1217	472	411	0.387839	0.337716	-1.36647	-1.56612	m		8.2187	3.18753	2.77558		Tb927.8.1410	hypothetical protein, conserved	1033	594	468	0.575024	0.453049	-0.798305	-1.14226			6.9761	4.01143	3.16052		Tb927.10.7140	membrane-bound acid phosphatase 2 (MBAP2)	592	1244	2841	2.10135	4.79899	1.07132	2.26273			3.99792	8.40104	19.186		Tb927.10.12370	gamma-glutamylcysteine synthetase (GCS)	2046	1516	962
Tb927.1.1270	homocysteine S-methyltransferase, putative	221	86	82	0.38914	0.371041	-1.36164	-1.43035			1.49247	0.580779	0.553766		Tb927.10.1660	hypothetical protein, conserved	196	107	89	0.545918	0.454082	-0.873243	-1.13898	m		1.32364	0.722597	0.601039		Tb927.6.460	procyclin associated gene 3 (PAG3) protein,procyclin PARP A,procyclic acidic repetitive protein A (PAG3)	315	663	528	2.10476	1.67619	1.07366	0.745186			2.12727	4.4774	3.56571		Tb927.9.8200	hypothetical protein, conserved	1883	1446	886
Tb927.10.5190	hypothetical protein	431	168	151	0.389791	0.350348	-1.35923	-1.51314			2.91065	1.13455	1.01974		Tb927.1.3170	hypothetical protein, conserved	526	317	239	0.602662	0.454373	-0.73058	-1.13805		g	3.55221	2.14078	1.61403		Tb927.10.14140	pyruvate kinase 1 (PYK1)	3114	6573	14985	2.11079	4.81214	1.07778	2.26668			21.0296	44.3891	101.197		Tb927.10.10250	EP2 procyclin (EP2)	1935	1304	911
Tb927.11.510	RNA-binding protein, UBP2 (UBP2)	1305	510	461	0.390805	0.353257	-1.35548	-1.50121			8.81299	3.44416	3.11325		Tb927.6.3840	reticulon domain protein	3400	2157	1545	0.634412	0.454412	-0.656509	-1.13793	m		22.961	14.5668	10.4338		Tb927.10.12510	P-type H -ATPase, putative	1090	2342	2534	2.14862	2.32477	1.10341	1.21709	m		7.36104	15.8161	17.1127		Tb927.7.4070	calpain-like cysteine peptidase, putative,cysteine peptidase, Clan CA, family C2, putative	2573	2219	1214
Tb927.9.15550	BARP protein (BARP)	110	43	38	0.390909	0.345455	-1.35509	-1.53343			0.742857	0.29039	0.256623		Tb927.5.4190	histone H4, putative	3688	2553	1680	0.692245	0.455531	-0.530645	-1.13438			24.906	17.241	11.3455		Tb927.5.390	75 kDa invariant surface glycoprotein, putative	185	400	863	2.16216	4.66486	1.11247	2.22184			1.24935	2.7013	5.82805		Tb927.3.3670	RNA-binding protein, putative (TRRM3)	909	636	429
Tb927.8.2210	pteridine reductase (PTR1)	1046	411	305	0.392925	0.291587	-1.34767	-1.778			7.0639	2.77558	2.05974		Tb927.5.4220	histone H4, putative	3688	2553	1680	0.692245	0.455531	-0.530645	-1.13438			24.906	17.241	11.3455		Tb927.6.560	cysteine peptidase C (CPC),CPC cysteine peptidase, Clan CA, family C1, Cathepsin B-like (TbcatB)	776	1684	2690	2.1701	3.46649	1.11776	1.79348		g	5.24052	11.3725	18.1662		Tb927.7.320	hypothetical protein, conserved (TbRBP8)	637	345	301
Tb927.9.15580	BARP protein (BARP)	310	122	108	0.393548	0.348387	-1.34539	-1.52124			2.09351	0.823896	0.729351		Tb927.10.7630	transportin2- like protein	709	391	323	0.551481	0.455571	-0.858617	-1.13425			4.78805	2.64052	2.1813		Tb927.8.8000	hypothetical protein, conserved	82	178	199	2.17073	2.42683	1.11818	1.27907			0.553766	1.20208	1.3439		Tb927.9.2260	hypothetical protein, conserved	1136	775	537
Tb927.1.370	leucine-rich repeat protein (LRRP), putative	670	264	376	0.39403	0.561194	-1.34362	-0.833428			4.52468	1.78286	2.53922		Tb927.10.6260	ATP-dependent DEAD/H RNA helicase, putative	1011	639	463	0.632047	0.457962	-0.661895	-1.1267			6.82753	4.31532	3.12675		Tb927.8.4840	kinesin, putative	298	647	908	2.17114	3.04698	1.11845	1.60738			2.01247	4.36935	6.13195		Tb927.4.4650	diphthine synthase, putative	329	260	156
Tb927.8.8290	amino acid transporter AATP5	674	266	299	0.394659	0.44362	-1.34132	-1.1726			4.55169	1.79636	2.01922		Tb927.10.12730	hypothetical protein	61	37	28	0.606557	0.459016	-0.721284	-1.12338			0.411948	0.24987	0.189091		Tb927.8.550	peptide methionine sulfoxide reductase, putative,peptide Met(O) reductase, putative,methionine-S-sulfoxide reductase, putative	285	621	532	2.17895	1.86667	1.12363	0.900464			1.92468	4.19377	3.59273		Tb927.2.2460	ubiquitin-conjugating enzyme e2, putative	755	457	358
Tb927.2.3780	translation initiation factor IF-2, putative	5030	1986	1615	0.394831	0.321074	-1.34069	-1.63902			33.9688	13.4119	10.9065		Tb927.6.1200	hypothetical protein, conserved	525	327	241	0.622857	0.459048	-0.683027	-1.12328	m		3.54545	2.20831	1.62753		Tb927.4.5310	serine/threonine-protein kinase a, putative,protein kinase, putative	431	943	1461	2.18794	3.38979	1.12957	1.7612			2.91065	6.36831	9.86649		Tb927.3.1380	ATP synthase beta chain, mitochondrial precursor,ATP synthase F1, beta subunit	12930	11349	6138
Tb927.8.8240	amino acid transporter, putative	428	169	179	0.39486	0.418224	-1.34059	-1.25765			2.89039	1.1413	1.20883		Tb927.2.3610	hypothetical protein, conserved	817	602	376	0.736842	0.46022	-0.440573	-1.1196	m		5.5174	4.06545	2.53922		Tb927.11.15870	hypothetical protein, conserved	443	971	1109	2.19187	2.50339	1.13216	1.32388	m		2.99169	6.5574	7.48935		Tb927.2.4370	trypanothione synthetase (TRYS)	1846	1155	877
Tb927.1.2310	hypothetical protein	1336	528	409	0.39521	0.306138	-1.33931	-1.70775			9.02234	3.56571	2.76208		Tb927.11.13260	hypothetical protein, conserved	825	457	380	0.553939	0.460606	-0.8522	-1.11839			5.57143	3.08623	2.56623		Tb927.10.500	hypothetical protein	26	57	40	2.19231	1.53846	1.13245	0.621488			0.175584	0.384935	0.27013		Tb927.11.14000	NRBD1 (NRBD1)	2751	2901	1308
Tb927.2.3030	ATP-dependent Clp protease subunit, heat shock protein 78 (HSP78), putative	1927	762	698	0.395433	0.362221	-1.33849	-1.46506	m		13.0135	5.14597	4.71377		Tb927.4.3370	hypothetical protein, conserved	748	416	345	0.55615	0.46123	-0.846455	-1.11644			5.05143	2.80935	2.32987		Tb927.8.7960	hypothetical protein	26	57	44	2.19231	1.69231	1.13245	0.758992			0.175584	0.384935	0.297143		Tb927.3.4760	dynamin, putative,vacuolar sortin protein 1, putative	1552	824	739
Tb927.11.9010	cation transporter, putative	207	82	68	0.396135	0.328502	-1.33593	-1.60602			1.39792	0.553766	0.459221		Tb927.11.1710	mitochondrial RNA binding protein 1,gBP21, MRP1 (GBP21)	2407	1786	1111	0.742002	0.46157	-0.430504	-1.11538	m		16.2551	12.0613	7.50286		Tb927.8.1460	hypothetical protein, conserved	98	215	1348	2.19388	13.7551	1.13348	3.78189			0.661818	1.45195	9.10338		Tb927.4.1360	hypothetical protein, conserved	1373	1062	654
Tb927.10.2020	hexokinase (HK2)	729	289	184	0.396433	0.252401	-1.33485	-1.98621		g	4.92312	1.95169	1.2426		Tb927.5.3340	hypothetical protein, conserved	530	337	245	0.635849	0.462264	-0.653244	-1.11321	m		3.57922	2.27584	1.65455		Tb927.10.10200	hypothetical protein, conserved	511	1123	1445	2.19765	2.82779	1.13596	1.49967			3.45091	7.5839	9.75844		Tb927.11.14780	phosphomannose isomerase, putative	1794	1435	856
Tb927.9.4190	fatty acyl CoA syntetase 1 (ACS1)	2174	862	948	0.396504	0.436063	-1.33459	-1.19739	m	g	14.6816	5.8213	6.40208		Tb927.11.2510	hypothetical protein, conserved	2513	1377	1162	0.547951	0.462396	-0.867882	-1.1128			16.9709	9.29922	7.84727		Tb927.1.3830	glucose-6-phosphate isomerase, glycosomal (PGI)	1328	2920	4350	2.1988	3.2756	1.13671	1.71176			8.96831	19.7195	29.3766		Tb927.6.4290	hypothetical protein, conserved (pseudogene)	375	236	179
Tb927.11.1070	glycosomal transporter (GAT3), putative	1765	700	742	0.396601	0.420397	-1.33424	-1.25018		g	11.9195	4.72727	5.01091		Tb927.10.10490	histone H2B, putative	3370	2302	1561	0.683086	0.463205	-0.549861	-1.11028			22.7584	15.546	10.5418		Tb927.10.12790	hypothetical protein	25	55	216	2.2	8.64	1.1375	3.11103			0.168831	0.371429	1.4587		Tb927.10.1660	hypothetical protein, conserved	247	202	118
Tb927.11.15370	hypothetical protein, conserved (TbKap123)	3332	1328	824	0.398559	0.247299	-1.32713	-2.01567			22.5018	8.96831	5.56468		Tb927.11.11380	hypothetical protein, conserved	1314	702	609	0.534247	0.46347	-0.904422	-1.10945	m		8.87377	4.74078	4.11273		Tb07.30D13.80	hypothetical protein, conserved (pseudogene)	23	51	51	2.21739	2.21739	1.14886	1.14886			0.155325	0.344416	0.344416		Tb927.11.13930	U3 small nucleolar ribonucleoprotein protein IMP3, putative	384	356	184
Tb927.11.16220	hypothetical protein, conserved	454	181	141	0.398678	0.310573	-1.3267	-1.687	m		3.06597	1.22234	0.952208		Tb927.8.1490	hypothetical protein, conserved	260	155	121	0.596154	0.465385	-0.746243	-1.1035	m		1.75584	1.04675	0.817143		Tb927.10.10580	histone H2B, putative	66	147	35	2.22727	0.530303	1.15528	-0.915111		g	0.445714	0.992727	0.236364		Tb927.8.2330	hypothetical protein, conserved	573	424	275
Tb927.10.12740	zinc finger protein family memeber, putative (ZC3H35)	1071	427	397	0.398693	0.370682	-1.32665	-1.43175			7.23273	2.88364	2.68104		Tb927.11.2300	eukaryotic peptide chain release factor subunit 1, putative (ERF1)	2511	1282	1169	0.510554	0.465552	-0.969866	-1.10299		g	16.9574	8.65766	7.89455		Tb927.8.2080	hypothetical protein, conserved	153	341	589	2.22876	3.84967	1.15624	1.94474			1.03325	2.30286	3.97766		Tb927.8.2280	hypothetical protein, conserved	582	579	280
Tb927.8.3400	palmitoyl acyltransferase 12, putative	342	138	156	0.403509	0.45614	-1.30933	-1.13245			2.30961	0.931948	1.05351		Tb927.9.12500	hypothetical protein, conserved	514	259	240	0.503891	0.466926	-0.988816	-1.09873	m		3.47117	1.74909	1.62078		Tb927.5.2000	hypothetical protein	335	749	1448	2.23582	4.32239	1.1608	2.11183			2.26234	5.05818	9.7787		Tb927.10.9830	hypothetical protein, conserved	1533	1387	739
Tb927.5.2560	hypothetical protein, conserved	411	166	100	0.403893	0.243309	-1.30796	-2.03914	m		2.77558	1.12104	0.675325		Tb927.5.3400	calcium-translocating P-type ATPase,calcium pump	2665	1621	1246	0.608255	0.467542	-0.717251	-1.09683	m		17.9974	10.947	8.41455		Tb927.8.5140	diacylglycerol kinase, putative	216	488	742	2.25926	3.43519	1.17585	1.78039			1.4587	3.29558	5.01091		Tb927.10.16060	hypothetical protein, conserved	450	344	217
Tb927.4.4970	myosin heavy chain kinase A, putative	708	286	280	0.403955	0.39548	-1.30773	-1.33832			4.7813	1.93143	1.89091		Tb927.7.7460	hypothetical protein, conserved	744	556	349	0.747312	0.469086	-0.420218	-1.09208			5.02442	3.75481	2.35688		Tb927.4.1640	UDP-galactose transporter, putative	218	495	641	2.27064	2.94037	1.1831	1.556			1.47221	3.34286	4.32883		Tb927.1.1370	rRNA biogenesis protein, putative	607	491	293
Tb927.1.2280	hypothetical protein, unlikely	1013	410	298	0.404738	0.294176	-1.30494	-1.76525			6.84104	2.76883	2.01247		Tb927.10.6300	hypothetical protein, conserved	407	260	191	0.638821	0.469287	-0.646517	-1.09146	m		2.74857	1.75584	1.28987		Tb09.v4.0015	hypothetical protein,chrIX additional, unordered contigs	141	321	305	2.2766	2.16312	1.18688	1.11311			0.952208	2.16779	2.05974		Tb927.4.3770	protein kinase, putative	551	439	266
Tb927.9.6100	TFIIF-stimulated CTD phosphatase, putative	2131	867	747	0.406851	0.35054	-1.29743	-1.51235	m	g	14.3912	5.85506	5.04468		Tb927.8.1600	lysyl-tRNA synthetase, putative	2884	2008	1357	0.696255	0.470527	-0.522312	-1.08765			19.4764	13.5605	9.16416		Tb927.11.9000	cation transporter, putative	453	1033	1167	2.28035	2.57616	1.18926	1.36522			3.05922	6.9761	7.88104		Tb927.3.3490	high mobility group protein, putative (TDP1)	2448	1917	1182
Tb927.6.4000	small glutamine-rich tetratricopeptide repeat protein, putative (SGT)	2052	836	1006	0.407407	0.490253	-1.29546	-1.0284	m		13.8577	5.64571	6.79377		Tb927.10.6630	ATP-dependent DEAD/H RNA helicase HEL64, putative (HEL64)	1990	1261	937	0.633668	0.470854	-0.6582	-1.08665			13.439	8.51584	6.32779		Tb927.5.610	acidic phosphatase, putative	124	283	698	2.28226	5.62903	1.19046	2.49289			0.837403	1.91117	4.71377		Tb927.10.8950	kinetoplast DNA-associated protein, putative	91	92	44
Tb927.8.7680	amino acid transporter, putative	913	372	533	0.407448	0.58379	-1.29531	-0.776479			6.16571	2.51221	3.59948		Tb927.11.2930	hypothetical protein, conserved	2293	1495	1080	0.651984	0.470999	-0.617091	-1.08621	m		15.4852	10.0961	7.29351		Tb927.11.16360	hypothetical protein, conserved	214	499	451	2.33178	2.10748	1.22143	1.07552			1.44519	3.36987	3.04571		Tb927.11.1880	histone H1, putative	297	288	144
Tb927.11.10140	hypothetical protein, conserved	358	146	147	0.407821	0.410615	-1.29399	-1.28414	m	g	2.41766	0.985974	0.992727		Tb927.7.5160	deoxyuridine triphosphatase, putative,dUTP diphosphatase	1388	749	654	0.539625	0.471182	-0.88997	-1.08565	m		9.37351	5.05818	4.41662		Tb927.10.530	hypothetical protein, conserved	98	230	497	2.34694	5.07143	1.23078	2.34239			0.661818	1.55325	3.35636		Tb927.11.7250	hypothetical protein, conserved	330	188	160
Tb927.9.780	hypothetical protein	49	20	36	0.408163	0.734694	-1.29278	-0.444785			0.330909	0.135065	0.243117		Tb927.10.10960	heat shock protein, putative	1500	1623	707	1.082	0.471333	0.1137	-1.08518			10.1299	10.9605	4.77455		Tb927.9.4500	heat shock protein, putative,HSP70-like protein	1597	3773	8110	2.36255	5.07827	1.24035	2.34434	m		10.7849	25.48	54.7688		Tb927.4.1900	hypothetical protein, conserved	829	655	402
Tb927.10.10670	kinetoplastid-specific dual specificity phosphatase, putative	477	195	214	0.408805	0.448637	-1.29052	-1.15638			3.2213	1.31688	1.44519		Tb927.4.730	hypothetical protein, conserved	367	221	173	0.60218	0.47139	-0.731734	-1.08501			2.47844	1.49247	1.16831		Tb927.10.13070	hypothetical protein, conserved	289	684	1052	2.36678	3.64014	1.24293	1.86399			1.95169	4.61922	7.10442		Tb927.5.4330	dihydrolipoamide branched chain transacylase, putative	508	269	247
Tb927.9.14160	rieske iron-sulfur protein, mitochondrial precursor (RISP)	3042	1246	939	0.409599	0.308679	-1.28772	-1.69582	m		20.5434	8.41455	6.3413		Tb927.10.8690	hypothetical protein, conserved	615	326	290	0.530081	0.471545	-0.915714	-1.08453			4.15325	2.20156	1.95844		Tb927.11.11980	microtubule-associated protein,corset-associated protein 15 (CAP15)	607	1441	1670	2.37397	2.75124	1.2473	1.46008	m		4.09922	9.73143	11.2779		Tb927.2.3030	ATP-dependent Clp protease subunit, heat shock protein 78 (HSP78), putative	1865	1521	909
Tb927.5.3820	aspartate carbamoyltransferase, putative	1485	610	532	0.410774	0.358249	-1.28358	-1.48096			10.0286	4.11948	3.59273		Tb927.1.1000	developmentally regulated phosphoprotein	428	225	202	0.525701	0.471963	-0.927686	-1.08326	m		2.89039	1.51948	1.36416		Tb927.3.3960	RNA-binding protein (DRBD6A)	195	463	646	2.37436	3.31282	1.24754	1.72806			1.31688	3.12675	4.3626		Tb927.8.4950	kinesin, putative	1825	958	890
Tb927.10.13430	citrate synthase, putative	314	129	116	0.410828	0.369427	-1.28339	-1.43664			2.12052	0.871169	0.783377		Tb927.3.2900	eukaryotic initiation factor 2a, putative	2461	1404	1164	0.5705	0.472978	-0.809702	-1.08015			16.6197	9.48156	7.86078		Tb927.7.6570	hypothetical protein, conserved	31	74	381	2.3871	12.2903	1.25526	3.61945			0.209351	0.49974	2.57299		Tb927.2.5190	hypothetical protein, conserved	250	199	122
Tb927.2.5190	hypothetical protein, conserved	270	111	104	0.411111	0.385185	-1.2824	-1.37638			1.82338	0.74961	0.702338		Tb927.7.1910	pyridoxal phosphate containing glycine decarboxylase, putative (GCVP)	1514	791	717	0.522457	0.47358	-0.936616	-1.07832	m		10.2244	5.34182	4.84208		Tb927.10.990	hypothetical protein, conserved	61	146	391	2.39344	6.40984	1.25909	2.68029			0.411948	0.985974	2.64052		Tb927.10.15350	histone H3 variant (h3vaR)	504	309	246
Tb927.1.2260	calpain-like protein fragment, putative	2193	902	655	0.411309	0.298678	-1.28171	-1.74334	m		14.8099	6.09143	4.42338		Tb927.3.930	dynein heavy chain, putative	7980	4711	3782	0.590351	0.473935	-0.760355	-1.07724	m		53.8909	31.8145	25.5408		Tb927.5.1360	nucleoside 2-deoxyribosyltransferase (NDRT)	398	958	1204	2.40704	3.02513	1.26726	1.597			2.68779	6.46961	8.13091		Tb927.7.2440	pyrroline-5-carboxylate reductase, putative (P5CR)	225	119	110
Tb927.10.13560	mevalonate-diphosphate decarboxylase	1426	587	572	0.411641	0.401122	-1.28054	-1.31789			9.63013	3.96416	3.86286		Tb927.1.2410	beta tubulin, pseudogene	13805	7432	6546	0.538356	0.474176	-0.893368	-1.07651			93.2286	50.1901	44.2068		Tb927.4.4840	amino acid transporter 7, putative (AATP7)	55	133	185	2.41818	3.36364	1.27392	1.75002			0.371429	0.898182	1.24935		Tb927.8.1680	hypothetical protein, conserved	683	642	334
Tb927.10.890	kinesin, putative	4063	1674	1986	0.412011	0.488801	-1.27925	-1.03268			27.4384	11.3049	13.4119		Tb927.9.5190	proliferative cell nuclear antigen (PCNA), putative	647	401	307	0.619784	0.474498	-0.690163	-1.07553			4.36935	2.70805	2.07325		Tb927.10.2410	MSP-C, putative (MSP-C)	305	739	1588	2.42295	5.20656	1.27677	2.38033			2.05974	4.99065	10.7242		Tb927.8.5040	hypothetical protein, conserved	494	352	242
Tb927.7.5950	protein associated with differentiation 3, putative	1444	595	559	0.41205	0.387119	-1.27911	-1.36915			9.75169	4.01818	3.77506		Tb927.11.500	RNA-binding protein, UBP1 (UBP1)	3890	2613	1846	0.671722	0.47455	-0.574063	-1.07537			26.2701	17.6462	12.4665		Tb927.11.7610	gp63-1 surface protease homologue, pseudogene,gp63-1 surface protease homologue, fragment	16	39	42	2.4375	2.625	1.2854	1.39232			0.108052	0.263377	0.283636		Tb927.11.9080	hypothetical protein, conserved	2247	1631	1102
Tb927.3.3440	hypothetical protein, conserved	446	184	158	0.412556	0.35426	-1.27734	-1.49712			3.01195	1.2426	1.06701		Tb927.8.690	peptidyl-prolyl cis-trans isomerase/rotamase, putative,PPIase, putative (PIN1)	356	238	169	0.668539	0.474719	-0.580916	-1.07485			2.40416	1.60727	1.1413		Tb927.5.1570	CCCH zinc-finger protein (ZC3H12)	898	2195	3786	2.44432	4.21604	1.28943	2.07589			6.06442	14.8234	25.5678		Tb927.1.2410	beta tubulin, pseudogene	38648	32428	18962
Tb927.9.7980	hypothetical protein, conserved	438	181	126	0.413242	0.287671	-1.27494	-1.79751			2.95792	1.22234	0.850909		Tb927.10.16070	eukaryotic translation initiation factor 4e, putative	80	66	38	0.825	0.475	-0.277534	-1.074			0.54026	0.445714	0.256623		Tb927.3.600	hypothetical protein	116	284	636	2.44828	5.48276	1.29177	2.4549			0.783377	1.91792	4.29506		Tb927.10.5670	N-acetyltransferase subunit Nat1, putative (NAT1)	1928	1634	946
Tb927.11.16200	microtubule-associated protein,corset-associated protein 17 (CAP17)	2027	838	656	0.413419	0.323631	-1.27432	-1.62758	m		13.6888	5.65922	4.43013		Tb927.7.3900	vacuolar transporter chaperone, putative	320	220	152	0.6875	0.475	-0.540568	-1.074			2.16104	1.48571	1.02649		Tb09.v4.0109	hypothetical protein,chrIX additional, unordered contigs	56	138	118	2.46429	2.10714	1.30117	1.07529			0.378182	0.931948	0.796883		Tb927.5.1150	RNA helicase Prp43	1398	1144	687
Tb927.9.8260	rhomboid-like protein,serine peptidase, Clan S- , family S54, putative	682	282	205	0.41349	0.300587	-1.27408	-1.73415	m		4.60571	1.90442	1.38442		Tb927.6.1550	leucine-rich repeat protein (LRRP), putative	698	386	333	0.553009	0.477077	-0.854626	-1.0677	m		4.71377	2.60675	2.24883		Tb927.10.13700	phosphatidic acid phosphatase alpha, putative	19	47	90	2.47368	4.73684	1.30666	2.24393			0.128312	0.317403	0.607792		Tb927.4.5110	hypothetical protein, conserved	824	656	405
Tb927.8.7530	3,2-trans-enoyl-CoA isomerase, mitochondrial precursor, putative	1866	773	781	0.414255	0.418542	-1.27141	-1.25655	m		12.6016	5.22026	5.27429		Tb10.v4.0043	branched-chain alpha-keto acid dehydrogenase e1-beta subunit precursor, putative,chrX additional, unordered contigs	176	97	84	0.551136	0.477273	-0.859519	-1.06711			1.18857	0.655065	0.567273		Tb927.2.6000	glycosylphosphatidylinositol-specific phospholipase C (GPI-PLC)	155	384	613	2.47742	3.95484	1.30884	1.98362			1.04675	2.59325	4.13974		Tb927.10.6630	ATP-dependent DEAD/H RNA helicase HEL64, putative (HEL64)	1723	1638	847
Tb927.10.3350	hypothetical protein, conserved	590	245	303	0.415254	0.513559	-1.26793	-0.961397			3.98442	1.65455	2.04623		Tb927.11.5060	hypothetical protein, conserved	1328	739	634	0.556476	0.47741	-0.845609	-1.0667	m		8.96831	4.99065	4.28156		Tb927.10.12010	hypothetical protein, conserved	94	233	248	2.47872	2.6383	1.3096	1.39961			0.634805	1.57351	1.67481		Tb927.7.610	mitochondrial DNA ligase homolog, LIG k-alpha	2532	2048	1246
Tb927.6.1860	hypothetical protein, conserved	593	247	257	0.416526	0.43339	-1.26352	-1.20626	m		4.00468	1.66805	1.73558		Tb927.10.14330	hypothetical protein, conserved	2319	1306	1108	0.563174	0.477792	-0.828348	-1.06554			15.6608	8.81974	7.4826		Tb927.3.3380	TFIIF-stimulated CTD phosphatase, putative	65	163	279	2.50769	4.29231	1.32636	2.10175			0.438961	1.10078	1.88416		Tb927.3.4290	PFR1 (PFR1)	1217	873	599
Tb927.11.710	hypothetical protein, conserved	55	23	98	0.418182	1.78182	-1.2578	0.83335			0.371429	0.155325	0.661818		Tb927.10.9830	hypothetical protein, conserved	2035	1337	975	0.657002	0.479115	-0.606029	-1.06155	m		13.7429	9.02909	6.58442		Tb927.6.930	metacaspase MCA3,cysteine peptidase, Clan CD, family C13, putative (TbMCA4)	246	618	648	2.5122	2.63415	1.32895	1.39734			1.6613	4.17351	4.3761		Tb927.7.7420	ATP synthase alpha chain, mitochondrial precursor,ATP synthase F1, alpha subunit	2714	1622	1336
Tb927.8.960	hypothetical protein, conserved	624	261	168	0.418269	0.269231	-1.2575	-1.89308			4.21403	1.7626	1.13455		Tb927.4.1930	RNA-binding protein, putative (EIF3D)	2034	1278	978	0.628319	0.480826	-0.670432	-1.05641			13.7361	8.63065	6.60468		Tb927.5.630	acidic phosphatase, putative	456	1151	2752	2.52412	6.03509	1.33578	2.59337			3.07948	7.77299	18.5849		Tb927.2.4210	glycosomal phosphoenolpyruvate carboxykinase (PEPCK)	9979	7158	4913
Tb927.9.4230	fatty acyl CoA synthetase 4 (ACS4)	711	298	312	0.419128	0.438819	-1.25454	-1.1883	m		4.80156	2.01247	2.10701		Tb927.10.8320	cytochrome oxidase subunit IX (COXIX)	1318	891	635	0.676024	0.481791	-0.564853	-1.05352	m		8.90078	6.01714	4.28831		Tb927.5.2490	hypothetical protein, conserved (pseudogene),hypothetical protein, conserved, frameshift	44	113	193	2.56818	4.38636	1.36075	2.13303			0.297143	0.763117	1.30338		Tb927.11.16020	RNA-binding protein, putative (DRBD10)	1054	874	519
Tb927.2.2970	mitochondrial carrier protein (MCP13)	1042	437	328	0.419386	0.314779	-1.25365	-1.66759	m		7.03688	2.95117	2.21506		Tb927.10.11220	procyclic form surface phosphoprotein (PSSA-2)	2338	1391	1129	0.594953	0.482891	-0.749153	-1.05023	m		15.7891	9.39377	7.62442		Tb927.5.2870	hypothetical protein	170	441	673	2.59412	3.95882	1.37524	1.98507			1.14805	2.97818	4.54494		Tb927.10.760	hypothetical protein, conserved	395	199	195
Tb927.3.2650	cytochrome c oxidase copper chaperone, putative	398	167	158	0.419598	0.396985	-1.25292	-1.33284			2.68779	1.12779	1.06701		Tb927.5.4530	fatty acid elongase, putative	468	291	226	0.621795	0.482906	-0.685489	-1.05019			3.16052	1.96519	1.52623		Tb927.7.470	hypothetical protein	73	192	423	2.63014	5.79452	1.39514	2.53469			0.492987	1.29662	2.85662		Tb927.10.6730	hypothetical protein, conserved	3070	2982	1516
Tb927.9.5060	hypothetical protein, unlikely	88	37	35	0.420455	0.397727	-1.24998	-1.33015			0.594286	0.24987	0.236364		Tb927.10.2900	importin beta-1 subunit, putative	2661	2023	1287	0.760241	0.483653	-0.395472	-1.04796			17.9704	13.6618	8.69143		Tb927.10.5250	zinc finger protein family member, putative (ZC3H32)	220	581	983	2.64091	4.46818	1.40103	2.15969			1.48571	3.92364	6.63844		Tb927.11.10920	hypothetical protein, conserved	336	173	166
Tb927.10.5400	hypothetical protein, conserved	573	241	223	0.420593	0.38918	-1.2495	-1.36149	m	g	3.86961	1.62753	1.50597		Tb927.10.8290	eukaryotic translation initiation factor 3 subunit 8, putative	246	208	119	0.845528	0.48374	-0.242075	-1.0477			1.6613	1.40468	0.803636		Tb927.7.300	UDP-Gal or UDP-GlcNAc-dependent glycosyltransferase, putative	227	602	868	2.65198	3.82379	1.40707	1.935			1.53299	4.06545	5.86182		Tb927.2.5610	hypothetical protein, conserved	459	252	227
Tb927.9.15320	hypothetical protein, conserved	190	80	63	0.421053	0.331579	-1.24793	-1.59258			1.28312	0.54026	0.425455		Tb927.11.1870	histone H1, putative	351	204	170	0.581197	0.48433	-0.782902	-1.04594			2.37039	1.37766	1.14805		Tb927.9.15870	hypothetical protein	284	756	835	2.66197	2.94014	1.4125	1.55589			1.91792	5.10545	5.63896		Tb927.10.13560	mevalonate-diphosphate decarboxylase	1393	956	690
Tb927.2.2340	hypothetical protein, conserved	216	91	123	0.421296	0.569444	-1.24709	-0.812373			1.4587	0.614545	0.830649		Tb927.10.7450	exosome complex exonuclease RRP41A,Rrp41p homologue (RRP41A)	161	118	78	0.732919	0.484472	-0.448274	-1.04551			1.08727	0.796883	0.526753		Tb927.7.180	hypothetical protein	106	283	674	2.66981	6.35849	1.41674	2.66868		g	0.715844	1.91117	4.55169		Tb927.8.5490	hypothetical protein, conserved	1385	1010	688
Tb927.7.2640	hypothetical protein, conserved	6617	2790	2059	0.421641	0.311168	-1.24591	-1.68423	m		44.6862	18.8416	13.9049		Tb927.1.540	DNA-directed RNA polymerase III, putative,RNA polymerase subunit, putative (RPC128)	773	409	375	0.529107	0.485123	-0.918368	-1.04358			5.22026	2.76208	2.53247		Tb927.8.8330	calpain, putative,cysteine peptidase, putative	337	915	1203	2.71513	3.56973	1.44102	1.83582			2.27584	6.17922	8.12416		Tb927.11.4870	hypothetical protein, conserved	468	330	233
Tb927.1.880	hypothetical protein, conserved	6076	2569	2163	0.422811	0.355991	-1.24191	-1.49009	m		41.0327	17.3491	14.6073		Tb927.3.1680	hypothetical protein, conserved	2460	1614	1194	0.656098	0.485366	-0.608018	-1.04286			16.613	10.8997	8.06338		Tb927.5.286b	adenosine transporter 1 (AT1)	139	379	850	2.72662	6.11511	1.44711	2.61238			0.938701	2.55948	5.74026		Tb927.9.4310	tricarboxylate carrier, putative	275	181	137
Tb927.3.700	hypothetical protein, conserved	321	136	80	0.423676	0.249221	-1.23897	-2.0045	m		2.16779	0.918442	0.54026		Tb927.7.5130	hypothetical protein, conserved	259	154	126	0.594595	0.486486	-0.750022	-1.03953			1.74909	1.04	0.850909		Tb927.4.4860	amino acid transporter 8, putative (AATP8)	495	1356	794	2.73939	1.60404	1.45386	0.68171			3.34286	9.1574	5.36208		Tb927.4.1960	hypothetical protein, conserved	313	201	156
Tb927.3.1380	ATP synthase beta chain, mitochondrial precursor,ATP synthase F1, beta subunit	11956	5076	3429	0.424557	0.286802	-1.23597	-1.80187	m		80.7418	34.2795	23.1569		Tb927.8.6970	3-methylcrotonyl-CoA carboxylase alpha subunit, putative	823	494	401	0.600243	0.487242	-0.736381	-1.03729			5.55792	3.3361	2.70805		Tb927.7.6600	hypothetical protein, conserved	113	310	1301	2.74336	11.5133	1.45595	3.52523			0.763117	2.09351	8.78597		Tb927.10.1720	ATP-dependent DEAD/H RNA helicase, putative	627	479	313
Tb927.7.680	chaperone protein DNAj, putative	1209	514	452	0.425145	0.373863	-1.23397	-1.41942	m		8.16468	3.47117	3.05247		Tb927.7.4070	calpain-like cysteine peptidase, putative,cysteine peptidase, Clan CA, family C2, putative	2491	1942	1214	0.779607	0.487354	-0.359182	-1.03696	m		16.8223	13.1148	8.19844		Tb927.2.2490	hypothetical protein	211	581	720	2.75355	3.41232	1.4613	1.77075			1.42494	3.92364	4.86234		Tb927.11.16570	ATP-dependent DEAD/H RNA helicase, putative	1211	879	605
Tb927.10.6180	hypothetical protein, conserved	1191	507	427	0.425693	0.358522	-1.23212	-1.47987			8.04312	3.4239	2.88364		Tb927.10.3770	predicted TPR repeat protein	1268	701	618	0.552839	0.487382	-0.855068	-1.03688	m	g	8.56312	4.73403	4.17351		Tb927.8.7110	serine/threonine-protein kinase a, putative,protein kinase, putative	28	80	140	2.85714	5	1.51457	2.32193		g	0.189091	0.54026	0.945455		Tb927.2.4670	hypothetical protein, conserved	50	99	100
Tb927.11.2360	phenylalanyl-tRNA synthetase (beta subunit), putative	1997	851	734	0.426139	0.367551	-1.2306	-1.44398	m		13.4862	5.74701	4.95688		Tb927.11.5520	triosephosphate isomerase (TIM)	5014	3854	2445	0.768648	0.487635	-0.379605	-1.03613			33.8608	26.027	16.5117		Tb927.10.1770	hypothetical protein	72	206	185	2.86111	2.56944	1.51658	1.36146			0.486234	1.39117	1.24935		Tb927.7.6150	hypothetical protein, conserved	53	76	106
Tb927.5.2530	hypothetical protein, conserved	2052	876	786	0.426901	0.383041	-1.22803	-1.38443			13.8577	5.91584	5.30805		Tb927.1.1180	hypothetical protein, unlikely	86	99	42	1.15116	0.488372	0.203092	-1.03395			0.580779	0.668571	0.283636		Tb927.11.7550	hypothetical protein, conserved	90	258	591	2.86667	6.56667	1.51937	2.71516			0.607792	1.74234	3.99117		Tb927.9.12870	hypothetical protein, conserved	23	31	46
Tb927.6.2170	co-chaperone GrpE, putative	1533	656	464	0.427919	0.302674	-1.22459	-1.72416	m		10.3527	4.43013	3.13351		Tb927.7.5550	hypothetical protein, conserved	442	242	216	0.547511	0.488688	-0.869039	-1.03302			2.98494	1.63429	1.4587		Tb08.27P2.90	hypothetical protein,BAC from homologous region on chr8	134	385	312	2.87313	2.32836	1.52263	1.21931			0.904935	2.6	2.10701		Tb927.11.7630	Gp63-1 surface protease homolog, putative	26	32	52
Tb927.6.4590	glutamyl-tRNA synthetase, putative	1915	820	591	0.428198	0.308616	-1.22365	-1.69611			12.9325	5.53766	3.99117		Tb927.8.2740	mitochondrial RNA binding protein (TbRBP38)	1950	1081	953	0.554359	0.488718	-0.851108	-1.03293	m		13.1688	7.30026	6.43584		Tb927.1.4490	acetyltransferase, putative	191	550	409	2.87958	2.14136	1.52586	1.09853			1.28987	3.71429	2.76208		Tb927.5.296b	hypothetical protein	69	97	138
Tb927.6.130	leucine-rich repeat protein (LRRP, pseudogene), putative,leucine-rich repeat protein 1 (LRRP1), frameshift	315	135	173	0.428571	0.549206	-1.22239	-0.86458			2.12727	0.911688	1.16831		Tb927.11.460	predicted WD40 repeat protein	950	561	465	0.590526	0.489474	-0.759927	-1.0307			6.41558	3.78857	3.14026		Tb927.8.5080	hypothetical protein, conserved	311	899	1642	2.89068	5.27974	1.53141	2.40047			2.10026	6.07117	11.0888		Tb927.3.3720	Golgi vesicular membrane trafficking protein, putative	36	50	72
Tb927.1.4830	phospholipase A1 (PLA1)	352	151	182	0.428977	0.517045	-1.22103	-0.951637			2.37714	1.01974	1.22909		Tb927.11.7580	hypothetical protein, conserved	1606	893	788	0.55604	0.49066	-0.84674	-1.0272			10.8457	6.03065	5.32156		Tb927.1.4650	cyclin-like F-box protein (CFB2)	194	564	725	2.90722	3.73711	1.53964	1.90192			1.31013	3.80883	4.8961		Tb927.9.14660	SLACS reverse transcriptase, putative	232	249	465
Tb927.10.7410	succinyl-CoA ligase [GDP-forming] beta-chain, putative	7917	3427	2244	0.432866	0.283441	-1.20801	-1.81888	m		53.4655	23.1434	15.1543		Tb927.7.6670	hypothetical protein, conserved	2765	1543	1357	0.558047	0.490778	-0.841541	-1.02686	m		18.6727	10.4203	9.16416		Tb927.10.7090	alternative oxidase (AOX)	422	1238	2754	2.93365	6.52607	1.5527	2.70621	m		2.84987	8.36052	18.5984		Tb927.7.2420	glycogen synthase kinase-3 alpha, putative	140	163	281
Tb927.11.6280	pyruvate phosphate dikinase (PPDK)	12750	5532	3096	0.433882	0.242824	-1.20462	-2.04202	m	g	86.1039	37.359	20.9081		Tb927.8.4720	amino acid transporter, putative	925	535	454	0.578378	0.490811	-0.789914	-1.02676			6.24675	3.61299	3.06597		Tb927.8.4360	hypothetical protein, conserved	285	846	1353	2.96842	4.74737	1.5697	2.24713			1.92468	5.71325	9.13714		Tb927.10.4500	mRNA capping methyltransferase, putative	276	433	554
Tb927.9.9410	inositol phosphorylceramide synthase (SLS1)	746	324	354	0.434316	0.474531	-1.20318	-1.07543			5.03792	2.18805	2.39065		Tb927.7.2240	hypothetical protein, conserved	3628	2655	1781	0.731808	0.490904	-0.450463	-1.02649			24.5008	17.9299	12.0275		Tb927.8.7780	hypothetical protein, conserved	108	322	1031	2.98148	9.5463	1.57603	3.25494		g	0.729351	2.17455	6.9626		Tb927.6.1100	hypothetical protein, conserved	277	335	557
Tb927.10.9200	hypothetical protein, conserved	297	129	152	0.434343	0.511785	-1.20309	-0.966392			2.00571	0.871169	1.02649		Tb927.11.12030	hypothetical protein, conserved	283	180	139	0.636042	0.491166	-0.652805	-1.02572			1.91117	1.21558	0.938701		Tb927.5.300	thymine-7-hydroxylase, putative (TLP5)	291	904	1340	3.10653	4.60481	1.6353	2.20314			1.96519	6.10494	9.04935		Tb927.11.1580	hypothetical protein, conserved	161	204	324
Tb927.2.4400	hypothetical protein, conserved	1615	703	574	0.435294	0.355418	-1.19994	-1.49241	m		10.9065	4.74753	3.87636		Tb927.5.3540	hypothetical protein, conserved	794	398	390	0.501259	0.491184	-0.996371	-1.02566			5.36208	2.68779	2.63377		Tb927.4.3640	protein phosphatase 1, putative	212	661	1068	3.11792	5.03774	1.64059	2.33278			1.43169	4.4639	7.21247		Tb927.6.3550	phospholipid-translocating P-type ATPase (flippase), putative	467	735	940
Tb927.9.5990	hypothetical protein, unlikely	149	65	83	0.436242	0.557047	-1.1968	-0.844129			1.00623	0.438961	0.560519		Tb927.10.14680	ribosome biogenesis protein, putative	344	234	169	0.680233	0.491279	-0.5559	-1.02539			2.32312	1.58026	1.1413		Tb927.4.4020	amino acid transporter, putative	368	1150	1998	3.125	5.42935	1.64386	2.44078			2.48519	7.76623	13.493		Tb927.8.3740	hypothetical protein, conserved	77	132	155
Tb927.2.5160	chaperone protein DNAj, putative	3585	1566	953	0.43682	0.26583	-1.19489	-1.91142			24.2104	10.5756	6.43584		Tb927.11.6790	predicted WD40 repeat protein	2129	1333	1046	0.626116	0.49131	-0.675499	-1.02529			14.3777	9.00208	7.0639		Tb927.8.5870	hypothetical protein, conserved	90	283	514	3.14444	5.71111	1.65281	2.51377			0.607792	1.91117	3.47117		Tb927.3.5210	hypothetical protein, conserved	66	103	133
Tb927.10.10000	hypothetical protein, conserved	2930	1282	1854	0.437543	0.632765	-1.1925	-0.660259		g	19.787	8.65766	12.5205		Tb927.9.9160	hypothetical protein, conserved	470	275	231	0.585106	0.491489	-0.773229	-1.02477			3.17403	1.85714	1.56		Tb08.27P2.70	hypothetical protein,BAC from homologous region on chr8	76	240	192	3.15789	2.52632	1.65896	1.33703			0.513247	1.62078	1.29662		Tb927.11.11710	hypothetical protein, conserved	255	352	514
Tb927.3.940	hypothetical protein, conserved	625	274	249	0.4384	0.3984	-1.18968	-1.32771	m		4.22078	1.85039	1.68156		Tb927.5.510	hypothetical protein, conserved	1009	634	496	0.628345	0.491576	-0.670371	-1.02451	m		6.81403	4.28156	3.34961		Tb927.4.3630	protein phosphatase 1, putative	392	1245	1712	3.17602	4.36735	1.66722	2.12676			2.64727	8.40779	11.5616		Tb927.7.1130	trypanothione/tryparedoxin dependent peroxidase 2,glutathione peroxidase-like 2 (TDPX2)	453	792	918
Tb927.7.3500	glutathione-S-transferase/glutaredoxin, putative	812	356	340	0.438424	0.418719	-1.1896	-1.25594	m		5.48364	2.40416	2.2961		Tb927.7.5990	protein associated with differentiation 7, putative	120	65	59	0.541667	0.491667	-0.884523	-1.02425			0.81039	0.438961	0.398442		Tb927.9.10650	hypothetical protein	38	121	283	3.18421	7.44737	1.67094	2.89673			0.256623	0.817143	1.91117		Tb927.9.11810	membrane transporter protein, putative	292	402	592
Tb927.9.6090	PTP1-interacting protein, 39 kDa	3642	1597	1626	0.438495	0.446458	-1.18937	-1.1634	m	g	24.5953	10.7849	10.9808		Tb927.7.2710	NADH-cytochrome b5 reductase, putative	382	300	188	0.78534	0.492147	-0.34861	-1.02284	m		2.57974	2.02597	1.26961		Tb927.2.6150	adenosine transporter 2 (TbNT2/927)	25	80	283	3.2	11.32	1.67807	3.5008			0.168831	0.54026	1.91117		Tb927.3.4280	mismatch repair protein MSH5, putative	283	258	574
Tb927.9.14550	unspecified product	1066	468	377	0.439024	0.353659	-1.18763	-1.49957			7.19896	3.16052	2.54597		Tb927.10.8020	prolyl oligopeptidase, putative,serine peptidase clan SC, family S9A, putative (POP)	3308	2234	1630	0.675333	0.492745	-0.56633	-1.02109	m		22.3397	15.0868	11.0078		Tb927.10.2400	hypothetical protein	46	148	351	3.21739	7.63043	1.68589	2.93177			0.310649	0.999481	2.37039		Tb927.11.10980	hypothetical protein, conserved	94	113	191
Tb927.10.12500	P-type H -ATPase, putative	5314	2347	2156	0.441664	0.405721	-1.17898	-1.30144	m		35.8868	15.8499	14.56		Tb927.6.4440	hypothetical protein, conserved	4493	2852	2216	0.634765	0.493212	-0.655705	-1.01972			30.3423	19.2603	14.9652		Tb927.9.12980	hypothetical protein, conserved	443	1435	2086	3.23928	4.7088	1.69567	2.23536			2.99169	9.69091	14.0873		Tb927.4.3960	hypothetical protein, conserved	91	117	185
Tb927.6.2740	pyridoxal kinase (pdxK)	1807	800	589	0.442723	0.325955	-1.17552	-1.61726			12.2031	5.4026	3.97766		Tb927.11.3070	hypothetical protein, conserved	1285	763	634	0.593774	0.493385	-0.752013	-1.01921			8.67792	5.15273	4.28156		Tb927.5.4010	hypothetical protein	104	337	464	3.24038	4.46154	1.69617	2.15754			0.702338	2.27584	3.13351		Tb927.7.3220	hypothetical protein, conserved	139	254	283
Tb927.11.15080	hypothetical protein, conserved	700	311	304	0.444286	0.434286	-1.17044	-1.20328		g	4.72727	2.10026	2.05299		Tb927.11.1200	hypothetical protein, conserved	387	233	191	0.602067	0.49354	-0.732004	-1.01876			2.61351	1.57351	1.28987		Tb927.2.4590	branched-chain amino acid aminotransferase, putative	539	1749	1579	3.2449	2.9295	1.69817	1.55065	m	g	3.64	11.8114	10.6634		Tb927.10.1750	hypothetical protein, conserved	191	294	389
Tb927.4.3500	hypothetical protein, conserved	1409	626	744	0.444287	0.528034	-1.17044	-0.921297			9.51532	4.22753	5.02442		Tb927.11.14760	hypothetical protein, conserved	441	224	218	0.507937	0.494331	-0.97728	-1.01645		g	2.97818	1.51273	1.47221		Tb927.3.4830	hypothetical protein	141	462	1086	3.2766	7.70213	1.7122	2.94526			0.952208	3.12	7.33403		Tb927.9.13680	ADP-ribosylation factor, putative	866	1560	1764
Tb927.11.7780	hypothetical protein, conserved	2124	944	580	0.444444	0.27307	-1.16993	-1.87266	m		14.3439	6.37506	3.91688		Tb927.6.1080	glyoxalase II (glxII)	465	348	230	0.748387	0.494624	-0.418143	-1.0156			3.14026	2.35013	1.55325		Tb927.11.1230	hypothetical protein, conserved	89	292	436	3.2809	4.89888	1.71409	2.29245			0.601039	1.97195	2.94442		Tb927.5.3150	protein kinase , putative	1547	1986	3165
Tb927.2.5060	GTP binding protein, putative	1536	683	580	0.444661	0.377604	-1.16922	-1.40505			10.373	4.61247	3.91688		Tb927.4.4910	3,2-trans-enoyl-CoA isomerase, mitochondrial precursor, putative	2105	1307	1042	0.620903	0.495012	-0.687561	-1.01446	m	g	14.2156	8.82649	7.03688		Tb927.10.12100	RNA-binding protein, putative (RBP7B)	28	92	162	3.28571	5.78571	1.71621	2.5325			0.189091	0.621299	1.09403		Tb927.3.3270	ATP-dependent phosphofructokinase (TbPFK)	8154	10187	16785
Tb927.11.16510	hypothetical protein, conserved	1759	783	550	0.445139	0.312678	-1.16767	-1.67725	m		11.879	5.28779	3.71429		Tb927.11.9640	glycyl-tRNA synthetase, putative	1880	1276	931	0.678723	0.495213	-0.559104	-1.01388			12.6961	8.61714	6.28727		Tb927.2.3880	heterogeneous nuclear ribonucleoprotein H/F, putative (HNRNPH)	248	818	910	3.29839	3.66935	1.72176	1.87553		g	1.67481	5.52416	6.14545		Tb927.3.3730	ABC transporter, putative	654	734	1349
Tb927.3.4500	fumarate hydratase, class I (FHc)	1015	452	321	0.44532	0.316256	-1.16709	-1.66083			6.85455	3.05247	2.16779		Tb927.3.3890	hypothetical protein, conserved	230	122	114	0.530435	0.495652	-0.914753	-1.0126	m		1.55325	0.823896	0.76987		Tb927.5.3660	hypothetical protein, conserved	112	372	535	3.32143	4.77679	1.7318	2.25604			0.756364	2.51221	3.61299		Tb927.10.5810	hypothetical protein, conserved	1386	2251	2859
Tb927.9.9290	Polyadenylate-binding protein 1 (Poly(A)-binding protein 1) (PABP 1) (PABP1)	5859	2620	2114	0.447175	0.360812	-1.16109	-1.47068			39.5673	17.6935	14.2764		Tb927.9.5090	hypothetical protein, unlikely	639	369	317	0.577465	0.496088	-0.792195	-1.01133			4.31532	2.49195	2.14078		Tb927.10.10240	procyclin-associated gene 1 (PAG1) protein (PAG1)	882	2951	2386	3.3458	2.70522	1.74235	1.43574			5.95636	19.9288	16.1132		Tb927.7.6690	hypothetical protein	484	741	1000
Tb927.11.5500	mitochondrial RNA binding protein 1,mitochondrial edited mRNA stability factor 1,Mitochondrial poly(A) polymerase 1	994	445	408	0.447686	0.410463	-1.15944	-1.28468	m		6.71273	3.00519	2.75532		Tb927.10.170	pseudouridine synthase, Cbf5p	1731	1229	860	0.709994	0.496823	-0.494121	-1.0092			11.6899	8.29974	5.80779		Tb927.5.310	hypothetical protein	267	927	1576	3.47191	5.90262	1.79573	2.56136			1.80312	6.26026	10.6431		Tb927.8.7580	hypothetical protein, conserved	1537	2193	3193
Tb927.6.4540	3-hydroxy-3-methylglutaryl-CoA reductase, putative	1610	722	610	0.448447	0.378882	-1.15699	-1.40018	m		10.8727	4.87584	4.11948		Tb927.10.14540	hypothetical protein	809	491	402	0.606922	0.49691	-0.720417	-1.00894			5.46338	3.31584	2.71481		Tb927.8.7970	hypothetical protein	146	507	656	3.4726	4.49315	1.79602	2.16773			0.985974	3.4239	4.43013		Tb927.5.170	hypothetical protein, conserved	24	30	50
Tb927.7.4970	glutamine synthetase, putative	1562	701	571	0.448784	0.365557	-1.15591	-1.45183			10.5486	4.73403	3.8561		Tb927.7.4290	hypothetical protein, conserved	1353	850	674	0.628234	0.498152	-0.670627	-1.00534			9.13714	5.74026	4.55169		Tb927.10.9450	hypothetical protein	36	126	156	3.5	4.33333	1.80735	2.11548			0.243117	0.850909	1.05351		Tb927.5.293b	hypothetical protein	35	54	73
Tb927.5.740	hypothetical protein, conserved	816	367	280	0.449755	0.343137	-1.15279	-1.54314	m		5.51065	2.47844	1.89091		Tb927.10.16060	hypothetical protein, conserved	371	190	185	0.512129	0.498652	-0.96542	-1.00389			2.50545	1.28312	1.24935		Tb927.9.8720	fructose-1,6-bisphosphatase (FBPase)	481	1687	1783	3.50728	3.70686	1.81035	1.8902			3.24831	11.3927	12.041		Tb927.6.2860	hypothetical protein, conserved	389	704	812
Tb927.8.1420	acyl-CoA dehydrogenase, mitochondrial precursor, putative	637	287	237	0.450549	0.372057	-1.15024	-1.42641	m		4.30182	1.93818	1.60052		Tb927.10.3570	KREX2 (KREX2)	905	557	452	0.61547	0.499448	-0.70024	-1.0016	m		6.11169	3.76156	3.05247		Tb927.5.300b	unspecified product	60	217	274	3.61667	4.56667	1.85466	2.19114			0.405195	1.46545	1.85039		Tb927.4.170	hypothetical protein	157	267	328
Tb927.8.4450	RNA-binding protein, putative (RBP11)	1353	610	467	0.45085	0.345159	-1.14928	-1.53467			9.13714	4.11948	3.15377		Tb927.5.2520	hypothetical protein, conserved	936	540	468	0.576923	0.5	-0.793549	-1			6.32104	3.64675	3.16052		Tb927.11.8330	hypothetical protein, conserved	50	181	338	3.62	6.76	1.85599	2.75702			0.337662	1.22234	2.2826		Tb927.9.11100	protein kinase A catalytic subunit isoform 1,protein kinase A catalytic subunit (PKAC1)	499	918	1046
Tb927.5.2510	hypothetical protein, conserved	1661	750	717	0.451535	0.431668	-1.14709	-1.21201			11.2171	5.06494	4.84208		Tb927.10.3270	hypothetical protein, conserved	86	66	43	0.767442	0.5	-0.381871	-1	m		0.580779	0.445714	0.29039		Tb927.8.4060	flagellum-adhesion glycoprotein, putative	367	1329	2262	3.62125	6.16349	1.85649	2.62375			2.47844	8.97506	15.2758		Tb927.8.7840	dynein heavy chain, cytosolic, putative	66	65	139
Tb927.4.2310	asparaginyl-tRNA synthetase, putative	3224	1456	1056	0.451613	0.327543	-1.14684	-1.61024			21.7725	9.83273	7.13143		Tb927.1.2210	hypothetical protein, conserved	884	595	442	0.673077	0.5	-0.571157	-1			5.96987	4.01818	2.98494		Tb927.6.3000	fatty acid desaturase, putative,sphingolipid delta 4 desaturase, putative	465	1689	1983	3.63226	4.26452	1.86087	2.09238			3.14026	11.4062	13.3917		Tb927.6.380	hypothetical protein, conserved	35	61	74
Tb927.11.12810	ribonucleoside-diphosphate reductase small chain (RNR2)	1516	686	708	0.452507	0.467018	-1.14399	-1.09845			10.2379	4.63273	4.7813		Tb927.2.1720	hypothetical protein, conserved	412	238	206	0.57767	0.5	-0.791683	-1			2.78234	1.60727	1.39117		Tb927.2.3300	65 kDa invariant surface glycoprotein	22	81	50	3.68182	2.27273	1.88042	1.18442			0.148571	0.547013	0.337662		Tb927.9.2810	hypothetical protein, unlikely	348	372	736
Tb927.8.6410	short-chain dehydrogenase, putative	996	451	379	0.452811	0.380522	-1.14302	-1.39395	m		6.72623	3.04571	2.55948		Tb927.2.2540	hypothetical protein, conserved	138	107	69	0.775362	0.5	-0.367057	-1			0.931948	0.722597	0.465974		Tb927.5.620	hypothetical protein	276	1034	1822	3.74638	6.60145	1.9055	2.72278			1.8639	6.98286	12.3044		Tb927.1.400	hypothetical protein, conserved	1169	1333	2479
Tb927.11.11680	2-oxoglutarate dehydrogenase E2 component, putative	4847	2197	1667	0.45327	0.343924	-1.14156	-1.53984	m		32.733	14.8369	11.2577		Tb927.10.1640	hypothetical protein	43	59	86	1.37209	2	0.456378	1			0.29039	0.398442	0.580779		Tb927.8.6760	IgE-dependent histamine-releasing factor, putative	220	834	2515	3.79091	11.4318	1.92254	3.51498			1.48571	5.63221	16.9844		Tb927.8.7750	hypothetical protein, conserved	394	565	837
Tb927.3.2750	hypothetical protein, conserved	1473	668	539	0.453496	0.36592	-1.14084	-1.4504			9.94753	4.51117	3.64		Tb927.11.3920	hypothetical protein, conserved	433	715	866	1.65127	2	0.723576	1			2.92416	4.82857	5.84831		Tb927.6.3120	chaperone protein DNAj, putative	53	207	309	3.90566	5.83019	1.96557	2.54354			0.357922	1.39792	2.08675		Tb927.8.7820	hypothetical protein, conserved	43	75	92
Tb927.10.6810	guanylate kinase, putative	705	320	277	0.453901	0.392908	-1.13955	-1.34774		g	4.76104	2.16104	1.87065		Tb927.10.14760	hypothetical protein, conserved	1316	2470	2635	1.8769	2.00228	0.908352	1.00164			8.88727	16.6805	17.7948		Tb927.11.2400	hypothetical protein, conserved	33	129	234	3.90909	7.09091	1.96683	2.82597			0.222857	0.871169	1.58026		Tb927.11.5080	hypothetical protein, conserved	106	150	227
Tb927.7.5620	hypothetical protein, conserved	744	338	356	0.454301	0.478495	-1.13828	-1.06343			5.02442	2.2826	2.40416		Tb927.5.1640	hypothetical protein, conserved	408	705	817	1.72794	2.00245	0.789054	1.00177			2.75532	4.76104	5.5174		Tb927.10.2440	metacaspase MCA4,cysteine peptidase, Clan CD, family C13, putative (MCA4)	174	682	1166	3.91954	6.70115	1.97068	2.74441			1.17506	4.60571	7.87429		Tb927.8.2660	hypothetical protein, conserved	731	1181	1571
Tb927.2.4580	UNC119	2308	1049	816	0.454506	0.353553	-1.13763	-1.5			15.5865	7.08416	5.51065		Tb927.11.4560	hypothetical protein, conserved	213	404	427	1.89671	2.00469	0.923502	1.00338			1.43844	2.72831	2.88364		Tb927.10.5690	procyclin-associated gene 2 (PAG2) protein, putative	14	55	19	3.92857	1.35714	1.974	0.440573			0.0945455	0.371429	0.128312		Tb927.10.1430	hypothetical protein, conserved	201	267	432
Tb927.7.340	hypothetical protein, conserved	220	100	111	0.454545	0.504545	-1.1375	-0.986944			1.48571	0.675325	0.74961		Tb927.11.16470	hypothetical protein, conserved	670	1035	1344	1.54478	2.00597	0.627398	1.0043			4.52468	6.98961	9.07636		Tb927.5.309b	hypothetical protein	398	1580	2713	3.96985	6.81658	1.98908	2.76905			2.68779	10.6701	18.3216		Tb927.8.7720	hypothetical protein, conserved	583	1043	1254
Tb927.7.4820	hypothetical protein, conserved	231	105	88	0.454545	0.380952	-1.1375	-1.39232			1.56	0.709091	0.594286		Tb927.4.3380	myosin IB heavy chain, putative	652	957	1309	1.46779	2.00767	0.553647	1.00552			4.40312	6.46286	8.84		Tb927.10.14160	aquaporin 3, putative	257	1028	1117	4	4.3463	2	2.11979			1.73558	6.94234	7.54338		Tb927.9.3520	hypothetical protein, unlikely	63	90	136
Tb927.10.3790	hypothetical protein, conserved	3673	1672	1609	0.455214	0.438062	-1.13538	-1.19079			24.8047	11.2914	10.866		Tb927.3.980	hypothetical protein, conserved	386	656	775	1.69948	2.00777	0.765095	1.0056			2.60675	4.43013	5.23377		Tb927.11.8440	haloacid dehalogenase-like hydrolase, putative	68	281	377	4.13235	5.54412	2.04696	2.47096			0.459221	1.89766	2.54597		Tb927.11.7410	MSP-A, putative	422	558	912
Tb927.10.13710	hypothetical protein, conserved	887	404	318	0.455468	0.358512	-1.13458	-1.47991			5.99013	2.72831	2.14753		Tb927.11.6800	hypothetical protein, conserved	110	198	221	1.8	2.00909	0.847997	1.00654			0.742857	1.33714	1.49247		Tb927.2.300	DNA-directed RNA polymerase, pseudogene, putative,DNA-directed RNA polymerase, degenerate	23	97	121	4.21739	5.26087	2.07635	2.3953			0.155325	0.655065	0.817143		Tb927.1.4710	hypothetical protein, conserved	31	47	67
Tb927.11.4700	prostaglandin f synthase	8884	4058	2592	0.456776	0.29176	-1.13044	-1.77714	m		59.9958	27.4047	17.5044		Tb927.11.14460	ADP-ribosylation factor GTPase activating protein 1, putative	348	525	700	1.50862	2.01149	0.59323	1.00827			2.35013	3.54545	4.72727		Tb927.4.4580	hypothetical protein, conserved	386	1728	3185	4.47668	8.2513	2.16243	3.04462			2.60675	11.6696	21.5091		Tb927.7.3660	hypothetical protein, conserved	147	208	319
Tb927.2.950	paraflagellar rod component, putative (PFC13)	324	148	248	0.45679	0.765432	-1.1304	-0.385654			2.18805	0.999481	1.67481		Tb927.8.5390	cell division control protein 2 homolog 4 (CRK4)	84	125	169	1.4881	2.0119	0.573467	1.00856			0.567273	0.844156	1.1413		Tb927.11.710	hypothetical protein, conserved	47	212	36	4.51064	0.765957	2.17333	-0.384664			0.317403	1.43169	0.243117		Tb927.10.300	hypothetical protein, conserved	76	121	165
Tb927.8.3820	hypothetical protein, conserved	1922	878	955	0.456816	0.496878	-1.13032	-1.00904			12.9797	5.92935	6.44935		Tb927.5.3930	hypothetical protein, conserved	162	253	326	1.56173	2.01235	0.643144	1.00888			1.09403	1.70857	2.20156		Tb927.7.6490	hypothetical protein, conserved	110	500	1668	4.54545	15.1636	2.18442	3.92254			0.742857	3.37662	11.2644		Tb927.9.12630	glycerol kinase, glycosomal (glk1)	4866	6889	10568
Tb927.11.2580	hypothetical protein, conserved	798	365	264	0.457393	0.330827	-1.12849	-1.59585	m	g	5.38909	2.46494	1.78286		Tb927.11.3140	protein kinase, putative,dual-specificity protein kinase, putative	654	979	1319	1.49694	2.01682	0.582018	1.01208			4.41662	6.61143	8.90753		Tb927.4.1230	hypothetical protein	134	611	1640	4.5597	12.2388	2.18894	3.61339			0.904935	4.12623	11.0753		Tb927.8.2170	hypothetical protein, conserved	23	24	50
Tb927.11.11780	acyl-CoA dehydrogenase, putative	795	364	427	0.457862	0.537107	-1.12702	-0.896719	m		5.36883	2.45818	2.88364		Tb927.8.7720	hypothetical protein, conserved	621	805	1254	1.2963	2.01932	0.374396	1.01387			4.19377	5.43636	8.46857		Tb927.10.10210	procyclin-associated gene 4 (PAG4) protein (PAG4)	202	1038	871	5.13861	4.31188	2.36138	2.10832			1.36416	7.00987	5.88208		Tb927.4.3480	hypothetical protein	182	237	396
Tb927.11.3580	hypothetical protein, conserved	443	203	179	0.458239	0.404063	-1.12583	-1.30735			2.99169	1.37091	1.20883		Tb927.1.400	hypothetical protein, conserved	1139	2160	2305	1.8964	2.02371	0.923264	1.017			7.69195	14.587	15.5662		Tb927.10.10230	procyclin-associated gene 5 (PAG5) protein (PAG5)	186	992	764	5.33333	4.10753	2.41504	2.03827			1.2561	6.69922	5.15948		Tb927.11.1350	calcium uniporter protein, mitochondrial	100	160	218
Tb927.10.10660	hypothetical protein, unlikely	120	55	55	0.458333	0.458333	-1.12553	-1.12553			0.81039	0.371429	0.371429		Tb927.11.7050	hypothetical protein, conserved	226	448	458	1.9823	2.02655	0.987176	1.01902			1.52623	3.02545	3.09299		Tb927.10.10220	procyclin-associated gene 2 (PAG2) protein (PAG2)	259	1451	1319	5.60232	5.09266	2.48602	2.34842			1.74909	9.79896	8.90753		Tb927.11.5120	hypothetical protein, conserved	126	242	275
Tb05.5K5.70	nucleolar RNA helicase II, putative,nucleolar RNA helicase Gu, putative,BAC from homologous region on chr5	3008	1379	987	0.458444	0.328125	-1.12518	-1.60768			20.3138	9.31273	6.66545		Tb927.7.4190	hypothetical protein, conserved	298	591	604	1.98322	2.02685	0.987846	1.01924	m	g	2.01247	3.99117	4.07896		Tb927.1.700	phosphoglycerate kinase (PGKC)	165	935	2658	5.66667	16.1091	2.5025	4.0098			1.11429	6.31429	17.9501		Tb927.7.1420	hypothetical protein, conserved	867	1491	1893
Tb927.3.2150	protein phosphatase 2C, putative	602	277	240	0.460133	0.398671	-1.11988	-1.32673	m		4.06545	1.87065	1.62078		Tb927.11.6330	splicing factor Prp31 (6PGL)	208	247	422	1.1875	2.02885	0.247928	1.02066			1.40468	1.66805	2.84987		Tb927.4.4870	amino acid transporter, putative	301	1867	1448	6.20266	4.81063	2.63289	2.26623			2.03273	12.6083	9.7787		Tb927.9.2820	hypothetical protein, unlikely	118	139	258
Tb927.9.1590	hypothetical protein, conserved	126	58	32	0.460317	0.253968	-1.1193	-1.97728	m		0.850909	0.391688	0.216104		Tb927.6.1730	hypothetical protein, conserved	722	1057	1465	1.46399	2.02909	0.549905	1.02083			4.87584	7.13818	9.89351		Tb927.7.6880	hypothetical protein, conserved	171	3065	1229	17.924	7.18713	4.16382	2.84542			1.15481	20.6987	8.29974		Tb927.10.7950	hypothetical protein	31	28	68
Tb927.11.5050	fumarate hydratase, class I (FHm)	1304	602	612	0.461656	0.469325	-1.11511	-1.09134	m		8.80623	4.06545	4.13299		Tb927.11.13200	hypothetical protein, conserved	587	799	1192	1.36116	2.03066	0.444835	1.02195			3.96416	5.39584	8.04987																	Tb927.10.4180	TFIIF-stimulated CTD phosphatase, putative	923	1400	2026
Tb927.11.13140	cytochrome oxidase subunit X (COXX)	2042	943	650	0.461802	0.318315	-1.11465	-1.65147	m		13.7901	6.36831	4.38961		Tb927.7.3180	Mu-adaptin 1, putative,adaptor complex AP-1 medium subunit, putative	484	846	986	1.74793	2.03719	0.805651	1.02658			3.26857	5.71325	6.6587																	Tb927.8.5270	hypothetical protein, conserved	51	46	112
Tb927.11.5600	hypothetical protein, conserved	411	190	139	0.462287	0.3382	-1.11314	-1.56405	m	g	2.77558	1.28312	0.938701		Tb927.4.760	gamma-adaptin 1, putative,AP-1 adapter complex gamma subunit, putative	1037	2010	2114	1.93828	2.03857	0.95478	1.02756			7.00312	13.574	14.2764																	Tb927.9.5230	hypothetical protein, unlikely	211	344	466
Tb927.5.1710	ribonucleoprotein p18, mitochondrial precursor, putative	3110	1441	1023	0.463344	0.328939	-1.10984	-1.60411	m		21.0026	9.73143	6.90857		Tb927.10.3910	hypothetical protein, conserved	149	203	304	1.36242	2.04027	0.446167	1.02876		g	1.00623	1.37091	2.05299																	Tb927.5.3930	hypothetical protein, conserved	138	234	305
Tb927.4.4830	amino acid transporter, putative	155	72	72	0.464516	0.464516	-1.1062	-1.1062			1.04675	0.486234	0.486234		Tb927.11.12280	hypothetical protein, conserved	291	441	594	1.51546	2.04124	0.59976	1.02944			1.96519	2.97818	4.01143																	Tb927.1.2820	pteridine transporter, putative	643	783	1425
Tb927.4.4850	amino acid transporter, putative	155	72	72	0.464516	0.464516	-1.1062	-1.1062			1.04675	0.486234	0.486234		Tb927.3.3360	acyltransferase, putative	286	305	584	1.06643	2.04196	0.0927941	1.02995			1.93143	2.05974	3.9439																	Tb927.10.3660	aspartate aminotransferase	1355	2307	3004
Tb927.6.3750	heat shock 70 kDa protein, mitochondrial precursor, putative	19472	9048	6107	0.464667	0.31363	-1.10573	-1.67287			131.499	61.1034	41.2421		Tb927.8.2430	hypothetical protein, conserved	752	1007	1536	1.3391	2.04255	0.421259	1.03037			5.07844	6.80052	10.373																	Tb927.7.5060	hypothetical protein, conserved	138	219	306
Tb927.8.5640	hypothetical protein, conserved	1153	536	423	0.464874	0.366869	-1.10509	-1.44666	m		7.78649	3.61974	2.85662		Tb927.10.3800	predicted RING finger protein	306	501	626	1.63725	2.04575	0.711279	1.03263			2.06649	3.38338	4.22753																	Tb927.10.12270	hypothetical protein, conserved	45	53	100
Tb927.3.1410	cytochrome oxidase subunit VII (COXVII)	1572	731	605	0.465013	0.38486	-1.10466	-1.37759	m		10.6161	4.93662	4.08571		Tb927.6.1920	hypothetical protein, conserved	500	935	1023	1.87	2.046	0.903038	1.03281			3.37662	6.31429	6.90857																	Tb927.11.14790	DNA repair and recombination helicase protein PIF4 (TbPIF4)	170	248	378
Tb927.10.13360	elongation factor Tu, putative	3425	1593	1152	0.465109	0.33635	-1.10436	-1.57196	m		23.1299	10.7579	7.77974		Tb927.11.14070	protein kinase, putative	58	77	119	1.32759	2.05172	0.408806	1.03684			0.391688	0.52	0.803636																	Tb927.7.7160	kinetoplastid-specific dual specificity phosphatase, putative	446	672	992
Tb927.10.1630	unspecified product (RLI)	1346	628	528	0.466568	0.392273	-1.09984	-1.35007			9.08987	4.24104	3.56571		Tb927.10.12590	hypothetical protein, conserved	1203	2250	2469	1.87032	2.05237	0.903288	1.03729			8.12416	15.1948	16.6738																	Tb927.9.12610	glycerol kinase, glycosomal (glk1)	606	1061	1357
Tb927.4.160	leucine-rich repeat protein (LRRP, pseudogene), putative,leucine-rich repeat protein 1 (LRRP1), frameshift	426	199	246	0.467136	0.577465	-1.09808	-0.792195			2.87688	1.3439	1.6613		Tb927.11.3260	mitochondrial DNA polymerase I protein D, putative (POLID)	1232	1729	2531	1.40341	2.05438	0.488936	1.03871	m		8.32	11.6764	17.0925																	Tb927.8.3880	hypothetical protein, conserved	154	174	345
Tb927.9.1960	nitrilase, putative	744	348	281	0.467742	0.377688	-1.09622	-1.40473			5.02442	2.35013	1.89766		Tb927.10.1680	histone deacetylase 1 (DAC1)	55	88	113	1.6	2.05455	0.678072	1.03882			0.371429	0.594286	0.763117																	Tb927.10.9310	hypothetical protein, conserved	303	488	679
Tb927.10.1280	hypothetical protein, conserved	744	348	297	0.467742	0.399194	-1.09622	-1.32484	m	g	5.02442	2.35013	2.00571		Tb927.11.8240	hypothetical protein, conserved	199	359	409	1.80402	2.05528	0.851215	1.03933			1.3439	2.42442	2.76208																	Tb927.3.2920	hypothetical protein, conserved	45	53	101
Tb927.11.14780	phosphomannose isomerase, putative	1724	808	723	0.468677	0.419374	-1.09333	-1.25369		g	11.6426	5.45662	4.8826		Tb927.9.2310	hypothetical protein, conserved	179	258	368	1.44134	2.05587	0.527411	1.03975			1.20883	1.74234	2.48519																	Tb927.7.4730	pumilio/PUF RNA binding protein 5	467	551	1055
Tb927.7.1320	10 kDa heat shock protein, putative (HSP10)	4890	2293	950	0.468916	0.194274	-1.0926	-2.36384	m		33.0234	15.4852	6.41558		Tb927.9.6440	hypothetical protein, conserved	86	145	177	1.68605	2.05814	0.753644	1.04134			0.580779	0.979221	1.19532																	Tb927.4.4420	adenylyl cyclase, pseudogene, putative,adenylyl cyclase, frameshift	433	742	982
Tb11.1200	hypothetical protein,chrXI additional, unordered contigs	696	327	457	0.469828	0.656609	-1.0898	-0.606893			4.70026	2.20831	3.08623		Tb927.7.6320	hypothetical protein, conserved	134	248	276	1.85075	2.0597	0.888107	1.04244			0.904935	1.67481	1.8639																	Tb927.5.1780	hypothetical protein, conserved	1495	2367	3391
Tb927.10.14950	RNA binding protein, putative,zinc finger protein family member, putative (ZC3H40)	883	415	623	0.469989	0.705549	-1.0893	-0.503181			5.96312	2.8026	4.20727		Tb927.1.4040	hypothetical protein, conserved	199	350	410	1.75879	2.0603	0.814586	1.04286			1.3439	2.36364	2.76883																	Tb927.10.13580	transporter, putative,major facilitator superfamily protein (MFS), putative	472	568	1071
Tb927.9.14600	iron/ascorbate oxidoreductase family protein, putative	146	69	69	0.472603	0.472603	-1.0813	-1.0813			0.985974	0.465974	0.465974		Tb927.10.15440	hypothetical protein, conserved	225	407	464	1.80889	2.06222	0.855104	1.0442			1.51948	2.74857	3.13351																	Tb927.4.4790	hypothetical protein, conserved	193	333	438
Tb927.7.6660	chaperone protein DNAj, putative	332	157	160	0.472892	0.481928	-1.08042	-1.05311	m		2.24208	1.06026	1.08052		Tb927.7.6710	hypothetical protein	76	145	157	1.90789	2.06579	0.931982	1.04669			0.513247	0.979221	1.06026																	Tb927.11.7000	hypothetical protein, conserved	87	167	198
Tb927.10.14170	Aquaporin 2	1162	550	515	0.473322	0.443201	-1.07911	-1.17397	m		7.84727	3.71429	3.47792		Tb927.10.2610	hypothetical protein, conserved	226	343	467	1.5177	2.06637	0.601886	1.0471			1.52623	2.31636	3.15377																	Tb927.8.8030	hypothetical protein, conserved	94	181	214
Tb927.10.14870	hypothetical protein, conserved	1178	559	398	0.474533	0.337861	-1.07542	-1.5655			7.95532	3.77506	2.68779		Tb927.4.500	hypothetical protein, conserved	58	107	120	1.84483	2.06897	0.883486	1.04891			0.391688	0.722597	0.81039																	Tb927.10.13390	hypothetical protein, conserved	98	93	224
Tb927.6.4470	prozyme,S-adenosylmethionine decarboxylaseregulator	3883	1844	1721	0.474891	0.443214	-1.07433	-1.17392			26.2229	12.453	11.6223		Tb927.7.380	hypothetical protein, conserved	56	94	116	1.67857	2.07143	0.747234	1.05063			0.378182	0.634805	0.783377																	Tb927.5.430	hypothetical protein	89	124	204
Tb927.10.13000	cAMP phosphodiesterase A, putative (PDEA)	869	413	369	0.475259	0.424626	-1.07321	-1.23574			5.86857	2.78909	2.49195		Tb927.8.7760	hypothetical protein, conserved	135	217	280	1.60741	2.07407	0.684736	1.05247			0.911688	1.46545	1.89091																	Tb927.5.3320	protein kinase, putative	708	1165	1628
Tb927.9.11110	PRP8 protein homologue,U5 snRNA-associated splicing factor	3088	1471	1238	0.47636	0.400907	-1.06988	-1.31866			20.854	9.93403	8.36052		Tb927.9.13380	phosphoinositide-binding protein, putative	1206	1646	2503	1.36484	2.07546	0.448734	1.05343			8.14442	11.1158	16.9034																	Tb927.11.1180	protein kinase, putative,cdc2-related kinase, putative (CRK6)	257	432	593
Tb927.11.9610	eukaryotic translation initiation factor 3 subunit 2, putative (eIF-3 beta)	1850	882	561	0.476757	0.303243	-1.06867	-1.72145			12.4935	5.95636	3.78857		Tb927.9.13360	ubiquitin-protein ligase, putative (upl3)	735	1049	1533	1.42721	2.08571	0.513199	1.06054			4.96364	7.08416	10.3527																	Tb927.10.14900	hypothetical protein, conserved	316	262	732
Tb927.1.4690	arginine N-methyltransferase (PRMT1)	1183	565	375	0.477599	0.316991	-1.06613	-1.65749			7.98909	3.81558	2.53247		Tb927.1.1790	hypothetical protein	221	333	461	1.50679	2.08597	0.591476	1.06072			1.49247	2.24883	3.11325																	Tb927.8.6100	hypothetical protein, conserved	681	918	1579
Tb927.5.2430	membrane transporter protein, putative	1794	858	826	0.478261	0.460424	-1.06413	-1.11897		g	12.1153	5.79429	5.57818		Tb927.7.670	hypothetical protein, conserved	247	333	516	1.34818	2.08907	0.431011	1.06286			1.66805	2.24883	3.48468																	Tb927.11.13270	hypothetical protein, conserved	1028	1607	2384
Tb927.10.6200	hypothetical protein, conserved	438	210	163	0.479452	0.372146	-1.06054	-1.42606			2.95792	1.41818	1.10078		Tb927.11.2040	protein kinase, putative	218	386	456	1.77064	2.09174	0.824273	1.06471			1.47221	2.60675	3.07948																	Tb927.6.4390	kinesin, putative	936	1286	2177
Tb927.11.6250	hypothetical protein, conserved	1881	902	635	0.479532	0.337586	-1.0603	-1.56667	m		12.7029	6.09143	4.28831		Tb927.11.950	RNA-binding protein, putative (DRBD14)	933	1499	1953	1.60665	2.09325	0.684051	1.06574			6.30078	10.1231	13.1891																	Tb08.27P2.90	hypothetical protein,BAC from homologous region on chr8	134	385	312
Tb927.1.3200	SGT1-like protein, putative	563	270	245	0.479574	0.435169	-1.06018	-1.20035			3.80208	1.82338	1.65455		Tb927.1.1800	hypothetical protein, unlikely	96	127	201	1.32292	2.09375	0.403722	1.06609			0.648312	0.857662	1.3574																	Tb927.10.10960	heat shock protein, putative	736	981	1714
Tb927.9.11600	unspecified product (gim5B)	7340	3523	2374	0.479973	0.323433	-1.05898	-1.62846		g	49.5688	23.7917	16.0322		Tb927.8.6450	inhibitor of cysteine peptidase (ICP)	1238	2165	2593	1.74879	2.09451	0.806356	1.06661	m		8.36052	14.6208	17.5112																	Tb927.11.1280	hypothetical protein, conserved	155	200	362
Tb927.7.2100	GMP synthase, putative,glutamine amidotransferase, putative	1054	506	341	0.480076	0.323529	-1.05867	-1.62803			7.11792	3.41714	2.30286		Tb927.9.6470	hypothetical protein, conserved	198	356	415	1.79798	2.09596	0.846377	1.06761			1.33714	2.40416	2.8026																	Tb927.10.13090	hypothetical protein, conserved	398	747	933
Tb927.9.6060	2Fe-2S iron-sulfur cluster binding domain containing protein, putative	604	290	255	0.480132	0.422185	-1.0585	-1.24405	m		4.07896	1.95844	1.72208		Tb927.8.5930	hypothetical protein	83	109	174	1.31325	2.09639	0.393145	1.0679		g	0.560519	0.736104	1.17506																	Tb927.11.3760	hypothetical protein	571	878	1339
Tb927.3.2080	hypothetical protein, conserved	406	195	177	0.480296	0.435961	-1.05801	-1.19773	m		2.74182	1.31688	1.19532		Tb927.7.6960	ubiquitin-conjugating enzyme, putative,non-canonical ubiquiting-conjugating enzyme 1, putative	282	458	592	1.62411	2.09929	0.699652	1.0699	m		1.90442	3.09299	3.99792																	Tb927.8.5050	hypothetical protein, conserved	251	400	589
Tb927.3.3630	elongation factor ts, putative (EF-TS)	508	244	213	0.480315	0.419291	-1.05795	-1.25398	m		3.43065	1.64779	1.43844		Tb927.11.12640	hypothetical protein, conserved	1171	1756	2461	1.49957	2.10162	0.584552	1.0715			7.90805	11.8587	16.6197																	Tb927.2.2120	protein kinase, putative,NIMA/Nek Serine/threonine-protein kinase family, putative	362	572	851
Tb927.11.3240	T-complex protein 1, zeta subunit, putative (TCP-1-zeta)	4727	2273	1616	0.480855	0.341866	-1.05633	-1.5485			31.9226	15.3501	10.9132		Tb927.2.4670	hypothetical protein, conserved	47	92	99	1.95745	2.10638	0.968973	1.07477			0.317403	0.621299	0.668571																	Tb927.9.12960	transporter, putative	451	564	1061
Tb927.1.290	leucine-rich repeat protein (LRRP), putative	615	296	415	0.481301	0.674797	-1.05499	-0.567475			4.15325	1.99896	2.8026		Tb927.7.5830	hypothetical protein, conserved	281	428	592	1.52313	2.10676	0.607041	1.07503			1.89766	2.89039	3.99792																	Tb927.4.4280	hypothetical protein, conserved	30	26	71
Tb927.3.5410	hypothetical protein, conserved	139	67	46	0.482014	0.330935	-1.05285	-1.59538			0.938701	0.452468	0.310649		Tb927.10.13100	hypothetical protein, conserved	265	360	559	1.35849	2.10943	0.442005	1.07686			1.78961	2.43117	3.77506																	Tb927.10.9220	hypothetical protein, conserved	151	204	358
Tb927.9.1920	hypothetical protein, conserved	909	439	307	0.482948	0.337734	-1.05006	-1.56604			6.1387	2.96468	2.07325		Tb927.10.13530	hypothetical protein	208	386	439	1.85577	2.11058	0.892017	1.07764			1.40468	2.60675	2.96468																	Tb927.10.4160	predicted zinc finger protein	161	216	382
Tb927.2.2500	hypothetical protein, conserved	267	129	103	0.483146	0.385768	-1.04947	-1.3742			1.80312	0.871169	0.695584		Tb927.8.6360	hypothetical protein, conserved	386	692	815	1.79275	2.1114	0.842171	1.0782			2.60675	4.67325	5.5039																	Tb927.7.4230	hypothetical protein, conserved	280	347	667
Tb927.11.2500	carboxypeptidase, putative,metallo-peptidase, Clan MA(E) Family M32	1664	804	669	0.483173	0.402043	-1.04939	-1.31458	m		11.2374	5.42961	4.51792		Tb927.4.3970	hypothetical protein, conserved	115	135	243	1.17391	2.11304	0.231326	1.07932			0.776623	0.911688	1.64104																	Tb927.10.13400	Phosphatidic acid phostphatase, putative	171	272	409
Tb927.1.1700	hypothetical protein, conserved	631	305	294	0.48336	0.465927	-1.04883	-1.10182			4.2613	2.05974	1.98545		Tb927.11.1170	hypothetical protein, conserved	237	364	501	1.53586	2.11392	0.619051	1.07992			1.60052	2.45818	3.38338																	Tb927.8.4430	uridine phosphorylase	1475	1769	3532
Tb927.7.3300	hypothetical protein, conserved	1184	573	485	0.483953	0.409628	-1.04706	-1.28761			7.99584	3.86961	3.27532		Tb927.11.14720	hypothetical protein, conserved	190	308	402	1.62105	2.11579	0.696931	1.0812			1.28312	2.08	2.71481																	Tb927.9.2490	nucleolar protein (NOP66)	119	201	285
Tb927.2.170	leucine-rich repeat protein (LRRP), putative,leucine-rich repeat protein 1 (LRRP1), putative	1217	589	694	0.483977	0.570255	-1.04699	-0.810322			8.2187	3.97766	4.68675		Tb927.8.5360	hypothetical protein, conserved	224	259	474	1.15625	2.11607	0.209453	1.08139			1.51273	1.74909	3.20104																	Tb927.8.2610	5-methyltetrahydropteroyltriglutamate-homocysteine S-methyltransferase, putative	148	234	356
Tb927.9.11820	hypothetical protein, conserved	258	125	158	0.484496	0.612403	-1.04544	-0.707447			1.74234	0.844156	1.06701		Tb927.1.890	hypothetical protein, conserved	152	284	322	1.86842	2.11842	0.90182	1.08299			1.02649	1.91792	2.17455																	Tb927.10.6750	hypothetical protein, conserved	559	814	1347
Tb927.9.700	hypothetical protein	97	47	72	0.484536	0.742268	-1.04532	-0.429988			0.655065	0.317403	0.486234		Tb927.4.2710	ubiquitin-conjugating enzyme e2, putative,ubiquitin carrier protein, putative,ubiquitin-protein ligase, putative	193	338	409	1.7513	2.11917	0.808422	1.0835			1.30338	2.2826	2.76208																	Tb927.7.2650	hypothetical protein, conserved	1439	2844	3476
Tb927.7.560	hypothetical protein, conserved	499	242	297	0.48497	0.59519	-1.04403	-0.748577	m		3.36987	1.63429	2.00571		Tb927.3.5480	hypothetical protein, conserved	151	265	320	1.75497	2.11921	0.811444	1.08352			1.01974	1.78961	2.16104																	Tb927.4.3990	amino acid transporter, putative	48	64	116
Tb927.11.4450	ALBA-Domain Protein (ALBA2)	1426	692	499	0.485273	0.34993	-1.04313	-1.51486			9.63013	4.67325	3.36987		Tb927.6.440	haptoglobin-hemoglobin receptor (HpHbR)	395	615	840	1.55696	2.12658	0.638734	1.08854			2.66753	4.15325	5.67273																	Tb927.7.4260	hypothetical protein, conserved	334	555	809
Tb927.11.2690	succinyl-coA:3-ketoacid-coenzyme A transferase, mitochondrial precursor, putative	1708	830	876	0.485948	0.512881	-1.04112	-0.963305	m		11.5345	5.60519	5.91584		Tb927.10.9360	hypothetical protein, conserved	302	543	643	1.79801	2.12914	0.846404	1.09027			2.03948	3.66701	4.34234																	Tb927.5.4570	hypothetical protein, conserved	403	583	977
Tb927.10.11290	hypothetical protein, conserved	292	142	186	0.486301	0.636986	-1.04008	-0.650666			1.97195	0.958961	1.2561		Tb927.3.1630	casein kinase 1, putative (CK1)	92	173	196	1.88043	2.13043	0.911066	1.09115			0.621299	1.16831	1.32364																	Tb927.11.4860	hypothetical protein, conserved	568	979	1378
Tb927.5.1060	mitochondrial processing peptidase, beta subunit, putative,metallo-peptidase, Clan ME, Family M16	2815	1369	877	0.486323	0.311545	-1.04001	-1.68249	m		19.0104	9.24519	5.9226		Tb927.4.4900	hypothetical protein	352	561	750	1.59375	2.13068	0.672425	1.09132			2.37714	3.78857	5.06494																	Tb927.11.9160	ATPase-like protein, putative	65	103	158
Tb927.2.3300	65 kDa invariant surface glycoprotein	37	18	135	0.486486	3.64865	-1.03953	1.86736			0.24987	0.121558	0.911688		Tb927.11.13320	hypothetical protein, conserved	255	476	544	1.86667	2.13333	0.900464	1.09311			1.72208	3.21455	3.67377																	Tb927.8.1650	protein associated with differentiation 4, putative	113	142	275
Tb927.11.3750	NADH-cytochrome b5 reductase, putative (B5R)	417	203	178	0.486811	0.426859	-1.03857	-1.22817	m		2.8161	1.37091	1.20208		Tb05.5K5.210	hypothetical protein,BAC from homologous region on chr5	163	232	348	1.42331	2.13497	0.509253	1.09422			1.10078	1.56675	2.35013																	Tb927.5.292b	hypothetical protein	117	219	285
Tb927.10.14630	fibrillarin, putative	805	392	564	0.486957	0.700621	-1.03814	-0.513294			5.43636	2.64727	3.80883		Tb927.10.7300	hypothetical protein, conserved	333	615	712	1.84685	2.13814	0.885064	1.09636			2.24883	4.15325	4.80831																	Tb927.8.3730	hypothetical protein, conserved	130	233	317
Tb927.8.6010	hypothetical predicted multi-pass transmembrane protein	379	185	237	0.488127	0.62533	-1.03467	-0.677311	m		2.55948	1.24935	1.60052		Tb927.3.5140	hypothetical protein, conserved	206	358	441	1.73786	2.14078	0.797315	1.09813			1.39117	2.41766	2.97818																	Tb927.9.12650	ubiquitin-activating enzyme e1, putative (UBA2)	4243	5519	10350
Tb927.9.15600	BARP protein (BARP)	127	62	44	0.488189	0.346457	-1.03449	-1.52925			0.857662	0.418701	0.297143		Tb927.1.4400	hypothetical protein, conserved	141	247	302	1.75177	2.14184	0.808816	1.09885			0.952208	1.66805	2.03948																	Tb927.7.3730	RNA-binding protein, putative (RBP26)	25	29	61
Tb927.6.1500	alkyl-dihydroxyacetone phosphate synthase (DHAP)	2003	978	1032	0.488268	0.515227	-1.03426	-0.956719		g	13.5268	6.60468	6.96935		Tb927.10.12960	ras-related protein rab-5,small GTPase, putative (RAB5A)	441	832	945	1.88662	2.14286	0.915805	1.09954	m		2.97818	5.6187	6.38182																	Tb927.1.2150	calpain-like protein fragment, putative,calpain-like cysteine peptidase, Clan CA, family C2	62	78	152
Tb927.8.8250	amino acid transporter, putative	309	151	177	0.488673	0.572816	-1.03306	-0.803857			2.08675	1.01974	1.19532		Tb927.8.6600	hypothetical protein, conserved	143	229	309	1.6014	2.16084	0.679332	1.11159	m		0.965714	1.54649	2.08675																	Tb927.10.6050	clathrin heavy chain (CHC)	5289	6474	12986
Tb927.8.2070	hypothetical protein, conserved	180	88	107	0.488889	0.594444	-1.03242	-0.750386	g		1.21558	0.594286	0.722597		Tb927.7.4650	SNF2 DNA repair protein, putative	291	478	629	1.64261	2.16151	0.715991	1.11204			1.96519	3.22805	4.24779																	Tb927.11.8470	zinc finger protein family member, putative (ZC3H45)	98	134	241
Tb927.2.2460	ubiquitin-conjugating enzyme e2, putative	854	418	450	0.489461	0.526932	-1.03073	-0.924311			5.76727	2.82286	3.03896		Tb927.4.4510	protein phosphatase 2C, putative	520	802	1126	1.54231	2.16538	0.625091	1.11462			3.51169	5.4161	7.60416																	Tb927.4.500	hypothetical protein, conserved	78	120	192
Tb927.9.14200	hypothetical protein, conserved	541	265	214	0.489834	0.395564	-1.02964	-1.33802	g		3.65351	1.78961	1.44519		Tb927.10.14150	hypothetical protein, conserved	2934	5665	6355	1.93081	2.16599	0.949207	1.11502	m		19.814	38.2571	42.9169																	Tb927.6.1780	mitogen-activated protein kinase, putative,protein kinase, putative	102	194	253
Tb927.7.4220	hypothetical protein, conserved	1480	725	600	0.489865	0.405405	-1.02954	-1.30256			9.99481	4.8961	4.05195		Tb927.7.7000	hypothetical protein, conserved	774	1238	1682	1.59948	2.17313	0.677606	1.11977			5.22701	8.36052	11.359																	Tb927.3.650	hypothetical protein, conserved	76	108	189
Tb927.8.6640	hypothetical protein, conserved	851	417	603	0.490012	0.708578	-1.02911	-0.497001		g	5.74701	2.8161	4.07221		Tb927.10.2640	intraflagellar transport protein IFT81, putative	1494	2569	3248	1.71954	2.17403	0.782027	1.12037			10.0894	17.3491	21.9345																	Tb927.7.6550	hypothetical protein, conserved	51	80	127
Tb927.11.5820	hypothetical protein, conserved	953	467	365	0.490031	0.383001	-1.02905	-1.38458	m		6.43584	3.15377	2.46494		Tb927.10.5150	zinc finger protein family member, putative (ZC3H31)	130	137	283	1.05385	2.17692	0.0756643	1.12229			0.877922	0.925195	1.91117																	Tb927.8.4770	small GTP-binding protein Rab18 (TbRAB18)	93	128	232
Tb927.11.1020	ribokinase, putative	4402	2159	1655	0.490459	0.375965	-1.0278	-1.41133		g	29.7278	14.5803	11.1766		Tb927.1.1810	hypothetical protein, unlikely	28	45	61	1.60714	2.17857	0.684498	1.12338			0.189091	0.303896	0.411948																	Tb927.9.2950	hypothetical protein, unlikely	118	127	295
Tb927.11.1510	leucine rich repeat protein, putative	53	26	30	0.490566	0.566038	-1.02748	-0.82103			0.357922	0.175584	0.202597		Tb927.10.14270	TFIIF-stimulated CTD phosphatase, putative	150	205	327	1.36667	2.18	0.450661	1.12433			1.01299	1.38442	2.20831																	Tb927.8.8270	hypothetical protein, conserved	108	183	270
Tb927.3.5620	hypothetical protein, conserved	2199	1079	952	0.490678	0.432924	-1.02715	-1.20781			14.8504	7.28675	6.42909		Tb927.6.860	hypothetical protein	222	292	485	1.31532	2.18468	0.395409	1.12743			1.49922	1.97195	3.27532																	Tb927.8.480	phosphatidic acid phosphatase protein, putative	839	1544	2111
Tb927.4.4380	vacuolar-type proton translocating pyrophosphatase 1, putative (PPase1)	6543	3214	2587	0.491212	0.395384	-1.02558	-1.33867	m		44.1865	21.7049	17.4706		Tb927.6.3260	hypothetical protein, conserved	107	196	234	1.83178	2.18692	0.873243	1.1289			0.722597	1.32364	1.58026																	Tb927.11.10640	DNA-(apurinic or apyrimidinic site) lyase, putative	172	293	433
Tb927.11.5720	hypothetical protein, conserved	464	228	215	0.491379	0.463362	-1.02509	-1.10979			3.13351	1.53974	1.45195		Tb927.4.1870	kinetoplastid-specific phospho-protein phosphatase, putative	462	673	1011	1.45671	2.18831	0.542714	1.12982			3.12	4.54494	6.82753																	Tb927.7.1930	nucleoside diphosphatase, putative,ectonucleoside triphosphate diphosphohydrolase 5, putative	80	121	202
Tb927.8.2770	insulin receptor,Ryanodine receptor	4278	2103	2440	0.491585	0.57036	-1.02449	-0.810055	m		28.8904	14.2021	16.4779		Tb927.11.14790	DNA repair and recombination helicase protein PIF4 (TbPIF4)	205	326	449	1.59024	2.19024	0.669248	1.13109			1.38442	2.20156	3.03221																	Tb927.5.420	hypothetical protein	171	296	432
Tb927.10.13280	hypothetical protein, conserved	3587	1765	1635	0.492055	0.455813	-1.02311	-1.13349			24.2239	11.9195	11.0416		Tb927.10.790	vesicle-associated membrane protein, putative,synaptobrevin, putative (VAMP)	171	241	375	1.40936	2.19298	0.495037	1.13289			1.15481	1.62753	2.53247																	Tb927.9.10510	hypothetical protein, conserved	24	27	61
Tb927.3.4940	5-histidylcysteine sulfoxide synthase, putative	797	393	409	0.493099	0.513174	-1.02005	-0.962479			5.38234	2.65403	2.76208		Tb927.11.490	hypothetical protein, conserved	237	361	520	1.52321	2.19409	0.607112	1.13362			1.60052	2.43792	3.51169																	Tb05.5K5.210	hypothetical protein,BAC from homologous region on chr5	138	230	352
Tb927.9.2900	hypothetical protein, conserved	3117	1539	1244	0.493744	0.399102	-1.01816	-1.32517			21.0499	10.3932	8.40104		Tb927.10.730	ATP synthase, putative	541	1055	1193	1.95009	2.20518	0.963542	1.14089			3.65351	7.12468	8.05662																	Tb927.4.1220	leucine-rich repeat protein (LRRP), putative	107	144	273
Tb927.10.11630	hypothetical protein, conserved	328	162	169	0.493902	0.515244	-1.0177	-0.956673			2.21506	1.09403	1.1413		Tb927.10.15070	hypothetical protein, conserved	23	35	51	1.52174	2.21739	0.605721	1.14886			0.155325	0.236364	0.344416																	Tb927.4.710	hypothetical protein, conserved	93	164	238
Tb927.1.480	leucine-rich repeat protein (LRRP), putative	443	219	352	0.494357	0.794582	-1.01638	-0.331731			2.99169	1.47896	2.37714		Tb927.2.6150	adenosine transporter 2 (TbNT2/927)	27	39	60	1.44444	2.22222	0.530515	1.152			0.182338	0.263377	0.405195																	Tb927.8.7760	hypothetical protein, conserved	155	252	397
Tb927.11.2120	hypothetical protein, conserved	1854	918	750	0.495146	0.404531	-1.01408	-1.30568			12.5205	6.19948	5.06494		Tb927.3.5390	hypothetical protein, conserved	126	236	280	1.87302	2.22222	0.905363	1.152			0.850909	1.59377	1.89091																	Tb927.9.9380	sphingomyelin/ceramide phosphorylethanolamine synthase, bifunctional (SLS4)	314	476	806
Tb927.10.7700	ABC transporter, putative	1284	636	553	0.495327	0.430685	-1.01355	-1.21529	m		8.67117	4.29506	3.73455		Tb927.10.1430	hypothetical protein, conserved	259	396	576	1.52896	2.22394	0.612548	1.15312	m		1.74909	2.67429	3.88987																	Tb927.6.440	haptoglobin-hemoglobin receptor (HpHbR)	434	781	1117
Tb927.4.4550	hypothetical protein, conserved	2515	1246	1344	0.495427	0.534394	-1.01325	-0.904025			16.9844	8.41455	9.07636		Tb927.3.2930	RNA-binding protein RBP6, putative (RBP6)	80	145	178	1.8125	2.225	0.857981	1.15381			0.54026	0.979221	1.20208																	Tb927.7.3700	hypothetical protein, conserved	424	691	1095
Tb927.7.2750	protein kinase, putative	456	226	285	0.495614	0.625	-1.01271	-0.678072			3.07948	1.52623	1.92468		Tb927.7.6590	hypothetical protein, conserved	491	683	1094	1.39104	2.22811	0.476163	1.15582			3.31584	4.61247	7.38805																	Tb927.8.8140	small GTP-binding rab protein, putative	85	129	220
Tb927.7.2170	hypothetical protein, conserved	3268	1620	1387	0.495716	0.424419	-1.01241	-1.23644			22.0696	10.9403	9.36675		Tb927.9.9950	hypothetical protein, conserved	267	415	595	1.55431	2.22846	0.636272	1.15605			1.80312	2.8026	4.01818																	Tb927.9.2610	hypothetical protein, unlikely	39	59	101
Tb927.10.3590	hypothetical protein, conserved	506	251	289	0.496047	0.571146	-1.01145	-0.808068	m		3.41714	1.69506	1.95169		Tb927.11.15740	hypothetical protein, conserved	222	442	496	1.99099	2.23423	0.993487	1.15978			1.49922	2.98494	3.34961																	Tb927.10.2420	hypothetical protein	186	225	484
Tb927.3.4160	hypothetical protein, conserved	760	377	367	0.496053	0.482895	-1.01143	-1.05022			5.13247	2.54597	2.47844		Tb927.6.3240	hypothetical protein, conserved	346	511	776	1.47688	2.24277	0.562551	1.16528			2.33662	3.45091	5.24052																	Tb927.3.4100	hypothetical protein, conserved	287	275	751
Tb927.9.5840	unspecified product (TRYP1)	1420	705	373	0.496479	0.262676	-1.0102	-1.92864			9.58961	4.76104	2.51896		Tb927.11.2480	hypothetical protein	107	202	240	1.88785	2.24299	0.916744	1.16542			0.722597	1.36416	1.62078																	Tb927.4.4780	hypothetical protein	21	36	55
Tb927.1.490	hypothetical protein	163	81	121	0.496933	0.742331	-1.00888	-0.429865			1.10078	0.547013	0.817143		Tb927.10.7360	ATP-binding cassette protein, putative	267	436	600	1.63296	2.24719	0.707488	1.16812			1.80312	2.94442	4.05195																	Tb927.11.7610	gp63-1 surface protease homologue, pseudogene,gp63-1 surface protease homologue, fragment	16	39	42
Tb927.10.9820	mitochondrial intermediate peptidase, putative,metallo-peptidase, Clan MA(E) Family M3	1285	639	527	0.497276	0.410117	-1.00788	-1.28589	m		8.67792	4.31532	3.55896		Tb927.10.5650	hypothetical protein, conserved	178	326	400	1.83146	2.24719	0.872995	1.16812			1.20208	2.20156	2.7013																	Tb927.11.11410	trans-sialidase, putative	46	80	121
Tb927.11.12850	oligopeptidase b,serine peptidase, clan SC, family S9A-like protein (OPB)	2861	1423	1106	0.497379	0.386578	-1.00758	-1.37117	m		19.321	9.60987	7.46909		Tb927.8.7210	hypothetical protein, conserved	52	63	117	1.21154	2.25	0.27684	1.16993			0.351169	0.425455	0.79013																	Tb927.1.250	hypothetical protein, unlikely	54	60	143
Tb927.6.2890	single strand-specific nuclease, putative	575	286	228	0.497391	0.396522	-1.00755	-1.33453			3.88312	1.93143	1.53974		Tb927.9.13430	ubiquitin carboxyl-terminal hydrolase, putative,cysteine peptidase, Clan CA, family C19, putative	120	213	270	1.775	2.25	0.827819	1.16993			0.81039	1.43844	1.82338																	Tb927.1.2850	pteridine transporter, putative	83	59	221
Tb927.7.5940	Protein Associated with Differentiation (TbPAD2)	3374	1681	1195	0.498222	0.354179	-1.00514	-1.49745	m		22.7855	11.3522	8.07013		Tb927.11.13920	kinesin-II 85 Kd subunit, putative	830	1349	1871	1.6253	2.25422	0.700707	1.17263			5.60519	9.11013	12.6353																	Tb927.11.10290	hypothetical protein, conserved	18	14	48
Tb927.8.7120	squalene synthase, putative	1251	624	824	0.498801	0.658673	-1.00346	-0.602366	m		8.44831	4.21403	5.56468		Tb927.8.7790	hypothetical protein, conserved	287	488	647	1.70035	2.25436	0.76583	1.17271	m		1.93818	3.29558	4.36935																	Tb927.1.3550	hypothetical protein	34	46	91
Tb927.10.760	hypothetical protein, conserved	459	229	230	0.498911	0.501089	-1.00315	-0.99686	m		3.09974	1.54649	1.55325		Tb927.8.2820	hypothetical protein, conserved	2616	4028	5907	1.53976	2.25803	0.622701	1.17506	m		17.6665	27.2021	39.8914																	Tb927.7.5900	ATG8/AUT7/APG8/PAZ2, putative,ubiquitin-like protein (ATG8A)	361	489	968
Tb927.8.6730	hypothetical protein, conserved	71	142	502	2	7.07042	1	2.8218			0.479481	0.958961	3.39013		Tb927.7.5370	hypothetical protein, conserved	561	902	1271	1.60784	2.2656	0.685127	1.17989			3.78857	6.09143	8.58338																	Tb927.8.4340	hypothetical protein, conserved	247	455	667
Tb927.11.7080	acidocalcisomal pyrophosphatase	661	1323	1191	2.00151	1.80182	1.00109	0.849451			4.4639	8.93455	8.04312		Tb927.5.2090	kinesin, putative	1327	2359	3013	1.77769	2.27054	0.830007	1.18303			8.96156	15.9309	20.3475																	Tb927.10.2390	protein kinase, putative,casein kinase I, putative	78	149	211
Tb927.10.13540	RNA-binding protein, putative (RBP12)	363	728	1201	2.00551	3.30854	1.00397	1.72619			2.45143	4.91636	8.11065		Tb927.11.5120	hypothetical protein, conserved	132	224	300	1.69697	2.27273	0.762961	1.18442			0.891429	1.51273	2.02597																	Tb10.v4.0128	hypothetical protein,chrX additional, unordered contig	85	129	230
Tb927.9.6530	unspecified product	616	1238	1302	2.00974	2.11364	1.00701	1.07973		g	4.16	8.36052	8.79273		Tb927.4.1400	vacuolar transport protein 4A, putative	129	175	294	1.35659	2.27907	0.439984	1.18845			0.871169	1.18182	1.98545																	Tb927.11.7710	Gp63-1 surface protease homolog, putative	113	147	308
Tb927.7.1930	nucleoside diphosphatase, putative,ectonucleoside triphosphate diphosphohydrolase 5, putative	89	179	441	2.01124	4.95506	1.00808	2.3089			0.601039	1.20883	2.97818		Tb927.1.1740	hypothetical protein	2087	3814	4768	1.8275	2.28462	0.869874	1.19195			14.094	25.7569	32.1995																	Tb927.9.12570	glycerol kinase, glycosomal (glk1)	5254	7184	14372
Tb927.10.2390	protein kinase, putative,casein kinase I, putative	87	175	205	2.01149	2.35632	1.00827	1.23654			0.587532	1.18182	1.38442		Tb927.3.3060	hypothetical protein, conserved	664	925	1521	1.39307	2.29066	0.47827	1.19577			4.48416	6.24675	10.2717																	Tb927.9.11480	hypothetical protein, conserved	458	757	1256
Tb927.9.11060	hypothetical protein, unlikely	60	121	79	2.01667	1.31667	1.01197	0.39689			0.405195	0.817143	0.533506		Tb927.3.1910	hypothetical protein, conserved	455	747	1046	1.64176	2.2989	0.715242	1.20094			3.07273	5.04468	7.0639																	Tb927.10.6900	hypothetical protein	91	168	250
Tb927.9.1640	hypothetical protein, conserved	49	99	68	2.02041	1.38776	1.01465	0.472753			0.330909	0.668571	0.459221		Tb927.10.3530	hypothetical protein, conserved	76	141	175	1.85526	2.30263	0.891624	1.20328			0.513247	0.952208	1.18182																	Tb10.v4.0246	hypothetical protein,chrX additional, unordered contigs	91	168	250
Tb927.4.3980	chaperone protein DNAj, putative	138	279	363	2.02174	2.63043	1.0156	1.3953			0.931948	1.88416	2.45143		Tb927.11.5790	hypothetical protein, conserved	206	290	475	1.40777	2.30583	0.493409	1.20528			1.39117	1.95844	3.20779																	Tb927.6.5020	cyclin 7, putative,CYC2-like cyclin, putative (CYC7)	92	154	253
Tb927.7.6300	hypothetical protein, conserved	42	85	55	2.02381	1.30952	1.01707	0.389042			0.283636	0.574026	0.371429		Tb927.7.4500	hypothetical protein, conserved	1871	3177	4316	1.69802	2.30679	0.763856	1.20589			12.6353	21.4551	29.147																	Tb927.3.4070	hypothetical protein, conserved	806	518	2219
Tb927.9.2280	hypothetical protein, conserved	253	513	432	2.02767	1.70751	1.01982	0.771894			1.70857	3.46442	2.9174		Tb927.3.4270	hypothetical protein, conserved	784	1416	1810	1.80612	2.30867	0.852896	1.20706			5.29455	9.5626	12.2234																	Tb927.10.3750	hypothetical protein, conserved	188	290	518
Tb927.1.2160	calpain-like protein fragment, putative	69	140	108	2.02899	1.56522	1.02076	0.646363	m		0.465974	0.945455	0.729351		Tb927.5.1950	hypothetical protein, conserved	340	530	785	1.55882	2.30882	0.640458	1.20716			2.2961	3.57922	5.3013																	Tb927.4.2760	hypothetical protein, conserved	379	714	1048
Tb927.10.1030	serine carboxypeptidase III precursor, putative,serine peptidase, Clan SC, Family S10 (CBP1)	291	592	556	2.03436	1.91065	1.02458	0.934066			1.96519	3.99792	3.75481		Tb927.5.2470	hypothetical protein, conserved	144	263	333	1.82639	2.3125	0.868994	1.20945			0.972468	1.7761	2.24883																	Tb927.10.1040	serine carboxypeptidase III precursor, putative,serine carboxypeptidase (CBP1) precursor, putative,serine peptidase, Clan SC, Family S10 (CBP1)	594	991	1645
Tb927.11.11600	hypothetical protein, conserved	280	570	614	2.03571	2.19286	1.02554	1.13281			1.89091	3.84935	4.14649		Tb927.10.7890	hypothetical protein, conserved	598	1069	1385	1.78763	2.31605	0.838044	1.21167			4.03844	7.21922	9.35325																	Tb927.6.220	purine nucleoside transporter (TbNT9)	33	49	92
Tb927.1.3550	hypothetical protein	28	57	68	2.03571	2.42857	1.02554	1.28011			0.189091	0.384935	0.459221		Tb927.8.490	hypothetical protein	341	635	790	1.86217	2.31672	0.896985	1.21208			2.30286	4.28831	5.33506																	Tb927.7.4650	SNF2 DNA repair protein, putative	329	513	920
Tb927.11.4670	hypothetical protein, conserved	129	263	286	2.03876	2.21705	1.02769	1.14864			0.871169	1.7761	1.93143		Tb927.2.3620	GTP-binding elongation factor Tu family, putative	459	846	1064	1.84314	2.31808	0.882164	1.21293			3.09974	5.71325	7.18545																	Tb927.6.1030	cysteine peptidase precursor,cysteine peptidase, Clan CA, family C1, Cathepsin L-like (CP)	2568	1885	7247
Tb927.3.5210	hypothetical protein, conserved	73	149	221	2.0411	3.0274	1.02934	1.59808			0.492987	1.00623	1.49247		Tb927.1.1940	hypothetical protein, unlikely	22	24	51	1.09091	2.31818	0.125531	1.21299			0.148571	0.162078	0.344416																	Tb927.11.14540	hypothetical protein, conserved	142	277	401
Tb927.8.2320	hypothetical protein	72	147	79	2.04167	1.09722	1.02975	0.133856			0.486234	0.992727	0.533506		Tb927.9.12960	transporter, putative	375	630	870	1.68	2.32	0.748461	1.21412			2.53247	4.25455	5.87532																	Tb09.v4.0147	hypothetical protein,chrIX additional, unordered contigs	382	446	1084
Tb927.11.10830	hypothetical protein	59	121	80	2.05085	1.35593	1.03622	0.439285			0.398442	0.817143	0.54026		Tb927.10.13090	hypothetical protein, conserved	411	456	956	1.10949	2.32603	0.149895	1.21787			2.77558	3.07948	6.4561																	Tb927.9.2700	hypothetical protein, conserved	97	152	277
Tb927.1.4640	hypothetical protein, unlikely	343	704	657	2.05248	1.91545	1.03737	0.937685			2.31636	4.75429	4.43688		Tb927.10.15880	protein kinase, putative	372	694	866	1.86559	2.32796	0.899633	1.21906			2.51221	4.68675	5.84831																	Tb927.8.8340	hypothetical protein, conserved	27	42	78
Tb927.11.9470	ADP-ribosylation factor GTPase activating protein, putative	388	797	765	2.05412	1.97165	1.03852	0.979403			2.62026	5.38234	5.16623		Tb11.0840	hypothetical protein,chrXI additional, unordered contigs	374	534	871	1.42781	2.32888	0.513801	1.21963			2.52571	3.60623	5.88208																	Tb927.11.13050	calmodulin	310	216	897
Tb927.10.1230	hypothetical protein, conserved	232	477	554	2.05603	2.38793	1.03986	1.25576			1.56675	3.2213	3.7413		Tb927.7.6720	hypothetical protein, conserved	217	288	507	1.32719	2.33641	0.408374	1.22429			1.46545	1.94494	3.4239																	Tb927.10.5620	fructose-bisphosphate aldolase, glycosomal (ALD)	9686	17169	28064
Tb927.10.11880	hypothetical protein, conserved	496	1025	1142	2.06653	2.30242	1.04721	1.20315			3.34961	6.92208	7.71221		Tb927.10.2570	lysosomal alpha-mannosidase precursor, putative	1307	1918	3057	1.46748	2.33894	0.553344	1.22586			8.82649	12.9527	20.6447																	Tb927.9.11650	hypothetical protein, unlikely	31	29	90
Tb927.4.1000	hypothetical protein, conserved	448	927	1130	2.0692	2.52232	1.04907	1.33475			3.02545	6.26026	7.63117		Tb927.6.380	hypothetical protein, conserved	73	137	171	1.87671	2.34247	0.908208	1.22803			0.492987	0.925195	1.15481																	Tb927.11.6910	hypothetical protein, conserved	259	490	752
Tb927.4.3050	hypothetical protein	56	116	101	2.07143	1.80357	1.05063	0.850857			0.378182	0.783377	0.682078		Tb09.v4.0110	hypothetical protein,chrIX additional, unordered contigs	35	50	82	1.42857	2.34286	0.514573	1.22827			0.236364	0.337662	0.553766																	Tb927.11.5210	hypothetical protein, conserved	94	161	273
Tb927.2.5440	hypothetical protein, conserved	420	870	923	2.07143	2.19762	1.05063	1.13594			2.83636	5.87532	6.23325		Tb927.7.5800	hypothetical protein	81	158	190	1.95062	2.34568	0.963931	1.23001		g	0.547013	1.06701	1.28312																	Tb927.11.18700	hypothetical protein, conserved	10617	13525	31050
Tb927.8.2450	hypothetical protein, conserved	461	956	894	2.07375	1.93926	1.05224	0.955508			3.11325	6.4561	6.0374		Tb927.9.9640	hypothetical protein, conserved	1241	2218	2914	1.78727	2.34811	0.837756	1.2315			8.38078	14.9787	19.679																	Tb927.5.4590	small GTP-binding rab protein, pseudogene, putative,small GTP-binding rab protein, degenerate	17	26	50
Tb927.10.6040	hypothetical protein	782	1624	2204	2.07673	2.81841	1.05431	1.49488			5.28104	10.9673	14.8842		Tb927.7.7120	kinesin, putative	594	847	1398	1.42593	2.35354	0.511899	1.23483			4.01143	5.72	9.44104																	Tb927.7.6560	hypothetical protein, conserved	131	247	386
Tb927.10.1470	hypoxanthine-guanine phosphoribosyltransferase (HGPRT)	536	1115	1048	2.08022	1.95522	1.05674	0.967334			3.61974	7.52987	7.0774		Tb927.11.290	phosphatase and tensin homologue, putative	110	179	259	1.62727	2.35455	0.702456	1.23545			0.742857	1.20883	1.74909																	Tb927.6.2300	adenosine kinase, putative	97	128	291
Tb927.8.6700	hypothetical protein, conserved	84	175	242	2.08333	2.88095	1.05889	1.52655			0.567273	1.18182	1.63429		Tb927.10.13390	hypothetical protein, conserved	98	151	231	1.54082	2.35714	0.623695	1.23704			0.661818	1.01974	1.56																	Tb927.11.3720	hypothetical protein, conserved	169	215	515
Tb927.3.2360	hypothetical protein, conserved	173	361	364	2.08671	2.10405	1.06123	1.07317			1.16831	2.43792	2.45818		Tb927.3.4150	hypothetical protein, conserved	109	201	257	1.84404	2.3578	0.882867	1.23744			0.736104	1.3574	1.73558																	Tb927.5.410	hypothetical protein	144	166	440
Tb927.8.2970	hypothetical protein, conserved	422	881	719	2.08768	1.70379	1.0619	0.768749			2.84987	5.94961	4.85558		Tb927.6.2830	GTPase activating protein, conserved	120	230	283	1.91667	2.35833	0.938599	1.23777			0.81039	1.55325	1.91117																	Tb927.4.2380	sarcoplasmic reticulum glycoprotein, putative	193	325	596
Tb927.9.15870	hypothetical protein	242	506	755	2.09091	3.11983	1.06413	1.64147			1.63429	3.41714	5.0987		Tb927.10.9300	adiponectin receptor protein 1	253	307	600	1.21344	2.37154	0.279101	1.24583			1.70857	2.07325	4.05195																	Tb05.5K5.220	hypothetical protein,BAC from homologous region on chr5	376	746	1163
Tb927.7.1300	protein disulfide isomerase, putative	934	1953	1731	2.09101	1.85332	1.0642	0.890111	m		6.30753	13.1891	11.6899		Tb927.10.4770	phosphatidylinositol-4-phosphate 5-kinase, putative	623	1055	1478	1.69342	2.37239	0.759939	1.24634	m		4.20727	7.12468	9.9813																	Tb927.11.12700	hypothetical protein, conserved	177	331	552
Tb927.7.6220	protein kinase, putative	197	413	1066	2.09645	5.41117	1.06795	2.43594			1.33039	2.78909	7.19896		Tb927.5.2760	UDP-Gal or UDP-GlcNAc-dependent glycosyltransferase, putative	196	333	465	1.69898	2.37245	0.764669	1.24638			1.32364	2.24883	3.14026																	Tb927.9.13080	hypothetical protein, unlikely	133	199	415
Tb927.1.2850	pteridine transporter, putative	93	195	175	2.09677	1.88172	1.06817	0.912052			0.628052	1.31688	1.18182		Tb927.7.6420	hypothetical protein, conserved	473	831	1123	1.75687	2.37421	0.813008	1.24745			3.19429	5.61195	7.5839																	Tb927.5.1380	hypothetical protein	65	122	203
Tb927.11.900	isocitrate dehydrogenase, putative (IDH)	531	1114	1112	2.09793	2.09416	1.06897	1.06637	m	g	3.58597	7.52312	7.50961		Tb927.10.10600	ARP2/3 complex 16kDa subunit, putative,ARP2/3 complex subunit, putative	136	268	323	1.97059	2.375	0.978626	1.24793			0.918442	1.80987	2.1813																	Tb927.3.1660	hypothetical protein, conserved	89	175	280
Tb05.5K5.160	hypothetical protein, conserved,BAC from homologous region on chr5	432	907	384	2.09954	0.888889	1.07007	-0.169925			2.9174	6.12519	2.59325		Tb927.7.6580	hypothetical protein	327	495	782	1.51376	2.39144	0.598138	1.25788			2.20831	3.34286	5.28104																	Tb927.11.5090	aspartate aminotransferase, mitochondrial	270	416	852
Tb927.9.6490	hypothetical protein, unlikely	60	126	103	2.1	1.71667	1.07039	0.77961			0.405195	0.850909	0.695584		Tb927.5.1850	hypothetical protein, conserved	563	870	1351	1.54529	2.39964	0.62788	1.26282			3.80208	5.87532	9.12364																	Tb927.9.8570	hypothetical protein, conserved	176	279	558
Tb927.7.180	hypothetical protein	127	267	1519	2.10236	11.9606	1.07201	3.58022			0.857662	1.80312	10.2582		Tb927.3.3600	hypothetical protein	214	342	514	1.59813	2.40187	0.676386	1.26416			1.44519	2.30961	3.47117																	Tb927.11.1470	65 kDa invariant surface glycoprotein-like protein	256	475	819
Tb927.3.2920	hypothetical protein, conserved	38	80	71	2.10526	1.86842	1.074	0.90182			0.256623	0.54026	0.479481		Tb927.9.14940	SLACS reverse transcriptase, putative	77	103	185	1.33766	2.4026	0.419714	1.26459			0.52	0.695584	1.24935																	Tb927.10.6740	hypothetical protein, conserved	319	629	1025
Tb927.10.13490	serine/threonine kinase, putative	431	910	1162	2.11137	2.69606	1.07818	1.43085			2.91065	6.14545	7.84727		Tb927.11.11960	hypothetical protein, conserved	199	195	480	0.979899	2.41206	-0.0292943	1.27027			1.3439	1.31688	3.24156																	Tb927.11.3220	metacaspase,cysteine peptidase, Clan CD, family C13 (mca1)	257	449	836
Tb927.9.11810	membrane transporter protein, putative	206	435	711	2.11165	3.45146	1.07837	1.78721			1.39117	2.93766	4.80156		Tb927.10.13690	hypothetical protein, conserved	133	198	322	1.48872	2.42105	0.574074	1.27563			0.898182	1.33714	2.17455																	Tb927.5.3440	hypothetical protein, conserved	50	36	163
Tb927.9.9380	sphingomyelin/ceramide phosphorylethanolamine synthase, bifunctional (SLS4)	255	539	547	2.11373	2.1451	1.07979	1.10104			1.72208	3.64	3.69403		Tb927.10.14900	hypothetical protein, conserved	184	348	446	1.8913	2.42391	0.919382	1.27734			1.2426	2.35013	3.01195																	Tb927.3.4230	subtilisin-like serine peptidase,serine peptidase, clan SB, family S8-like protein	796	1499	2616
Tb927.7.2650	hypothetical protein, conserved	1763	3729	3298	2.11514	1.87067	1.08076	0.903559			11.906	25.1829	22.2722		Tb927.10.3220	hypothetical protein, unlikely	130	235	316	1.80769	2.43077	0.854149	1.28141			0.877922	1.58701	2.13403																	Tb927.7.3870	hypothetical protein, conserved	134	207	442
Tb927.7.6190	hypothetical protein, conserved	281	595	720	2.11744	2.56228	1.08232	1.35743			1.89766	4.01818	4.86234		Tb927.11.3220	metacaspase,cysteine peptidase, Clan CD, family C13 (mca1)	250	394	608	1.576	2.432	0.656268	1.28214			1.68831	2.66078	4.10597																	Tb927.11.8740	hypothetical protein, conserved	164	277	541
Tb927.9.14660	SLACS reverse transcriptase, putative	209	443	888	2.11962	4.2488	1.0838	2.08706			1.41143	2.99169	5.99688		Tb927.11.13940	ubiquitin-conjugating enzyme e2, putative,ubiquitin carrier protein, putative,ubiquitin-protein ligase, putative	535	984	1302	1.83925	2.43364	0.879119	1.28312			3.61299	6.64519	8.79273																	Tb927.4.4000	amino acid transporter, putative	120	199	397
Tb927.6.1980	hypothetical protein, conserved	284	602	686	2.11972	2.41549	1.08387	1.27232			1.91792	4.06545	4.63273		Tb927.2.4340	hypothetical protein, conserved	191	337	465	1.7644	2.43455	0.819176	1.28366			1.28987	2.27584	3.14026																	Tb927.9.6230	unspecified product (AK)	112	140	379
Tb927.8.6720	hypothetical protein, conserved	75	159	668	2.12	8.90667	1.08406	3.15489			0.506494	1.07377	4.51117		Tb927.6.460	procyclin associated gene 3 (PAG3) protein,procyclin PARP A,procyclic acidic repetitive protein A (PAG3)	480	758	1171	1.57917	2.43958	0.659163	1.28663			3.24156	5.11896	7.90805																	Tb927.3.5080	hypothetical protein, conserved	394	536	1334
Tb927.10.8570	hypothetical protein, conserved	233	494	555	2.12017	2.38197	1.08418	1.25216			1.57351	3.3361	3.74805		Tb927.11.20730	glycerophosphoryl diester phosphodiesterase, putative	96	119	235	1.23958	2.44792	0.309855	1.29155			0.648312	0.803636	1.58701																	Tb927.5.890	oligosaccharyl transferase subunit, putative	1025	1955	3527
Tb927.10.13610	hypothetical protein, conserved	732	1553	1662	2.12158	2.27049	1.08514	1.183			4.94338	10.4878	11.2239		Tb927.6.530	procyclin associated gene 3 (PAG3) protein,procyclin PARP A,procyclic acidic repetitive protein A (PAG3)	1065	1307	2608	1.22723	2.44883	0.295406	1.29209			7.19221	8.82649	17.6125																	Tb927.11.7640	Gp63-1 surface protease homolog, putative	23	31	80
Tb927.1.230	hypothetical protein, unlikely	40	85	88	2.125	2.2	1.08746	1.1375			0.27013	0.574026	0.594286		Tb927.7.7510	hypothetical protein	287	453	707	1.5784	2.46341	0.65846	1.30066			1.93818	3.05922	4.77455																	Tb11.0360	MSP-A, putative,chrXI additional, unordered contigs	23	31	80
Tb927.9.15480	hypothetical protein	198	421	486	2.12626	2.45455	1.08832	1.29546			1.33714	2.84312	3.28208		Tb927.6.3090	hypothetical protein, conserved	1429	2623	3522	1.83555	2.46466	0.876212	1.30139			9.65039	17.7138	23.7849																	Tb927.11.6120	ABC transporter, putative	156	264	543
Tb927.9.11650	hypothetical protein, unlikely	23	49	46	2.13043	2	1.09115	1			0.155325	0.330909	0.310649		Tb927.3.5660	UDP-Gal or UDP-GlcNAc-dependent glycosyltransferase, putative	118	193	291	1.63559	2.4661	0.709814	1.30223			0.796883	1.30338	1.96519																	Tb927.9.9390	sphingomyelin/ceramide phosphorylethanolamine synthase, bifunctional (SLS3)	386	719	1362
Tb927.11.1350	calcium uniporter protein, mitochondrial	142	303	352	2.1338	2.47887	1.09343	1.30968			0.958961	2.04623	2.37714		Tb927.10.1110	kinesin, putative	452	794	1115	1.75664	2.46681	0.812816	1.30265			3.05247	5.36208	7.52987																	Tb927.10.3600	hypothetical protein, conserved	108	189	383
Tb927.10.4670	hypothetical protein, conserved	184	393	336	2.13587	1.82609	1.09482	0.868755			1.2426	2.65403	2.26909		Tb927.7.300	UDP-Gal or UDP-GlcNAc-dependent glycosyltransferase, putative	156	263	385	1.6859	2.46795	0.753517	1.30331			1.05351	1.7761	2.6																	Tb927.2.2770	hypothetical protein, conserved	262	457	931
Tb927.5.2490	hypothetical protein, conserved (pseudogene),hypothetical protein, conserved, frameshift	58	124	166	2.13793	2.86207	1.09622	1.51706			0.391688	0.837403	1.12104		Tb927.5.1830	lysosomal/endosomal membrane protein p67,lysosomal membrane glycoprotein	1146	2162	2833	1.88656	2.47208	0.915759	1.30572	m		7.73922	14.6005	19.1319																	Tb927.6.350	hypothetical protein, conserved	35	68	126
Tb927.4.2700	hydroxymethylglutaryl-CoA synthase, putative	251	537	593	2.13944	2.36255	1.09723	1.24034	m		1.69506	3.62649	4.00468		Tb927.11.15790	hypothetical protein, conserved	199	302	492	1.51759	2.47236	0.60178	1.30589			1.3439	2.03948	3.3226																	Tb927.2.1700	hypothetical protein, conserved	421	690	1519
Tb927.11.11710	hypothetical protein, conserved	258	552	875	2.13953	3.39147	1.0973	1.76191			1.74234	3.72779	5.90909		Tb927.5.3150	protein kinase , putative	1718	3142	4262	1.82887	2.48079	0.870953	1.3108			11.6021	21.2187	28.7823																	Tb927.3.4110	hypothetical protein, conserved	309	335	1129
Tb927.9.1500	protein kinase, putative	551	1179	1305	2.13975	2.36842	1.09744	1.24393			3.72104	7.96208	8.81299		Tb927.5.4580	hypothetical protein, conserved	349	403	871	1.15473	2.4957	0.207553	1.31945			2.35688	2.72156	5.88208																	Tb927.10.6720	hypothetical protein, conserved	515	1025	1899
Tb927.7.5900	ATG8/AUT7/APG8/PAZ2, putative,ubiquitin-like protein (ATG8A)	257	550	744	2.14008	2.89494	1.09766	1.53353			1.73558	3.71429	5.02442		Tb927.10.15460	hypothetical protein, conserved	371	671	937	1.80863	2.52561	0.854894	1.33663			2.50545	4.53143	6.32779																	Tb927.10.120	hypothetical protein	33	30	123
Tb927.10.9220	hypothetical protein, conserved	118	253	322	2.14407	2.72881	1.10035	1.44827			0.796883	1.70857	2.17455		Tb927.8.3740	hypothetical protein, conserved	88	168	223	1.90909	2.53409	0.932886	1.34147			0.594286	1.13455	1.50597																	Tb927.3.4720	dynamin, putative,vacuolar sortin protein 1, putative	249	408	929
Tb927.4.960	hypothetical protein, conserved	347	744	921	2.14409	2.65418	1.10037	1.40827			2.34338	5.02442	6.21974		Tb927.4.5100	hypothetical protein, conserved	260	491	659	1.88846	2.53462	0.917211	1.34177			1.75584	3.31584	4.45039																	Tb927.11.8830	hypothetical protein	290	467	1087
Tb927.3.600	hypothetical protein	69	148	413	2.14493	5.98551	1.10093	2.58147			0.465974	0.999481	2.78909		Tb927.11.16900	hypothetical protein	182	363	462	1.99451	2.53846	0.996031	1.34395			1.22909	2.45143	3.12																	Tb927.10.3360	PTP1-interacting protein, 39 kDa	245	382	919
Tb927.9.11030	protein kinase A catalytic subunit isoform 2,protein kinase A catalytic subunit (PKAC2)	48	103	114	2.14583	2.375	1.10154	1.24793		g	0.324156	0.695584	0.76987		Tb927.11.8460	amastin-like protein	265	421	674	1.58868	2.5434	0.667828	1.34676			1.78961	2.84312	4.55169																	Tb11.0310	hypothetical protein,chrXI additional, unordered contigs	61	118	229
Tb927.8.5080	hypothetical protein, conserved	303	651	881	2.14851	2.90759	1.10334	1.53982			2.04623	4.39636	5.94961		Tb927.7.5060	hypothetical protein, conserved	156	284	398	1.82051	2.55128	0.864345	1.35122			1.05351	1.91792	2.68779																	Tb927.5.1990	hypothetical protein, conserved	452	764	1707
Tb927.11.4040	hypothetical protein, conserved	218	470	536	2.15596	2.45872	1.10833	1.2979			1.47221	3.17403	3.61974		Tb927.9.9370	hypothetical protein, conserved	30	56	77	1.86667	2.56667	0.900464	1.3599			0.202597	0.378182	0.52																	Tb927.6.550	hypothetical protein	26	37	101
Tb927.5.1780	hypothetical protein, conserved	1025	2211	1609	2.15707	1.56976	1.10908	0.65054	m		6.92208	14.9314	10.866		Tb927.5.4570	hypothetical protein, conserved	255	302	656	1.18431	2.57255	0.244051	1.3632			1.72208	2.03948	4.43013																	Tb927.8.7810	hypothetical protein, conserved	54	71	214
Tb927.5.1300	vacuolar proton translocating ATPase subunit A, putative	811	1757	1930	2.16646	2.37978	1.11534	1.25083			5.47688	11.8655	13.0338		Tb927.10.10190	hypothetical protein, conserved	498	840	1286	1.68675	2.58233	0.754244	1.36867			3.36312	5.67273	8.68468																	Tb927.4.3980	chaperone protein DNAj, putative	148	238	591
Tb927.1.4520	hypothetical protein, conserved	312	677	939	2.16987	3.00962	1.11761	1.58958			2.10701	4.57195	6.3413		Tb927.10.390	hypothetical protein, conserved	508	987	1314	1.94291	2.58661	0.958222	1.37106	m		3.43065	6.66545	8.87377																	Tb927.8.6710	hypothetical protein, conserved	174	283	743
Tb927.9.3820	syntaxin, putative	147	319	380	2.17007	2.58503	1.11774	1.37018			0.992727	2.15429	2.56623		Tb06.3A7.960	hypothetical protein	246	427	639	1.73577	2.59756	0.795578	1.37716	m		1.6613	2.88364	4.31532																	Tb927.10.14890	C-terminal motor kinesin, putative (TBKIFC1)	1640	3259	7043
Tb927.7.1390	RNA-binding protein, putative (RBSR2)	111	241	240	2.17117	2.16216	1.11847	1.11247			0.74961	1.62753	1.62078		Tb927.6.1100	hypothetical protein, conserved	271	478	708	1.76384	2.61255	0.818718	1.38546			1.83013	3.22805	4.7813																	Tb927.8.6720	hypothetical protein, conserved	107	181	476
Tb927.11.8260	carbonic anhydrase-like protein	549	1192	1008	2.17122	1.83607	1.11851	0.876618			3.70753	8.04987	6.80727		Tb927.4.3090	hypothetical protein, conserved	158	234	414	1.48101	2.62025	0.566584	1.38971			1.06701	1.58026	2.79584																	Tb927.5.4580	hypothetical protein, conserved	301	505	1352
Tb927.2.4930	esterase, putative	495	1075	890	2.17172	1.79798	1.11884	0.846377			3.34286	7.25974	6.01039		Tb927.10.11940	ABC1 protein, putative	140	277	367	1.97857	2.62143	0.984459	1.39035			0.945455	1.87065	2.47844																	Tb09.v4.0059	hypothetical protein,chrIX additional, unordered contigs	36	30	163
Tb927.2.4470	hypothetical protein, conserved	179	389	458	2.17318	2.55866	1.11981	1.35539			1.20883	2.62701	3.09299		Tb927.10.10200	hypothetical protein, conserved	474	706	1252	1.48945	2.64135	0.574781	1.40128			3.20104	4.76779	8.45506																	Tb927.3.2610	GPI inositol deacylase 2 (GPIdeAc2)	161	258	731
Tb927.4.1650	hypothetical protein, conserved	228	499	489	2.1886	2.14474	1.13001	1.1008			1.53974	3.36987	3.30234		Tb927.8.1650	protein associated with differentiation 4, putative	69	74	183	1.07246	2.65217	0.100929	1.40718			0.465974	0.49974	1.23584																	Tb927.3.4180	hypothetical protein	174	312	898
Tb927.11.10290	hypothetical protein, conserved	21	46	33	2.19048	1.57143	1.13124	0.652077			0.141818	0.310649	0.222857		Tb927.8.1690	serine/threonine-protein kinase, putative	483	875	1307	1.81159	2.706	0.85726	1.43616			3.26182	5.90909	8.82649																	Tb927.9.9400	ceramide phosphorylethanolamine synthase	122	226	723
Tb927.7.3690	hypothetical protein	182	399	428	2.19231	2.35165	1.13245	1.23367			1.22909	2.69455	2.89039		Tb927.5.2480	hypothetical protein, conserved	131	196	356	1.49618	2.71756	0.581287	1.44231			0.884675	1.32364	2.40416																	Tb927.9.12550	glycerol kinase, glycosomal (glk1)	236	371	1608
Tb927.3.2910	hypothetical protein, conserved	31	68	68	2.19355	2.19355	1.13327	1.13327			0.209351	0.459221	0.459221		Tb927.4.5310	serine/threonine-protein kinase a, putative,protein kinase, putative	420	809	1144	1.92619	2.72381	0.94575	1.44563			2.83636	5.46338	7.72571																	Tb927.10.12800	zinc finger protein family member, putative (ZC3H38)	107	174	739
Tb927.11.3630	nucleobase/nucleoside transporter 8.1	31	68	38	2.19355	1.22581	1.13327	0.293731			0.209351	0.459221	0.256623		Tb927.11.3800	hypothetical protein, conserved	147	243	401	1.65306	2.72789	0.72514	1.44779			0.992727	1.64104	2.70805																	Tb927.9.2840	hypothetical protein, conserved	32	43	227
Tb927.6.4810	zinc-binding protein (Yippee), putative	118	259	280	2.19492	2.37288	1.13417	1.24664			0.796883	1.74909	1.89091		Tb05.5K5.220	hypothetical protein,BAC from homologous region on chr5	334	375	914	1.12275	2.73653	0.167042	1.45235			2.25558	2.53247	6.17247																	Tb927.8.6730	hypothetical protein, conserved	99	192	849
Tb927.10.1040	serine carboxypeptidase III precursor, putative,serine carboxypeptidase (CBP1) precursor, putative,serine peptidase, Clan SC, Family S10 (CBP1)	951	2094	2850	2.20189	2.99685	1.13874	1.58344			6.42234	14.1413	19.2468		Tb927.4.4980	adrenodoxin precursor, putative	114	188	312	1.64912	2.73684	0.721699	1.45251			0.76987	1.26961	2.10701
Tb927.6.3320	ferric reductase transmembrane protein, putative	74	163	187	2.2027	2.52703	1.13927	1.33744			0.49974	1.10078	1.26286		Tb927.10.14910	sarcoplasmic reticulum glycoprotein, putative,sarcalumenin precursor, putative	423	595	1158	1.40662	2.73759	0.492232	1.45291			2.85662	4.01818	7.82026
Tb927.9.3520	hypothetical protein, unlikely	64	141	125	2.20312	1.95312	1.13955	0.965784			0.432208	0.952208	0.844156		Tb927.10.6560	hypothetical protein, conserved	146	233	400	1.59589	2.73973	0.674362	1.45403			0.985974	1.57351	2.7013
Tb927.3.3980	hypothetical protein, conserved	224	494	510	2.20536	2.27679	1.14101	1.187			1.51273	3.3361	3.44416		Tb927.7.5390	hypothetical protein, conserved	357	630	987	1.76471	2.76471	0.819428	1.46713			2.41091	4.25455	6.66545
Tb927.7.1130	trypanothione/tryparedoxin dependent peroxidase 2,glutathione peroxidase-like 2 (TDPX2)	593	1310	928	2.20911	1.56492	1.14346	0.646093	m	g	4.00468	8.84675	6.26701		Tb927.11.16360	hypothetical protein, conserved	193	279	535	1.4456	2.77202	0.531664	1.47094			1.30338	1.88416	3.61299
Tb927.7.2420	glycogen synthase kinase-3 alpha, putative	146	323	434	2.21233	2.9726	1.14557	1.57173			0.985974	2.1813	2.93091		Tb927.7.690	zinc finger protein, putative	154	257	434	1.66883	2.81818	0.738838	1.49476			1.04	1.73558	2.93091
Tb927.11.7670	hypothetical protein	51	113	59	2.21569	1.15686	1.14775	0.210218			0.344416	0.763117	0.398442		Tb927.2.4150	hypothetical protein, conserved	240	421	679	1.75417	2.82917	0.810786	1.50038			1.62078	2.84312	4.58545
Tb927.6.1040	cysteine peptidase precursor,cysteine peptidase, Clan CA, family C1, Cathepsin L-like (CP)	2868	6357	7514	2.21653	2.61994	1.1483	1.38954			19.3683	42.9304	50.7439		Tb927.8.4200	hypothetical protein, conserved	53	87	150	1.64151	2.83019	0.715023	1.5009			0.357922	0.587532	1.01299
Tb927.1.2640	hypothetical protein, conserved	213	474	530	2.22535	2.48826	1.15403	1.31514			1.43844	3.20104	3.57922		Tb927.8.7580	hypothetical protein, conserved	1629	3253	4614	1.99693	2.83241	0.997784	1.50203		g	11.001	21.9683	31.1595
Tb927.9.11000	small GTPase, putative,GTP-binding protein, putative (RAB7)	456	1015	1839	2.22588	4.03289	1.15437	2.01182	m		3.07948	6.85455	12.4192		Tb927.6.1800	protein phosphatase 2C, putative	244	451	692	1.84836	2.83607	0.886246	1.50389			1.64779	3.04571	4.67325
Tb927.1.4530	hypothetical protein, unlikely	53	118	95	2.22642	1.79245	1.15472	0.841935			0.357922	0.796883	0.641558		Tb927.4.2890	hypothetical protein, conserved	590	1032	1706	1.74915	2.89153	0.806656	1.53183			3.98442	6.96935	11.521
Tb927.4.3400	hypothetical protein, conserved	263	586	695	2.22814	2.64259	1.15584	1.40195			1.7761	3.9574	4.69351		Tb927.4.5390	serine/threonine-protein kinase NrkA,nek1/NIMA-related kinase A (NrkA)	15	28	44	1.86667	2.93333	0.900464	1.55254			0.101299	0.189091	0.297143
Tb927.10.5690	procyclin-associated gene 2 (PAG2) protein, putative	13	29	43	2.23077	3.30769	1.15754	1.72583			0.0877922	0.195844	0.29039		Tb927.11.6120	ABC transporter, putative	186	262	547	1.4086	2.94086	0.494264	1.55624			1.2561	1.76935	3.69403
Tb927.8.8270	hypothetical protein, conserved	127	284	329	2.23622	2.59055	1.16106	1.37326			0.857662	1.91792	2.22182		Tb927.10.13790	hypothetical protein, conserved	957	1812	2870	1.89342	2.99896	0.920992	1.58446		g	6.46286	12.2369	19.3818
Tb927.5.3320	protein kinase, putative	576	1289	1718	2.23785	2.98264	1.16211	1.57659			3.88987	8.70494	11.6021		Tb927.9.4500	heat shock protein, putative,HSP70-like protein	1265	1739	3799	1.3747	3.00316	0.459121	1.58648	m		8.54286	11.7439	25.6556
Tb927.8.7270	hypothetical protein, conserved	389	872	1012	2.24165	2.60154	1.16456	1.37937			2.62701	5.88883	6.83429		Tb927.8.4770	small GTP-binding protein Rab18 (TbRAB18)	184	332	565	1.80435	3.07065	0.851477	1.61855	m		1.2426	2.24208	3.81558
Tb927.7.520	hypothetical protein, conserved	140	314	277	2.24286	1.97857	1.16534	0.984459			0.945455	2.12052	1.87065		Tb927.10.1770	hypothetical protein	65	86	202	1.32308	3.10769	0.403897	1.63584			0.438961	0.580779	1.36416
Tb927.7.5780	hypothetical protein, conserved	49	110	114	2.2449	2.32653	1.16665	1.21818			0.330909	0.742857	0.76987		Tb927.10.10240	procyclin-associated gene 1 (PAG1) protein (PAG1)	1059	1589	3326	1.50047	3.1407	0.585417	1.65109			7.15169	10.7309	22.4613
Tb927.11.10250	hypothetical protein, conserved	173	390	286	2.25434	1.65318	1.1727	0.725243			1.16831	2.63377	1.93143		Tb927.7.310	hypothetical protein, conserved	61	57	194	0.934426	3.18033	-0.0978473	1.66918			0.411948	0.384935	1.31013
Tb927.11.5370	hypothetical protein, conserved	303	684	591	2.25743	1.9505	1.17468	0.96384	m		2.04623	4.61922	3.99117		Tb927.4.4790	hypothetical protein, conserved	217	396	738	1.82488	3.40092	0.867805	1.76593			1.46545	2.67429	4.9839
Tb927.11.10980	hypothetical protein, conserved	96	218	241	2.27083	2.51042	1.18322	1.32793			0.648312	1.47221	1.62753		Tb927.9.10650	hypothetical protein	75	148	257	1.97333	3.42667	0.980635	1.77681			0.506494	0.999481	1.73558
Tb927.7.6690	hypothetical protein	519	1182	1451	2.27746	2.79576	1.18742	1.48324			3.50494	7.98234	9.79896		Tb927.7.6560	hypothetical protein, conserved	155	253	533	1.63226	3.43871	0.706869	1.78187			1.04675	1.70857	3.59948
Tb927.6.3620	zinc finger protein, putative	172	392	635	2.27907	3.69186	1.18845	1.88435			1.16156	2.64727	4.28831		Tb927.10.6740	hypothetical protein, conserved	238	337	821	1.41597	3.44958	0.501787	1.78642			1.60727	2.27584	5.54442
Tb927.6.1030	cysteine peptidase precursor,cysteine peptidase, Clan CA, family C1, Cathepsin L-like (CP)	8095	18477	16233	2.28252	2.00531	1.19063	1.00383			54.6675	124.78	109.625		Tb927.10.6720	hypothetical protein, conserved	426	608	1495	1.42723	3.50939	0.513218	1.81122			2.87688	4.10597	10.0961
Tb927.10.4180	TFIIF-stimulated CTD phosphatase, putative	1217	2782	3401	2.28595	2.79458	1.19279	1.48263			8.2187	18.7875	22.9678		Tb927.3.4670	cdc2-related kinase, putative,cell division control protein, putative (CRK10)	114	216	404	1.89474	3.54386	0.921997	1.82532			0.76987	1.4587	2.72831
Tb927.4.1390	hypothetical protein, conserved	573	1312	1723	2.2897	3.00698	1.19516	1.58832			3.86961	8.86026	11.6358		Tb927.11.12700	hypothetical protein, conserved	209	326	742	1.55981	3.55024	0.641369	1.82792			1.41143	2.20156	5.01091
Tb927.10.1400	hypoxanthine-guanine phosphoribosyltransferase (HGPRT)	437	1001	616	2.29062	1.40961	1.19574	0.495297		g	2.95117	6.76	4.16		Tb927.5.1970	hypothetical protein	104	207	380	1.99038	3.65385	0.993047	1.86942			0.702338	1.39792	2.56623
Tb927.10.11010	hypothetical protein, conserved	165	378	399	2.29091	2.41818	1.19592	1.27392			1.11429	2.55273	2.69455		Tb927.11.8470	zinc finger protein family member, putative (ZC3H45)	61	109	223	1.78689	3.65574	0.837447	1.87016			0.411948	0.736104	1.50597
Tb927.6.370	hypothetical protein, conserved	144	330	381	2.29167	2.64583	1.1964	1.40372			0.972468	2.22857	2.57299		Tb927.5.1380	hypothetical protein	110	179	433	1.62727	3.93636	0.702456	1.97686			0.742857	1.20883	2.92416
Tb927.9.2610	hypothetical protein, unlikely	51	117	158	2.29412	3.09804	1.19794	1.63136			0.344416	0.79013	1.06701		Tb927.9.14650	SLACS retrotransposable element (part), putative	420	759	1734	1.80714	4.12857	0.853711	2.04564			2.83636	5.12571	11.7101
Tb927.10.9340	hypothetical protein	69	159	126	2.30435	1.82609	1.20436	0.868755			0.465974	1.07377	0.850909		Tb927.6.550	hypothetical protein	43	33	179	0.767442	4.16279	-0.381871	2.05755			0.29039	0.222857	1.20883
Tb927.10.1050	serine carboxypeptidase III precursor, putative,serine peptidase, Clan SC, Family S10 (CBP1)	49	113	123	2.30612	2.5102	1.20547	1.3278	m		0.330909	0.763117	0.830649		Tb927.7.6550	hypothetical protein, conserved	103	188	454	1.82524	4.40777	0.868088	2.14005			0.695584	1.26961	3.06597
Tb927.4.4230	RNA-binding protein, putative (RBP31)	222	512	514	2.30631	2.31532	1.20558	1.21121			1.49922	3.45766	3.47117		Tb927.8.6710	hypothetical protein, conserved	92	170	486	1.84783	5.28261	0.885829	2.40125			0.621299	1.14805	3.28208
Tb927.11.12100	RNA-binding protein, putative (RBP5)	105	243	196	2.31429	1.86667	1.21057	0.900464			0.709091	1.64104	1.32364		Tb927.10.2410	MSP-C, putative (MSP-C)	297	407	1770	1.37037	5.9596	0.454566	2.57521			2.00571	2.74857	11.9532
Tb927.10.830	adenylate kinase, putative	471	1091	1142	2.31635	2.42463	1.21185	1.27776	m		3.18078	7.36779	7.71221		Tb927.5.170	hypothetical protein, conserved	23	41	212	1.78261	9.21739	0.83399	3.20436			0.155325	0.276883	1.43169
Tb927.5.3720	hypothetical protein, conserved	69	160	134	2.31884	1.94203	1.2134	0.957565			0.465974	1.08052	0.904935
Tb927.8.8330	calpain, putative,cysteine peptidase, putative	406	946	627	2.33005	1.54433	1.22036	0.626986			2.74182	6.38857	4.23429
Tb927.11.5040	leucine-rich repeat protein (LRRP), putative	458	1072	1395	2.34061	3.04585	1.22689	1.60685			3.09299	7.23948	9.42078
Tb927.4.4920	hypothetical protein, conserved	126	295	358	2.34127	2.84127	1.22729	1.50654			0.850909	1.99221	2.41766
Tb927.1.3100	hypothetical protein, unlikely	46	108	67	2.34783	1.45652	1.23133	0.542527			0.310649	0.729351	0.452468
Tb927.10.6050	clathrin heavy chain (CHC)	4444	10487	13431	2.35981	3.02228	1.23867	1.59564			30.0114	70.8213	90.7029
Tb927.4.2210	hypothetical protein, conserved	1015	2398	3922	2.36256	3.86404	1.24035	1.95011			6.85455	16.1943	26.4862
Tb927.10.410	hypothetical protein, conserved	119	282	376	2.36975	3.15966	1.24473	1.65977			0.803636	1.90442	2.53922
Tb927.10.13070	hypothetical protein, conserved	330	783	1187	2.37273	3.59697	1.24655	1.84678			2.22857	5.28779	8.0161
Tb927.9.13080	hypothetical protein, unlikely	339	805	984	2.37463	2.90265	1.2477	1.53737			2.28935	5.43636	6.64519
Tb927.11.14060	hypothetical protein, conserved	112	267	243	2.38393	2.16964	1.25334	1.11746			0.756364	1.80312	1.64104
Tb927.10.2300	hypothetical protein, conserved	164	392	440	2.39024	2.68293	1.25716	1.42381			1.10753	2.64727	2.97143
Tb927.4.4020	amino acid transporter, putative	240	575	767	2.39583	3.19583	1.26053	1.67619			1.62078	3.88312	5.17974
Tb927.8.5000	69 kDa paraflagellar rod protein,PFR2 (PFR-B)	788	1888	1193	2.39594	1.51396	1.26059	0.598327			5.32156	12.7501	8.05662
Tb927.6.490	procyclin associated gene 3 (PAG3) protein,procyclin PARP A,procyclic acidic repetitive protein A (PAG3)	49	118	143	2.40816	2.91837	1.26793	1.54516			0.330909	0.796883	0.965714
Tb927.11.4860	hypothetical protein, conserved	466	1123	1224	2.40987	2.62661	1.26896	1.3932			3.14701	7.5839	8.26597
Tb10.v4.0128	hypothetical protein,chrX additional, unordered contig	156	376	183	2.41026	1.17308	1.26919	0.230298			1.05351	2.53922	1.23584
Tb927.8.5140	diacylglycerol kinase, putative	245	591	747	2.41224	3.04898	1.27038	1.60833			1.65455	3.99117	5.04468
Tb927.3.3270	ATP-dependent phosphofructokinase (TbPFK)	7455	18045	19582	2.42052	2.62669	1.27532	1.39325	m	g	50.3455	121.862	132.242
Tb927.9.2950	hypothetical protein, unlikely	97	235	291	2.42268	3	1.2766	1.58496			0.655065	1.58701	1.96519
Tb927.9.9400	ceramide phosphorylethanolamine synthase	163	395	663	2.42331	4.06748	1.27698	2.02414			1.10078	2.66753	4.4774
Tb927.10.6750	hypothetical protein, conserved	329	798	1651	2.42553	5.01824	1.2783	2.32718			2.22182	5.38909	11.1496
Tb927.2.5650	hypothetical protein, conserved	253	614	508	2.42688	2.00791	1.2791	1.00569			1.70857	4.14649	3.43065
Tb927.6.3410	hypothetical protein, conserved	96	233	223	2.42708	2.32292	1.27922	1.21594			0.648312	1.57351	1.50597
Tb927.10.7820	hypothetical protein, conserved	86	209	204	2.43023	2.37209	1.28109	1.24616			0.580779	1.41143	1.37766
Tb927.11.670	epsinR	975	2373	2412	2.43385	2.47385	1.28324	1.30676			6.58442	16.0255	16.2888
Tb927.5.2390	hypothetical protein, conserved	177	433	490	2.44633	2.76836	1.29062	1.46903			1.19532	2.92416	3.30909
Tb09.v4.0146	hypothetical protein,chrIX additional, unordered contigs	161	394	305	2.4472	1.89441	1.29113	0.921749			1.08727	2.66078	2.05974
Tb927.10.10230	procyclin-associated gene 5 (PAG5) protein (PAG5)	387	950	2162	2.45478	5.58656	1.29559	2.48196			2.61351	6.41558	14.6005
Tb927.11.15870	hypothetical protein, conserved	435	1068	1322	2.45517	3.03908	1.29582	1.60363	m		2.93766	7.21247	8.92779
Tb927.8.8140	small GTP-binding rab protein, putative	72	177	276	2.45833	3.83333	1.29768	1.9386			0.486234	1.19532	1.8639
Tb927.10.300	hypothetical protein, conserved	61	150	168	2.45902	2.7541	1.29808	1.46158			0.411948	1.01299	1.13455
Tb927.3.1850	hypothetical protein, conserved	161	396	447	2.45963	2.7764	1.29844	1.47321			1.08727	2.67429	3.0187
Tb927.1.4600	cyclin-like F-box protein (CFB1D)	164	404	471	2.46341	2.87195	1.30066	1.52203			1.10753	2.72831	3.18078
Tb927.6.4390	kinesin, putative	867	2136	3209	2.46367	3.70127	1.30081	1.88802	m		5.85506	14.4249	21.6712
Tb927.10.9320	hypothetical protein, conserved	47	116	127	2.46809	2.70213	1.30339	1.4341			0.317403	0.783377	0.857662
Tb927.6.3120	chaperone protein DNAj, putative	64	158	236	2.46875	3.6875	1.30378	1.88264			0.432208	1.06701	1.59377
Tb927.11.5080	hypothetical protein, conserved	68	168	214	2.47059	3.14706	1.30485	1.654			0.459221	1.13455	1.44519
Tb927.10.9450	hypothetical protein	55	136	302	2.47273	5.49091	1.3061	2.45705			0.371429	0.918442	2.03948
Tb927.10.15610	zinc finger protein, putative	173	430	750	2.48555	4.33526	1.31356	2.11612			1.16831	2.9039	5.06494
Tb927.5.310	hypothetical protein	219	546	858	2.49315	3.91781	1.31797	1.97005			1.47896	3.68727	5.79429
Tb927.10.4160	predicted zinc finger protein	148	369	496	2.49324	3.35135	1.31802	1.74474			0.999481	2.49195	3.34961
Tb927.10.14160	aquaporin 3, putative	220	549	703	2.49545	3.19545	1.3193	1.67602			1.48571	3.70753	4.74753
Tb927.6.1000	cysteine peptidase precursor,cysteine peptidase, Clan CA, family C1, Cathepsin L-like (CP)	6828	17061	16657	2.49868	2.43951	1.32117	1.28659			46.1112	115.217	112.489
Tb927.4.1110	hypothetical protein, conserved	329	825	876	2.5076	2.66261	1.32631	1.41284			2.22182	5.57143	5.91584
Tb927.5.430	hypothetical protein	98	247	434	2.52041	4.42857	1.33366	2.14684			0.661818	1.66805	2.93091
Tb927.10.12010	hypothetical protein, conserved	117	296	290	2.52991	2.47863	1.33909	1.30954			0.79013	1.99896	1.95844
Tb927.6.3850	chaperone protein DNAj, putative	96	243	284	2.53125	2.95833	1.33985	1.56478			0.648312	1.64104	1.91792
Tb927.4.4240	hypothetical protein, conserved	101	256	241	2.53465	2.38614	1.34179	1.25468			0.682078	1.72883	1.62753
Tb927.6.2860	hypothetical protein, conserved	494	1258	1175	2.54656	2.37854	1.34855	1.25008			3.3361	8.49558	7.93506
Tb927.4.1220	leucine-rich repeat protein (LRRP), putative	191	487	816	2.54974	4.27225	1.35035	2.095			1.28987	3.28883	5.51065
Tb927.6.1650	single strand-specific nuclease, putative	341	870	827	2.55132	2.42522	1.35124	1.27812	m		2.30286	5.87532	5.58494
Tb927.8.7280	hypothetical protein, conserved	237	605	800	2.55274	3.37553	1.35205	1.75511			1.60052	4.08571	5.4026
Tb927.10.8830	hypothetical protein, conserved	590	1507	2185	2.55424	3.70339	1.35289	1.88885	m		3.98442	10.1771	14.7558
Tb927.9.11860	hypothetical protein, unlikely	27	69	49	2.55556	1.81481	1.35364	0.859822			0.182338	0.465974	0.330909
Tb927.10.2850	hypothetical protein	64	164	217	2.5625	3.39062	1.35755	1.76155			0.432208	1.10753	1.46545
Tb927.8.8320	hypothetical protein, conserved	48	123	101	2.5625	2.10417	1.35755	1.07325			0.324156	0.830649	0.682078
Tb927.8.1200	vacuolar-type Ca2 -ATPase 2 (TbA2)	328	846	853	2.57927	2.60061	1.36696	1.37885			2.21506	5.71325	5.76052
Tb927.7.4110	kinesin, putative	81	209	254	2.58025	3.1358	1.36751	1.64883			0.547013	1.41143	1.71532
Tb927.9.5660	hypothetical protein, unlikely	20	52	26	2.6	1.3	1.37851	0.378512			0.135065	0.351169	0.175584
Tb927.7.7160	kinetoplastid-specific dual specificity phosphatase, putative	465	1213	1616	2.6086	3.47527	1.38328	1.79712			3.14026	8.19169	10.9132
Tb927.8.6100	hypothetical protein, conserved	543	1420	1734	2.6151	3.19337	1.38687	1.67508			3.66701	9.58961	11.7101
Tb927.5.3660	hypothetical protein, conserved	172	450	595	2.61628	3.4593	1.38752	1.79048			1.16156	3.03896	4.01818
Tb927.9.11100	protein kinase A catalytic subunit isoform 1,protein kinase A catalytic subunit (PKAC1)	388	1016	970	2.61856	2.5	1.38877	1.32193			2.62026	6.8613	6.55065
Tb927.4.4780	hypothetical protein	37	97	170	2.62162	4.59459	1.39046	2.19994			0.24987	0.655065	1.14805
Tb927.8.5050	hypothetical protein, conserved	221	580	722	2.62443	3.26697	1.39201	1.70795			1.49247	3.91688	4.87584
Tb927.10.12510	P-type H -ATPase, putative	1013	2663	2152	2.62883	2.12438	1.39442	1.08704	m		6.84104	17.9839	14.533
Tb927.11.6910	hypothetical protein, conserved	210	553	739	2.63333	3.51905	1.39689	1.81519			1.41818	3.73455	4.99065
Tb927.8.3720	hypothetical protein, conserved	177	468	810	2.64407	4.57627	1.40276	2.19417			1.19532	3.16052	5.47013
Tb09.v4.0015	hypothetical protein,chrIX additional, unordered contigs	96	254	295	2.64583	3.07292	1.40372	1.61961			0.648312	1.71532	1.99221
Tb927.4.4540	hypothetical protein, conserved	96	255	266	2.65625	2.77083	1.40939	1.47032			0.648312	1.72208	1.79636
Tb927.1.2690	hypothetical protein, unlikely	30	80	32	2.66667	1.06667	1.41504	0.0931094			0.202597	0.54026	0.216104
Tb927.9.3750	hypothetical protein, conserved	34	91	50	2.67647	1.47059	1.42033	0.556393			0.22961	0.614545	0.337662
Tb927.6.1020	cysteine peptidase precursor,cysteine peptidase, Clan CA, family C1, Cathepsin L-like (Rhodesain)	9572	25630	22606	2.6776	2.36168	1.42094	1.23981			64.6421	173.086	152.664
Tb927.1.3830	glucose-6-phosphate isomerase, glycosomal (PGI)	1099	2943	1649	2.67789	1.50045	1.4211	0.5854		g	7.42182	19.8748	11.1361
Tb927.3.650	hypothetical protein, conserved	44	118	117	2.68182	2.65909	1.42321	1.41093			0.297143	0.796883	0.79013
Tb927.10.10270	hypothetical protein	29	78	265	2.68966	9.13793	1.42742	3.19187			0.195844	0.526753	1.78961
Tb927.8.7440	lipase, putative	469	1266	1579	2.69936	3.36674	1.43262	1.75135			3.16727	8.54961	10.6634
Tb927.10.2400	hypothetical protein	10	27	152	2.7	15.2	1.43296	3.926			0.0675325	0.182338	1.02649
Tb927.10.5510	endonuclease/exonuclease/phosphatase, putative	231	624	859	2.7013	3.71861	1.43365	1.89477			1.56	4.21403	5.80104
Tb927.4.2760	hypothetical protein, conserved	471	1273	1593	2.70276	3.38217	1.43443	1.75795			3.18078	8.59688	10.7579
Tb927.1.3310	hypothetical protein, conserved	600	1623	1334	2.705	2.22333	1.43563	1.15272			4.05195	10.9605	9.00883
Tb927.3.4720	dynamin, putative,vacuolar sortin protein 1, putative	263	713	1152	2.71103	4.38023	1.43884	2.13101	m		1.7761	4.81506	7.77974
Tb927.7.3700	hypothetical protein, conserved	383	1039	1143	2.71279	2.98433	1.43978	1.57741			2.58649	7.01662	7.71896
Tb927.11.3720	hypothetical protein, conserved	158	429	690	2.71519	4.36709	1.44105	2.12667			1.06701	2.89714	4.65974
Tb927.11.3760	hypothetical protein	466	1266	1341	2.71674	2.87768	1.44188	1.52491			3.14701	8.54961	9.0561
Tb927.6.3140	hypothetical protein, conserved	102	278	185	2.72549	1.81373	1.44652	0.858956			0.688831	1.8774	1.24935
Tb927.11.16550	zinc finger protein family member, putative (ZC3H46)	164	450	474	2.7439	2.89024	1.45623	1.53119			1.10753	3.03896	3.20104
Tb927.10.7860	hypothetical protein, conserved	374	1032	1006	2.75936	2.68984	1.46433	1.42752			2.52571	6.96935	6.79377
Tb927.6.350	hypothetical protein, conserved	50	138	353	2.76	7.06	1.46467	2.81967			0.337662	0.931948	2.3839
Tb927.3.5080	hypothetical protein, conserved	342	944	1369	2.76023	4.00292	1.46479	2.00105			2.30961	6.37506	9.24519
Tb927.5.309b	hypothetical protein	340	940	1867	2.76471	5.49118	1.46713	2.45712			2.2961	6.34805	12.6083
Tb927.9.12980	hypothetical protein, conserved	376	1040	1456	2.76596	3.87234	1.46778	1.95321		g	2.53922	7.02338	9.83273
Tb927.11.7010	protein kinase, putative	193	535	694	2.77202	3.59585	1.47094	1.84633			1.30338	3.61299	4.68675
Tb927.9.6290	arginine kinase (AK)	2596	7213	5367	2.77851	2.06741	1.47431	1.04783	m		17.5314	48.7112	36.2447
Tb927.11.8830	hypothetical protein	302	841	1653	2.78477	5.47351	1.47756	2.45247			2.03948	5.67948	11.1631
Tb927.9.8030	hypothetical protein, conserved	128	358	412	2.79688	3.21875	1.48382	1.6865			0.864416	2.41766	2.78234
Tb927.10.10210	procyclin-associated gene 4 (PAG4) protein (PAG4)	258	722	945	2.79845	3.66279	1.48463	1.87294			1.74234	4.87584	6.38182
Tb927.10.10220	procyclin-associated gene 2 (PAG2) protein (PAG2)	434	1217	2569	2.80415	5.91935	1.48756	2.56544			2.93091	8.2187	17.3491
Tb927.4.4420	adenylyl cyclase, pseudogene, putative,adenylyl cyclase, frameshift	289	811	1000	2.80623	3.46021	1.48863	1.79086			1.95169	5.47688	6.75325
Tb927.8.4520	hypothetical protein, conserved	202	567	897	2.80693	4.44059	1.48899	2.15075			1.36416	3.82909	6.05766
Tb927.1.4650	cyclin-like F-box protein (CFB2)	81	228	377	2.81481	4.65432	1.49304	2.21857			0.547013	1.53974	2.54597
Tb927.11.2400	hypothetical protein, conserved	58	164	410	2.82759	7.06897	1.49957	2.8215			0.391688	1.10753	2.76883
Tb927.8.4110	flagellum-adhesion glycoprotein, putative	134	379	699	2.82836	5.21642	1.49996	2.38306			0.904935	2.55948	4.72052
Tb927.8.8150	hypothetical protein, conserved	136	385	415	2.83088	3.05147	1.50125	1.6095			0.918442	2.6	2.8026
Tb927.3.3720	Golgi vesicular membrane trafficking protein, putative	30	85	85	2.83333	2.83333	1.5025	1.5025			0.202597	0.574026	0.574026
Tb927.9.8720	fructose-1,6-bisphosphatase (FBPase)	541	1535	1367	2.83734	2.5268	1.50454	1.33731		g	3.65351	10.3662	9.23169
Tb927.5.1810	lysosomal/endosomal membrane protein p67 (p67)	5874	16676	20427	2.83895	3.47753	1.50536	1.79806			39.6686	112.617	137.949
Tb927.10.13700	phosphatidic acid phosphatase alpha, putative	40	114	122	2.85	3.05	1.51096	1.60881			0.27013	0.76987	0.823896
Tb927.2.2770	hypothetical protein, conserved	208	595	757	2.86058	3.63942	1.51631	1.86371			1.40468	4.01818	5.11221
Tb927.11.7410	MSP-A, putative	240	688	1041	2.86667	4.3375	1.51937	2.11686			1.62078	4.64623	7.03013
Tb927.10.13400	Phosphatidic acid phostphatase, putative	128	374	505	2.92188	3.94531	1.54689	1.98014			0.864416	2.52571	3.41039
Tb927.9.12740	hypothetical protein, conserved	90	263	289	2.92222	3.21111	1.54707	1.68307			0.607792	1.7761	1.95169
Tb927.7.1810	hypothetical protein, conserved	133	390	506	2.93233	3.80451	1.55205	1.92771			0.898182	2.63377	3.41714
Tb927.7.1850	hypothetical protein, conserved	133	390	506	2.93233	3.80451	1.55205	1.92771			0.898182	2.63377	3.41714
Tb927.4.2380	sarcoplasmic reticulum glycoprotein, putative	155	458	827	2.95484	5.33548	1.56308	2.41562			1.04675	3.09299	5.58494
Tb927.10.8860	hypothetical protein, conserved	125	372	528	2.976	4.224	1.57337	2.07861			0.844156	2.51221	3.56571
Tb927.3.4070	hypothetical protein, conserved	658	1959	2176	2.9772	3.30699	1.57396	1.72552	m		4.44364	13.2296	14.6951
Tb927.11.7630	Gp63-1 surface protease homolog, putative	56	167	228	2.98214	4.07143	1.57635	2.02554			0.378182	1.12779	1.53974
Tb927.2.2490	hypothetical protein	131	391	424	2.98473	3.23664	1.5776	1.6945			0.884675	2.64052	2.86338
Tb927.10.990	hypothetical protein, conserved	112	335	448	2.99107	4	1.58066	2			0.756364	2.26234	3.02545
Tb927.1.4630	cyclin-like F-box protein (CFB1E)	317	949	891	2.99369	2.81073	1.58193	1.49094			2.14078	6.40883	6.01714
Tb927.8.6590	hypothetical protein, conserved	200	604	713	3.02	3.565	1.59455	1.8339			1.35065	4.07896	4.81506
Tb927.11.11980	microtubule-associated protein,corset-associated protein 15 (CAP15)	844	2550	1886	3.02133	2.2346	1.59518	1.16001	m		5.69974	17.2208	12.7366
Tb927.4.3480	hypothetical protein	83	251	357	3.0241	4.3012	1.5965	2.10474			0.560519	1.69506	2.41091
Tb927.10.15910	glycerol uptake protein, putative	134	408	580	3.04478	4.32836	1.60634	2.11382			0.904935	2.75532	3.91688
Tb927.10.7140	membrane-bound acid phosphatase 2 (MBAP2)	530	1641	2496	3.09623	4.70943	1.63051	2.23555			3.57922	11.0821	16.8561
Tb927.10.5620	fructose-bisphosphate aldolase, glycosomal (ALD)	8645	26823	22147	3.10272	2.56183	1.63353	1.35717	m	g	58.3818	181.142	149.564
Tb927.3.1660	hypothetical protein, conserved	102	317	408	3.10784	4	1.63591	2			0.688831	2.14078	2.75532
Tb927.2.2120	protein kinase, putative,NIMA/Nek Serine/threonine-protein kinase family, putative	323	1011	2076	3.13003	6.42724	1.64618	2.6842			2.1813	6.82753	14.0197
Tb927.9.5230	hypothetical protein, unlikely	141	442	438	3.13475	3.10638	1.64835	1.63524			0.952208	2.98494	2.95792
Tb927.9.2700	hypothetical protein, conserved	124	389	446	3.1371	3.59677	1.64943	1.8467			0.837403	2.62701	3.01195
Tb927.1.1500	hypothetical protein, conserved	90	283	279	3.14444	3.1	1.65281	1.63227			0.607792	1.91117	1.88416
Tb927.11.5210	hypothetical protein, conserved	112	353	433	3.15179	3.86607	1.65617	1.95087			0.756364	2.3839	2.92416
Tb927.2.3880	heterogeneous nuclear ribonucleoprotein H/F, putative (HNRNPH)	296	943	883	3.18581	2.98311	1.67166	1.57682			1.99896	6.36831	5.96312
Tb927.10.4780	GPI inositol deacylase precursor (GPIdeAc)	172	548	910	3.18605	5.2907	1.67177	2.40346			1.16156	3.70078	6.14545
Tb927.3.2460	hypothetical protein, conserved	116	373	391	3.21552	3.37069	1.68505	1.75304			0.783377	2.51896	2.64052
Tb09.v4.0109	hypothetical protein,chrIX additional, unordered contigs	29	94	126	3.24138	4.34483	1.69661	2.1193			0.195844	0.634805	0.850909
Tb927.6.2870	hypothetical protein, conserved	57	185	170	3.24561	2.98246	1.69849	1.5765			0.384935	1.24935	1.14805
Tb927.11.13640	J-binding protein (JBP1)	209	680	824	3.25359	3.94258	1.70203	1.97914			1.41143	4.59221	5.56468
Tb927.10.2500	hypothetical protein, conserved	198	647	697	3.26768	3.5202	1.70827	1.81566			1.33714	4.36935	4.70701
Tb927.11.7610	gp63-1 surface protease homologue, pseudogene,gp63-1 surface protease homologue, fragment	20	66	81	3.3	4.05	1.72247	2.01792			0.135065	0.445714	0.547013
Tb927.5.420	hypothetical protein	243	802	924	3.30041	3.80247	1.72265	1.92694			1.64104	5.4161	6.24
Tb927.8.8340	hypothetical protein, conserved	53	175	241	3.30189	4.54717	1.72329	2.18497			0.357922	1.18182	1.62753
Tb927.11.5090	aspartate aminotransferase, mitochondrial	291	961	893	3.30241	3.06873	1.72352	1.61764			1.96519	6.48987	6.03065
Tb927.3.3380	TFIIF-stimulated CTD phosphatase, putative	92	305	317	3.31522	3.44565	1.7291	1.78478			0.621299	2.05974	2.14078
Tb927.11.1180	protein kinase, putative,cdc2-related kinase, putative (CRK6)	188	625	814	3.32447	4.32979	1.73312	2.1143			1.26961	4.22078	5.49714
Tb927.4.3990	amino acid transporter, putative	105	355	319	3.38095	3.0381	1.75743	1.60317			0.709091	2.3974	2.15429
Tb927.11.14540	hypothetical protein, conserved	128	433	532	3.38281	4.15625	1.75822	2.05528			0.864416	2.92416	3.59273
Tb927.9.13070	predicted heat shock factor binding protein	97	330	311	3.40206	3.20619	1.76641	1.68086			0.655065	2.22857	2.10026
Tb927.2.1700	hypothetical protein, conserved	273	936	1156	3.42857	4.23443	1.77761	2.08217			1.84364	6.32104	7.80675
Tb927.11.9160	ATPase-like protein, putative	44	151	138	3.43182	3.13636	1.77897	1.64909			0.297143	1.01974	0.931948
Tb927.10.15040	hypothetical protein, conserved	23	79	68	3.43478	2.95652	1.78022	1.5639			0.155325	0.533506	0.459221
Tb927.11.13630	hypothetical protein, conserved	140	482	568	3.44286	4.05714	1.78361	2.02046			0.945455	3.25506	3.83584
Tb927.9.2840	hypothetical protein, conserved	67	233	176	3.47761	2.62687	1.7981	1.39334			0.452468	1.57351	1.18857
Tb927.5.1570	CCCH zinc-finger protein (ZC3H12)	770	2680	2813	3.48052	3.65325	1.7993	1.86918			5.2	18.0987	18.9969
Tb927.9.5220	hypothetical protein, conserved	54	189	195	3.5	3.61111	1.80735	1.85244			0.364675	1.27636	1.31688
Tb927.5.410	hypothetical protein	110	385	1295	3.5	11.7727	1.80735	3.55738			0.742857	2.6	8.74545
Tb927.7.6570	hypothetical protein, conserved	41	144	513	3.5122	12.5122	1.81237	3.64526			0.276883	0.972468	3.46442
Tb927.11.7000	hypothetical protein, conserved	65	229	228	3.52308	3.50769	1.81684	1.81052			0.438961	1.54649	1.53974
Tb927.7.470	hypothetical protein	82	289	388	3.52439	4.73171	1.81737	2.24236			0.553766	1.95169	2.62026
Tb927.8.4840	kinesin, putative	261	924	1119	3.54023	4.28736	1.82384	2.10009			1.7626	6.24	7.55688
Tb927.9.11480	hypothetical protein, conserved	332	1177	1498	3.54518	4.51205	1.82586	2.17378			2.24208	7.94857	10.1164
Tb927.9.12630	glycerol kinase, glycosomal (glk1)	3055	10851	7831	3.55188	2.56334	1.82858	1.35802			20.6312	73.2795	52.8847
Tb927.1.2150	calpain-like protein fragment, putative,calpain-like cysteine peptidase, Clan CA, family C2	72	256	337	3.55556	4.68056	1.83007	2.22668			0.486234	1.72883	2.27584
Tb927.3.4180	hypothetical protein	107	381	541	3.56075	5.05607	1.83218	2.33802			0.722597	2.57299	3.65351
Tb927.9.8570	hypothetical protein, conserved	146	523	608	3.58219	4.16438	1.84084	2.0581			0.985974	3.53195	4.10597
Tb927.11.12790	ribonucleoside-diphosphate reductase small chain (RNR2)	172	617	342	3.58721	1.98837	1.84286	0.991588			1.16156	4.16675	2.30961
Tb927.6.2300	adenosine kinase, putative	32	115	170	3.59375	5.3125	1.84549	2.40939			0.216104	0.776623	1.14805
Tb927.8.4360	hypothetical protein, conserved	342	1234	1422	3.60819	4.15789	1.85127	2.05585			2.30961	8.33351	9.60312
Tb927.8.4340	hypothetical protein, conserved	108	391	594	3.62037	5.5	1.85614	2.45943			0.729351	2.64052	4.01143
Tb927.5.890	oligosaccharyl transferase subunit, putative	751	2733	2897	3.63915	3.85752	1.8636	1.94767			5.07169	18.4566	19.5642
Tb927.6.3000	fatty acid desaturase, putative,sphingolipid delta 4 desaturase, putative	581	2122	2003	3.65232	3.4475	1.86881	1.78555			3.92364	14.3304	13.5268
Tb927.6.560	cysteine peptidase C (CPC),CPC cysteine peptidase, Clan CA, family C1, Cathepsin B-like (TbcatB)	578	2127	2264	3.67993	3.91696	1.87968	1.96973			3.90338	14.3642	15.2894
Tb927.1.700	phosphoglycerate kinase (PGKC)	302	1117	1221	3.69868	4.04305	1.88701	2.01544			2.03948	7.54338	8.24571
Tb927.9.15100	hypothetical protein, conserved	302	1120	1256	3.70861	4.15894	1.89088	2.05622			2.03948	7.56364	8.48208
Tb927.11.7640	Gp63-1 surface protease homolog, putative	38	141	166	3.71053	4.36842	1.89162	2.12711			0.256623	0.952208	1.12104
Tb11.0360	MSP-A, putative,chrXI additional, unordered contigs	38	141	166	3.71053	4.36842	1.89162	2.12711			0.256623	0.952208	1.12104
Tb927.10.530	hypothetical protein, conserved	66	246	348	3.72727	5.27273	1.89812	2.39855			0.445714	1.6613	2.35013
Tb927.1.2650	hypothetical protein, unlikely	30	112	63	3.73333	2.1	1.90046	1.07039			0.202597	0.756364	0.425455
Tb927.11.8740	hypothetical protein, conserved	159	595	725	3.74214	4.55975	1.90386	2.18895			1.07377	4.01818	4.8961
Tb927.11.7710	Gp63-1 surface protease homolog, putative	122	466	584	3.81967	4.78689	1.93345	2.25909			0.823896	3.14701	3.9439
Tb927.7.4260	hypothetical protein, conserved	297	1142	2087	3.84512	7.02694	1.94303	2.8129			2.00571	7.71221	14.094
Tb927.9.6230	unspecified product (AK)	86	335	425	3.89535	4.94186	1.96175	2.30505	m		0.580779	2.26234	2.87013
Tb927.11.1230	hypothetical protein, conserved	158	620	1014	3.92405	6.41772	1.97234	2.68206			1.06701	4.18701	6.84779
Tb927.11.8330	hypothetical protein, conserved	50	198	384	3.96	7.68	1.9855	2.94111			0.337662	1.33714	2.59325
Tb927.6.3480	RNA-binding protein, putative (DRBD5)	233	923	763	3.96137	3.27468	1.986	1.71135			1.57351	6.23325	5.15273
Tb927.10.5250	zinc finger protein family member, putative (ZC3H32)	291	1175	2148	4.0378	7.38144	2.01357	2.8839			1.96519	7.93506	14.506
Tb927.7.4230	hypothetical protein, conserved	222	901	1516	4.05856	6.82883	2.02097	2.77164			1.49922	6.08468	10.2379
Tb927.3.4110	hypothetical protein, conserved	272	1123	1283	4.12868	4.71691	2.04568	2.23784			1.83688	7.5839	8.66442
Tb927.8.6760	IgE-dependent histamine-releasing factor, putative	301	1268	1300	4.21262	4.31894	2.07472	2.11068			2.03273	8.56312	8.77922
Tb927.8.7110	serine/threonine-protein kinase a, putative,protein kinase, putative	27	115	108	4.25926	4	2.0906	2			0.182338	0.776623	0.729351
Tb927.10.3750	hypothetical protein, conserved	134	579	587	4.3209	4.3806	2.11133	2.13113			0.904935	3.91013	3.96416
Tb927.10.14890	C-terminal motor kinesin, putative (TBKIFC1)	1594	7049	7401	4.42221	4.64304	2.14477	2.21507			10.7647	47.6036	49.9808
Tb927.5.1360	nucleoside 2-deoxyribosyltransferase (NDRT)	475	2102	1251	4.42526	2.63368	2.14576	1.39708			3.20779	14.1953	8.44831
Tb927.11.1470	65 kDa invariant surface glycoprotein-like protein	301	1339	2353	4.4485	7.81728	2.15332	2.96667			2.03273	9.0426	15.8904
Tb927.10.3600	hypothetical protein, conserved	82	366	559	4.46341	6.81707	2.15815	2.76915			0.553766	2.47169	3.77506
Tb927.5.4010	hypothetical protein	85	383	483	4.50588	5.68235	2.17181	2.50649			0.574026	2.58649	3.26182
Tb927.11.7750	MSP-A, putative	34	154	191	4.52941	5.61765	2.17932	2.48997			0.22961	1.04	1.28987
Tb927.4.4580	hypothetical protein, conserved	309	1442	2632	4.66667	8.5178	2.22239	3.09048			2.08675	9.73818	17.7745
Tb927.7.420	hypothetical protein, conserved	14	66	65	4.71429	4.64286	2.23704	2.21501			0.0945455	0.445714	0.438961
Tb927.4.4000	amino acid transporter, putative	77	364	258	4.72727	3.35065	2.24101	1.74444			0.52	2.45818	1.74234
Tb927.9.12570	glycerol kinase, glycosomal (glk1)	5038	24077	13514	4.77908	2.68241	2.25673	1.42353	m	g	34.0229	162.598	91.2634
Tb927.3.4230	subtilisin-like serine peptidase,serine peptidase, clan SB, family S8-like protein	768	3671	4427	4.77995	5.76432	2.25699	2.52715			5.18649	24.7912	29.8966
Tb927.11.9020	cation transporter, putative	56	268	183	4.78571	3.26786	2.25873	1.70834			0.378182	1.80987	1.23584
Tb927.5.2000	hypothetical protein	282	1357	1943	4.81206	6.89007	2.26665	2.78452			1.90442	9.16416	13.1216
Tb927.5.370	75 kDa invariant surface glycoprotein, putative (ISG75)	178	866	1340	4.86517	7.52809	2.28249	2.91228			1.20208	5.84831	9.04935
Tb927.10.12100	RNA-binding protein, putative (RBP7B)	28	139	147	4.96429	5.25	2.31159	2.39232			0.189091	0.938701	0.992727
Tb927.10.7090	alternative oxidase (AOX)	378	1880	1779	4.97354	4.70635	2.31427	2.23461	m		2.55273	12.6961	12.014
Tb927.9.12610	glycerol kinase, glycosomal (glk1)	557	2785	1535	5	2.75583	2.32193	1.46249			3.76156	18.8078	10.3662
Tb927.5.360	75 kDa invariant surface glycoprotein (ISG75)	1361	6879	10446	5.05437	7.67524	2.33753	2.94021			9.19117	46.4556	70.5444
Tb927.8.8000	hypothetical protein, conserved	69	352	366	5.10145	5.30435	2.35091	2.40718			0.465974	2.37714	2.47169
Tb927.10.14140	pyruvate kinase 1 (PYK1)	2733	13964	12631	5.1094	4.62166	2.35315	2.20841			18.4566	94.3023	85.3003
Tb08.27P2.90	hypothetical protein,BAC from homologous region on chr8	368	1889	1775	5.13315	4.82337	2.35985	2.27004			2.48519	12.7569	11.987
Tb927.7.6880	hypothetical protein, conserved	158	846	2524	5.35443	15.9747	2.42073	3.99772			1.06701	5.71325	17.0452
Tb927.5.390	75 kDa invariant surface glycoprotein, putative	255	1390	2379	5.45098	9.32941	2.44652	3.22179			1.72208	9.38701	16.066
Tb927.8.8030	hypothetical protein, conserved	85	479	452	5.63529	5.31765	2.49449	2.41079			0.574026	3.23481	3.05247
Tb927.3.4830	hypothetical protein	133	761	1060	5.7218	7.96992	2.51647	2.99457			0.898182	5.13922	7.15844
Tb927.8.5270	hypothetical protein, conserved	36	208	282	5.77778	7.83333	2.53051	2.96963			0.243117	1.40468	1.90442
Tb927.5.620	hypothetical protein	391	2362	2432	6.04092	6.21995	2.59477	2.6369			2.64052	15.9512	16.4239
Tb927.4.3640	protein phosphatase 1, putative	170	1051	942	6.18235	5.54118	2.62816	2.47019			1.14805	7.09766	6.36156
Tb927.11.7550	hypothetical protein, conserved	148	923	1489	6.23649	10.0608	2.64073	3.33067			0.999481	6.23325	10.0556
Tb927.5.610	acidic phosphatase, putative	136	856	1711	6.29412	12.5809	2.654	3.65316			0.918442	5.78078	11.5548
Tb927.3.4100	hypothetical protein, conserved	350	2236	2134	6.38857	6.09714	2.67549	2.60813			2.36364	15.1003	14.4114
Tb08.27P2.70	hypothetical protein,BAC from homologous region on chr8	106	684	561	6.45283	5.29245	2.68993	2.40394			0.715844	4.61922	3.78857
Tb927.8.5870	hypothetical protein, conserved	66	427	393	6.4697	5.95455	2.6937	2.57399			0.445714	2.88364	2.65403
Tb927.4.3630	protein phosphatase 1, putative	266	1784	1854	6.70677	6.96992	2.74562	2.80114			1.79636	12.0478	12.5205
Tb927.5.630	acidic phosphatase, putative	553	3929	7963	7.10488	14.3996	2.82881	3.84796			3.73455	26.5335	53.7761
Tb927.8.5910	hypothetical protein	67	482	590	7.19403	8.80597	2.8468	3.13848			0.452468	3.25506	3.98442
Tb927.3.2610	GPI inositol deacylase 2 (GPIdeAc2)	102	767	970	7.51961	9.5098	2.91066	3.24942			0.688831	5.17974	6.55065
Tb927.8.7780	hypothetical protein, conserved	98	744	1118	7.59184	11.4082	2.92445	3.51199			0.661818	5.02442	7.55013
Tb927.7.6490	hypothetical protein, conserved	120	981	3231	8.175	26.925	3.03122	4.75087			0.81039	6.62494	21.8197
Tb927.7.6600	hypothetical protein, conserved	156	1289	3200	8.26282	20.5128	3.04663	4.35845			1.05351	8.70494	21.6104
Tb927.8.7970	hypothetical protein	97	815	737	8.40206	7.59794	3.07074	2.92561			0.655065	5.5039	4.97714
Tb927.10.12800	zinc finger protein family member, putative (ZC3H38)	96	837	1048	8.71875	10.9167	3.12412	3.44846			0.648312	5.65247	7.0774
Tb927.10.12790	hypothetical protein	39	393	391	10.0769	10.0256	3.33298	3.32562			0.263377	2.65403	2.64052
Tb927.9.12550	glycerol kinase, glycosomal (glk1)	359	3628	1562	10.1058	4.35097	3.33712	2.12134			2.42442	24.5008	10.5486
Tb927.8.4060	flagellum-adhesion glycoprotein, putative	404	4131	6353	10.2252	15.7252	3.35406	3.97501			2.72831	27.8977	42.9034
Tb927.8.1460	hypothetical protein, conserved	124	1318	990	10.629	7.98387	3.40994	2.99709			0.837403	8.90078	6.68571
Tb927.4.1230	hypothetical protein	161	2444	3293	15.1801	20.4534	3.92411	4.35427			1.08727	16.5049	22.2384
Tb927.5.286b	adenosine transporter 1 (AT1)	88	1472	1048	16.7273	11.9091	4.06413	3.57399			0.594286	9.94078	7.0774
[truncated: 9 more columns]
