# Supplementary material for: Characterization of RBP9 and RBP10, two developmentally regulated RNA-binding proteins in Trypanosoma brucei
Source: Open Biol. 2017 Apr 5;7(4):160159. doi: 10.1098/rsob.160159 (PMC5413900; doi:10.1098/rsob.160159)
Supplement: Table S5 [file rsob160159supp5.xlsx]

## Sheet: Table S5
Table S5. SINQ analysis of RBP9 and RBP10 BioID
Key to Groups
Group BirA-RBP9 (L1)	L1-1; L1-2; L1-3; L1-4; L1-5
Group BirA-RBP9 (L2)	L2-1; L2-2; L2-3; L2-4; L2-5
Group BirA-RBP10 (L3)	L3-1; L3-2; L3-3; L3-4; L3-5
Group BirA-RBP10 (L4)	L4-1; L4-2; L4-3; L4-4; L4-5
Group BirA-GFP(L5)	L5-1; L5-2; L5-3; L5-4; L5-5	CONTROL
Group BirA-GFP (L6)	L6-5; L6-1; L6-2; L6-3; L6-4	CONTROL
									SPECTRAL COUNTS							SPECTRAL INDEX (MIC SIn)							Ratios
Protein	Description	Length (AA)	mw (Da)	Indistinguishable Proteins	PSMs	Peptide Seqs	% Coverage	Modifications Observed	BirA-RBP9 L1	BirA-RBP9 L2	BirA-RBP10 L3	BirA-RBP10 L4	BirA-GFP L5	BirA-GFP L6		BirA-RBP9 L1	BirA-RBP9 L2	BirA-RBP10 L3	BirA-RBP10 L4	BirA-GFP L5	BirA-GFP L6		L1/L5	L1/L6	L2/L5	L2/L6	L3/L5	L3/L6	L4/L5	L3/L6
Tb11.01.3940	RNA-binding protein, putative location=Tb927_11_01_v4:3171698-3172351(+) length=217	217	23370.7		197	14	41.9	Ammonia-loss (N-term C) + Carbamidomethyl (C),Carbamidomethyl (C),Gln->pyro-Glu (N-term Q)	94	100	1		1			4.214e-05	3.093e-05	2.044e-08		2.983e-08			1412.67	#DIV/0!	1036.88	#DIV/0!	0.685216	#DIV/0!	0	#DIV/0!
Tb927.7.210	proline dehydrogenase location=Tb927_07_v4:39714-41384(+) length=556	556	63908.1		159	35	63.5	Carbamidomethyl (C),Glu->pyro-Glu (N-term E),Oxidation (M)	47	27	13	58	1	7		1.697e-06	7.731e-07	4.023e-07	2.201e-06	2.286e-09	1.113e-07		742.345	15.2471	338.189	6.94609	175.984	3.61456	962.817	3.61456
Tb927.7.7420	ATP synthase alpha chain, mitochondrial precursor,ATP synthase F1, alpha subunit location=Tb927_07_v4:2133007-2134761(-) length=584	584	63552.4	psu|Tb927.7.7430;	107	28	52.4	Carbamidomethyl (C),Gln->pyro-Glu (N-term Q),Oxidation (M)	28.59	28.59	13.59	27.59	1	4		1.026e-06	1.53e-06	2.459e-07	1.744e-06	1.498e-09	6.178e-08		684.913	16.6073	1021.36	24.7653	164.152	3.98025	1164.22	3.98025
Tb11.01.3640	acyl-CoA dehydrogenase, putative location=Tb927_11_01_v4:3093005-3094828(+) length=607	607	66700.2		42	20	53.2	Carbamidomethyl (C),Glu->pyro-Glu (N-term E),Oxidation (M)	17	6	1	17	1			5.391e-07	1.269e-07	1.377e-08	5.39e-07	1.195e-09			451.13	#DIV/0!	106.192	#DIV/0!	11.523	#DIV/0!	451.046	#DIV/0!
Tb927.10.5360	40S ribosomal protein S10, putative location=Tb927_10_v5:1348345-1348863(+) length=172	172	19291.8	psu|Tb927.10.5370;	158	13	54.7	Carbamidomethyl (C),Oxidation (M)	46	40	18	45	1	1		7.478e-06	7.485e-06	2.114e-06	7.586e-06	2.85e-08	3.158e-08		262.386	236.795	262.632	237.017	74.1754	66.9411	266.175	66.9411
Tb11.02.0880	hypothetical protein, conserved location=Tb927_11_01_v4:972986-986368(+) length=4460	4460	487036		154	91	29.1	Ammonia-loss (N-term C) + Carbamidomethyl (C),Carbamidomethyl (C),Glu->pyro-Glu (N-term E),Oxidation (M)	29	13	19	80	1	5		2.14e-08	1.182e-08	2.899e-08	5.05e-08	1.046e-10	1.021e-08		204.589	2.09598	113.002	1.15769	277.151	2.83937	482.792	2.83937
Tb927.10.9740	proteasome regulatory ATPase subunit 6,19S proteasome regulatory subunit location=Tb927_10_v5:2407538-2408764(+) length=408	408	45743.1		47	24	61.3	Carbamidomethyl (C),Oxidation (M)	17	5	6	16	1	1		5.795e-07	4.213e-08	1.738e-07	9.728e-07	2.945e-09	4.296e-10		196.774	1348.93	14.3056	98.068	59.0153	404.562	330.323	404.562
Tb927.8.8180	hypothetical protein, conserved location=Tb927_08_v4:2419530-2422334(+) length=934	934	103545		40	28	44.4	Carbamidomethyl (C),Gln->pyro-Glu (N-term Q),Oxidation (M)	11	3	1	20.99	1	2		1.04e-07	1.845e-08	4.284e-09	2.281e-07	6.334e-10	7.24e-09		164.193	14.3646	29.1285	2.54834	6.7635	0.591713	360.12	0.591713
Tb09.211.0540	fructose-1,6-bisphosphatase location=Tb927_09_v4:1354053-1355105(-) length=350	350	38563.5		87	19	52.3	Carbamidomethyl (C),Gln->pyro-Glu (N-term Q),Oxidation (M)	34	19	6	23	1	1		1.337e-06	1.011e-06	2.154e-07	2.841e-06	9.038e-09	4.564e-09		147.931	292.945	111.861	221.516	23.8327	47.1954	314.339	47.1954
Tb927.2.3660	paraflagellar rod component, putative location=Tb927_02_v4:650279-661012(-) length=3577	3577	394262		137	75	28.3	Carbamidomethyl (C),Oxidation (M)	51	13	8	56	2	1		6.993e-08	2.979e-08	3.762e-09	2.591e-08	4.953e-10	1.108e-08		141.187	6.31137	60.1454	2.68863	7.5954	0.339531	52.3117	0.339531
Tb927.3.1290	cullin 4B, putative location=Tb927_03_v4:317255-320098(+) length=947	947	105935		59	29	51	Carbamidomethyl (C),Oxidation (M)	16	5	4	27	1			1.711e-07	3.46e-08	1.441e-08	3.275e-07	1.234e-09			138.655	#DIV/0!	28.0389	#DIV/0!	11.6775	#DIV/0!	265.397	#DIV/0!
Tb927.5.3400	calcium-translocating P-type ATPase,calcium pump location=Tb927_05_v4:1074204-1077239(-) length=1011	1011	110428		230	51	59.2	Ammonia-loss (N-term C) + Carbamidomethyl (C),Carbamidomethyl (C),Oxidation (M)	62	21	28	99	2	7		9.329e-07	3.154e-07	3.495e-07	2.225e-06	7.141e-09	4.716e-08		130.64	19.7816	44.1675	6.68787	48.9427	7.41094	311.581	7.41094
Tb927.10.13730	60S ribosomal protein L7, putative location=Tb927_10_v5:3354027-3354923(-) length=298	298	34516.9		63	20	56.4	Carbamidomethyl (C),Gln->pyro-Glu (N-term Q),Oxidation (M)	19	9	11	20	1	2		1.242e-06	4.077e-07	3.209e-07	1.342e-06	1.06e-08	7.596e-08		117.17	16.3507	38.4623	5.3673	30.2736	4.22459	126.604	4.22459
Tb927.3.3560	hypothetical protein, conserved location=Tb927_03_v4:1001768-1003642(+) length=624	624	69151.3		234	43	78.5	Ammonia-loss (N-term C) + Carbamidomethyl (C),Carbamidomethyl (C),Gln->pyro-Glu (N-term Q),Oxidation (M)	71	52	21	79	1	4		3.662e-06	2.247e-06	9.703e-07	4.113e-06	3.136e-08	4.184e-08		116.773	87.5239	71.6518	53.7046	30.9407	23.1907	131.154	23.1907
Tb11.03.0880	hypothetical protein, conserved,predicted WD40 repeat protein location=Tb927_11_01_v4:58090-62160(-) length=1356	1356	149202		115	44	43.3	Carbamidomethyl (C),Oxidation (M)	34	15	17	39	1			2.568e-07	8.155e-08	1.024e-07	3.171e-07	2.213e-09			116.042	#DIV/0!	36.8504	#DIV/0!	46.272	#DIV/0!	143.29	#DIV/0!
Tb09.244.2570	calcium motive p-type ATPase, putative location=Tb927_09_v4:2351271-2354396(+) length=1041	1041	114083		79	24	34.4	Carbamidomethyl (C),Oxidation (M)	23	11	4	33	1	3		1.977e-07	8.607e-08	1.583e-08	2.118e-07	1.719e-09	9.176e-09		115.009	21.5453	50.0698	9.3799	9.20884	1.72515	123.211	1.72515
Tb927.7.1730	60S ribosomal protein L7, putative location=Tb927_07_v4:429045-429773(+) length=242	242	29378	psu|Tb927.7.1740;psu|Tb927.7.1750;	106	20	64	Carbamidomethyl (C),Gln->pyro-Glu (N-term Q),Oxidation (M)	14.99	28.98	17.99	28.99	1	5.99		4.177e-06	7.209e-06	1.693e-06	3.753e-06	3.715e-08	8.428e-07		112.436	4.9561	194.051	8.55363	45.572	2.00878	101.023	2.00878
Tb927.7.2820	histone H2A, putative location=Tb927_07_v4:728982-729386(+) length=134	134	14221	psu|Tb927.7.2830;psu|Tb927.7.2840;psu|Tb927.7.2850;psu|Tb927.7.2860;psu|Tb927.7.2870;psu|Tb927.7.2880;psu|Tb927.7.2890;psu|Tb927.7.2900;psu|Tb927.7.2910;psu|Tb927.7.2920;psu|Tb927.7.2930;psu|Tb927.7.2940;	61	8	48.5	Oxidation (M)	22	8	5	12	2	5		9.674e-06	7.394e-06	2.785e-06	4.482e-06	8.681e-08	1.681e-06		111.439	5.75491	85.1745	4.39857	32.0816	1.65675	51.63	1.65675
Tb927.1.2570	coatomer beta subunit location=Tb927_01_v4:603482-606430(+) length=982	982	110143		162	58	70	Carbamidomethyl (C),Gln->pyro-Glu (N-term Q),Oxidation (M)	47	21	20	62	1	4		6.912e-07	2.645e-07	1.813e-07	8.208e-07	6.248e-09	4.172e-08		110.627	16.5676	42.3335	6.33988	29.0173	4.34564	131.37	4.34564
Tb927.10.730	ATP synthase, putative location=Tb927_10_v5:187414-188820(+) length=468	468	52938.9		65	23	56.4	Acetylation (Protein N-term),Carbamidomethyl (C),Oxidation (M)	24	10	3	25	1	1		1.138e-06	4.239e-07	3.533e-08	1.36e-06	1.137e-08	1.989e-08		100.088	57.2147	37.2823	21.3122	3.1073	1.77627	119.613	1.77627
Tb927.6.2210	hypothetical protein, conserved location=Tb927_06_v4:699807-703193(+) length=1128	1128	123972		76	36	45.8	Carbamidomethyl (C),Gln->pyro-Glu (N-term Q),Oxidation (M)	32	9	2	26	1	3		3.556e-07	5.156e-08	2.607e-09	3.289e-07	3.641e-09	9.272e-09		97.6655	38.352	14.1609	5.56083	0.716012	0.281169	90.3323	0.281169
Tb927.2.4210	glycosomal phosphoenolpyruvate carboxykinase location=Tb927_02_v4:741129-742706(-) length=525	525	58617.7		134	44	85.3	Carbamidomethyl (C),Oxidation (M)	19	42	11	53	1	3		9.838e-07	2.121e-06	1.935e-07	2.288e-06	1.035e-08	8.302e-08		95.0531	11.8502	204.928	25.5481	18.6957	2.33076	221.063	2.33076
Tb927.6.2230	hypothetical protein, conserved location=Tb927_06_v4:704594-706921(+) length=775	775	86714.8		32	23	35.9	Carbamidomethyl (C),Glu->pyro-Glu (N-term E),Oxidation (M)	10	1		19	1	1		3.146e-07	6.644e-09		4.935e-07	3.518e-09	1.189e-08		89.4258	26.4592	1.88857	0.558789	0	0	140.279	0
Tb11.01.3420	eukaryotic translation initiation factor, putative location=Tb927_11_01_v4:3044707-3045948(+) length=413	413	46719.5		40	19	58.4	Carbamidomethyl (C),Oxidation (M)	17	4	4	13	1			5.109e-07	1.294e-07	3.57e-08	5.388e-07	5.804e-09			88.0255	#DIV/0!	22.295	#DIV/0!	6.15093	#DIV/0!	92.8325	#DIV/0!
Tb927.1.1420	hypothetical protein, conserved location=Tb927_01_v4:360261-362252(+) length=663	663	71044.5		453	31	34.1	Ammonia-loss (N-term C) + Carbamidomethyl (C),Carbamidomethyl (C),Gln->pyro-Glu (N-term Q),Oxidation (M)	124	165	81	63	3	4		4.643e-06	5.882e-06	3.433e-06	1.122e-06	5.439e-08	8.025e-08		85.365	57.8567	108.145	73.296	63.1182	42.7788	20.6288	42.7788
Tb927.3.1590	hypothetical protein, conserved location=Tb927_03_v4:415240-417246(-) length=668	668	72740.6		113	30	59.4	Ammonia-loss (N-term C) + Carbamidomethyl (C),Carbamidomethyl (C),Oxidation (M)	43	45	4	18	1	2		2.312e-06	2.294e-06	1.372e-07	4.51e-07	2.939e-08	3.909e-08		78.6662	59.1456	78.0538	58.6851	4.66825	3.50985	15.3454	3.50985
Tb927.10.5620	fructose-bisphosphate aldolase, glycosomal location=Tb927_10_v5:1404259-1405377(+) length=372	372	41098.9		260	44	92.7	Carbamidomethyl (C),Oxidation (M)	69	64	43	69	4	3		4.834e-06	4.208e-06	1.598e-06	8.352e-06	6.432e-08	3.025e-08		75.1555	159.802	65.4229	139.107	24.8445	52.8264	129.851	52.8264
Tb11.02.0030	dynein heavy chain, putative location=Tb927_11_01_v4:684586-697509(-) length=4307	4307	485437		1064	299	69.2	Ammonia-loss (N-term C) + Carbamidomethyl (C),Carbamidomethyl (C),Gln->pyro-Glu (N-term Q),Glu->pyro-Glu (N-term E),Oxidation (M)	236.5	99.5	154.5	496	5	7		3.623e-07	1.022e-07	1.204e-07	5.181e-07	4.822e-09	6.088e-09		75.1348	59.5105	21.1945	16.7871	24.9689	19.7766	107.445	19.7766
Tb927.2.3030	ATP-dependent Clp protease subunit, heat shock protein 78 (HSP78), putative,serine peptidase, putative location=Tb927_02_v4:575019-577457(+) length=812	812	90753.4		107	48	61.6	Carbamidomethyl (C),Gln->pyro-Glu (N-term Q),Oxidation (M)	25	6	7	64	1			7.087e-07	6.638e-08	1.27e-07	1.864e-06	9.661e-09			73.3568	#DIV/0!	6.87092	#DIV/0!	13.1456	#DIV/0!	192.941	#DIV/0!
Tb927.2.820	REU927 product=retrotransposon hot spot protein (RHS, pseudogene), putative,retrotransposon hot spot protein 1 (RHS1), interrupted location=Tb927_02_v4:140725-142308(-) length=527	527	60579.9		88	28	53.5	Ammonia-loss (N-term C) + Carbamidomethyl (C),Carbamidomethyl (C),Gln->pyro-Glu (N-term Q),Oxidation (M)	20	18.5	1.5	28	0.5	1		6.715e-07	5.224e-07	2.256e-08	9.344e-07	9.779e-09	2.127e-09		68.6676	315.703	53.4206	245.604	2.30698	10.6065	95.5517	10.6065
Tb11.02.3360	replication factor C, subunit 1, putative,replication factor C large subunit, putative location=Tb927_11_01_v4:1572758-1574521(+) length=587	587	65095.7		37	23	54	Carbamidomethyl (C),Oxidation (M)	10.99		2	11.99	1	2		3.507e-07		1.141e-08	2.95e-07	5.197e-09	2.41e-08		67.4812	14.5519	0	0	2.1955	0.473444	56.7635	0.473444
Tb09.211.1550	chaperone protein DNAj, putative location=Tb927_09_v4:1532608-1534080(-) length=490	490	56748		45	20	50	Carbamidomethyl (C),Oxidation (M)	18	3	2	16	1	1		5.205e-07	3.047e-08	1.667e-08	6.029e-07	7.723e-09	1.145e-08		67.3961	45.4585	3.94536	2.66114	2.15849	1.4559	78.0655	1.4559
Tb09.160.4300	solanesyl-diphosphate synthase, putative location=Tb927_09_v4:942613-943692(+) length=359	359	39282.1		45	16	63	Carbamidomethyl (C),Gln->pyro-Glu (N-term Q),Oxidation (M)	12	2	7	16	1	4		3.435e-07	1.422e-07	3.452e-07	9.328e-07	5.315e-09	5.98e-08		64.6284	5.74415	26.7545	2.37793	64.9483	5.77258	175.503	5.77258
Tb927.10.8170	nuclear pore complex protein (NUP155), putative,nucleoporin, putative location=Tb927_10_v5:2027749-2031726(-) length=1325	1325	144510		110	46	45.1	Carbamidomethyl (C),Gln->pyro-Glu (N-term Q),Oxidation (M)	41	10	6	43	1	6		5.66e-07	1.158e-07	4.699e-08	4.863e-07	8.835e-09	4.868e-08		64.0634	11.627	13.107	2.3788	5.31862	0.965283	55.0424	0.965283
Tb09.211.1220	hypothetical protein, conserved location=Tb927_09_v4:1481953-1483020(-) length=355	355	38949.4		50	13	38	Acetylation (Protein N-term),Carbamidomethyl (C),Oxidation (M)	18	9	5	15	1	2		8.934e-07	5.562e-07	2.86e-07	1.323e-06	1.405e-08	2.724e-08		63.5872	32.7974	39.5872	20.4185	20.3559	10.4993	94.1637	10.4993
Tb927.8.2160	multidrug resistance protein A,p-glycoprotein location=Tb927_08_v4:667841-672586(+) length=1581	1581	174841		273	59	47.1	Acetylation (Protein N-term),Carbamidomethyl (C),Oxidation (M)	97.5	38.5	15.5	105.5	2	4		9.889e-07	2.474e-07	9.67e-08	9.272e-07	1.635e-08	1.567e-08		60.4832	63.1078	15.1315	15.7881	5.91437	6.17103	56.7095	6.17103
Tb11.01.4310	hypothetical protein, conserved location=Tb927_11_01_v4:3272220-3278807(+) length=2195	2195	238505		34	31	22.7	Carbamidomethyl (C),Oxidation (M)	8		1	24	1			1.864e-08		2.57e-09	6.361e-08	3.131e-10			59.5337	#DIV/0!	0	#DIV/0!	8.20824	#DIV/0!	203.162	#DIV/0!
Tb927.8.4970	69 kDa paraflagellar rod protein,PFR2 location=Tb927_08_v4:1474818-1476620(+) length=600	600	69643.7	psu|Tb927.8.4980;psu|Tb927.8.4990;psu|Tb927.8.5000;psu|Tb927.8.5010;	53	26	55	Acetylation (Protein N-term),Carbamidomethyl (C),Oxidation (M)	23		1	24	1	2		7.513e-07		3.019e-09	6.047e-07	1.315e-08	1.029e-08		57.1331	73.0126	0	0	0.229582	0.293392	45.9848	0.293392
Tb927.5.3030	intraflagellar transport protein IFT122, putative location=Tb927_05_v4:948230-952012(+) length=1260	1260	140755		172	67	61.3	Ammonia-loss (N-term C) + Carbamidomethyl (C),Carbamidomethyl (C),Oxidation (M)	59	18	23	67	1	2		7.278e-07	2.21e-07	2.002e-07	6.303e-07	1.301e-08	3.071e-08		55.9416	23.6991	16.9869	7.19635	15.3882	6.51905	48.4473	6.51905
Tb927.10.4850	hypothetical protein, conserved location=Tb927_10_v5:1211836-1213254(-) length=472	472	51379.8		48	17	53.4	Carbamidomethyl (C),Gln->pyro-Glu (N-term Q),Oxidation (M)	17	6	5	16	1	2		4.777e-07	9.434e-08	4.342e-08	7.049e-07	8.558e-09	2.849e-07		55.8191	1.67673	11.0236	0.331134	5.07362	0.152404	82.3674	0.152404
Tb927.1.4420	ABC transporter, putative location=Tb927_01_v4:912324-915161(+) length=945	945	104773		65	33	45.7	Acetylation (Protein N-term),Carbamidomethyl (C),Oxidation (M)	22	4	7	29	1			2.522e-07	4.262e-08	2.068e-06	2.623e-07	4.52e-09			55.7965	#DIV/0!	9.4292	#DIV/0!	457.522	#DIV/0!	58.031	#DIV/0!
Tb927.8.3560	DNA repair and recombination helicase protein PIF1, putative,DNA repair and recombination protein, mitochondrial precursor, putative location=Tb927_08_v4:1068931-1071717(-) length=928	928	102557		94	24	37.9	Carbamidomethyl (C),Gln->pyro-Glu (N-term Q),Oxidation (M)	26.5	17	14	27.5	2	5		2.768e-07	1.382e-07	1.764e-07	3.553e-07	5.022e-09	2.327e-08		55.1175	11.8951	27.5189	5.93898	35.1254	7.58058	70.7487	7.58058
Tb927.10.14930	hypothetical protein, conserved,zinc finger protein family member, putative location=Tb927_10_v5:3649025-3649882(+) length=285	285	31535.2		77	15	57.2	Carbamidomethyl (C),Oxidation (M)	20	26	20	8	2	1		1.546e-06	1.55e-06	1.936e-06	3.374e-07	2.844e-08	1.943e-08		54.3601	79.5677	54.5007	79.7735	68.0731	99.6397	11.8636	99.6397
Tb927.10.9810	hypothetical protein, conserved location=Tb927_10_v5:2428401-2429306(+) length=301	301	33918.4		32	16	61.5	Carbamidomethyl (C),Oxidation (M)	9	1	5	12	1	3		1.859e-07	7.775e-09	5.31e-08	7.635e-07	3.576e-09	2.05e-08		51.9855	9.06829	2.17422	0.379268	14.849	2.59024	213.507	2.59024
Tb927.5.800	casein kinase I, isoform 2 location=Tb927_05_v4:272390-273388(+) length=332	332	38404.8		87	24	57.2	Carbamidomethyl (C),Oxidation (M)	28	20	13	18	1	5		2.013e-06	1.566e-06	5.969e-07	2.249e-06	3.964e-08	1.517e-07		50.782	13.2696	39.5055	10.323	15.058	3.93474	56.7356	3.93474
Tb927.6.4740	importin-alpha re-exporter protein, putative,cellular apoptosis susceptibility protein, putative location=Tb927_06_v4:1317878-1320760(+) length=960	960	106675		109	31	39.2	Ammonia-loss (N-term C) + Carbamidomethyl (C),Carbamidomethyl (C),Oxidation (M)	30	15	12	45	1	5		3.306e-07	1.33e-07	9.928e-08	5.178e-07	6.545e-09	2.315e-08		50.5118	14.2808	20.3209	5.74514	15.1688	4.28855	79.1138	4.28855
Tb927.8.7530	3,2-trans-enoyl-CoA isomerase, mitochondrial precursor, putative location=Tb927_08_v4:2168337-2169413(+) length=358	358	39805.4		83	12	41.6	Glu->pyro-Glu (N-term E),Oxidation (M)	27.5	8.5	9	18.5	1.5	3.5		1.127e-06	2.675e-07	3.508e-07	1.035e-06	2.236e-08	8.284e-08		50.4025	13.6045	11.9633	3.22912	15.6887	4.23467	46.288	4.23467
Tb11.01.0610	mitochondrial DEAD box protein,KREH1 location=Tb927_11_01_v4:2386681-2388321(+) length=546	546	60711.9		58	17	41.9	Carbamidomethyl (C),Oxidation (M)	13	5	9.5	25.5	1	1		3.718e-07	7.955e-08	1.532e-07	7.082e-07	7.706e-09	1.146e-08		48.2481	32.4433	10.3231	6.94154	19.8806	13.3682	91.9024	13.3682
Tb927.10.5250	hypothetical protein, conserved,zinc finger protein family member, putative location=Tb927_10_v5:1305467-1307434(+) length=655	655	72103.3		302	39	63.4	Ammonia-loss (N-term C) + Carbamidomethyl (C),Carbamidomethyl (C),Gln->pyro-Glu (N-term Q),Oxidation (M)	112	67	73	40	2	3		4.382e-06	2.265e-06	2.937e-06	9.425e-07	9.138e-08	1.264e-07		47.9536	34.6677	24.7866	17.9193	32.1405	23.2358	10.3141	23.2358
Tb927.6.1430	hypothetical protein, conserved location=Tb927_06_v4:509159-511468(-) length=769	769	87899.9		37	11	22.6	Carbamidomethyl (C)	6	5	7	10	1	5		7.134e-08	4.153e-08	4.692e-08	1.252e-07	1.529e-09	6.651e-08		46.6579	1.07262	27.1615	0.624417	30.6867	0.705458	81.8836	0.705458
Tb927.10.9650	hypothetical protein, conserved location=Tb927_10_v5:2377684-2381904(+) length=1406	1406	153125		74	38	34.9	Acetylation (Protein N-term),Carbamidomethyl (C),Oxidation (M)	32.5	6	3	20.5	1	6		2.288e-07	4.071e-08	1.068e-08	1.834e-07	4.919e-09	3.022e-08		46.5135	7.57114	8.27607	1.34712	2.17117	0.353408	37.284	0.353408
Tb11.02.4530	protein kinase, putative location=Tb927_11_01_v4:1864997-1866220(-) length=407	407	45230		46	14	51.8	Acetylation (Protein N-term),Carbamidomethyl (C),Oxidation (M)	10	12	10	7	1	3		2.503e-07	4.583e-07	3.698e-07	1.991e-07	5.382e-09	8.961e-08		46.5069	2.79322	85.1542	5.11438	68.7105	4.12677	36.9937	4.12677
Tb927.10.5790	hypothetical protein, conserved location=Tb927_10_v5:1437008-1438618(-) length=536	536	59246.1		27	16	35.1	Acetylation (Protein N-term),Carbamidomethyl (C)	11	4		11	1			3.595e-07	2.611e-08		2.502e-07	7.763e-09			46.3094	#DIV/0!	3.36339	#DIV/0!	0	#DIV/0!	32.2298	#DIV/0!
Tb11.01.5240	hypothetical protein, conserved location=Tb927_11_01_v4:3580688-3585562(-) length=1624	1624	183672		48	32	23.3	Ammonia-loss (N-term C) + Carbamidomethyl (C),Carbamidomethyl (C),Oxidation (M)	14	5	3	24	1	1		7.227e-08	2.187e-08	1.215e-08	1.202e-07	1.571e-09	1.314e-09		46.0025	55	13.9211	16.6438	7.73393	9.24658	76.5118	9.24658
Tb11.02.4550	hypothetical protein, conserved location=Tb927_11_01_v4:1869816-1872989(-) length=1057	1057	117669		109	41	50.9	Carbamidomethyl (C),Glu->pyro-Glu (N-term E),Oxidation (M)	33	16	10	39	1	8		3.271e-07	1.729e-07	1.123e-07	3.803e-07	7.478e-09	5.217e-08		43.7416	6.26989	23.1212	3.31417	15.0174	2.15258	50.8558	2.15258
Tb927.2.5530	hypothetical protein, conserved location=Tb927_02_v4:981617-986185(-) length=1522	1522	162651	psu|Tb927.2.5610;	439	73	56.2	Carbamidomethyl (C),Oxidation (M)	181	103	77	38	9	15		1.829e-06	1.038e-06	4.332e-07	1.838e-07	4.262e-08	5.8e-08		42.9141	31.5345	24.3548	17.8966	10.1642	7.46897	4.31253	7.46897
Tb927.4.410	CAF 40 location=Tb927_04_v4:117385-118335(-) length=316	316	35352.4		188	19	63.3	Acetylation (Protein N-term),Carbamidomethyl (C),Glu->pyro-Glu (N-term E),Oxidation (M)	41	53	39	31	2	13		3.452e-06	5.165e-06	2.013e-06	1.846e-06	8.478e-08	4.6e-07		40.7172	7.50435	60.9224	11.2283	23.7438	4.37609	21.774	4.37609
Tb927.10.14550	ATP-dependent DEAD/H RNA helicase, putative location=Tb927_10_v5:3565010-3566992(-) length=660	660	71429.7		258	28	50.8	Ammonia-loss (N-term C) + Carbamidomethyl (C),Carbamidomethyl (C),Gln->pyro-Glu (N-term Q),Oxidation (M)	58	66.5	48	50.5	5	9.5		4.253e-06	2.964e-06	2.097e-06	1.303e-06	1.053e-07	4.661e-07		40.3894	9.12465	28.1481	6.35915	19.9145	4.49903	12.3742	4.49903
Tb11.01.0620	hypothetical protein, conserved location=Tb927_11_01_v4:2388793-2389932(+) length=379	379	40721.2		44	14	63.3	Carbamidomethyl (C)	16	6	6	11	1	3		3.956e-07	1.102e-07	1.101e-07	4.529e-07	9.826e-09	2.91e-08		40.2605	13.5945	11.2151	3.78694	11.205	3.78351	46.092	3.78351
Tb09.160.4450	40S ribosomal protein S3, putative location=Tb927_09_v4:957257-958057(+) length=266	266	24236.8	psu|Tb927.10.11540;	252	23	71.5	Carbamidomethyl (C),Glu->pyro-Glu (N-term E),Oxidation (M)	59	61	42	56	3	22		9.552e-06	6.645e-06	5.089e-06	6.082e-06	2.623e-07	2.024e-06		36.4163	4.71937	25.3336	3.2831	19.4014	2.51433	23.1872	2.51433
Tb11.01.5720	ribosomal protein L18, putative location=Tb927_11_01_v4:3685513-3686052(+) length=179	179	20909.1	psu|Tb927.10.3840;	75	13	57	Ammonia-loss (N-term C) + Carbamidomethyl (C),Carbamidomethyl (C)	14	20	9	19	1	7		3.151e-06	4.276e-06	1.608e-06	3.449e-06	8.979e-08	4.924e-07		35.093	6.39927	47.6222	8.684	17.9085	3.26564	38.4118	3.26564
Tb927.1.450	REU927 product=retrotransposon hot spot protein (RHS, pseudogene), putative location=Tb927_01_v4:167799-174089(-) length=2097	2097	229224		56	34	20.6	Ammonia-loss (N-term C) + Carbamidomethyl (C),Carbamidomethyl (C),Gln->pyro-Glu (N-term Q),Glu->pyro-Glu (N-term E),Oxidation (M)	9.71	13.21	5.5	18.23	1	1		9.77e-08	8.365e-08	2.672e-08	1.783e-07	2.798e-09	1.407e-09		34.9178	69.4385	29.8964	59.4527	9.54968	18.9908	63.7241	18.9908
Tb927.6.740	ATP-dependent DEAH-box RNA helicase, putative location=Tb927_06_v4:303443-307198(-) length=1251	1251	139208		137	45	46.1	Ammonia-loss (N-term C) + Carbamidomethyl (C),Carbamidomethyl (C),Glu->pyro-Glu (N-term E),Oxidation (M)	40	34	25	16	4	9		3.937e-07	4.137e-07	1.729e-07	8.368e-08	1.136e-08	3.205e-08		34.6567	12.2839	36.4173	12.908	15.2201	5.3947	7.3662	5.3947
Tb927.5.2080	guanosine monophosphate reductase, putative location=Tb927_05_v4:656344-657819(-) length=491	491	52277.5		104	25	64.6	Acetylation (Protein N-term),Carbamidomethyl (C),Oxidation (M)	32	20	1	45	2	1		1.683e-06	5.452e-07	4.712e-08	1.32e-06	4.879e-08	2.891e-09		34.4948	582.152	11.1744	188.585	0.965772	16.2989	27.0547	16.2989
Tb927.10.15720	proteasome regulatory non-ATP-ase subunit 9,19S proteasome regulatory subunit location=Tb927_10_v5:3869048-3870265(+) length=405	405	46032.6		60	20	59.3	Carbamidomethyl (C),Gln->pyro-Glu (N-term Q),Oxidation (M)	19	4	7	24	1	1		4.621e-07	7.286e-08	1.113e-07	1.23e-06	1.354e-08	4.27e-09		34.1285	108.22	5.38109	17.0632	8.22009	26.0656	90.8419	26.0656
Tb927.5.960	hypothetical protein, conserved location=Tb927_05_v4:323099-324106(+) length=335	335	37189.7		32	17	59.4	Carbamidomethyl (C),Oxidation (M)	12.5	1.5	4	9.5	1			4.665e-07	2.936e-08	1.411e-07	5.537e-07	1.401e-08			33.2976	#DIV/0!	2.09565	#DIV/0!	10.0714	#DIV/0!	39.5218	#DIV/0!
Tb09.160.3820	nucleolar RNA binding protein, putative location=Tb927_09_v4:878624-880129(+) length=501	501	55059.8		82	26	59.9	Carbamidomethyl (C),Glu->pyro-Glu (N-term E),Oxidation (M)	32	16	8	20	3	3		9.18e-07	3.42e-07	5.004e-08	6.684e-07	2.767e-08	2.791e-08		33.1767	32.8914	12.36	12.2537	1.80846	1.79291	24.1561	1.79291
Tb927.1.880	hypothetical protein, conserved location=Tb927_01_v4:264389-278167(-) length=4592	4592	513090		360	162	45.7	Acetylation (Protein N-term),Ammonia-loss (N-term C) + Carbamidomethyl (C),Carbamidomethyl (C),Gln->pyro-Glu (N-term Q),Oxidation (M)	83	33	26	187	4	15		7.222e-08	1.52e-08	1.344e-08	9.982e-08	2.179e-09	1.202e-08		33.1436	6.00832	6.97568	1.26456	6.16797	1.11814	45.81	1.11814
Tb927.8.980	phosphoacetylglucosamine mutase, putative,acetylglucosaminephosphomutase, putative,N-acetylglucosamine-phosphate mutase, putative location=Tb927_08_v4:311464-313272(-) length=602	602	65018.1		196	37	77.9	Ammonia-loss (N-term C) + Carbamidomethyl (C),Carbamidomethyl (C),Gln->pyro-Glu (N-term Q),Glu->pyro-Glu (N-term E),Oxidation (M)	69	48	13	55	3	3		4.321e-06	1.521e-06	4.174e-07	4.095e-06	1.324e-07	5.756e-08		32.636	75.0695	11.4879	26.4246	3.15257	7.25156	30.929	7.25156
Tb11.01.1350	S-adenosylhomocysteine hydrolase, putative location=Tb927_11_01_v4:2556939-2558252(-) length=437	437	48488.4		79	26	63.2	Carbamidomethyl (C),Gln->pyro-Glu (N-term Q),Oxidation (M)	29	29		13	1	3		7.981e-07	2.246e-06		5.659e-07	2.515e-08	9.292e-08		31.7336	8.58911	89.3042	24.1713	0	0	22.501	0
Tb927.2.340	retrotransposon hot spot (RHS) protein, putative,retrotransposon hot spot protein 4 (RHS4), putative location=Tb927_02_v4:46167-48743(-) length=858	858	97923.8		227	58	65.4	Acetylation (Protein N-term),Carbamidomethyl (C),Gln->pyro-Glu (N-term Q),Glu->pyro-Glu (N-term E),Oxidation (M)	44	39.5	24	59.5	1.5	4		8.484e-07	5.466e-07	3.406e-07	1.225e-06	2.684e-08	4.671e-08		31.6095	18.1631	20.3651	11.702	12.69	7.2918	45.6408	7.2918
Tb05.5K5.70	nucleolar RNA helicase II, putative,nucleolar RNA helicase Gu, putative,BAC from homologous region on chr5 location=5K5_v3:12216-14114(-) length=632	632	68851	psu|Tb927.5.4420;	120	34	63.4	Ammonia-loss (N-term C) + Carbamidomethyl (C),Carbamidomethyl (C),Oxidation (M)	25	19	14	50	4	4		7.746e-07	4.369e-07	3.804e-07	1.656e-06	2.466e-08	9.485e-08		31.4112	8.16658	17.717	4.60622	15.4258	4.01054	67.1533	4.01054
Tb927.6.700	alanyl-tRNA synthetase, putative location=Tb927_06_v4:293742-296642(-) length=966	966	106009		228	57	65	Carbamidomethyl (C),Oxidation (M)	64	30	21	83.5	5	12		9.491e-07	2.318e-07	1.653e-07	1.202e-06	3.026e-08	9.137e-08		31.3648	10.3874	7.66028	2.53694	5.46266	1.80913	39.7224	1.80913
Tb11.02.1070	aminopeptidase, putative,metallo-peptidase, Clan MA(E) Family M1 location=Tb927_11_01_v4:1037043-1039658(+) length=871	871	98181.9		117	34	52	Carbamidomethyl (C),Gln->pyro-Glu (N-term Q),Oxidation (M)	30	25	18	25	2	14		3.787e-07	3.641e-07	1.416e-07	3.1e-07	1.241e-08	1.702e-07		30.5157	2.22503	29.3392	2.13925	11.4102	0.831962	24.9799	0.831962
Tb11.02.3530	mitochondrial DNA-directed RNA polymerase location=Tb927_11_01_v4:1616642-1620466(+) length=1274	1274	143941		119	52	53.8	Carbamidomethyl (C),Glu->pyro-Glu (N-term E),Oxidation (M)	36	6	30	41	1			2.927e-07	4.268e-08	1.757e-07	3.376e-07	9.712e-09			30.138	#DIV/0!	4.39456	#DIV/0!	18.091	#DIV/0!	34.7611	#DIV/0!
Tb11.02.2920	hypothetical protein, conserved location=Tb927_11_01_v4:1470497-1475251(+) length=1584	1584	177451		50	28	24.3	Acetylation (Protein N-term),Carbamidomethyl (C),Oxidation (M)	20	4	1	14	2	6		2.26e-07	2.286e-07	1.096e-08	6.609e-08	7.537e-09	3.344e-08		29.9854	6.75837	30.3304	6.83612	1.45416	0.327751	8.76874	0.327751
Tb927.10.6060	universal minicircle sequence binding protein (UMSBP), putative,DNA-binding protein HEXBP, putative,zinc finger protein location=Tb927_10_v5:1530826-1531467(-) length=213	213	21857.4		205	8	68.5	Ammonia-loss (N-term C) + Carbamidomethyl (C),Carbamidomethyl (C),Oxidation (M)	48.5	54.5	27.5	15.5	3	3.5		4.2e-06	8.863e-06	2.529e-06	1.082e-06	1.406e-07	2.033e-07		29.872	20.6591	63.037	43.5957	17.9872	12.4397	7.69559	12.4397
Tb927.5.1810	lysosomal/endosomal membrane protein p67 location=Tb927_05_v4:561028-563007(+) length=659	659	72793.6		29	16	34.3	Carbamidomethyl (C),Oxidation (M)	6	16		5	1			5.382e-08	2.642e-07		6.519e-08	1.846e-09			29.1549	#DIV/0!	143.12	#DIV/0!	0	#DIV/0!	35.3142	#DIV/0!
Tb927.3.3000	flagellar transport protein, putative location=Tb927_03_v4:769604-771304(-) length=566	566	64940.7		52	31	62.7	Carbamidomethyl (C),Oxidation (M)	10.56	2	3	32.56	1	1		2.579e-07	1.315e-08	4.574e-08	1.26e-06	8.883e-09	3.683e-09		29.033	70.0244	1.48036	3.57046	5.14916	12.4192	141.844	12.4192
Tb927.2.4130	enoyl-CoA hydratase/Enoyl-CoA isomerase/3-hydroxyacyl-CoA dehydrogenase, putative location=Tb927_02_v4:722501-724912(-) length=803	803	88987.9		54	21	37.6	Carbamidomethyl (C),Oxidation (M)	18	16	1	14	1	2		5.184e-07	2.136e-07	3.66e-09	3.183e-07	1.808e-08	2.059e-08		28.6726	25.1773	11.8142	10.374	0.202434	0.177756	17.6051	0.177756
Tb927.10.14470	intraflagellar transport protein IFT140, putative location=Tb927_10_v5:3530795-3535885(-) length=1696	1696	186782		225	75	54.4	Acetylation (Protein N-term),Carbamidomethyl (C),Gln->pyro-Glu (N-term Q),Oxidation (M)	47	22	31	96	5	16		2.895e-07	1.501e-07	1.335e-07	5.421e-07	1.014e-08	3.774e-08		28.5503	7.67091	14.8028	3.97721	13.1657	3.53736	53.4615	3.53736
Tb11.01.7170	C-14 sterol reductase, putative location=Tb927_11_01_v4:4065107-4066483(-) length=458	458	51221.4		12	3	9.2	Carbamidomethyl (C)	5	1	1	3	1	1		9.031e-08	5.948e-09	6.097e-09	6.642e-09	3.202e-09	1.194e-09		28.2042	75.6365	1.85759	4.98157	1.90412	5.10637	2.07433	5.10637
Tb927.10.15370	DNA-directed RNA polymerase, alpha subunit, putative,RNA polymerase subunit, putative location=Tb927_10_v5:3770218-3771231(+) length=337	337	37408.3		34	15	51.9	Carbamidomethyl (C)	11	3	4	14	1	1		4.594e-07	1.146e-07	8.985e-08	1.322e-06	1.642e-08	3.118e-08		27.9781	14.7338	6.97929	3.67543	5.47199	2.88165	80.5116	2.88165
Tb11.01.2560	40S ribosomal protein SA, putative location=Tb927_11_01_v4:2829298-2830032(+) length=244	244	31370.1	psu|Tb11.01.2680;	86	16	59	Carbamidomethyl (C),Oxidation (M)	15	12	12	33	2	6		1.95e-06	1.663e-06	9.211e-07	7.331e-06	7.005e-08	2.135e-07		27.8373	9.13349	23.7402	7.78923	13.1492	4.31429	104.654	4.31429
Tb11.01.5930	hypothetical protein, conserved location=Tb927_11_01_v4:3749121-3753950(+) length=1609	1609	177007		230	62	48.5	Acetylation (Protein N-term),Carbamidomethyl (C),Oxidation (M)	69	24	27	78	8	17		6.096e-07	1.739e-07	1.579e-07	5.627e-07	2.244e-08	6.836e-08		27.1658	8.9175	7.74955	2.54389	7.03654	2.30983	25.0758	2.30983
Tb927.2.3180	hypothetical protein, conserved location=Tb927_02_v4:587698-590709(+) length=1003	1003	114492		103	42	55.4	Carbamidomethyl (C),Oxidation (M)	34	15	11	39	1	2		4.461e-07	2.683e-07	6e-08	3.575e-07	1.649e-08	6.892e-08		27.0528	6.47272	16.2705	3.89292	3.63857	0.870575	21.6798	0.870575
Tb11.47.0009	hypothetical protein, conserved location=Tb927_11_01_v4:404455-406992(+) length=845	845	94130.3		25	16	28.2	Carbamidomethyl (C),Oxidation (M)	9	1		14	1			4.264e-08	1.025e-08		1.669e-07	1.58e-09			26.9873	#DIV/0!	6.48734	#DIV/0!	0	#DIV/0!	105.633	#DIV/0!
Tb927.10.12840	mitochondrial carrier protein, putative,mitochondrial 2-oxoglutarate/malate carrier protein, putative location=Tb927_10_v5:3120238-3121152(-) length=304	304	33164.3		164	19	71.4	Ammonia-loss (N-term C) + Carbamidomethyl (C),Carbamidomethyl (C),Oxidation (M)	41	23	25	60	3	10		3.845e-06	2.356e-06	1.489e-06	3.31e-06	1.453e-07	4.901e-07		26.4625	7.84534	16.2147	4.80718	10.2478	3.03816	22.7805	3.03816
Tb11.01.1770	vacuolar sorting-associated protein-like, putative location=Tb927_11_01_v4:2640740-2641813(+) length=357	357	41391		55	21	65	Carbamidomethyl (C),Gln->pyro-Glu (N-term Q),Oxidation (M)	16	9	9	16	1	1		3.17e-07	2.109e-07	2.511e-07	7.896e-07	1.198e-08	3.65e-09		26.4608	86.8493	17.6043	57.7808	20.9599	68.7945	65.9098	68.7945
Tb927.10.1170	intraflagellar transport protein IFT172, putative location=Tb927_10_v5:312228-317471(-) length=1747	1747	196781		452	124	72.3	Carbamidomethyl (C),Gln->pyro-Glu (N-term Q),Oxidation (M)	119	40	71	178	6	14		9.782e-07	4.249e-07	5.264e-07	1.442e-06	3.778e-08	5.022e-08		25.892	19.4783	11.2467	8.46077	13.9333	10.4819	38.1683	10.4819
Tb927.10.10460	histone H2B, putative location=Tb927_10_v5:2572215-2572553(-) length=112	112	12579.8	psu|Tb927.10.10470;psu|Tb927.10.10480;psu|Tb927.10.10490;psu|Tb927.10.10500;psu|Tb927.10.10510;psu|Tb927.10.10520;psu|Tb927.10.10530;psu|Tb927.10.10540;psu|Tb927.10.10550;psu|Tb927.10.10560;psu|Tb927.10.10570;psu|Tb927.10.10580;psu|Tb927.10.10590;	59	11	58.9	Oxidation (M)	20	11	4	14	2	6		1.599e-05	7.382e-06	6.623e-06	1.097e-05	6.218e-07	2.927e-06		25.7157	5.46293	11.872	2.52204	10.6513	2.26273	17.6423	2.26273
Tb927.6.4780	DNA ligase I, putative location=Tb927_06_v4:1333904-1336144(+) length=746	746	82744.6		20	12	25.6	Carbamidomethyl (C)	4		1	11	1	1		6.954e-08		1.764e-08	1.81e-07	2.749e-09	7.677e-09		25.2965	9.05823	0	0	6.41688	2.29777	65.8421	2.29777
Tb927.8.1420	acyl-CoA dehydrogenase, mitochondrial precursor, putative location=Tb927_08_v4:466770-468329(+) length=519	519	56036.1		29	22	59.2	Carbamidomethyl (C),Oxidation (M)	13	2	1	11	1			6.961e-07	7.731e-08	3.665e-08	4.523e-07	2.755e-08			25.2668	#DIV/0!	2.80617	#DIV/0!	1.33031	#DIV/0!	16.4174	#DIV/0!
Tb11.02.2670	hypothetical protein, conserved location=Tb927_11_01_v4:1407401-1412521(+) length=1706	1706	186704		49	36	30.4	Carbamidomethyl (C),Oxidation (M)	17	1	1	29	1			7.402e-08	2.793e-09	7.235e-10	1.48e-07	2.947e-09			25.1171	#DIV/0!	0.947743	#DIV/0!	0.245504	#DIV/0!	50.2206	#DIV/0!
Tb927.2.100	retrotransposon hot spot (RHS) protein, putative,retrotransposon hot spot protein 1 (RHS1), putative location=Tb927_02_v4:1683-4172(-) length=829	829	95017.5		235	68	78.2	Ammonia-loss (N-term C) + Carbamidomethyl (C),Carbamidomethyl (C),Gln->pyro-Glu (N-term Q),Glu->pyro-Glu (N-term E),Oxidation (M)	37	30.5	13.5	59.5	2	3		9.417e-07	5.352e-07	3.024e-07	1.346e-06	3.77e-08	7.67e-08		24.9788	12.2777	14.1963	6.97784	8.02122	3.94263	35.7029	3.94263
Tb927.10.15750	hypothetical protein, conserved location=Tb927_10_v5:3889322-3894568(+) length=1748	1748	197924		51	22	30.8	Carbamidomethyl (C),Oxidation (M)	20	9	2	18	1			8.817e-08	1.889e-08	5.468e-09	4.129e-08	3.563e-09			24.746	#DIV/0!	5.30171	#DIV/0!	1.53466	#DIV/0!	11.5885	#DIV/0!
Tb927.6.1500	alkyl-dihydroxyacetone phosphate synthase,alkyl-DHAP synthase,alkylglycerone-phosphate synthase location=Tb927_06_v4:525229-527070(-) length=613	613	69130.9		93	40	74.4	Carbamidomethyl (C),Gln->pyro-Glu (N-term Q),Oxidation (M)	24	13	2	44	1	1		1.01e-06	8.297e-07	5.364e-08	1.656e-06	4.168e-08	4.738e-08		24.2322	21.317	19.9064	17.5116	1.28695	1.13212	39.7313	1.13212
Tb927.8.7780	hypothetical protein, conserved location=Tb927_08_v4:2261587-2264055(+) length=822	822	91918.3		481	44	65.6	Ammonia-loss (N-term C) + Carbamidomethyl (C),Carbamidomethyl (C),Gln->pyro-Glu (N-term Q),Oxidation (M)	112	113	84.5	60.5	4	5		4.646e-06	3.329e-06	2.736e-06	1.991e-06	1.948e-07	1.501e-07		23.8501	30.9527	17.0893	22.1785	14.0452	18.2278	10.2207	18.2278
Tb927.4.1250	peroxisome biogenesis factor 1, putative location=Tb927_04_v4:331823-334558(-) length=911	911	99686.4		22	21	32.9	Carbamidomethyl (C),Gln->pyro-Glu (N-term Q),Glu->pyro-Glu (N-term E),Oxidation (M)	6		3	12	1			3.542e-08		1.076e-08	8.596e-08	1.523e-09			23.2567	#DIV/0!	0	#DIV/0!	7.065	#DIV/0!	56.4412	#DIV/0!
Tb11.02.4450	hypothetical protein, conserved location=Tb927_11_01_v4:1840377-1841969(-) length=530	530	56930.4		135	19	51.7	Carbamidomethyl (C),Oxidation (M)	48	22	32	27	2	1		2.266e-06	1.08e-06	3.13e-06	1.589e-06	9.789e-08	1.506e-07		23.1484	15.0465	11.0328	7.17131	31.9747	20.7835	16.2325	20.7835
Tb09.160.5580	60S ribosomal protein L11, putative location=Tb927_09_v4:1195932-1196516(-) length=194	194	22373.1	psu|Tb09.160.5590;	145	16	62.9	Carbamidomethyl (C),Oxidation (M)	59	23	5	48	2	2		4.017e-06	2.812e-06	4.567e-07	2.476e-06	1.823e-07	1.104e-07		22.0351	36.3859	15.4251	25.471	2.50521	4.13678	13.582	4.13678
Tb927.7.5340	hypothetical protein, conserved location=Tb927_07_v4:1419326-1420822(+) length=498	498	56859.6		57	24	50.4	Carbamidomethyl (C),Gln->pyro-Glu (N-term Q),Oxidation (M)	19	4	1	32	1			7.024e-07	1.123e-07	2.808e-08	1.192e-06	3.237e-08			21.6991	#DIV/0!	3.46926	#DIV/0!	0.86747	#DIV/0!	36.8242	#DIV/0!
Tb11.02.4100	pretranslocation protein, alpha subunit, putative,SEC61-like (pretranslocation process) protein, putative location=Tb927_11_01_v4:1729720-1731165(-) length=481	481	53685.2		80	12	23.5	Carbamidomethyl (C),Oxidation (M)	14	10	7	40	2	1		4.802e-07	3.124e-07	1.626e-07	1.308e-06	2.218e-08	1.357e-08		21.6501	35.3869	14.0848	23.0214	7.33093	11.9823	58.972	11.9823
Tb09.160.2890	hypothetical protein, conserved location=Tb927_09_v4:756001-756753(+) length=250	250	27790		8	5	26.8	Carbamidomethyl (C)	1	1			1	3		3.631e-07	1.688e-07			1.684e-08	1.537e-07		21.5618	2.36239	10.0238	1.09824	0	0	0	0
Tb927.10.15170	hypothetical protein, conserved location=Tb927_10_v5:3699405-3701492(+) length=695	695	77407.5		43	21	39	Carbamidomethyl (C),Oxidation (M)	17	6	2	16	1	1		4.816e-07	9.337e-08	2.24e-08	4.067e-07	2.236e-08	3.097e-08		21.5385	15.5505	4.17576	3.01485	1.00179	0.723281	18.1887	0.723281
Tb927.4.1360	hypothetical protein, conserved location=Tb927_04_v4:356652-357533(-) length=293	293	32562.8		48	15	63.1	Carbamidomethyl (C),Oxidation (M)	12	15	7	6	2	3		4.318e-07	6.379e-07	2.344e-07	5.682e-07	2.025e-08	6.254e-08		21.3235	6.90438	31.5012	10.1999	11.5753	3.748	28.0593	3.748
Tb09.160.5670	hypothetical protein, conserved,predicted tetratricopeptide repeat protein location=Tb927_09_v4:1213949-1218004(-) length=1351	1351	151769		263	76	62.5	Carbamidomethyl (C),Gln->pyro-Glu (N-term Q),Oxidation (M)	73	34	34	97	6	12		7.844e-07	3.115e-07	2.06e-07	8.656e-07	3.684e-08	5.943e-08		21.2921	13.1987	8.45548	5.24146	5.59175	3.46626	23.4962	3.46626
Tb927.5.760	hypothetical protein, conserved location=Tb927_05_v4:257857-260079(+) length=740	740	79125.6		263	27	52	Acetylation (Protein N-term),Ammonia-loss (N-term C) + Carbamidomethyl (C),Carbamidomethyl (C),Oxidation (M)	86	58	55	46	7	7		2.603e-06	1.532e-06	1.473e-06	1.009e-06	1.238e-07	2.674e-07		21.0258	9.73448	12.3748	5.72924	11.8982	5.5086	8.15024	5.5086
Tb11.01.2460	hypothetical protein, conserved location=Tb927_11_01_v4:2804734-2805960(+) length=408	408	45273.6		46	18	50.7	Carbamidomethyl (C),Glu->pyro-Glu (N-term E),Oxidation (M)	11	3	1	26	2	1		2.121e-07	6.77e-08	6.915e-09	7.823e-07	1.016e-08	1.007e-08		20.876	21.0626	6.66339	6.72294	0.68061	0.686693	76.998	0.686693
Tb927.8.1590	ubiquitin-protein ligase, putative location=Tb927_08_v4:516817-529731(+) length=4304	4304	471192		411	131	44.2	Ammonia-loss (N-term C) + Carbamidomethyl (C),Carbamidomethyl (C),Gln->pyro-Glu (N-term Q),Glu->pyro-Glu (N-term E),Oxidation (M)	140.5	46	20	188.5	4	4		2.648e-07	7.42e-08	9.76e-09	2.175e-07	1.282e-08	6.457e-09		20.6552	41.0098	5.78783	11.4914	0.76131	1.51154	16.9657	1.51154
Tb927.6.4140	paraflagellar rod component, putative location=Tb927_06_v4:1194763-1195110(-) length=115	115	13018.4		8	5	52.2	Carbamidomethyl (C)	2		1	4	1			2.281e-06		2.389e-07	1.886e-06	1.129e-07			20.2037	#DIV/0!	0	#DIV/0!	2.11603	#DIV/0!	16.705	#DIV/0!
Tb927.5.1580	hypothetical protein, conserved,zinc finger protein family member, putative location=Tb927_05_v4:496641-498341(-) length=566	566	60358.3		144	19	39.6	Carbamidomethyl (C)	38	31	36	33	1	1		2.124e-06	1.381e-06	1.392e-06	6.841e-07	1.056e-07	1.845e-08		20.1136	115.122	13.0777	74.8509	13.1818	75.4472	6.47822	75.4472
Tb11.01.1290	14-3-3-like protein, putative location=Tb927_11_01_v4:2547075-2547863(-) length=262	262	30327.3		56	18	72.9	Acetylation (Protein N-term),Carbamidomethyl (C),Oxidation (M)	8	8	13	20	1	4		6.07e-07	4.135e-07	4.029e-07	2.27e-06	3.105e-08	1.089e-07		19.5491	5.57392	13.3172	3.79706	12.9758	3.69972	73.1079	3.69972
Tb11.02.3120	malic enzyme, putative location=Tb927_11_01_v4:1522667-1524361(+) length=564	564	61558.5		185	34	77.5	Carbamidomethyl (C),Oxidation (M)	57.98	29.99	7	78.98	4	3		2.448e-06	1.015e-06	4.725e-07	3.833e-06	1.279e-07	2.384e-08		19.14	102.685	7.93589	42.5755	3.69429	19.8196	29.9687	19.8196
Tb927.8.1960	hypothetical protein, conserved location=Tb927_08_v4:629740-631044(+) length=434	434	48467.2		96	33	71.7	Ammonia-loss (N-term C) + Carbamidomethyl (C),Carbamidomethyl (C),Oxidation (M)	35	20	15	16	3	2		2.431e-06	1.451e-06	1.224e-06	1.439e-06	1.306e-07	5.173e-08		18.6141	46.994	11.1103	28.0495	9.37213	23.6613	11.0184	23.6613
Tb09.211.4890	casein kinase II, putative location=Tb927_09_v4:2202142-2203191(-) length=349	349	41045		54	20	70.8	Acetylation (Protein N-term),Carbamidomethyl (C)	11	12	11	17	1	1		3.384e-07	3.735e-07	2.449e-07	1.131e-06	1.938e-08	1.59e-08		17.4613	21.283	19.2724	23.4906	12.6367	15.4025	58.3591	15.4025
Tb927.8.4240	hypothetical protein, conserved location=Tb927_08_v4:1257778-1262847(-) length=1689	1689	184051		51	39	31.9	Carbamidomethyl (C),Oxidation (M)	5	1	5	33	1	3		3.408e-08	2.631e-09	1.519e-08	1.9e-07	1.954e-09	3.183e-09		17.4411	10.7069	1.34647	0.826579	7.7738	4.77223	97.2364	4.77223
Tb927.4.4490	multidrug resistance protein E,p-glycoprotein location=Tb927_04_v4:1209090-1214369(-) length=1759	1759	193988		1124	93	55	Acetylation (Protein N-term),Carbamidomethyl (C),Gln->pyro-Glu (N-term Q),Glu->pyro-Glu (N-term E),Oxidation (M)	283.5	269.5	223.5	256.5	22	42		2.761e-06	2.407e-06	1.888e-06	1.556e-06	1.623e-07	3.773e-07		17.0117	7.31778	14.8306	6.37954	11.6328	5.00398	9.58718	5.00398
Tb11.01.7630	nucleoporin Nup109 location=Tb927_11_01_v4:4174099-4177104(-) length=1001	1001	108830		56	29	37.4	Carbamidomethyl (C),Gln->pyro-Glu (N-term Q),Oxidation (M)	19	5	3	25	3			2.505e-07	3.696e-08	1.836e-08	3.307e-07	1.48e-08			16.9257	#DIV/0!	2.4973	#DIV/0!	1.24054	#DIV/0!	22.3446	#DIV/0!
Tb927.10.5610	40S ribosomal protein S9, putative location=Tb927_10_v5:1403375-1403947(+) length=190	190	22055.7	psu|Tb927.8.1110;	95	15	57.4	Carbamidomethyl (C),Gln->pyro-Glu (N-term Q),Oxidation (M)	20	32	9	20	2	5		4.258e-06	6.455e-06	2.641e-06	2.196e-06	2.566e-07	4.443e-07		16.5939	9.58361	25.1559	14.5285	10.2923	5.94418	8.55807	5.94418
Tb927.10.13450	hypothetical protein, conserved,hypothetical protein location=Tb927_10_v5:3284565-3286367(-) length=600	600	67254.5		39	23	50.7	Carbamidomethyl (C),Oxidation (M)	11			24	1	1		3.115e-07			6.103e-07	1.894e-08	1.014e-08		16.4467	30.7199	0	0	0	0	32.2228	0
Tb11.01.3400	hypothetical protein, conserved location=Tb927_11_01_v4:3039063-3041465(+) length=800	800	87703.6		32	20	43.1	Acetylation (Protein N-term),Carbamidomethyl (C),Glu->pyro-Glu (N-term E),Oxidation (M)	9	1		17	1	2		1.951e-07	7.296e-09		1.856e-07	1.197e-08	2.432e-08		16.2991	8.0222	0.609524	0.3	0	0	15.5054	0
Tb927.6.2000	spliceosome-associated protein, putative location=Tb927_06_v4:651708-653141(-) length=477	477	52551		53	11	42.3	Carbamidomethyl (C)	21	4	4	14	1	6		5.148e-07	4.655e-08	4.974e-08	6.091e-07	3.282e-08	2.146e-07		15.6856	2.39888	1.41834	0.216915	1.51554	0.23178	18.5588	0.23178
Tb927.10.14990	intraflagellar transport protein IFT80/CHE2, putative location=Tb927_10_v5:3663015-3665363(+) length=782	782	86747.9		133	41	62.4	Ammonia-loss (N-term C) + Carbamidomethyl (C),Carbamidomethyl (C),Oxidation (M)	37	20	11	57	1	3		1.301e-06	3.264e-07	1.52e-07	1.233e-06	8.432e-08	8.038e-08		15.4293	16.1856	3.87097	4.06071	1.80266	1.89102	14.6229	1.89102
Tb927.7.6650	hypothetical protein, conserved location=Tb927_07_v4:1823741-1826566(-) length=941	941	104273		48	22	32.3	Carbamidomethyl (C),Oxidation (M)	7	5	15	11	1	2		4.118e-08	2.008e-08	1.036e-07	6.928e-08	2.718e-09	8.938e-09		15.1508	4.60729	7.38779	2.24659	38.1163	11.591	25.4893	11.591
Tb09.160.2550	ribosomal protein S7, putative location=Tb927_09_v4:720303-720911(+) length=202	202	23862.2		251	25	72.8	Acetylation (Protein N-term),Carbamidomethyl (C),Oxidation (M)	49	70	30	81	1	13		1.951e-05	3.389e-05	1.391e-05	1.268e-05	1.297e-06	2.019e-06		15.0424	9.6632	26.1295	16.7855	10.7247	6.88955	9.77641	6.88955
Tb11.02.4620	hypothetical protein, conserved,predicted WD40 repeat protein location=Tb927_11_01_v4:1891342-1893687(-) length=781	781	89082		142	30	49.7	Carbamidomethyl (C),Oxidation (M)	42	26	12	46	6	10		9.868e-07	5.517e-07	1.689e-07	5.478e-07	6.621e-08	9.731e-08		14.9041	10.1408	8.33258	5.66951	2.55097	1.73569	8.27367	1.73569
Tb927.5.3800	glutamine hydrolysing (not ammonia-dependent) carbomoyl phosphate synthase, putative location=Tb927_05_v4:1181782-1187283(+) length=1833	1833	204288		564	115	71.6	Ammonia-loss (N-term C) + Carbamidomethyl (C),Carbamidomethyl (C),Glu->pyro-Glu (N-term E),Oxidation (M)	159	100	43	199	13	25		1.29e-06	6.611e-07	1.909e-07	1.076e-06	8.682e-08	1.375e-07		14.8583	9.38182	7.6146	4.808	2.1988	1.38836	12.3935	1.38836
Tb927.10.7440	MTR4,ATP- dependent RNA helicase, putative location=Tb927_10_v5:1875499-1878351(-) length=950	950	107444		113	38	47.6	Acetylation (Protein N-term),Carbamidomethyl (C),Gln->pyro-Glu (N-term Q),Oxidation (M)	29	14	15	39	3	10		2.713e-07	5.413e-08	1.255e-07	5.642e-07	1.836e-08	6.13e-08		14.7767	4.42577	2.94826	0.883034	6.83551	2.04731	30.7298	2.04731
Tb927.10.3390	hypothetical protein, conserved,predicted TLD domain protein location=Tb927_10_v5:874379-878197(+) length=1272	1272	141312		35	22	21.9	Carbamidomethyl (C),Oxidation (M)	7	1	12	11	1	3		5.169e-08	2.391e-09	6.295e-08	8.484e-08	3.509e-09	2.427e-08		14.7307	2.12979	0.681391	0.0985167	17.9396	2.59374	24.1778	2.59374
Tb927.3.3270	ATP-dependent phosphofructokinase location=Tb927_03_v4:840818-842281(-) length=487	487	53555.9		1407	56	84.6	Carbamidomethyl (C),Glu->pyro-Glu (N-term E),Oxidation (M)	301	239	130	618	51	30		2.363e-05	1.772e-05	1.121e-05	3.631e-05	1.648e-06	1.643e-06		14.3386	14.3822	10.7524	10.7851	6.80218	6.82288	22.0328	6.82288
Tb927.10.2020	hexokinase location=Tb927_10_v5:529818-531233(+) length=471	471	51188.5		34	20	56.1	Carbamidomethyl (C),Oxidation (M)	12	4	2	15	1			1.686e-07	1.199e-07	6.019e-08	4.527e-07	1.207e-08			13.9685	#DIV/0!	9.93372	#DIV/0!	4.98674	#DIV/0!	37.5062	#DIV/0!
Tb927.10.1490	hypothetical protein, conserved location=Tb927_10_v5:397209-400871(-) length=1220	1220	134944		399	57	46.5	Carbamidomethyl (C),Oxidation (M)	88	117	81	78	7	12		1.117e-06	1.354e-06	6.99e-07	1.327e-06	8.068e-08	6.024e-08		13.8448	18.5425	16.7824	22.4768	8.66386	11.6036	16.4477	11.6036
Tb927.1.1670	hypothetical protein, conserved location=Tb927_01_v4:420035-423280(+) length=1081	1081	120977		241	64	60.3	Acetylation (Protein N-term),Carbamidomethyl (C),Oxidation (M)	70	33	33	75	8	13		9.625e-07	4.955e-07	3.52e-07	9.824e-07	7.02e-08	7.584e-08		13.7108	12.6912	7.0584	6.53349	5.01425	4.64135	13.9943	4.64135
Tb927.10.6050	clathrin heavy chain location=Tb927_10_v5:1521439-1526550(-) length=1703	1703	190811		1679	147	86.9	Acetylation (Protein N-term),Ammonia-loss (N-term C) + Carbamidomethyl (C),Carbamidomethyl (C),Gln->pyro-Glu (N-term Q),Glu->pyro-Glu (N-term E),Oxidation (M)	404	314	181	647	38	57		5.431e-06	3.325e-06	1.678e-06	5.865e-06	4.037e-07	4.138e-07		13.4531	13.1247	8.23631	8.03528	4.15655	4.0551	14.5281	4.0551
Tb927.3.4290	73 kDa paraflagellar rod protein,PFR1 location=Tb927_03_v4:1208864-1210633(-) length=589	589	68730.3	psu|Tb927.3.4300;psu|Tb927.3.4310;psu|Tb927.3.4320;psu|Tb927.3.4330;	64	35	64.3	Acetylation (Protein N-term),Carbamidomethyl (C),Oxidation (M)	24	4		32	1	1		9.136e-07	3.02e-08		1.113e-06	6.836e-08	5.243e-09		13.3645	174.251	0.441779	5.76006	0	0	16.2815	0
Tb927.4.2240	hypothetical protein, conserved location=Tb927_04_v4:581397-582569(+) length=390	390	44213.4		47	14	50.3	Carbamidomethyl (C),Oxidation (M)	14	12	9	7	1	2		3.178e-07	6.213e-07	2.96e-07	3.034e-07	2.385e-08	1.922e-08		13.3249	16.5349	26.0503	32.3257	12.4109	15.4006	12.7212	15.4006
Tb927.7.1920	paraflagellar rod component, putative location=Tb927_07_v4:458754-460385(+) length=543	543	59323.6		42	15	43.3	Carbamidomethyl (C)	13	10	5	7	1	5		4.042e-07	2.151e-07	6.656e-08	2.122e-07	3.035e-08	2.367e-07		13.318	1.70765	7.08731	0.908745	2.19308	0.2812	6.99176	0.2812
Tb927.3.2230	succinyl-CoA synthetase alpha subunit, putative location=Tb927_03_v4:580931-581836(-) length=301	301	31498.5		268	20	62.1	Carbamidomethyl (C),Oxidation (M)	69	46	44	91	6	8		4.233e-06	3.517e-06	1.993e-06	3.716e-06	3.185e-07	3.083e-07		13.2904	13.7301	11.0424	11.4077	6.25746	6.46448	11.6672	6.46448
Tb927.3.1120	GTP-binding nuclear protein rtb2, putative location=Tb927_03_v4:273590-274243(+) length=217	217	24426.3		137	19	87.6	Acetylation (Protein N-term),Carbamidomethyl (C),Oxidation (M)	29	26	22	41	6	10		3.584e-06	2.814e-06	1.933e-06	3.683e-06	2.736e-07	1.357e-06		13.0994	2.64112	10.2851	2.07369	7.06506	1.42447	13.4613	1.42447
Tb927.10.2810	hypothetical protein, conserved location=Tb927_10_v5:721079-722095(+) length=338	338	38618.4		29	10	34	Carbamidomethyl (C),Oxidation (M)	6	3	7	10	1	2		3.364e-07	9.883e-08	3.969e-07	1.006e-06	2.57e-08	5.952e-08		13.0895	5.65188	3.84553	1.66045	15.4436	6.66835	39.144	6.66835
Tb927.3.1840	3-oxo-5-alpha-steroid 4-dehydrogenase, putative location=Tb927_03_v4:478182-479078(-) length=298	298	33369.4		138	21	54	Acetylation (Protein N-term),Carbamidomethyl (C),Glu->pyro-Glu (N-term E),Oxidation (M)	43	15	20	48	1	5		2.389e-06	9.633e-07	1.081e-06	2.817e-06	1.838e-07	2.173e-07		12.9978	10.994	5.24102	4.43304	5.88139	4.97469	15.3264	4.97469
Tb927.2.3370	UDP-Gal or UDP-GlcNAc-dependent glycosyltransferase, putative location=Tb927_02_v4:623669-624802(-) length=377	377	43713.7		40	20	62.3	Ammonia-loss (N-term C) + Carbamidomethyl (C),Carbamidomethyl (C),Oxidation (M)	14	4	5	12	1			3.781e-07	9.827e-08	4.547e-08	8e-07	2.926e-08			12.9221	#DIV/0!	3.35851	#DIV/0!	1.554	#DIV/0!	27.3411	#DIV/0!
Tb927.7.6820	hypothetical protein, conserved location=Tb927_07_v4:1888189-1889202(-) length=337	337	37012.2		427	19	63.2	Ammonia-loss (N-term C) + Carbamidomethyl (C),Carbamidomethyl (C),Oxidation (M)	105	99	127	46	16	19		6.595e-06	6.209e-06	7.093e-06	1.596e-06	5.115e-07	8.207e-07		12.8935	8.03582	12.1388	7.56549	13.8671	8.64262	3.12023	8.64262
Tb09.160.3630	cAMP-specific phosphodiesterase location=Tb927_09_v4:857727-860504(+) length=925	925	103315		65	24	43.6	Carbamidomethyl (C),Oxidation (M)	10	1.5	6	26.5	0.5	0.5		7.225e-08	1.485e-08	4.307e-08	1.851e-07	5.637e-09	5.987e-09		12.8171	12.0678	2.63438	2.48037	7.64059	7.19392	32.8366	7.19392
Tb927.1.120	retrotransposon hot spot (RHS) protein, putative,retrotransposon hot spot protein 4 (RHS4), putative location=Tb927_01_v4:60266-62836(-) length=856	856	98107.6		317	61	63.7	Ammonia-loss (N-term C) + Carbamidomethyl (C),Carbamidomethyl (C),Gln->pyro-Glu (N-term Q),Oxidation (M)	63	72	17.5	107.5	7	7.5		1.569e-06	1.748e-06	4.362e-07	2.729e-06	1.226e-07	1.541e-07		12.7977	10.1817	14.2577	11.3433	3.55791	2.83063	22.2594	2.83063
Tb927.4.1790	ribosomal protein L3, putative location=Tb927_04_v4:448465-449907(-) length=480	480	48733.4	psu|Tb927.4.1800;	346	35	55.5	Carbamidomethyl (C),Gln->pyro-Glu (N-term Q),Oxidation (M)	91	78	30	83	27	23		8.668e-06	7.652e-06	1.911e-06	8.373e-06	6.819e-07	7.805e-07		12.7115	11.1057	11.2216	9.80397	2.80246	2.44843	12.2789	2.44843
Tb11.01.5490	kinesin-II 85 Kd subunit, putative location=Tb927_11_01_v4:3633956-3637303(+) length=1115	1115	127588		316	78	63.1	Ammonia-loss (N-term C) + Carbamidomethyl (C),Carbamidomethyl (C),Gln->pyro-Glu (N-term Q),Glu->pyro-Glu (N-term E),Oxidation (M)	64	45	37	139	9	14		8.734e-07	4.071e-07	2.781e-07	1.915e-06	6.96e-08	7.094e-08		12.5489	12.3118	5.84914	5.73865	3.99569	3.92021	27.5144	3.92021
Tb927.2.450	retrotransposon hot spot (RHS) protein, putative,retrotransposon hot spot protein 4 (RHS4), putative location=Tb927_02_v4:77151-79724(-) length=857	857	98081.2		154	51	55	Acetylation (Protein N-term),Carbamidomethyl (C),Gln->pyro-Glu (N-term Q),Oxidation (M)	30	19.5	10	45	2.5	2.5		6.746e-07	4.59e-07	3.258e-07	1.089e-06	5.394e-08	6.382e-08		12.5065	10.5704	8.50945	7.1921	6.04004	5.10498	20.1891	5.10498
Tb927.8.1740	hypothetical protein, conserved location=Tb927_08_v4:574026-575789(-) length=587	587	62195.1		68	22	52.5	Carbamidomethyl (C),Oxidation (M)	17	9	3	35	1	2		3.567e-07	6.888e-08	5.229e-08	8.164e-07	2.855e-08	5.216e-08		12.4939	6.83857	2.41261	1.32055	1.83152	1.00249	28.5954	1.00249
Tb927.10.2560	mitochondrial malate dehydrogenase location=Tb927_10_v5:663281-664237(+) length=318	318	33221.5		67	16	72	Carbamidomethyl (C),Oxidation (M)	12	11	12	25	1	6		6.09e-07	6.179e-07	5.542e-07	1.664e-06	4.895e-08	1.13e-07		12.4413	5.38938	12.6231	5.46814	11.3218	4.90442	33.9939	4.90442
Tb11.01.7690	proteasome regulatory non-ATP-ase subunit 7 location=Tb927_11_01_v4:4186267-4187466(-) length=399	399	45574.1		38	20	55.6	Ammonia-loss (N-term C) + Carbamidomethyl (C),Carbamidomethyl (C),Oxidation (M)	15	3	1	16	1			4.212e-07	7.09e-08	7.908e-09	7.541e-07	3.413e-08			12.341	#DIV/0!	2.07735	#DIV/0!	0.231702	#DIV/0!	22.0949	#DIV/0!
Tb09.211.2970	structural maintenance of chromosome 1, putative location=Tb927_09_v4:1796997-1800824(+) length=1275	1275	144667		66	33	30.7	Carbamidomethyl (C),Oxidation (M)	21	3	6	20	2	9		1.663e-07	8.497e-09	3.961e-08	1.739e-07	1.353e-08	4.316e-08		12.2912	3.8531	0.628012	0.196872	2.92757	0.917748	12.8529	0.917748
Tb09.211.0740	p21 antigen protein, putative location=Tb927_09_v4:1397720-1398292(-) length=190	190	21065.1		49	11	51.1		12	8	7	15	2	1		1.846e-06	1.589e-06	1.128e-06	1.032e-06	1.516e-07	3.739e-07		12.1768	4.93715	10.4815	4.2498	7.44063	3.01685	6.80739	3.01685
Tb927.1.1380	serine/threonine protein phosphatase 2A regulatory subunit, putative location=Tb927_01_v4:353241-354962(+) length=573	573	62665.6		35	20	49.7	Carbamidomethyl (C)	13	4		17	1			3.547e-07	4.593e-08		4.255e-07	2.92e-08			12.1473	#DIV/0!	1.57295	#DIV/0!	0	#DIV/0!	14.5719	#DIV/0!
Tb927.10.14950	RNA binding protein, putative,zinc finger protein family member, putative location=Tb927_10_v5:3654477-3655775(+) length=432	432	46237.8		192	22	69.9	Acetylation (Protein N-term),Ammonia-loss (N-term C) + Carbamidomethyl (C),Carbamidomethyl (C),Gln->pyro-Glu (N-term Q),Oxidation (M)	47	39	40	41	5	7		2.433e-06	1.167e-06	2.217e-06	8.163e-07	2.056e-07	2.191e-07		11.8337	11.1045	5.67607	5.32634	10.7831	10.1187	3.97033	10.1187
Tb927.7.5610	hypothetical protein, conserved location=Tb927_07_v4:1516847-1520119(+) length=1090	1090	122174		31	24	30.6	Carbamidomethyl (C),Oxidation (M)	12	3	1	6	2	2		1.581e-07	1.378e-08	1.814e-08	1.169e-08	1.348e-08	1.479e-08		11.7285	10.6897	1.02226	0.931711	1.3457	1.2265	0.867211	1.2265
Tb927.3.4720	dynamin, putative,vacuolar sortin protein 1, putative location=Tb927_03_v4:1334486-1336468(-) length=660	660	73384.2		153	44	76.5	Carbamidomethyl (C),Oxidation (M)	24	8.5	6	37.5	3	2		1.268e-06	1.789e-07	1.847e-07	1.934e-06	1.082e-07	6.265e-08		11.719	20.2394	1.65342	2.85555	1.70702	2.94812	17.8743	2.94812
Tb927.3.3610	peroxisomal targeting signal type 2 receptor, putative,peroxin 7 location=Tb927_03_v4:1014846-1015931(+) length=361	361	39762.8		18	10	34.6	Carbamidomethyl (C)	5	5	5	1	1	1		1.477e-07	1.363e-07	1.508e-07	2.744e-08	1.269e-08	2.28e-08		11.6391	6.47807	10.7407	5.97807	11.8834	6.61404	2.16233	6.61404
Tb927.10.14600	40S ribosomal protein S2, putative location=Tb927_10_v5:3575185-3575985(-) length=266	266	28660	psu|Tb927.10.14710;	357	31	69.5	Carbamidomethyl (C),Oxidation (M)	74	87	54	98	5	29		6.058e-06	8.471e-06	2.874e-06	7.988e-06	5.207e-07	1.087e-06		11.6343	5.57314	16.2685	7.79301	5.51949	2.64397	15.3409	2.64397
Tb927.10.1720	ATP-dependent DEAD/H RNA helicase, putative location=Tb927_10_v5:459574-461364(+) length=596	596	66467.7		68	32	60.9	Acetylation (Protein N-term),Carbamidomethyl (C),Oxidation (M)	23.5	13	1	27	2	1		1.041e-06	5.472e-07	6.706e-09	1.183e-06	8.969e-08	3.194e-08		11.6066	32.5924	6.10101	17.1321	0.0747686	0.209956	13.1899	0.209956
Tb927.3.4760	dynamin, putative,vacuolar sortin protein 1, putative location=Tb927_03_v4:1344510-1346492(-) length=660	660	73211.2		162	45	77.4	Carbamidomethyl (C),Oxidation (M)	26	13.5	5	38.5	3	4		1.255e-06	3.047e-07	1.687e-07	1.914e-06	1.082e-07	1.106e-07		11.5989	11.3472	2.81608	2.75497	1.55915	1.52532	17.6895	1.52532
Tb927.8.3060	cytosolic leucyl aminopeptidase, putative,metallo-peptidase, Clan MF, Family M17 location=Tb927_08_v4:919954-921969(+) length=671	671	71378.1		298	42	60.8	Ammonia-loss (N-term C) + Carbamidomethyl (C),Carbamidomethyl (C),Oxidation (M)	108	48		122	4	10		2.814e-06	1.591e-06		2.078e-06	2.434e-07	4.114e-07		11.5612	6.84006	6.53657	3.86728	0	0	8.53739	0
Tb927.6.4480	valyl-tRNA synthetase, putative location=Tb927_06_v4:1257255-1260182(-) length=975	975	111014		532	71	75.1	Ammonia-loss (N-term C) + Carbamidomethyl (C),Carbamidomethyl (C),Gln->pyro-Glu (N-term Q),Glu->pyro-Glu (N-term E),Oxidation (M)	133	96	67	173	19	24		2.672e-06	1.745e-06	8.97e-07	3.137e-06	2.319e-07	2.169e-07		11.5222	12.319	7.5248	8.04518	3.86805	4.13555	13.5274	4.13555
Tb11.18.0004	eukaryotic translation initiation factor 4e, putative location=Tb927_11_01_v4:620193-620894(+) length=233	233	26044.1		112	14	64.4	Acetylation (Protein N-term),Carbamidomethyl (C),Oxidation (M)	18	22	38	14	4	12		2.664e-06	2.713e-06	3.183e-06	9.291e-07	2.324e-07	7.393e-07		11.463	3.60341	11.6738	3.66969	13.6962	4.30542	3.99785	4.30542
Tb10.v4.0033	pumillo RNA binding protein PUF1,chrX additional, unordered contigs location=TP3F6-6f06.p1k:7434-9152(-) length=572	572	63901.2	psu|Tb927.10.4430;	293	28	68.4	Acetylation (Protein N-term),Carbamidomethyl (C),Gln->pyro-Glu (N-term Q),Oxidation (M)	92	68	42	54	8	12		4.702e-06	2.544e-06	1.961e-06	1.897e-06	4.16e-07	4.013e-07		11.3029	11.7169	6.11538	6.3394	4.71394	4.88662	4.5601	4.88662
Tb11.01.7960	60S ribosomal protein L2, putative,60S ribosomal protein L8, putative location=Tb927_11_01_v4:4261070-4261852(-) length=260	260	28332	psu|Tb927.5.1110;	181	18	68.1	Carbamidomethyl (C),Glu->pyro-Glu (N-term E),Oxidation (M)	36	40	23	58	3	16		6.006e-06	6.324e-06	4.594e-06	5.088e-06	5.319e-07	1.152e-06		11.2916	5.21354	11.8895	5.48958	8.63696	3.98785	9.56571	3.98785
Tb11.01.0400	protein kinase, putative location=Tb927_11_01_v4:2220677-2224438(+) length=1253	1253	137933		22	21	22.2	Carbamidomethyl (C),Glu->pyro-Glu (N-term E),Oxidation (M)	6		2	11	1			4.937e-08		1.207e-08	8.006e-08	4.465e-09			11.0571	#DIV/0!	0	#DIV/0!	2.70325	#DIV/0!	17.9306	#DIV/0!
Tb927.10.13280	hypothetical protein, conserved location=Tb927_10_v5:3238318-3246138(-) length=2606	2606	286485		572	122	55.7	Acetylation (Protein N-term),Carbamidomethyl (C),Glu->pyro-Glu (N-term E),Oxidation (M)	160	41	68	210	20	61		6.043e-07	1.194e-07	1.039e-07	6.725e-07	5.507e-08	1.187e-07		10.9733	5.09099	2.16815	1.0059	1.88669	0.875316	12.2117	0.875316
Tb927.5.1210	short-chain dehydrogenase, putative location=Tb927_05_v4:404983-405918(+) length=311	311	33908.9		62	18	60.1	Acetylation (Protein N-term),Carbamidomethyl (C),Oxidation (M)	15	15	8	16	2	5		1.102e-06	1.31e-06	4.243e-07	1.183e-06	1.011e-07	2.219e-07		10.9001	4.9662	12.9575	5.90356	4.19683	1.91212	11.7013	1.91212
Tb927.1.4050	protein phosphatase with EF-Hand domains (PPEF),ser/thr protein phosphatase, putative location=Tb927_01_v4:856511-859288(+) length=925	925	105848		53	23	33.2	Ammonia-loss (N-term C) + Carbamidomethyl (C),Carbamidomethyl (C),Oxidation (M)	8	7	3	27	2	5		6.666e-08	5.688e-08	3.75e-08	3.098e-07	6.144e-09	5.131e-08		10.8496	1.29916	9.25781	1.10856	6.10352	0.730852	50.4232	0.730852
Tb927.1.720	phosphoglycerate kinase location=Tb927_01_v4:235869-237398(-) length=509	509	55802		30	25	62.3	Carbamidomethyl (C),Oxidation (M)	8	2		16.5	1			3.015e-07	7.072e-08		5.952e-07	2.811e-08			10.7257	#DIV/0!	2.51583	#DIV/0!	0	#DIV/0!	21.174	#DIV/0!
Tb927.10.7330	40S ribosomal protein S24E, putative location=Tb927_10_v5:1850607-1851020(-) length=137	137	15691.8	psu|Tb927.10.7340;	58	7	40.9	Carbamidomethyl (C),Gln->pyro-Glu (N-term Q),Oxidation (M)	15	15	10	11	1	5		4.183e-06	3.477e-06	1.992e-06	2.27e-06	3.903e-07	9.859e-07		10.7174	4.24282	8.90853	3.52673	5.10377	2.02049	5.81604	2.02049
Tb11.01.2140	glycosyl hydrolase-like protein location=Tb927_11_01_v4:2710937-2714104(+) length=1055	1055	118935		49	32	44.9	Carbamidomethyl (C),Oxidation (M)	13	4	3	19	3	1		1.521e-07	1.77e-08	1.789e-08	1.88e-07	1.422e-08	3.037e-08		10.6962	5.00823	1.24473	0.582812	1.25809	0.589068	13.2208	0.589068
Tb11.01.1650	signal recognition particle receptor alpha subunit, putative location=Tb927_11_01_v4:2614941-2616689(+) length=582	582	63577.2		67	18	40.5	Acetylation (Protein N-term),Ammonia-loss (N-term C) + Carbamidomethyl (C),Carbamidomethyl (C),Oxidation (M)	16.5	5	5	30	3	4		2.839e-07	5.798e-08	1.637e-08	7.845e-07	2.661e-08	7.269e-08		10.6689	3.90563	2.17888	0.797634	0.615182	0.225203	29.4814	0.225203
Tb11.12.0011	ATP-dependent DEAD/H RNA helicase, putative,DEAD box RNA helicase, putative,RNA helicase, putative location=Tb927_11_01_v4:2358200-2359405(+) length=401	401	45559.4		75	24	71.1	Carbamidomethyl (C),Oxidation (M)	19	11	9	27	5	1		1.107e-06	5.217e-07	4.056e-07	1.655e-06	1.041e-07	3.827e-08		10.634	28.9261	5.01153	13.6321	3.89625	10.5984	15.8982	10.5984
Tb927.4.3380	myosin IB heavy chain, putative location=Tb927_04_v4:880014-883517(-) length=1167	1167	131877		70	36	41.8	Carbamidomethyl (C),Gln->pyro-Glu (N-term Q),Oxidation (M)	14	5	15	31	2			1.217e-07	5.493e-08	6.965e-08	2.725e-07	1.163e-08			10.4643	#DIV/0!	4.72313	#DIV/0!	5.98882	#DIV/0!	23.4308	#DIV/0!
Tb927.8.5490	hypothetical protein, conserved location=Tb927_08_v4:1624945-1626816(+) length=623	623	71785.5		100	15	32.3	Carbamidomethyl (C),Glu->pyro-Glu (N-term E),Oxidation (M)	25	15	6	28	4	11		3.773e-07	8.198e-08	3.118e-09	1.23e-07	3.61e-08	8.765e-08		10.4515	4.30462	2.27091	0.935311	0.0863712	0.0355733	3.4072	0.0355733
Tb927.10.1400	hypoxanthine-guanine phosphoribosyltransferase location=Tb927_10_v5:368728-369360(-) length=210	210	23381.2		69	14	76.2	Acetylation (Protein N-term),Carbamidomethyl (C),Oxidation (M)	16	22	12	10	1			1.281e-06	2.378e-06	9.438e-07	4.196e-07	1.23e-07			10.4146	#DIV/0!	19.3333	#DIV/0!	7.67317	#DIV/0!	3.41138	#DIV/0!
Tb927.8.2520	acetyl-CoA synthetase, putative location=Tb927_08_v4:743395-745416(+) length=673	673	74727.3		38	14	30.8	Carbamidomethyl (C),Oxidation (M)	10	10	3	12	2			1.96e-07	1.635e-07	5.826e-07	1.617e-07	1.882e-08			10.4145	#DIV/0!	8.68757	#DIV/0!	30.9564	#DIV/0!	8.59192	#DIV/0!
Tb927.3.3940	RNA-binding protein, putative location=Tb927_03_v4:1097682-1099463(+) length=593	593	61768.6		325	23	48.1	Acetylation (Protein N-term),Carbamidomethyl (C),Gln->pyro-Glu (N-term Q),Oxidation (M)	96	63	72	49	13	24		3.639e-06	1.351e-06	3.07e-06	1.122e-06	3.528e-07	6.721e-07		10.3146	5.41437	3.82937	2.01012	8.70181	4.56777	3.18027	4.56777
Tb927.4.560	dynein heavy chain, putative location=Tb927_04_v4:151603-164301(-) length=4232	4232	480300		611	261	63.1	Ammonia-loss (N-term C) + Carbamidomethyl (C),Carbamidomethyl (C),Gln->pyro-Glu (N-term Q),Oxidation (M)	148.5	39	50.5	338.5	3	3		1.619e-07	4.75e-08	5.952e-08	2.66e-07	1.578e-08	1.227e-08		10.2598	13.1948	3.01014	3.87123	3.77186	4.85086	16.8568	4.85086
Tb927.2.2510	hypothetical protein, conserved location=Tb927_02_v4:494285-495097(-) length=270	270	29207.1	psu|Tb927.2.2520;	182	20	83.7	Carbamidomethyl (C)	48	33	26	49	8	12		3.843e-06	2.299e-06	1.6e-06	3.769e-06	3.757e-07	7.23e-07		10.2289	5.31535	6.11924	3.17981	4.25872	2.213	10.0319	2.213
Tb927.8.6110	hypothetical protein, conserved location=Tb927_08_v4:1785314-1786813(+) length=499	499	54707.3		128	27	59.1	Carbamidomethyl (C),Gln->pyro-Glu (N-term Q),Oxidation (M)	50	13	1	51	5	3		3.076e-06	4.16e-07	4.858e-09	2.278e-06	3.044e-07	1.308e-07		10.1051	23.5168	1.36662	3.18043	0.0159593	0.0371407	7.48357	0.0371407
Tb09.160.4630	hypothetical protein, conserved location=Tb927_09_v4:992357-993796(+) length=479	479	52719.6	psu|Tb09.v2.0020;psu|Tb09.v2.0030;	29	10	23.6	Carbamidomethyl (C),Oxidation (M)	5		1	19	2	1		1.504e-07		7.116e-09	7.783e-07	1.49e-08	7.144e-08		10.094	2.10526	0	0	0.477584	0.0996081	52.2349	0.0996081
Tb09.160.0670	hypothetical protein, conserved location=Tb927_09_v4:403012-411945(-) length=2977	2977	329477		414	113	51.4	Acetylation (Protein N-term),Ammonia-loss (N-term C) + Carbamidomethyl (C),Carbamidomethyl (C),Gln->pyro-Glu (N-term Q),Glu->pyro-Glu (N-term E),Oxidation (M)	85	65	72	153	8	23		1.271e-07	6.52e-08	7.596e-08	1.641e-07	1.262e-08	2.756e-08		10.0713	4.61176	5.1664	2.36575	6.01902	2.75617	13.0032	2.75617
Tb927.10.15410	glycosomal malate dehydrogenase location=Tb927_10_v5:3786037-3787008(+) length=323	323	33743.1		184	23	62.2	Gln->pyro-Glu (N-term Q),Oxidation (M)	39	20	14	82	11	14		2.644e-06	1.617e-06	8.349e-07	3.908e-06	2.667e-07	5.997e-07		9.91376	4.40887	6.06299	2.69635	3.13048	1.3922	14.6532	1.3922
Tb927.8.3690	isocitrate dehydrogenase [NADP], mitochondrial precursor, putative location=Tb927_08_v4:1104950-1106263(-) length=437	437	48606.9		47	19	50.1	Carbamidomethyl (C),Oxidation (M)	17.5	1	2	18.5	0.5			3.582e-07	1.055e-07	7.097e-08	7.192e-07	3.622e-08			9.88956	#DIV/0!	2.91276	#DIV/0!	1.95941	#DIV/0!	19.8564	#DIV/0!
Tb927.4.3810	DNA-directed RNA polymerase II subunit 2, putative,RNA polymerase subunit, putative location=Tb927_04_v4:994756-998328(-) length=1190	1190	134703		84	31	32.9	Carbamidomethyl (C),Gln->pyro-Glu (N-term Q),Oxidation (M)	23	6	9	28	4	4		2.718e-07	4.227e-08	4.799e-08	2.117e-07	2.77e-08	2.813e-08		9.81227	9.66228	1.52599	1.50267	1.73249	1.70601	7.6426	1.70601
Tb927.10.13270	periodic tryptophan protein 2, putative,predicted WD40 repeat protein,predicted involvement in cytokinesis,predicted involvement in cell separation location=Tb927_10_v5:3234925-3237744(-) length=939	939	103013		68	27	39.1	Carbamidomethyl (C),Oxidation (M)	16	11	14	13	4	8		1.218e-07	1.168e-07	1.468e-07	1.232e-07	1.243e-08	5.932e-08		9.79887	2.05327	9.39662	1.96898	11.8101	2.47471	9.9115	2.47471
Tb11.02.5190	pantothenate kinase subunit, putative location=Tb927_11_01_v4:2031554-2035957(+) length=1467	1467	162254		76	38	41.3	Acetylation (Protein N-term),Carbamidomethyl (C),Oxidation (M)	32	3	7	24	4	4		1.422e-07	1.062e-08	2.688e-08	1.529e-07	1.462e-08	8.993e-09		9.7264	15.8123	0.726402	1.18092	1.83858	2.98899	10.4583	2.98899
Tb11.02.5580	hypothetical protein, conserved location=Tb927_11_01_v4:2124590-2127514(-) length=974	974	110207		171	42	52.7	Carbamidomethyl (C),Gln->pyro-Glu (N-term Q),Oxidation (M)	31	49	20	61	2	3		1.497e-07	2.982e-07	1.912e-07	2.478e-07	1.577e-08	1.258e-08		9.49271	11.8998	18.9093	23.7043	12.1243	15.1987	15.7134	15.1987
Tb11.01.3370	glycosomal membrane protein, putative location=Tb927_11_01_v4:3029096-3029752(+) length=218	218	24047.8		57	9	52.8	Carbamidomethyl (C),Oxidation (M)	11	25	6	13	2			2.173e-06	3.276e-06	6.856e-07	1.089e-06	2.303e-07			9.43552	#DIV/0!	14.2249	#DIV/0!	2.97699	#DIV/0!	4.72861	#DIV/0!
Tb927.7.4980	hypothetical protein, conserved,zinc finger protein family member, putative location=Tb927_07_v4:1319805-1320992(+) length=395	395	43457.9		44	9	30.4	Carbamidomethyl (C),Oxidation (M)	16	11	4	4	2	6		4.817e-07	4.731e-07	8.832e-08	4.617e-08	5.13e-08	9.113e-08		9.38986	5.28586	9.22222	5.19148	1.72164	0.969165	0.9	0.969165
Tb927.7.6980	hypothetical protein, conserved location=Tb927_07_v4:1990060-1995564(-) length=1834	1834	195154		87	35	28.4	Acetylation (Protein N-term),Carbamidomethyl (C),Oxidation (M)	23	18	15	15	2	6		7.21e-08	5.213e-08	3.075e-08	4.016e-08	7.716e-09	5.889e-09		9.34422	12.2432	6.75609	8.8521	3.98523	5.2216	5.20477	5.2216
Tb927.10.11180	E1-like ubiquitin-activating enzyme, putative,ATG7/CVT2/APG7, putative location=Tb927_10_v5:2737146-2739410(-) length=754	754	83499.1		26	15	30.4	Carbamidomethyl (C)	6		1	11	1	5		1.299e-07		3.987e-09	1.909e-07	1.397e-08	9.805e-08		9.2985	1.32483	0	0	0.285397	0.0406629	13.665	0.0406629
Tb11.01.8390	hypothetical protein, conserved location=Tb927_11_01_v4:4365758-4372165(-) length=2135	2135	234643		124	61	38.3	Carbamidomethyl (C),Gln->pyro-Glu (N-term Q),Oxidation (M)	44	11	11	50	3	4		1.891e-07	4.149e-08	2.944e-08	2.073e-07	2.074e-08	8.874e-08		9.11765	2.13094	2.00048	0.467546	1.41948	0.331756	9.99518	0.331756
Tb927.10.13310	DNA-directed RNA polymerase II, putative,RNA polymerase subunit, putative location=Tb927_10_v5:3249705-3250604(-) length=299	299	33835.2		46	17	64.9	Carbamidomethyl (C),Oxidation (M)	12	4	7	18	2	2		3.359e-07	6.306e-08	1.295e-07	1.228e-06	3.688e-08	2.079e-08		9.10792	16.1568	1.70987	3.03319	3.51139	6.22896	33.2972	6.22896
Tb927.8.1990	tryparedoxin peroxidase location=Tb927_08_v4:634173-634853(+) length=226	226	25651.2		39	11	49.6	Carbamidomethyl (C),Oxidation (M)	11	13	7	4	1	2		1.796e-06	1.916e-06	9.876e-07	1.459e-07	1.981e-07	2.764e-07		9.06613	6.49783	9.67188	6.93198	4.98536	3.57308	0.736497	3.57308
Tb927.10.6790	hypothetical protein, conserved location=Tb927_10_v5:1709457-1714640(+) length=1727	1727	188845		38	24	20.7	Carbamidomethyl (C),Oxidation (M)	9	2	7	15	1	3		3.115e-08	5.169e-09	2.78e-08	3.801e-08	3.481e-09	1.397e-08		8.94858	2.22978	1.48492	0.370007	7.98621	1.98998	10.9193	1.98998
Tb927.3.3060	hypothetical protein, conserved location=Tb927_03_v4:784857-785771(-) length=304	304	32330.9		112	8	53.3	Oxidation (M)	35	16	29	20	5	3		1.16e-06	8.485e-07	9.854e-07	4.549e-07	1.297e-07	3.443e-08		8.94372	33.6915	6.54202	24.6442	7.59753	28.6204	3.50732	28.6204
Tb927.2.470	retrotransposon hot spot (RHS) protein, putative,retrotransposon hot spot protein 4 (RHS4), putative location=Tb927_02_v4:86881-89463(-) length=860	860	98399.8		152	51	51.9	Acetylation (Protein N-term),Ammonia-loss (N-term C) + Carbamidomethyl (C),Carbamidomethyl (C),Glu->pyro-Glu (N-term E),Oxidation (M)	19.5	21	13	35.5	2.5	4		6.252e-07	4.534e-07	2.921e-07	9.891e-07	6.997e-08	8.9e-08		8.93526	7.02472	6.47992	5.09438	4.17465	3.28202	14.1361	3.28202
Tb927.10.12240	short-chain dehydrogenase, putative location=Tb927_10_v5:2976215-2977198(+) length=327	327	36106.9		75	14	66.1	Carbamidomethyl (C),Oxidation (M)	24	9	7	28	4	1		1.055e-06	1.604e-07	1.678e-07	1.334e-06	1.189e-07	1.086e-08		8.873	97.1455	1.34903	14.7698	1.41127	15.4512	11.2195	15.4512
Tb927.1.1370	rRNA biogenesis protein, putative location=Tb927_01_v4:350095-352134(+) length=679	679	75165		144	35	60.7	Carbamidomethyl (C),Gln->pyro-Glu (N-term Q),Oxidation (M)	20	27	7	72	5	6		1.089e-06	7.365e-07	3.143e-07	2.992e-06	1.229e-07	2.47e-07		8.86086	4.40891	5.99268	2.98178	2.55736	1.27247	24.345	1.27247
Tb09.160.1070	hypothetical protein, conserved location=Tb927_09_v4:504245-505348(-) length=367	367	41525.9		23	11	34.9	Carbamidomethyl (C),Oxidation (M)	7	3	5	4	2	2		1.669e-07	2.635e-08	6.988e-08	1.851e-07	1.899e-08	1.027e-08		8.78884	16.2512	1.38757	2.56573	3.67983	6.80428	9.74724	6.80428
Tb927.8.730	nucleolar RNA-binding protein, putative location=Tb927_08_v4:204635-205396(-) length=253	253	28356.9		9	5	16.2	Oxidation (M)	2	4	1	1	1			2.669e-07	2.542e-07	2.785e-08	6.861e-08	3.083e-08			8.65715	#DIV/0!	8.24522	#DIV/0!	0.903341	#DIV/0!	2.22543	#DIV/0!
Tb11.02.4000	40S ribosomal protein S15A, putative location=Tb927_11_01_v4:1707540-1707932(-) length=130	130	14653.7		99	12	74.6	Gln->pyro-Glu (N-term Q),Oxidation (M)	17	16	16	34	6	4		9.196e-06	5.972e-06	7.52e-06	8.477e-06	1.068e-06	9.023e-07		8.61049	10.1917	5.59176	6.61864	7.0412	8.33426	7.93727	8.33426
Tb11.01.3560	vacuolar ATP synthase subunit b, putative,v- ATPase B subunit,vacuolar proton pump B subunit location=Tb927_11_01_v4:3071993-3073480(+) length=495	495	55656.5		234	35	78	Carbamidomethyl (C),Oxidation (M)	62	58	35	54	8	9		3.294e-06	2.301e-06	1.261e-06	1.807e-06	3.852e-07	5.311e-07		8.5514	6.20222	5.97352	4.33252	3.27362	2.37432	4.69107	2.37432
Tb927.10.1510	NOT1 location=Tb927_10_v5:406644-413624(-) length=2326	2326	259379		3042	204	82.4	Ammonia-loss (N-term C) + Carbamidomethyl (C),Carbamidomethyl (C),Gln->pyro-Glu (N-term Q),Glu->pyro-Glu (N-term E),Oxidation (M)	625.64	659.28	779.28	616.46	113.82	151.82		4.798e-06	6.255e-06	5.441e-06	3.148e-06	5.826e-07	5.399e-07		8.2355	8.88683	10.7364	11.5855	9.33917	10.0778	5.40336	10.0778
Tb11.01.5120	hypothetical protein, conserved location=Tb927_11_01_v4:3555720-3558569(-) length=949	949	105480		55	31	40	Oxidation (M)	11	5	8	26	1	2		8.658e-08	4.526e-08	7.32e-08	2.794e-07	1.054e-08	5.485e-08		8.21442	1.57849	4.29412	0.82516	6.94497	1.33455	26.5085	1.33455
Tb927.7.1710	eukaryotic peptide chain release factor subunit 1, putative location=Tb927_07_v4:425709-426926(+) length=405	405	45543.3		7	6	14.3		4			2	1			1.084e-07			1.87e-07	1.332e-08			8.13814	#DIV/0!	0	#DIV/0!	0	#DIV/0!	14.039	#DIV/0!
Tb11.02.4170	40S ribosomal protein S5, putative location=Tb927_11_01_v4:1748081-1748653(-) length=190	190	21390.5		168	20	72.1	Carbamidomethyl (C),Oxidation (M)	43	44	19	46	2	8		8.344e-06	1.822e-05	8.245e-06	7.197e-06	1.032e-06	3e-06		8.08527	2.78133	17.655	6.07333	7.98934	2.74833	6.97384	2.74833
Tb927.10.2270	vacuolar protein sorting-associated protein 35, putative location=Tb927_10_v5:587863-590664(+) length=933	933	104459		99	36	47.7	Carbamidomethyl (C),Oxidation (M)	21	8	13	44	3	7		2.979e-07	6.139e-08	9.35e-08	4.824e-07	3.709e-08	5.068e-08		8.03181	5.87806	1.65516	1.21133	2.5209	1.84491	13.0062	1.84491
Tb09.211.3370	RNA-binding protein, putative location=Tb927_09_v4:1879373-1881055(+) length=560	560	61710.1		306	41	72.7	Carbamidomethyl (C),Oxidation (M)	86	83	61	45	12	16		4.082e-06	4.906e-06	4.478e-06	1.434e-06	5.087e-07	1.125e-06		8.02438	3.62844	9.64419	4.36089	8.80283	3.98044	2.81895	3.98044
Tb927.4.4670	hypothetical protein, conserved location=Tb927_04_v4:1289622-1291073(-) length=483	483	54171.1		23	10	23.8	Carbamidomethyl (C)	7	3	1	7	2	1		3.474e-07	1.425e-07	4.481e-08	2.523e-07	4.341e-08	5.08e-08		8.00276	6.83858	3.28265	2.80512	1.03225	0.882087	5.81202	0.882087
Tb927.10.6320	hypothetical protein, conserved location=Tb927_10_v5:1598302-1600143(-) length=613	613	68208.6		14	11	25.8	Carbamidomethyl (C),Oxidation (M)	5		2	5	1			1.332e-07		4.665e-08	5.139e-08	1.705e-08			7.81232	#DIV/0!	0	#DIV/0!	2.73607	#DIV/0!	3.01408	#DIV/0!
Tb927.7.3940	mitochondrial carrier protein, putative,ADP/ATP mitochondrial translocase, putative,adenine nucleotide mitochondrial translocator, putative location=Tb927_07_v4:1032471-1033466(+) length=331	331	36371.9		40	10	34.4	Acetylation (Protein N-term),Carbamidomethyl (C),Oxidation (M)	10	9	4	12	3	2		4.577e-07	4.249e-07	7.72e-08	7.399e-07	5.908e-08	4.773e-08		7.74712	9.58936	7.19194	8.90216	1.3067	1.61743	12.5237	1.61743
Tb927.3.2830	hypothetical protein, conserved location=Tb927_03_v4:734433-735527(-) length=364	364	41649.1		82	18	57.4	Carbamidomethyl (C),Oxidation (M)	25	15	5	25	5	2		1.249e-06	7.162e-07	2.359e-07	1.51e-06	1.624e-07	3.028e-08		7.69089	41.2483	4.4101	23.6526	1.45259	7.79062	9.29803	7.79062
Tb09.211.3550	glycerol kinase, glycosomal location=Tb927_09_v4:1920795-1922333(+) length=512	512	56479.6	psu|Tb09.211.3560;psu|Tb09.211.3590;	1195	57	78.7	Acetylation (Protein N-term),Carbamidomethyl (C),Glu->pyro-Glu (N-term E),Oxidation (M)	300.96	293.04	110.88	388.08	42.57	33.66		3.229e-05	3.045e-05	1.056e-05	2.838e-05	4.223e-06	4.232e-06		7.64622	7.62996	7.21051	7.19518	2.50059	2.49527	6.72034	2.49527
Tb11.02.4700	14-3-3-like protein, putative location=Tb927_11_01_v4:1911573-1912331(-) length=252	252	29213.8		180	27	87.7	Acetylation (Protein N-term),Carbamidomethyl (C),Oxidation (M)	29	29	31	63	4	15		2.402e-06	1.123e-06	1.743e-06	4.667e-06	3.143e-07	5.192e-07		7.64238	4.62635	3.57302	2.16294	5.54566	3.35709	14.8489	3.35709
Tb927.8.1500	hypothetical protein, conserved location=Tb927_08_v4:487358-489163(+) length=601	601	63275.4		97	16	50.6	Carbamidomethyl (C),Oxidation (M)	20	9	28	27	3	8		9.057e-07	1.911e-07	1.045e-06	5.975e-07	1.19e-07	2.493e-07		7.61092	3.63297	1.60588	0.766546	8.78151	4.19174	5.02101	4.19174
Tb927.4.4570	hypothetical protein, conserved location=Tb927_04_v4:1259265-1261973(-) length=902	902	98597		3	2	2.8		1				1	1		8.027e-09				1.08e-09	4.089e-09		7.43241	1.96307	0	0	0	0	0	0
Tb927.6.2250	rac serine-threonine kinase, putative,protein kinase, putative location=Tb927_06_v4:709321-710697(+) length=458	458	51928.4		84	15	45.4	Carbamidomethyl (C),Oxidation (M)	22	31	10	10	5	4		1.077e-06	2.187e-06	4.141e-07	2.68e-07	1.457e-07	2.693e-07		7.3919	3.99926	15.0103	8.12105	2.84214	1.53769	1.8394	1.53769
Tb927.10.540	ATP-dependent DEAD/H RNA helicase, putative,DEAD box RNA helicase, putative location=Tb927_10_v5:140816-142126(+) length=436	436	49267.2		91	29	57.8	Carbamidomethyl (C),Glu->pyro-Glu (N-term E),Oxidation (M)	23	18	10	30	4			1.036e-06	9.774e-07	7.253e-07	2.418e-06	1.405e-07			7.37367	#DIV/0!	6.95658	#DIV/0!	5.16228	#DIV/0!	17.21	#DIV/0!
Tb927.10.11760	location=Tb927_10_v5:2869425-2871956(+) length=843	843	93148.6		466	35	50.3	Acetylation (Protein N-term),Ammonia-loss (N-term C) + Carbamidomethyl (C),Carbamidomethyl (C),Gln->pyro-Glu (N-term Q),Oxidation (M)	151	97	79	72	18	34		5.886e-06	2.868e-06	5.216e-06	1.789e-06	7.992e-07	1.131e-06		7.36486	5.20424	3.58859	2.53581	6.52653	4.61185	2.23849	4.61185
Tb11.02.0190	hypothetical protein, conserved location=Tb927_11_01_v4:738468-741713(-) length=1081	1081	121249		9	6	7.8	Carbamidomethyl (C)	2	2		1	1	2		2.222e-08	2.042e-08		1.938e-09	3.024e-09	1.632e-08		7.34788	1.36152	6.75265	1.25123	0	0	0.640873	0
Tb11.02.1085	40S ribosomal protein S4, putative location=Tb927_11_01_v4:1041968-1042789(+) length=273	273	30660.8	psu|Tb11.02.1090;	376	44	86.1	Carbamidomethyl (C),Gln->pyro-Glu (N-term Q),Oxidation (M)	95	65	40	88	27	43		1.261e-05	1.123e-05	9.095e-06	1.718e-05	1.718e-06	3.973e-06		7.33993	3.17392	6.53667	2.82658	5.29395	2.2892	10	2.2892
Tb927.4.400	RNA-binding protein, putative location=Tb927_04_v4:115494-116648(-) length=384	384	42522.7		307	21	50.8	Carbamidomethyl (C),Gln->pyro-Glu (N-term Q),Oxidation (M)	49	45	149	27	18	13		3.549e-06	3.829e-06	4.691e-06	1.12e-06	4.841e-07	3.584e-07		7.33113	9.90234	7.90952	10.6836	9.69015	13.0887	2.31357	13.0887
Tb927.8.4450	RNA-binding protein, putative location=Tb927_08_v4:1319509-1320795(-) length=428	428	47257.4		100	17	44.6	Carbamidomethyl (C),Gln->pyro-Glu (N-term Q)	27	29	4	24	5	3		2.037e-06	2.548e-06	1.754e-07	2.171e-06	2.824e-07	1.983e-07		7.21317	10.2723	9.02266	12.8492	0.621105	0.884518	7.68768	0.884518
Tb09.211.1750	mitochondrial carrier protein, putative,mitochondrial phosphate transporter, putative location=Tb927_09_v4:1568761-1569714(-) length=317	317	34327.4		181	20	71	Ammonia-loss (N-term C) + Carbamidomethyl (C),Carbamidomethyl (C),Oxidation (M)	43	36	25	49	10	17		2.6e-06	1.936e-06	1.269e-06	2.128e-06	3.605e-07	7.174e-07		7.21221	3.6242	5.37032	2.69863	3.52011	1.76889	5.90291	1.76889
Tb11.02.0750	T-complex protein 1, zeta subunit, putative location=Tb927_11_01_v4:904971-906605(+) length=544	544	59632.2		456	49	77.2	Acetylation (Protein N-term),Carbamidomethyl (C),Glu->pyro-Glu (N-term E),Oxidation (M)	84	57	51	219	15	19		7.636e-06	3.016e-06	3.471e-06	8.836e-06	1.059e-06	1.675e-06		7.21058	4.55881	2.84797	1.8006	3.27762	2.07224	8.34372	2.07224
Tb927.10.14820	mitochondrial carrier protein, putative,ADP/ATP translocase 1, putative location=Tb927_10_v5:3612394-3613317(-) length=307	307	34106.6	psu|Tb927.10.14830;psu|Tb927.10.14840;	329	32	73	Carbamidomethyl (C),Gln->pyro-Glu (N-term Q),Oxidation (M)	80	45	37	112	15	26		6.217e-06	4.119e-06	2.111e-06	8.499e-06	8.63e-07	1.456e-06		7.20394	4.26992	4.77289	2.82898	2.44612	1.44986	9.8482	1.44986
Tb11.02.0990	hypothetical protein, conserved location=Tb927_11_01_v4:1014984-1018037(+) length=1017	1017	115296		78	22	30.8	Carbamidomethyl (C),Oxidation (M)	7	2	15	13	18	22		1.26e-06	7.375e-07	9.494e-08	4.885e-08	1.77e-07	1.638e-06		7.11864	0.769231	4.16667	0.450244	0.536384	0.0579609	0.275989	0.0579609
Tb11.01.4940	AAA ATPase, putative location=Tb927_11_01_v4:3520121-3523966(-) length=1281	1281	141299		416	77	66.1	Carbamidomethyl (C),Oxidation (M)	105	50	29	161	18	37		1.171e-06	4.495e-07	2.527e-07	1.399e-06	1.68e-07	2.941e-07		6.97024	3.98164	2.6756	1.52839	1.50417	0.859232	8.32738	0.859232
Tb927.4.4070	mevalonate kinase, putative location=Tb927_04_v4:1082064-1083053(-) length=329	329	35576.6		29	12	52	Carbamidomethyl (C)	7	9	7	1	1	4		1.326e-07	4.255e-07	1.488e-07	1.213e-08	1.922e-08	1.124e-07		6.89906	1.17972	22.1384	3.78559	7.74194	1.32384	0.631113	1.32384
Tb927.2.830	REU927 product=retrotransposon hot spot protein (RHS, pseudogene), putative,retrotransposon hot spot protein 1 (RHS1), interrupted location=Tb927_02_v4:143717-144773(-) length=352	352	40533.5		43	26	64.5	Carbamidomethyl (C),Glu->pyro-Glu (N-term E)	6.4	4.9	2.2	13.9	2	1		6.503e-07	2.775e-07	8.077e-08	9.633e-07	9.44e-08	2.766e-08		6.88877	23.5105	2.93962	10.0325	0.855614	2.9201	10.2044	2.9201
Tb927.4.4160	hypothetical protein, conserved location=Tb927_04_v4:1101254-1104001(-) length=915	915	102876		37	17	26.2	Carbamidomethyl (C)	12	8.5	1	4	3	2		1.025e-06	1.248e-06	1.987e-07	3.292e-08	1.503e-07	5.667e-07		6.81969	1.80872	8.30339	2.20222	1.32202	0.350626	0.219029	0.350626
Tb09.211.0180	hypothetical protein, conserved location=Tb927_09_v4:1295440-1297416(-) length=658	658	76480.3		142	37	55.9	Carbamidomethyl (C),Gln->pyro-Glu (N-term Q),Oxidation (M)	43	34	3	44	5	9		1.192e-06	7.286e-07	1.124e-07	1.327e-06	1.758e-07	3.103e-07		6.78043	3.84144	4.14448	2.34805	0.639363	0.36223	7.54835	0.36223
Tb09.211.0110	60S ribosomal protein L10, putative,QM-like protein location=Tb927_09_v4:1284901-1285542(-) length=213	213	24756.1	psu|Tb09.211.0340;	155	25	62.4	Carbamidomethyl (C),Gln->pyro-Glu (N-term Q),Oxidation (M)	39	34	19	30	4	21		8.179e-06	5.818e-06	3.752e-06	3.752e-06	1.215e-06	2.644e-06		6.73169	3.09342	4.78848	2.20045	3.08807	1.41906	3.08807	1.41906
Tb927.10.3710	proteasome activator protein PA26 location=Tb927_10_v5:966089-966784(-) length=231	231	25278.1		39	7	34.2	Carbamidomethyl (C)	4	8	4	8	3	6		2.259e-07	5.922e-07	4.919e-08	5.672e-07	3.361e-08	1.078e-07		6.72121	2.09555	17.6198	5.49351	1.46355	0.456308	16.8759	0.456308
Tb927.6.4320	hypothetical protein, conserved location=Tb927_06_v4:1223573-1224772(-) length=399	399	44449.5		29	15	50.9	Carbamidomethyl (C)	11		1	12	1	1		4.775e-07		5.705e-08	1.158e-06	7.144e-08	1.197e-08		6.68393	39.8914	0	0	0.798572	4.76608	16.2094	4.76608
Tb927.8.3150	t-complex protein 1 gamma subunit, putative location=Tb927_08_v4:937606-939276(+) length=556	556	60868.7		483	51	93.2	Acetylation (Protein N-term),Carbamidomethyl (C),Glu->pyro-Glu (N-term E),Oxidation (M)	122	80.5	59.5	147.5	24.5	34		9.041e-06	4.328e-06	3.32e-06	7.86e-06	1.362e-06	2.499e-06		6.63803	3.61785	3.17768	1.73189	2.43759	1.32853	5.77093	1.32853
Tb927.8.3970	oxidoreductase, putative location=Tb927_08_v4:1185733-1187034(-) length=433	433	45681		24	12	35.3	Carbamidomethyl (C)	8	3	2	8	2	1		1.988e-07	4.648e-08	3.713e-08	3.169e-07	3.013e-08	5.549e-09		6.59808	35.8263	1.54265	8.37628	1.23233	6.6913	10.5178	6.6913
Tb927.10.14380	hypothetical protein, conserved location=Tb927_10_v5:3495227-3497812(-) length=861	861	92857.2		35	23	46.9	Acetylation (Protein N-term),Carbamidomethyl (C),Oxidation (M)	5	4	9	4	3	9		6.741e-08	2.737e-08	4.883e-08	8.554e-09	1.035e-08	3.996e-08		6.51304	1.68694	2.64444	0.684935	4.71787	1.22197	0.826473	1.22197
Tb927.5.3810	orotidine-5-phosphate decarboxylase/orotate phosphoribosyltransferase, putative,OMPDCase-OPRTase, putative location=Tb927_05_v4:1189181-1190557(+) length=458	458	49996.4		177	39	72.3	Acetylation (Protein N-term),Carbamidomethyl (C),Oxidation (M)	52	37	15	51	11	6		2.188e-06	1.729e-06	9.112e-05	8.953e-06	3.375e-07	1.458e-07		6.48296	15.0069	5.12296	11.8587	269.985	624.966	26.5274	624.966
Tb11.01.8590	Rab-like 5, small G protein location=Tb927_11_01_v4:4424636-4425295(-) length=219	219	24487.5		24	8	58		6	1	3	5	2	6		4.817e-07	2.512e-08	7.906e-07	4.201e-07	7.536e-08	4.886e-07		6.39199	0.985878	0.333333	0.0514122	10.491	1.61809	5.57458	1.61809
Tb927.8.6330	hypothetical protein, conserved location=Tb927_08_v4:1832611-1835271(+) length=886	886	94717.6		40	16	24.5	Carbamidomethyl (C),Oxidation (M)	10	6	4	12	2	3		8.614e-08	5.667e-08	5.446e-07	1.966e-07	1.354e-08	3.095e-08		6.36189	2.7832	4.18538	1.83102	40.2216	17.5961	14.5199	17.5961
Tb927.10.1100	60S ribosomal protein L9, putative location=Tb927_10_v5:291728-292297(-) length=189	189	21861.9		193	20	77.2	Carbamidomethyl (C),Gln->pyro-Glu (N-term Q),Oxidation (M)	47	45	30	42	8	17		1.136e-05	8.34e-06	5.583e-06	9.147e-06	1.789e-06	3.458e-06		6.34992	3.28514	4.66182	2.4118	3.12074	1.61452	5.11291	1.61452
Tb927.6.3740	heat shock 70 kDa protein, mitochondrial precursor, putative location=Tb927_06_v4:1112893-1114866(-) length=657	657	71538.3	psu|Tb927.6.3750;psu|Tb927.6.3800;	518	60	76	Carbamidomethyl (C),Gln->pyro-Glu (N-term Q),Oxidation (M)	94.5	106	41	215.5	15	16		5.081e-06	3.645e-06	1.482e-06	7.925e-06	8.121e-07	6.451e-07		6.25662	7.8763	4.48836	5.65029	1.8249	2.29732	9.75865	2.29732
Tb927.10.13780	glycogen synthase kinase 3 location=Tb927_10_v5:3364646-3365704(-) length=352	352	40348.7		113	27	72.4	Acetylation (Protein N-term),Carbamidomethyl (C),Oxidation (M)	34	7	21	34	7	7		1.636e-06	3.939e-07	6.524e-07	1.748e-06	2.621e-07	1.641e-07		6.24189	9.96953	1.50286	2.40037	2.48913	3.97562	6.66921	3.97562
Tb09.211.1230	hypothetical protein, conserved location=Tb927_09_v4:1483663-1486620(-) length=985	985	114356		15	11	13.2	Carbamidomethyl (C)	5	3	4		1	2		6.044e-08	4.904e-08	2.077e-08		9.76e-09	1.735e-08		6.19262	3.48357	5.02459	2.82651	2.12807	1.19712	0	1.19712
Tb11.1780	REU927 product=retrotransposon hot spot protein (RHS, pseudogene), putative,retrotransposon hot spot protein 1 (RHS1, pseudogene), putative,chrXI additional, unordered contigs location=tryp_XI-976e03.p2kA567:5180-6931(-) length=583	583	65498.7		95	18	38.6	Carbamidomethyl (C),Gln->pyro-Glu (N-term Q)	18	20.5	10.5	23	5	5.5		7.003e-07	4.638e-07	2.553e-07	9.714e-07	1.135e-07	2.52e-07		6.17004	2.77897	4.08634	1.84048	2.24934	1.0131	8.55859	1.0131
Tb927.5.1780	hypothetical protein, conserved location=Tb927_05_v4:555360-556763(+) length=467	467	48234		30	16	46.7	Carbamidomethyl (C),Glu->pyro-Glu (N-term E)	12	1		15	1	1		2.003e-07	1.959e-08		8.559e-07	3.259e-08	2.075e-08		6.14606	9.65301	0.601105	0.944096	0	0	26.2627	0
Tb09.160.2910	tricarboxylate carrier, putative location=Tb927_09_v4:759422-760405(+) length=327	327	35656.4		57	15	61.2	Carbamidomethyl (C),Oxidation (M)	18	7	8	18	2	3		1.428e-06	6.201e-07	4.357e-07	1.946e-06	2.332e-07	3.749e-07		6.1235	3.80902	2.65909	1.65404	1.86835	1.16218	8.34477	1.16218
Tb11.01.7680	RNA-binding protein, putative location=Tb927_11_01_v4:4184208-4185509(-) length=433	433	50235.7		28	13	33.5	Carbamidomethyl (C)	9	6		9	3	1		2.967e-07	1.551e-07		4.598e-07	4.92e-08	1.476e-08		6.03049	20.1016	3.15244	10.5081	0	0	9.34553	0
Tb11.01.4480	hypothetical protein, conserved location=Tb927_11_01_v4:3319278-3322202(+) length=974	974	106854		46	15	23.9	Acetylation (Protein N-term),Carbamidomethyl (C),Glu->pyro-Glu (N-term E),Oxidation (M)	10	3	13	13	1	4		3.019e-08	5.396e-09	6.463e-08	6.354e-08	5.041e-09	1.958e-08		5.98889	1.54188	1.07042	0.275587	12.8209	3.30082	12.6046	3.30082
Tb927.6.2790	L-threonine 3-dehydrogenase, putative location=Tb927_06_v4:836359-837357(+) length=332	332	36987.7		285	24	81.9	Ammonia-loss (N-term C) + Carbamidomethyl (C),Carbamidomethyl (C),Gln->pyro-Glu (N-term Q),Oxidation (M)	57	62	31	108	11	11		2.975e-06	4.721e-06	1.644e-06	8.186e-06	5.031e-07	4.018e-07		5.91334	7.40418	9.38382	11.7496	3.26774	4.09159	16.2711	4.09159
Tb09.211.3160	hypothetical protein, conserved location=Tb927_09_v4:1835035-1841295(+) length=2086	2086	228946		29	29	22	Carbamidomethyl (C),Oxidation (M)	9	1		16	1			2.298e-08	3.234e-10		4.473e-08	3.89e-09			5.90746	#DIV/0!	0.0831362	#DIV/0!	0	#DIV/0!	11.4987	#DIV/0!
Tb11.01.1790	60S ribosomal protein L29, putative location=Tb927_11_01_v4:2644674-2644889(+) length=71	71	8217.49		307	9	45.1	Oxidation (M)	41	41	60	55	38	29		0.0002259	0.0005249	0.0001872	0.0001084	3.853e-05	2.353e-05		5.86296	9.60051	13.6232	22.3077	4.85855	7.9558	2.81339	7.9558
Tb927.10.9440	NADH dehydrogenase location=Tb927_10_v5:2331434-2332909(+) length=491	491	54389.6		79	24	67.4	Carbamidomethyl (C),Oxidation (M)	33	8	4	29	1	1		9.76e-07	2.652e-07	1.853e-07	1.447e-06	1.687e-07	1.514e-08		5.78542	64.465	1.57202	17.5165	1.0984	12.2391	8.57736	12.2391
Tb927.5.3510	structural maintenance of chromosome 3 , putative location=Tb927_05_v4:1102436-1106035(+) length=1199	1199	136485		56	40	40.2	Carbamidomethyl (C),Gln->pyro-Glu (N-term Q),Oxidation (M)	16	6	1	26	2	2		1.334e-07	9.811e-08	2.936e-09	1.78e-07	2.314e-08	2.032e-08		5.76491	6.56496	4.23984	4.82825	0.12688	0.144488	7.69231	0.144488
Tb927.4.1270	ruvB-like DNA helicase, putative location=Tb927_04_v4:336560-337939(-) length=459	459	49946.5		167	38	81.5	Acetylation (Protein N-term),Carbamidomethyl (C),Gln->pyro-Glu (N-term Q),Oxidation (M)	40	19	21	62	10	12		2.995e-06	8.463e-07	1.366e-06	4.359e-06	5.272e-07	5.454e-07		5.68096	5.49138	1.60527	1.55171	2.59105	2.50458	8.26821	2.50458
Tb927.10.15850	peroxisome assembly protein, putative location=Tb927_10_v5:3912283-3913470(+) length=395	395	43198.4		29	7	21.3		9	1	4	8	3	3		2.046e-07	6.843e-08	6.297e-08	2.716e-07	3.66e-08	6.162e-08		5.59016	3.32035	1.86967	1.11052	1.72049	1.02191	7.42077	1.02191
Tb927.8.750	nucleolar RNA-binding protein, putative location=Tb927_08_v4:207159-208259(-) length=366	366	39791.3		28	4	15.8	Oxidation (M)	10	6	7	3	1	1		5.86e-07	9.04e-07	7.653e-07	2.046e-07	1.05e-07	1.063e-07		5.58095	5.5127	8.60952	8.50423	7.28857	7.19944	1.94857	7.19944
Tb927.7.7050	hypothetical protein, conserved location=Tb927_07_v4:2014522-2017254(-) length=910	910	98631.7		27	9	16.9	Carbamidomethyl (C)	8	2	1	9	2	4		4.896e-08	1.739e-08	1.313e-09	7.387e-08	8.776e-09	2.413e-08		5.57885	2.02901	1.98154	0.72068	0.149613	0.0544136	8.41727	0.0544136
Tb927.6.5010	hypothetical protein, conserved location=Tb927_06_v4:1373762-1374916(+) length=384	384	40826.3		211	17	48.4	Oxidation (M)	54	41	47	27	17	13		3.2e-06	2.785e-06	2.487e-06	1.165e-06	5.737e-07	3.349e-07		5.57783	9.55509	4.85445	8.31592	4.33502	7.4261	2.03068	7.4261
Tb927.5.1910	hypothetical protein, conserved location=Tb927_05_v4:591955-595458(+) length=1167	1167	127088		8	4	5		1	1	1	4	1			4.648e-09	1.12e-09	3.34e-10	2.835e-08	8.527e-10			5.45092	#DIV/0!	1.31347	#DIV/0!	0.391697	#DIV/0!	33.2473	#DIV/0!
Tb11.02.5660	hypothetical protein, conserved location=Tb927_11_01_v4:2145763-2147022(-) length=419	419	46279.8		114	26	69.9	Acetylation (Protein N-term),Carbamidomethyl (C),Gln->pyro-Glu (N-term Q),Oxidation (M)	32	17	15	31	12	7		1.476e-06	6.26e-07	5.437e-07	1.998e-06	2.719e-07	1.687e-07		5.42847	8.74926	2.30232	3.71073	1.99963	3.22288	7.34829	3.22288
Tb927.10.13360	elongation factor Tu, putative location=Tb927_10_v5:3263192-3264604(-) length=470	470	51887.8		282	33	71.1	Ammonia-loss (N-term C) + Carbamidomethyl (C),Carbamidomethyl (C),Oxidation (M)	68	42	44	91	11	15		4.612e-06	1.425e-06	2.946e-06	6.233e-06	8.543e-07	9.509e-07		5.39857	4.85014	1.66803	1.49858	3.44844	3.09812	7.29603	3.09812
Tb11.02.0460	Nucleoporin location=Tb927_11_01_v4:838467-840857(-) length=796	796	89224.5		44	25	40.3	Carbamidomethyl (C),Oxidation (M)	9	12	1	19	2			2.097e-07	9.737e-08	2.135e-09	5.524e-07	3.897e-08			5.38106	#DIV/0!	2.49859	#DIV/0!	0.0547857	#DIV/0!	14.175	#DIV/0!
Tb927.10.7680	GTPase activating protein, putative location=Tb927_10_v5:1932610-1934202(-) length=530	530	60217.4		70	17	38.3	Acetylation (Protein N-term),Carbamidomethyl (C),Oxidation (M)	18	7	9	17	3	12		3.512e-07	5.167e-08	1.792e-07	3.802e-07	6.547e-08	1.343e-07		5.36429	2.61504	0.789216	0.384736	2.73713	1.33433	5.80724	1.33433
Tb927.1.2390	beta tubulin location=Tb927_01_v4:581408-582736(+) length=442	442	49743.8		1811	42	79.4	Acetylation (Protein N-term),Carbamidomethyl (C),Glu->pyro-Glu (N-term E),Oxidation (M)	509.38	289.86	152.94	528.24	134.1	128.11		8.273e-05	2.612e-05	1.879e-05	5.627e-05	1.553e-05	1.346e-05		5.32711	6.14636	1.68191	1.94056	1.20992	1.39599	3.62331	1.39599
Tb11.0290	40S ribosomal protein S14, putative,chrXI additional, unordered contigs location=tryp_XI-1036e06.p1k:1755-2189(+) length=144	144	15520.9	psu|Tb11.0390;psu|Tb927.6.4980;	105	14	77.1	Ammonia-loss (N-term C) + Carbamidomethyl (C),Carbamidomethyl (C),Oxidation (M)	23	20	13	35	6	6		8.078e-06	7.325e-06	7.672e-06	7.392e-06	1.523e-06	2.342e-06		5.30401	3.44919	4.80959	3.12767	5.03743	3.27583	4.85358	3.27583
Tb927.10.7410	succinyl-CoA ligase [GDP-forming] beta-chain, putative location=Tb927_10_v5:1870033-1871292(-) length=419	419	44949.3		272	31	78	Ammonia-loss (N-term C) + Carbamidomethyl (C),Carbamidomethyl (C),Gln->pyro-Glu (N-term Q),Glu->pyro-Glu (N-term E),Oxidation (M)	59	58	37	85	19	9		3.392e-06	3.213e-06	1.699e-06	3.768e-06	6.439e-07	2.779e-07		5.2679	12.2058	4.98991	11.5617	2.63861	6.11371	5.85184	6.11371
Tb09.211.0560	RNA-binding protein location=Tb927_09_v4:1358369-1359352(-) length=327	327	37015.4		222	19	63.9	Gln->pyro-Glu (N-term Q),Oxidation (M)	65	48	56	31	10	11		4.399e-06	2.78e-06	3.807e-06	1.96e-06	8.43e-07	2.296e-07		5.21827	19.1594	3.29775	12.108	4.51601	16.581	2.32503	16.581
Tb927.3.1350	hypothetical protein, conserved location=Tb927_03_v4:338221-340581(+) length=786	786	86999.2		121	41	68.1	Ammonia-loss (N-term C) + Carbamidomethyl (C),Carbamidomethyl (C),Oxidation (M)	33	17	4	50	4	11		1.502e-06	4.468e-07	1.015e-07	1.453e-06	2.927e-07	4.335e-07		5.13153	3.46482	1.52648	1.03068	0.346771	0.234141	4.96413	0.234141
Tb927.10.9330	hypothetical protein, conserved location=Tb927_10_v5:2309655-2311466(+) length=603	603	66098.7		126	24	47.4	Carbamidomethyl (C),Oxidation (M)	39	29	19	9	8	14		1.553e-06	7.435e-07	5.718e-07	9.854e-08	3.033e-07	3.491e-07		5.12034	4.44858	2.45137	2.12976	1.88526	1.63793	0.324893	1.63793
Tb11.02.3860	hypothetical protein, conserved location=Tb927_11_01_v4:1681594-1683525(-) length=643	643	70887.5		11	5	12.8	Carbamidomethyl (C)	3	1		6	1			6.333e-08	1.929e-08		1.246e-07	1.245e-08			5.08675	#DIV/0!	1.5494	#DIV/0!	0	#DIV/0!	10.008	#DIV/0!
Tb927.8.1840	hypothetical protein, conserved location=Tb927_08_v4:597457-603648(-) length=2063	2063	226101		190	73	48	Carbamidomethyl (C),Gln->pyro-Glu (N-term Q),Glu->pyro-Glu (N-term E),Oxidation (M)	59	15	11	87	5	4		2.698e-07	6.179e-08	2.531e-08	2.792e-07	5.305e-08	8.427e-09		5.08577	32.0161	1.16475	7.33238	0.477097	3.00344	5.26296	3.00344
Tb927.2.3080	fatty acid desaturase, putative,oleate desaturase, putative location=Tb927_02_v4:579287-580513(+) length=408	408	47119.8		78	16	51.5	Carbamidomethyl (C),Oxidation (M)	17	12	9	28	4	7		8.064e-07	4.819e-07	4.806e-07	1.625e-06	1.613e-07	2.031e-07		4.99938	3.97046	2.9876	2.37272	2.97954	2.36632	10.0744	2.36632
Tb927.7.6360	histone H2A, putative location=Tb927_07_v4:1729044-1729583(-) length=179	179	18673.3		23	6	25.7		5	6	4	6	1	1		1.009e-06	1.473e-06	6.337e-07	1.124e-06	2.024e-07	1.085e-07		4.98518	9.29954	7.27767	13.576	3.13093	5.84055	5.55336	5.84055
Tb927.10.12030	hypothetical protein, conserved location=Tb927_10_v5:2923512-2924264(+) length=250	250	27209.7		43	10	46.8	Carbamidomethyl (C)	11	7	7	7	4	4		1.066e-06	9.378e-07	3.707e-07	6.093e-07	2.152e-07	3.296e-07		4.95353	3.23422	4.35781	2.84527	1.72258	1.1247	2.83132	1.1247
Tb927.3.720	zinc finger protein 2, putative,ZFP family member, putative location=Tb927_03_v4:176779-177171(-) length=130	130	14176.7		41	5	34.6	Carbamidomethyl (C),Oxidation (M)	6	14	12	3	4			2.245e-06	4.197e-06	3.082e-06	2.017e-07	4.572e-07			4.91032	#DIV/0!	9.17979	#DIV/0!	6.74103	#DIV/0!	0.441164	#DIV/0!
Tb11.02.2800	ubiquitin carboxyl-terminal hydrolase, putative,cysteine peptidase, Clan CA, family C12, putative location=Tb927_11_01_v4:1444474-1445403(+) length=309	309	34659.8		35	8	50.8	Carbamidomethyl (C)	8	4	7	6	3	7		1.352e-07	7.406e-08	8.186e-08	2.316e-07	2.768e-08	9.956e-08		4.88439	1.35798	2.67558	0.743873	2.95737	0.822218	8.36705	0.822218
Tb927.5.295b	retrotransposon hotspot (RHS) protein 1 location=BAC26D11:41467-43956(+) length=829	829	95211.8		112	42	62.2	Carbamidomethyl (C),Gln->pyro-Glu (N-term Q),Oxidation (M)	19.91	14	12.2	52.61	1	1		8.177e-07	1.762e-07	3.308e-07	1.513e-06	1.681e-07	6.57e-09		4.86437	124.46	1.04819	26.8189	1.96788	50.3501	9.00059	50.3501
Tb09.160.1560	hypothetical protein, conserved location=Tb927_09_v4:602944-610839(-) length=2631	2631	287485		349	91	46.7	Carbamidomethyl (C),Gln->pyro-Glu (N-term Q),Oxidation (M)	107	25	9	105	25	59		3.467e-07	3.527e-08	5.848e-09	1.871e-07	7.133e-08	1.557e-07		4.86051	2.22672	0.494462	0.226525	0.0819851	0.0375594	2.62302	0.0375594
Tb927.10.5770	valosin-containing protein homolog,Transitional endoplasmic reticulum ATPase, putative location=Tb927_10_v5:1430797-1433139(-) length=780	780	85897.9		134	38	65.3	Carbamidomethyl (C),Oxidation (M)	31.5	28.5	6.5	41	6.5	9.5		5.932e-07	2.85e-07	1.315e-07	9.503e-07	1.223e-07	1.586e-07		4.85037	3.74023	2.33034	1.79697	1.07522	0.82913	7.77024	0.82913
Tb927.7.2300	Nucleoporin location=Tb927_07_v4:590576-594187(-) length=1203	1203	132493		91	39	47.5	Carbamidomethyl (C),Oxidation (M)	19	11	6	45	3	3		1.424e-07	9.496e-08	5.062e-08	3.939e-07	2.936e-08	2.598e-08		4.85014	5.48114	3.23433	3.65512	1.72411	1.94842	13.4162	1.94842
Tb927.10.15080	hypothetical protein, conserved location=Tb927_10_v5:3682966-3687870(+) length=1634	1634	180381		28	18	11.9	Carbamidomethyl (C),Oxidation (M)	15			1	3	8		9.566e-08			1.613e-09	1.986e-08	5.278e-08		4.81672	1.81243	0	0	0	0	0.0812185	0
Tb927.4.2040	hypothetical protein, conserved location=Tb927_04_v4:512689-513261(-) length=190	190	20813.8		166	18	76.3	Oxidation (M)	23.5	30.5	18	17	4	8		3.989e-06	6.869e-06	2.971e-06	1.808e-06	8.321e-07	7.624e-07		4.79389	5.23216	8.25502	9.00971	3.57048	3.8969	2.17282	3.8969
Tb11.02.4990	hypothetical protein, conserved location=Tb927_11_01_v4:1976412-1977353(-) length=313	313	35508		96	25	78.9	Acetylation (Protein N-term),Carbamidomethyl (C),Oxidation (M)	16	26	24	14	5	5		7.671e-07	1.508e-06	1.489e-06	6.546e-07	1.608e-07	1.3e-07		4.77052	5.90077	9.37811	11.6	9.25995	11.4538	4.0709	11.4538
Tb927.10.4080	hypothetical protein, conserved location=Tb927_10_v5:1074589-1078140(-) length=1183	1183	127215		49	18	34.4	Carbamidomethyl (C),Oxidation (M)	12	3	3	16	2	6		2.171e-07	2.42e-08	2.777e-08	1.538e-07	4.594e-08	1.594e-07		4.72573	1.36198	0.526774	0.151819	0.604484	0.174216	3.34785	0.174216
Tb11.01.7010	hypothetical protein, conserved location=Tb927_11_01_v4:4014062-4017280(-) length=1072	1072	117987		347	64	70.4	Acetylation (Protein N-term),Ammonia-loss (N-term C) + Carbamidomethyl (C),Carbamidomethyl (C),Gln->pyro-Glu (N-term Q),Glu->pyro-Glu (N-term E),Oxidation (M)	89	51	36	112	23	23		1.254e-06	5.885e-07	2.698e-07	1.499e-06	2.654e-07	2.31e-07		4.72494	5.42857	2.21741	2.54762	1.01658	1.16797	5.64808	1.16797
Tb09.160.4590	arginine kinase location=Tb927_09_v4:982261-983331(+) length=356	356	40225.6		28	29	65.7	Carbamidomethyl (C),Oxidation (M)	8	5.5	5	2	2	1		3.068e-07	2.424e-07	1.185e-07	1.343e-07	6.512e-08	5.553e-09		4.7113	55.2494	3.72236	43.6521	1.81972	21.3398	2.06235	21.3398
Tb927.3.3760	tryparedoxin location=Tb927_03_v4:1050464-1050898(+) length=144	144	15898.9	psu|Tb927.3.3780;	47	6	59.7		12	14	1	16	2	1		1.991e-06	1.754e-06	2.71e-07	9.726e-07	4.24e-07	8.999e-08		4.69575	22.1247	4.13679	19.4911	0.639151	3.01145	2.29387	3.01145
Tb927.7.900	hypothetical protein, conserved location=Tb927_07_v4:210773-212560(-) length=595	595	64848.4		44	17	40.8	Gln->pyro-Glu (N-term Q),Oxidation (M)	10		2	27	1			8.468e-08		1.067e-08	4.87e-07	1.819e-08			4.65531	#DIV/0!	0	#DIV/0!	0.586586	#DIV/0!	26.773	#DIV/0!
Tb927.3.1800	hypothetical protein, conserved location=Tb927_03_v4:465708-470093(-) length=1461	1461	162097		117	41	35.5	Carbamidomethyl (C),Gln->pyro-Glu (N-term Q),Oxidation (M)	33.5	6.5	24.5	33.5	5	10		2.715e-07	3.229e-08	1.978e-07	2.783e-07	5.858e-08	6.718e-08		4.63469	4.04138	0.551212	0.480649	3.37658	2.94433	4.75077	2.94433
Tb11.02.0250	heat shock protein 84, putative location=Tb927_11_01_v4:757135-759396(-) length=753	753	84273.5		132	43	60.6	Carbamidomethyl (C),Oxidation (M)	29	25	14	49	5	4		4.575e-07	2.978e-07	1.715e-07	1.114e-06	9.89e-08	8.653e-08		4.62588	5.28718	3.01112	3.44158	1.73407	1.98197	11.2639	1.98197
Tb927.10.7060	nucleoporin interacting component (NUP93), putative location=Tb927_10_v5:1776795-1779446(+) length=883	883	96594.9		71	32	54.6	Ammonia-loss (N-term C) + Carbamidomethyl (C),Carbamidomethyl (C),Oxidation (M)	19	8	3	35	1	1		3.515e-07	6.034e-08	2.955e-08	5.322e-07	7.601e-08	4.181e-08		4.62439	8.40708	0.793843	1.4432	0.388765	0.706769	7.00171	0.706769
Tb927.10.10610	protein tyrosine phosphatase, putative location=Tb927_10_v5:2587070-2587759(-) length=229	229	25468.7		41	2	10.9		2	1	2	4	3	2		3.369e-07	2.929e-08	2.15e-06	1.381e-06	7.287e-08	1.023e-07		4.6233	3.29326	0.401949	0.286315	29.5046	21.0166	18.9516	21.0166
Tb11.02.2690	hypothetical protein, conserved,leucine-rich repeat protein (LRRP), putative location=Tb927_11_01_v4:1414779-1416101(+) length=440	440	48603.6		28	9	36.1	Carbamidomethyl (C)	8	7	4	4	3	2		9.642e-08	1.287e-07	9.12e-08	1.032e-07	2.101e-08	1.322e-08		4.58924	7.29349	6.12565	9.73525	4.34079	6.89864	4.91195	6.89864
Tb927.8.1170	hypothetical protein, conserved location=Tb927_08_v4:373426-374421(-) length=331	331	36450.5	psu|Tb927.8.1190;	36	10	53.8	Acetylation (Protein N-term),Carbamidomethyl (C)	8	6	8	10	3	1		3.281e-07	2.113e-07	2.082e-07	3.54e-07	7.192e-08	3.628e-08		4.56201	9.04355	2.93799	5.82415	2.89488	5.7387	4.92214	5.7387
Tb927.1.860	hypothetical protein, conserved location=Tb927_01_v4:261261-262067(-) length=268	268	29580.2		14	6	36.9	Carbamidomethyl (C)	4	1	1	3	2	2		4.891e-08	3.73e-09	3.05e-09	1.778e-07	1.078e-08	9.63e-09		4.53711	5.07892	0.346011	0.387331	0.282931	0.316719	16.4935	0.316719
Tb927.1.2340	alpha tubulin location=Tb927_01_v4:572442-573797(+) length=451	451	49827.6	psu|Tb927.1.2360;psu|Tb927.1.2380;psu|Tb927.1.2400;	2240	48	94.9	Ammonia-loss (N-term C) + Carbamidomethyl (C),Carbamidomethyl (C),Gln->pyro-Glu (N-term Q),Glu->pyro-Glu (N-term E),Oxidation (M)	494	319	164	820	237	146		3.436e-05	1.33e-05	1.341e-05	2.813e-05	7.574e-06	9.712e-06		4.53657	3.53789	1.75601	1.36944	1.77053	1.38077	3.71402	1.38077
Tb927.4.3790	ubiquitin carboxyl-terminal hydrolase, putative,cysteine peptidase, Clan CA, family C19, putative location=Tb927_04_v4:990552-991949(-) length=465	465	52041.5		237	25	63.4	Acetylation (Protein N-term),Ammonia-loss (N-term C) + Carbamidomethyl (C),Carbamidomethyl (C),Gln->pyro-Glu (N-term Q),Oxidation (M)	72	72	29	23	15	17		5.001e-06	2.511e-06	1.936e-06	5.577e-07	1.108e-06	1.093e-06		4.51354	4.57548	2.26625	2.29735	1.74729	1.77127	0.503339	1.77127
Tb927.6.4280	glyceraldehyde 3-phosphate dehydrogenase, glycosomal location=Tb927_06_v4:1218552-1219631(-) length=359	359	39077.1	psu|Tb927.6.4300;	2464	48	90	Acetylation (Protein N-term),Carbamidomethyl (C),Glu->pyro-Glu (N-term E),Oxidation (M)	529	494.5	205.5	796	309.5	61		2.941e-05	3.459e-05	8.118e-06	0.0001002	6.534e-06	4.093e-06		4.50107	7.18544	5.29385	8.45101	1.24242	1.98339	15.3352	1.98339
Tb09.160.5640	hypothetical protein, conserved location=Tb927_09_v4:1202980-1208553(-) length=1857	1857	199765		499	63	44.5	Ammonia-loss (N-term C) + Carbamidomethyl (C),Carbamidomethyl (C),Gln->pyro-Glu (N-term Q),Oxidation (M)	103	105	124	65	32	52		7.066e-07	7.971e-07	8.48e-07	3.33e-07	1.581e-07	2.273e-07		4.46932	3.10867	5.04175	3.50682	5.36369	3.73075	2.10626	3.73075
Tb927.6.4440	hypothetical protein, conserved location=Tb927_06_v4:1247039-1248097(-) length=352	352	37749.1		340	16	75	Acetylation (Protein N-term),Carbamidomethyl (C),Oxidation (M)	86	81	72	56	20	20		4.867e-06	4.091e-06	3.222e-06	2.981e-06	1.104e-06	6.499e-07		4.40851	7.48884	3.70562	6.29481	2.91848	4.95769	2.70018	4.95769
Tb927.7.5170	60S ribosomal protein L23a,60S ribosomal protein L25 location=Tb927_07_v4:1362946-1363440(+) length=164	164	24732.6	psu|Tb927.7.5180;	178	17	62.8	Oxidation (M)	32	35	28	63	4	13		8.342e-06	8.941e-06	7.153e-06	8.08e-06	1.898e-06	5.824e-06		4.39515	1.43235	4.71075	1.5352	3.7687	1.22819	4.25711	1.22819
Tb11.01.6380	hypothetical protein, conserved location=Tb927_11_01_v4:3863225-3864343(-) length=372	372	42227.7		55	17	50.5	Acetylation (Protein N-term),Carbamidomethyl (C),Oxidation (M)	21	11	7	4	5	4		7.025e-07	3.853e-07	1.866e-07	1e-07	1.601e-07	3.957e-08		4.38788	17.7533	2.40662	9.73717	1.16552	4.71569	0.62461	4.71569
Tb927.3.1570	protein kinase, putative location=Tb927_03_v4:410684-412552(-) length=622	622	69393		19	11	30.2	Carbamidomethyl (C),Oxidation (M)	6	3	1	7	1	1		1.475e-07	5.299e-08	4.11e-08	1.376e-07	3.384e-08	3.629e-08		4.35875	4.06448	1.5659	1.46018	1.21454	1.13254	4.06619	1.13254
Tb927.10.9840	chaperone protein DNAj, putative location=Tb927_10_v5:2433556-2434344(+) length=262	262	29841.3		25	10	46.6	Gln->pyro-Glu (N-term Q),Oxidation (M)	4	8	2	7	1	3		1.624e-07	4.324e-07	1.391e-07	1.606e-07	3.728e-08	1.353e-07		4.35622	1.2003	11.5987	3.19586	3.73122	1.02809	4.30794	1.02809
Tb927.7.5940	Protein Associated with Differentiation location=Tb927_07_v4:1592980-1594797(+) length=605	605	67215.6		55	18	36.4	Acetylation (Protein N-term),Carbamidomethyl (C),Oxidation (M)	12	8	1	14	6	7		1.754e-07	1.484e-07	5.439e-08	2.945e-07	4.061e-08	5.9e-08		4.31913	2.97288	3.65427	2.51525	1.33933	0.921864	7.25191	0.921864
Tb927.4.1680	hypothetical protein, conserved,ZFP family member, putative location=Tb927_04_v4:429633-431042(-) length=469	469	51714.9		48	15	54.4	Carbamidomethyl (C),Oxidation (M)	15	11	1	14	2	2		3.848e-07	2.167e-07	1.017e-09	1.913e-07	9.012e-08	4.428e-08		4.26986	8.69015	2.40457	4.89386	0.011285	0.0229675	2.12273	0.0229675
Tb11.01.7080	U5 small nuclear ribonucleoprotein component, putative,U5 snrnp-specific protein, putative location=Tb927_11_01_v4:4037978-4040902(-) length=974	974	105566		45	15	23.9	Carbamidomethyl (C),Gln->pyro-Glu (N-term Q)	10	11	8	8	2	6		8.846e-08	1.468e-07	4.728e-08	5.423e-08	2.084e-08	8.234e-08		4.24472	1.07433	7.04415	1.78285	2.26871	0.574205	2.60221	0.574205
Tb11.01.2550	hypothetical protein, conserved location=Tb927_11_01_v4:2827975-2828814(+) length=279	279	30918.6		57	14	61.6	Carbamidomethyl (C),Oxidation (M)	12	5	13	14	1	10		5.056e-07	2.63e-07	6.979e-07	1e-06	1.2e-07	3.777e-07		4.21333	1.33863	2.19167	0.69632	5.81583	1.84776	8.33333	1.84776
Tb11.02.1180	hypothetical protein, conserved location=Tb927_11_01_v4:1066638-1068377(+) length=579	579	64499.2		14	9	23.8	Carbamidomethyl (C),Oxidation (M)	4		1	7	1			2.886e-08		1.231e-08	1.73e-07	6.854e-09			4.21068	#DIV/0!	0	#DIV/0!	1.79603	#DIV/0!	25.2407	#DIV/0!
Tb09.160.4760	hypothetical protein location=Tb927_09_v4:1021910-1024975(+) length=1021	1021	113397		51	27	34.6	Acetylation (Protein N-term),Ammonia-loss (N-term C) + Carbamidomethyl (C),Carbamidomethyl (C),Oxidation (M)	11	2	4	29	1			7.229e-08	9.311e-09	1.974e-08	1.98e-07	1.732e-08			4.17379	#DIV/0!	0.537587	#DIV/0!	1.13972	#DIV/0!	11.4319	#DIV/0!
Tb927.8.6200	tubulin folding cofactor D, putative location=Tb927_08_v4:1802875-1806906(+) length=1343	1343	147776		104	42	38.9	Ammonia-loss (N-term C) + Carbamidomethyl (C),Carbamidomethyl (C),Oxidation (M)	30	11	19	29	5	9		2.781e-07	8.981e-08	1.535e-07	2.084e-07	6.691e-08	8.731e-08		4.15633	3.1852	1.34225	1.02863	2.29413	1.7581	3.11463	1.7581
Tb11.03.0530	hypothetical protein, conserved location=Tb927_11_01_v4:140116-140958(-) length=280	280	31309.1		262	21	72.5	Carbamidomethyl (C),Gln->pyro-Glu (N-term Q),Oxidation (M)	60	64	53	19	26	30		4.218e-06	5.314e-06	5.603e-06	8.845e-07	1.018e-06	1.469e-06		4.14342	2.87134	5.22004	3.61743	5.50393	3.81416	0.868861	3.81416
Tb11.55.0014	vesicular transport protein (CDC48 homologue), putative location=Tb927_11_01_v4:488996-491116(-) length=706	706	78602.5		27	15	32.4	Carbamidomethyl (C),Oxidation (M)	7		2	15	1			7.222e-08		3.226e-08	2.959e-07	1.744e-08			4.14106	#DIV/0!	0	#DIV/0!	1.84977	#DIV/0!	16.9667	#DIV/0!
Tb927.10.8420	phosphatidylinositol 3 kinase, putative location=Tb927_10_v5:2083912-2091210(+) length=2432	2432	271654		52	47	30.8	Acetylation (Protein N-term),Carbamidomethyl (C),Oxidation (M)	12	4		28	2	4		5.281e-08	4.305e-08		8.271e-08	1.288e-08	1.279e-07		4.10016	0.412901	3.34239	0.336591	0	0	6.42158	0
Tb927.10.8430	40S ribosomal protein S12, putative location=Tb927_10_v5:2092016-2092444(+) length=142	142	16069.4		34	10	64.8	Carbamidomethyl (C)	6	7	4	12	4	1		1.042e-06	8.09e-07	2.878e-07	1.257e-06	2.553e-07	9.871e-08		4.08147	10.5562	3.16882	8.19572	1.1273	2.91561	4.92362	2.91561
Tb11.02.3710	hypothetical protein, conserved location=Tb927_11_01_v4:1651070-1654843(+) length=1257	1257	144098		64	28	32.9	Carbamidomethyl (C),Oxidation (M)	6	6	26	11	3	10		2.398e-08	2.067e-08	1.199e-07	5.137e-08	5.931e-09	1.069e-07		4.04316	0.224322	3.48508	0.193358	20.2158	1.12161	8.66127	1.12161
Tb927.8.1980	hypothetical protein, conserved location=Tb927_08_v4:632487-633920(+) length=477	477	53403.3		124	30	58.5	Carbamidomethyl (C),Gln->pyro-Glu (N-term Q),Oxidation (M)	31	22	10	36	8	11		2.369e-06	1.194e-06	5e-07	2.226e-06	5.862e-07	4.713e-07		4.04128	5.02652	2.03685	2.53342	0.852951	1.0609	3.79734	1.0609
Tb927.10.15760	hypothetical protein, conserved location=Tb927_10_v5:3895573-3896520(+) length=315	315	36443		38	10	46.7	Oxidation (M)	12	4	4	7	3	5		1.571e-07	3.807e-08	2.553e-08	1.749e-07	3.896e-08	5.473e-08		4.03234	2.87045	0.977156	0.695597	0.655287	0.466472	4.48922	0.466472
Tb927.3.870	hypothetical protein, conserved location=Tb927_03_v4:206219-207517(+) length=432	432	47915.4		47	15	41.9	Acetylation (Protein N-term),Carbamidomethyl (C),Oxidation (M)	19	13	5		6	4		5.135e-07	4.914e-07	8.23e-08		1.275e-07	8.301e-08		4.02745	6.186	3.85412	5.91977	0.64549	0.991447	0	0.991447
Tb927.4.3060	hypothetical protein, conserved location=Tb927_04_v4:810076-810522(+) length=148	148	17739.6		34	5	22.3	Acetylation (Protein N-term),Oxidation (M)	7	6	8	8	1	3		7.303e-07	2.59e-06	1.625e-06	7.413e-07	1.82e-07	1.558e-07		4.01264	4.68742	14.2308	16.6239	8.92857	10.43	4.07308	10.43
Tb927.10.6400	chaperonin Hsp60, mitochondrial precursor location=Tb927_10_v5:1617512-1619200(-) length=562	562	59556	psu|Tb927.10.6510;	432	40	75.1	Carbamidomethyl (C),Oxidation (M)	92.5	77.5	92.5	124	14	20		4.57e-06	2.863e-06	5.299e-06	6.102e-06	1.142e-06	9.341e-07		4.00175	4.89241	2.50701	3.06498	4.64011	5.67284	5.34326	5.67284
Tb927.1.2230	calpain-like protein fragment, putative location=Tb927_01_v4:562244-562615(+) length=123	123	13544.8		25	6	39	Carbamidomethyl (C),Oxidation (M)	2.5	3.5	1.5	6.5	0.5	0.5		9.765e-07	8.213e-07	6.049e-07	1.18e-06	2.449e-07	1.154e-07		3.98734	8.46187	3.35361	7.11698	2.46999	5.24177	4.81829	5.24177
Tb11.01.1680	polyubiquitin, putative location=Tb927_11_01_v4:2621515-2623572(+) length=685	685	76664.6		173	7	77.5	Glu->pyro-Glu (N-term E)	38	33	33	44	9	9		1.233e-06	1.419e-06	1.372e-06	1.905e-06	3.1e-07	2.13e-07		3.97742	5.78873	4.57742	6.66197	4.42581	6.44131	6.14516	6.44131
Tb927.8.4820	hypothetical protein, conserved location=Tb927_08_v4:1422340-1424208(-) length=622	622	69403.2		172	29	50.8	Acetylation (Protein N-term),Carbamidomethyl (C),Oxidation (M)	49	25	21	40	11	19		1.607e-06	4.913e-07	3.668e-07	1.133e-06	4.045e-07	6.221e-07		3.97281	2.58319	1.21459	0.789744	0.906799	0.589616	2.80099	0.589616
Tb927.10.12430	hypothetical protein, conserved location=Tb927_10_v5:3010894-3012843(-) length=649	649	73081		66	24	42.2	Carbamidomethyl (C),Oxidation (M)	24	5	1	15	4	15		1.351e-06	1.569e-07	1.073e-09	4.756e-07	3.402e-07	5.856e-07		3.97119	2.30704	0.461199	0.26793	0.00315403	0.00183231	1.398	0.00183231
Tb927.10.15120	40S ribosomal protein S13, putative location=Tb927_10_v5:3691805-3692260(+) length=151	151	17316.4	psu|Tb927.2.5910;	190	21	60.9	Carbamidomethyl (C),Oxidation (M)	41.5	42.5	25.5	30.5	8.5	20.5		8.692e-06	1.106e-05	1.119e-05	5.63e-06	2.215e-06	6.316e-06		3.92415	1.37619	4.99323	1.75111	5.05192	1.77169	2.54176	1.77169
Tb927.3.5370	hypothetical protein, conserved location=Tb927_03_v4:1504126-1505067(+) length=313	313	34287.5		70	10	30.7		16	9	10	27	2	4		1.987e-07	1.484e-07	3.162e-07	4.457e-07	5.088e-08	7.681e-08		3.90527	2.5869	2.91667	1.93204	6.21462	4.11665	8.75983	4.11665
Tb927.8.7470	hypothetical protein, conserved location=Tb927_08_v4:2150481-2152193(+) length=570	570	61393.8		212	30	71.9	Ammonia-loss (N-term C) + Carbamidomethyl (C),Carbamidomethyl (C),Oxidation (M)	30	29.5	6.5	27	5	9		1.718e-06	1.614e-06	5.917e-07	9.695e-07	4.412e-07	7.765e-07		3.89393	2.21249	3.6582	2.07856	1.34112	0.762009	2.19742	0.762009
Tb09.160.1400	hypothetical protein, conserved location=Tb927_09_v4:586806-590942(-) length=1378	1378	147383		275	38	36.4	Carbamidomethyl (C),Oxidation (M)	95	28	63	34	16	23		8.603e-07	1.967e-07	5.146e-07	2.559e-07	2.211e-07	1.896e-07		3.891	4.53745	0.889643	1.03745	2.32745	2.71414	1.15739	2.71414
Tb11.02.5310	MSP-A, putative location=Tb927_11_01_v4:2063579-2065606(+) length=675	675	73389.8		26	16	34.4	Carbamidomethyl (C),Oxidation (M)	3		3	16	1	1		3.874e-08		5.154e-08	4.934e-07	1.005e-08	7.317e-09		3.85473	5.29452	0	0	5.12836	7.04387	49.0945	7.04387
Tb927.10.3990	DHH1 location=Tb927_10_v5:1056282-1057502(-) length=406	406	46511.3		451	49	87.4	Acetylation (Protein N-term),Carbamidomethyl (C),Gln->pyro-Glu (N-term Q),Oxidation (M)	104	98	73	107	27	33		6.088e-06	5.255e-06	4.46e-06	6.93e-06	1.581e-06	9.713e-07		3.85073	6.26789	3.32385	5.41027	2.821	4.59178	4.3833	4.59178
Tb11.01.1250	hypothetical protein, conserved location=Tb927_11_01_v4:2537949-2538980(-) length=343	343	38152.3		22	10	32.7	Carbamidomethyl (C)	7	4	3	4	2	1		2.41e-07	1.316e-07	1.068e-07	1.633e-07	6.313e-08	1.62e-08		3.81752	14.8765	2.08459	8.12346	1.69175	6.59259	2.58673	6.59259
Tb09.211.1170	tubulin tyrosine ligase protein, putative location=Tb927_09_v4:1472845-1474818(-) length=657	657	74151.7		7	5	14.8	Carbamidomethyl (C)	1	1		2	1	1		2.817e-08	4.107e-09		1.302e-08	7.392e-09	7.585e-09		3.81088	3.71391	0.555601	0.541463	0	0	1.76136	0
Tb927.7.7410	oxidoreductase, putative location=Tb927_07_v4:2131551-2132558(-) length=335	335	35818.8		51	22	74.9	Ammonia-loss (N-term C) + Carbamidomethyl (C),Carbamidomethyl (C),Oxidation (M)	15	9	7	18	1	1		6.172e-07	1.91e-07	1.369e-07	1.054e-06	1.626e-07	7.03e-08		3.79582	8.77952	1.17466	2.71693	0.841943	1.94737	6.48216	1.94737
Tb09.160.2650	hypothetical protein, conserved location=Tb927_09_v4:730061-734005(+) length=1314	1314	142273		391	62	46.8	Carbamidomethyl (C),Gln->pyro-Glu (N-term Q),Oxidation (M)	93	88	55	55	26	61		1.8e-06	2.354e-06	1.339e-06	7.382e-07	4.774e-07	8.459e-07		3.77042	2.12791	4.93088	2.78283	2.80478	1.58293	1.54629	1.58293
Tb11.42.0003	T-complex protein 1, beta subunit, putative location=Tb927_11_01_v4:535949-537538(-) length=529	529	58111.3		613	50	81.7	Acetylation (Protein N-term),Carbamidomethyl (C),Gln->pyro-Glu (N-term Q),Oxidation (M)	147	179.5	84.5	91.5	36.5	54		8.99e-06	7.603e-06	6.217e-06	3.466e-06	2.407e-06	3.588e-06		3.73494	2.50557	3.1587	2.11901	2.58288	1.73272	1.43997	1.73272
Tb09.211.4850	60S ribosomal protein L26, putative location=Tb927_09_v4:2195569-2196000(-) length=143	143	16432	psu|Tb927.8.6180;	362	17	58.7	Carbamidomethyl (C),Oxidation (M)	61	67	57	83	21	54		2.352e-05	2.75e-05	2.582e-05	1.442e-05	6.307e-06	1.22e-05		3.72919	1.92787	4.36023	2.2541	4.09386	2.11639	2.28635	2.11639
Tb927.10.14320	hypothetical protein, conserved location=Tb927_10_v5:3479607-3483008(-) length=1133	1133	121926		71	36	43.9	Carbamidomethyl (C),Oxidation (M)	20	3	3	28	4	11		1.022e-07	5.303e-09	4.192e-09	1.623e-07	2.749e-08	4.04e-08		3.71772	2.5297	0.192907	0.131262	0.152492	0.103762	5.90397	0.103762
Tb927.7.3700	hypothetical protein, conserved location=Tb927_07_v4:964705-965622(-) length=305	305	33798.6		142	23	63	Acetylation (Protein N-term),Carbamidomethyl (C),Gln->pyro-Glu (N-term Q),Oxidation (M)	30	24	24	35	7	14		1.418e-06	1.357e-06	1.482e-06	2.502e-06	3.82e-07	4.997e-07		3.71204	2.8377	3.55236	2.71563	3.87958	2.96578	6.54974	2.96578
Tb09.211.0590	tRNA nucleotidyltransferase, putative location=Tb927_09_v4:1367476-1368801(-) length=441	441	49275.9		8	7	19	Ammonia-loss (N-term C) + Carbamidomethyl (C),Carbamidomethyl (C)	3			4	1			6.094e-08			1.63e-07	1.646e-08			3.70231	#DIV/0!	0	#DIV/0!	0	#DIV/0!	9.90279	#DIV/0!
Tb927.7.3090	hypothetical protein, conserved location=Tb927_07_v4:781168-784254(+) length=1028	1028	112070		124	41	46.1	Carbamidomethyl (C),Gln->pyro-Glu (N-term Q),Oxidation (M)	17	13	27	46	9	10		1.882e-07	1.984e-07	2.78e-07	5.697e-07	5.086e-08	1.014e-07		3.70035	1.85602	3.9009	1.95661	5.46599	2.74162	11.2013	2.74162
Tb927.6.1900	bystin, putative location=Tb927_06_v4:628716-630143(-) length=475	475	52938.9		41	14	40.6	Carbamidomethyl (C),Oxidation (M)	13	1	2	16	1	3		3.285e-07	1.32e-08	3.026e-07	3.975e-07	8.905e-08	1.802e-07		3.68894	1.82297	0.148231	0.0732519	3.39809	1.67925	4.46378	1.67925
Tb927.7.4000	glutathione synthetase, putative location=Tb927_07_v4:1057299-1058966(+) length=555	555	61355.3		58	16	48.5	Carbamidomethyl (C),Oxidation (M)	9	16	9	13	3	6		3.489e-07	4e-07	2.803e-07	2.62e-07	9.463e-08	6.149e-08		3.68699	5.67409	4.22699	6.50512	2.96206	4.55846	2.76868	4.55846
Tb09.160.1310	hypothetical protein, conserved location=Tb927_09_v4:578649-580469(-) length=606	606	66584.5		314	36	68.2	Ammonia-loss (N-term C) + Carbamidomethyl (C),Carbamidomethyl (C),Oxidation (M)	82	80	46	16	36	43		5.756e-06	7.931e-06	2.947e-06	5.909e-07	1.588e-06	1.336e-06		3.62469	4.30838	4.99433	5.93638	1.85579	2.20584	0.372103	2.20584
Tb927.4.610	hypothetical protein, conserved location=Tb927_04_v4:174021-175436(-) length=471	471	53025.7		40	14	42	Acetylation (Protein N-term),Carbamidomethyl (C),Oxidation (M)	8	7	4	8	4	8		3.669e-07	1.784e-07	1.204e-07	1.609e-07	1.017e-07	4.235e-07		3.60767	0.866352	1.75418	0.421251	1.18387	0.284298	1.5821	0.284298
Tb927.8.7490	hypothetical protein, conserved location=Tb927_08_v4:2157670-2162007(+) length=1445	1445	158125		66	42	44.4	Carbamidomethyl (C),Glu->pyro-Glu (N-term E),Oxidation (M)	9.5	1	3.5	16.5	1.5	1.5		5.457e-08	1.76e-09	1.039e-08	1.107e-07	1.522e-08	8.118e-10		3.58541	67.221	0.115637	2.16802	0.682654	12.7987	7.27332	12.7987
Tb927.10.3790	hypothetical protein, conserved location=Tb927_10_v5:986130-997835(-) length=3901	3901	433327		146	91	31.6	Carbamidomethyl (C),Glu->pyro-Glu (N-term E),Oxidation (M)	34	2	2	61	5	32		2.604e-08	1.398e-08	1.713e-09	2.777e-08	7.32e-09	4.9e-08		3.55738	0.531429	1.90984	0.285306	0.234016	0.0349592	3.79372	0.0349592
Tb11.01.3170	guanine nucleotide-binding protein beta subunit- like protein,activated protein kinase c receptor location=Tb927_11_01_v4:2978365-2979321(+) length=318	318	34722.1	psu|Tb11.01.3180;	115	23	68.2	Acetylation (Protein N-term),Carbamidomethyl (C),Gln->pyro-Glu (N-term Q),Oxidation (M)	22	26	25	17	6	15		1.008e-06	1.419e-06	9.349e-07	1.423e-06	2.834e-07	6.283e-07		3.55681	1.60433	5.00706	2.25848	3.29887	1.48798	5.02117	1.48798
Tb09.211.3310	replication factor C, subunit 3, putative location=Tb927_09_v4:1861209-1862282(+) length=357	357	39653.1		64	19	65	Carbamidomethyl (C),Oxidation (M)	21	7	12	15	4	1		6.752e-07	2.634e-07	3.015e-07	9.498e-07	1.906e-07	1.232e-07		3.5425	5.48052	1.38195	2.13799	1.58185	2.44724	4.98321	2.44724
Tb09.160.3270	eukaryotic initiation factor 4a, putative location=Tb927_09_v4:813720-814934(+) length=404	404	45405.4		530	36	82.4	Acetylation (Protein N-term),Carbamidomethyl (C),Glu->pyro-Glu (N-term E),Oxidation (M)	117	74	74	162	43	48		7.016e-06	5.125e-06	4.551e-06	1.399e-05	1.985e-06	1.521e-06		3.53451	4.61275	2.58186	3.36949	2.2927	2.99211	7.04786	2.99211
Tb927.8.3510	thymidylate kinase, putative location=Tb927_08_v4:1043455-1044492(+) length=345	345	39470		17	7	28.7	Carbamidomethyl (C)	4	4	3	5	1			5.018e-08	5.563e-08	6.327e-08	1.461e-07	1.427e-08			3.51647	#DIV/0!	3.89839	#DIV/0!	4.43378	#DIV/0!	10.2383	#DIV/0!
Tb11.47.0007	hypothetical protein, conserved location=Tb927_11_01_v4:409596-412178(+) length=860	860	94922.9		60	28	40.9	Carbamidomethyl (C),Oxidation (M)	8	9	6	32	2	2		1.462e-07	8.373e-08	1.4e-07	7.514e-07	4.159e-08	2.397e-08		3.51527	6.09929	2.01322	3.49312	3.36619	5.84063	18.0668	5.84063
Tb927.4.590	hypothetical protein, conserved location=Tb927_04_v4:169130-171586(-) length=818	818	88113.3		20	15	29.2	Carbamidomethyl (C),Oxidation (M)	10			7	1			1.513e-07			1.558e-07	4.312e-08			3.50881	#DIV/0!	0	#DIV/0!	0	#DIV/0!	3.61317	#DIV/0!
Tb11.02.1720	hypothetical protein, conserved location=Tb927_11_01_v4:1212760-1216365(-) length=1201	1201	132566		42	19	25	Carbamidomethyl (C),Gln->pyro-Glu (N-term Q),Oxidation (M)	11	4	4	19	1	2		8.272e-08	1.472e-08	1.219e-08	1.452e-07	2.388e-08	3.02e-09		3.46399	27.3907	0.616415	4.87417	0.510469	4.03642	6.0804	4.03642
Tb927.4.4550	hypothetical protein, conserved location=Tb927_04_v4:1250242-1252713(-) length=823	823	92234.7		655	49	56.4	Carbamidomethyl (C),Gln->pyro-Glu (N-term Q),Oxidation (M)	136	126	114.5	71.5	41	63		4.202e-06	3.006e-06	3.215e-06	1.584e-06	1.223e-06	1.572e-06		3.43581	2.67303	2.45789	1.91221	2.62878	2.04517	1.29518	2.04517
Tb927.7.710	heat shock 70 kDa protein, putative location=Tb927_07_v4:156246-158165(-) length=639	639	70276.5		455	48	79.2	Carbamidomethyl (C),Oxidation (M)	73	89.5	46	92.5	19	21		2.52e-06	2.411e-06	1.58e-06	3.828e-06	7.338e-07	5.38e-07		3.43418	4.68401	3.28564	4.48141	2.15318	2.9368	5.21668	2.9368
Tb09.211.3510	ATP-dependent DEAD/H RNA helicase, putative location=Tb927_09_v4:1908448-1910655(+) length=735	735	82816.3		321	53	63.3	Ammonia-loss (N-term C) + Carbamidomethyl (C),Carbamidomethyl (C),Gln->pyro-Glu (N-term Q),Oxidation (M)	73	92.5	41.76	43.5	14	35.5		3.767e-06	4.045e-06	2.463e-06	1.182e-06	1.097e-06	1.847e-06		3.43391	2.03952	3.68733	2.19004	2.24521	1.33351	1.07748	1.33351
Tb11.02.5550	hypothetical protein, conserved,predicted WD40 repeat protein location=Tb927_11_01_v4:2114432-2116321(-) length=629	629	67761		26	17	43.4	Carbamidomethyl (C)	7	15	2	1	1			5.926e-08	3.93e-07	3.088e-08	6.907e-09	1.727e-08			3.43138	#DIV/0!	22.7562	#DIV/0!	1.78807	#DIV/0!	0.399942	#DIV/0!
Tb927.1.670	hypothetical protein, conserved location=Tb927_01_v4:228043-229887(-) length=614	614	65848.8		225	26	60.3	Carbamidomethyl (C),Oxidation (M)	56	49	47	35	14	20		1.862e-06	1.098e-06	1.494e-06	6.387e-07	5.43e-07	4.798e-07		3.4291	3.88078	2.0221	2.28845	2.75138	3.1138	1.17624	3.1138
Tb927.2.5800	sedoheptulose-1,7-bisphosphatase location=Tb927_02_v4:1046357-1047355(+) length=332	332	35532.9		58	14	56.9	Carbamidomethyl (C),Gln->pyro-Glu (N-term Q),Oxidation (M)	14	2	9	20	4	7		3.671e-07	1.287e-08	1.295e-07	6.998e-07	1.08e-07	1.345e-07		3.39907	2.72937	0.119167	0.0956877	1.19907	0.962825	6.47963	0.962825
Tb927.8.7100	acetyl-CoA carboxylase, putative location=Tb927_08_v4:2041100-2047645(+) length=2181	2181	243140		10169	256	91.6	Acetylation (Protein N-term),Ammonia-loss (N-term C) + Carbamidomethyl (C),Carbamidomethyl (C),Gln->pyro-Glu (N-term Q),Glu->pyro-Glu (N-term E),Oxidation (M)	1922	2935	1476	1885	665	1040		2.788e-05	3.795e-05	1.729e-05	1.148e-05	8.207e-06	8.424e-06		3.3971	3.30959	4.6241	4.50499	2.10674	2.05247	1.39881	2.05247
Tb11.47.0004	2-oxoglutarate dehydrogenase E1 component, putative location=Tb927_11_01_v4:419190-422216(+) length=1008	1008	113495		141	52	59.1	Carbamidomethyl (C),Gln->pyro-Glu (N-term Q),Oxidation (M)	22	8	26	61	7	14		2.483e-07	5.913e-08	1.95e-07	5.983e-07	7.314e-08	1.483e-07		3.39486	1.67431	0.80845	0.398719	2.66612	1.3149	8.1802	1.3149
Tb09.211.3270	60S ribosomal subunit protein L31, putative location=Tb927_09_v4:1856712-1857278(+) length=188	188	21697.2	psu|Tb09.211.3280;	293	22	56.9	Oxidation (M)	53	66	49	55	17	45		1.479e-05	1.763e-05	1.375e-05	1.132e-05	4.368e-06	1.206e-05		3.38599	1.22637	4.03617	1.46186	3.14789	1.14013	2.59158	1.14013
Tb11.02.4150	pyruvate phosphate dikinase location=Tb927_11_01_v4:1744087-1746828(-) length=913	913	100549		1247	92	86.1	Carbamidomethyl (C),Glu->pyro-Glu (N-term E),Oxidation (M)	257	240	176	327	81	120		7.928e-06	6.445e-06	3.727e-06	8.493e-06	2.343e-06	2.511e-06		3.3837	3.15731	2.75075	2.56671	1.5907	1.48427	3.62484	1.48427
Tb927.8.2540	3-ketoacyl-CoA thiolase, putative location=Tb927_08_v4:749535-750851(+) length=438	438	46287.6		117	26	66	Carbamidomethyl (C),Gln->pyro-Glu (N-term Q),Oxidation (M)	40	19	10	27	7	5		7.747e-07	5.234e-07	2.247e-07	1.332e-06	2.302e-07	4.107e-08		3.36533	18.8629	2.27368	12.7441	0.976108	5.47115	5.78627	5.47115
Tb927.10.6010	hypothetical protein, conserved location=Tb927_10_v5:1512569-1516063(-) length=1164	1164	128128		37	24	23.5	Carbamidomethyl (C),Oxidation (M)	15	5	2	12	1	1		1.316e-07	5.664e-08	1.504e-08	1.08e-07	3.947e-08	1.645e-09		3.33418	80	1.43501	34.4316	0.381049	9.14286	2.73626	9.14286
Tb11.02.0110	hypothetical protein, conserved location=Tb927_11_01_v4:718062-721940(-) length=1292	1292	145811		110	47	43	Carbamidomethyl (C),Oxidation (M)	32	12	3	33	9	19		2.139e-07	6.924e-08	1.065e-08	2.755e-07	6.421e-08	1.367e-07		3.33126	1.56474	1.07834	0.506511	0.165862	0.0779078	4.29061	0.0779078
Tb927.1.1120	hypothetical protein, conserved location=Tb927_01_v4:312457-313566(+) length=369	369	41564.4		19	6	25.2	Carbamidomethyl (C),Gln->pyro-Glu (N-term Q)	5	1	4	5	1			9.57e-08	4.724e-09	6.043e-08	2.794e-07	2.887e-08			3.31486	#DIV/0!	0.16363	#DIV/0!	2.09318	#DIV/0!	9.67787	#DIV/0!
Tb927.2.1120	REU927 product=retrotransposon hot spot protein (RHS, pseudogene), putative,retrotransposon hot spot protein 4 (RHS4), point mutation location=Tb927_02_v4:190725-192860(-) length=711	711	80931.2		22	27	36.1	Carbamidomethyl (C),Gln->pyro-Glu (N-term Q),Glu->pyro-Glu (N-term E),Oxidation (M)	2.02	3.02	3.02	7.02	1.51			7.434e-08	9.895e-08	5.324e-08	1.096e-07	2.259e-08			3.29084	#DIV/0!	4.38026	#DIV/0!	2.3568	#DIV/0!	4.8517	#DIV/0!
Tb11.01.2430	hypothetical protein, conserved location=Tb927_11_01_v4:2786654-2798905(+) length=4083	4083	450761		50	33	25.7	Carbamidomethyl (C),Glu->pyro-Glu (N-term E),Oxidation (M)	10	7	11	11	3	5		3.393e-08	7.682e-09	1.35e-08	5.019e-09	1.035e-08	1.47e-08		3.27826	2.30816	0.742222	0.522585	1.30435	0.918367	0.484928	0.918367
Tb927.8.3750	nucleolar protein, putative location=Tb927_08_v4:1120813-1122264(-) length=483	483	54396.2		166	33	72.3	Carbamidomethyl (C),Oxidation (M)	43	28	10	47	14	16		3.121e-06	1.102e-06	4.265e-07	2.447e-06	9.549e-07	7.887e-07		3.26841	3.95714	1.15405	1.39724	0.446644	0.540763	2.56257	0.540763
Tb927.4.760	gamma-adaptin 1, putative,AP-1 adapter complex gamma subunit, putative location=Tb927_04_v4:208684-211089(-) length=801	801	87433.7		186	38	58.3	Carbamidomethyl (C),Oxidation (M)	54	35	27	47	11	7		1.591e-06	8.277e-07	1.039e-06	1.199e-06	4.87e-07	1.431e-07		3.26694	11.1181	1.69959	5.78407	2.13347	7.26066	2.46201	7.26066
Tb927.7.1040	40S ribosomal protein S16, putative location=Tb927_07_v4:268228-268677(+) length=149	149	17005.3	psu|Tb927.7.1050;	139	17	69.8	Carbamidomethyl (C),Gln->pyro-Glu (N-term Q),Oxidation (M)	29	38	21	29	6	12		1.117e-05	1.118e-05	1.054e-05	1.15e-05	3.445e-06	2.181e-06		3.24238	5.1215	3.24528	5.12609	3.05951	4.83265	3.33817	4.83265
Tb927.10.2290	chaperone protein DNAj, putative location=Tb927_10_v5:594549-595799(+) length=416	416	46838.5		87	21	70.4	Carbamidomethyl (C),Gln->pyro-Glu (N-term Q),Oxidation (M)	30	12	3	15	12	9		6.803e-07	6.63e-07	1.036e-07	5.887e-07	2.1e-07	1.242e-07		3.23952	5.47746	3.15714	5.33816	0.493333	0.834138	2.80333	0.834138
Tb927.10.2840	ribosomal protein S25, putative location=Tb927_10_v5:726077-726418(+) length=113	113	12569.9	psu|Tb927.3.1370;	65	12	47.8	Carbamidomethyl (C),Glu->pyro-Glu (N-term E),Oxidation (M)	12	9	9	25	4	3		8.533e-06	7.462e-06	7.801e-06	3.59e-06	2.646e-06	9.132e-07		3.22487	9.34406	2.82011	8.17127	2.94822	8.54249	1.35676	8.54249
Tb927.6.4600	pre-mRNA splicing factor ATP-dependent RNA helicase, putative,ATP-dependent RNA helicase, putative location=Tb927_06_v4:1287658-1290687(+) length=1009	1009	114103		83	39	46	Carbamidomethyl (C),Gln->pyro-Glu (N-term Q),Glu->pyro-Glu (N-term E),Oxidation (M)	14	10	7	21	4	23		2.077e-07	5.507e-07	9.322e-07	2.773e-07	6.476e-08	2.896e-07		3.20723	0.717196	8.50371	1.90159	14.3947	3.21892	4.28196	3.21892
Tb927.10.2240	hypothetical protein, conserved location=Tb927_10_v5:578334-580100(+) length=588	588	66402.2		262	27	52.4	Carbamidomethyl (C),Oxidation (M)	86	69	33	32	16	20		3.618e-06	2.028e-06	1.37e-06	9.625e-07	1.129e-06	1.178e-06		3.20461	3.07131	1.79628	1.72156	1.21346	1.16299	0.852524	1.16299
Tb927.10.12120	hypothetical protein, conserved location=Tb927_10_v5:2948638-2955216(+) length=2192	2192	241064		19	18	14.4	Carbamidomethyl (C),Oxidation (M)	1		1	10	1	4		2.08e-09		5.826e-09	1.164e-08	6.528e-10	5.097e-09		3.18627	0.408083	0	0	8.92463	1.14303	17.8309	1.14303
Tb11.0880	60S ribosomal protein L21e, putative,chrXI additional, unordered contigs location=tryp_XI-147f01.q1ca:10200-10679(+) length=159	159	18021.7	psu|Tb11.50.0005;psu|Tb927.4.1100;	188	12	57.2	Carbamidomethyl (C),Gln->pyro-Glu (N-term Q),Oxidation (M)	30	51	29	37	13	24		1.367e-05	2.113e-05	1.072e-05	8.721e-06	4.297e-06	3.974e-06		3.18129	3.43986	4.91738	5.31706	2.49476	2.69753	2.02956	2.69753
Tb927.10.12990	hypothetical protein, conserved,predicted ankyrin repeat family protein location=Tb927_10_v5:3155477-3156367(-) length=296	296	32842.3		32	14	52.4	Acetylation (Protein N-term),Carbamidomethyl (C),Oxidation (M)	7	5	8	5	3	4		3.741e-07	2.623e-07	4.535e-07	1.889e-07	1.185e-07	1.389e-07		3.15696	2.6933	2.2135	1.88841	3.827	3.26494	1.59409	3.26494
Tb927.10.1560	hypothetical protein, conserved location=Tb927_10_v5:428589-431072(-) length=827	827	91683.5		171	42	63	Acetylation (Protein N-term),Carbamidomethyl (C),Gln->pyro-Glu (N-term Q),Oxidation (M)	44	31	9	58	9	11		1.134e-06	6.404e-07	1.176e-07	1.285e-06	3.624e-07	3.944e-07		3.12914	2.87525	1.76711	1.62373	0.324503	0.298174	3.54581	0.298174
Tb927.4.1860	ribosomal protein S19, putative location=Tb927_04_v4:465052-465555(-) length=167	167	18852.2		151	14	53.9	Carbamidomethyl (C),Oxidation (M)	31	41	19	30	10	19		5.41e-06	8.846e-06	4.379e-06	5.625e-06	1.734e-06	4.012e-06		3.11995	1.34845	5.1015	2.20489	2.52537	1.09148	3.24394	1.09148
Tb11.01.6200	hypothetical protein, conserved location=Tb927_11_01_v4:3813071-3814960(+) length=629	629	70403		98	24	52.1	Ammonia-loss (N-term C) + Carbamidomethyl (C),Carbamidomethyl (C),Oxidation (M)	21	22	16	27	5	5		5.786e-07	5.942e-07	4.423e-07	3.47e-07	1.858e-07	1.188e-07		3.1141	4.87037	3.19806	5.00168	2.38052	3.72306	1.8676	3.72306
Tb927.2.240	retrotransposon hot spot (RHS) protein, putative,retrotransposon hot spot protein 5 (RHS5), putative location=Tb927_02_v4:25548-27572(-) length=674	674	76766.8		63	28	40.5	Carbamidomethyl (C),Oxidation (M)	7.22	10.92	5.69	14.52	2.54	1.54		9.922e-08	8.897e-08	1.07e-07	2.019e-07	3.189e-08	2.723e-08		3.11132	3.64378	2.7899	3.26735	3.35528	3.92949	6.33114	3.92949
Tb11.02.4300	hypothetical protein, conserved location=Tb927_11_01_v4:1796847-1798172(-) length=441	441	48883.1		242	17	41	Carbamidomethyl (C),Gln->pyro-Glu (N-term Q),Oxidation (M)	57	64	37	43	15	19		5.276e-06	9.788e-06	3.615e-06	3.944e-06	1.696e-06	1.818e-06		3.11085	2.90209	5.77123	5.38394	2.13149	1.98845	2.32547	1.98845
Tb09.211.3460	hypothetical protein, conserved location=Tb927_09_v4:1897175-1898203(+) length=342	342	38842.8		4	4	12.3		1				1	2		1.697e-08				5.459e-09	1.934e-08		3.10863	0.877456	0	0	0	0	0	0
Tb927.8.5650	hypothetical protein, conserved location=Tb927_08_v4:1677389-1680133(+) length=914	914	103206		43	14	22.2	Carbamidomethyl (C),Glu->pyro-Glu (N-term E)	4	9	7	15	2	2		3.421e-08	9.555e-08	1.239e-07	1.841e-07	1.11e-08	1.378e-08		3.08198	2.48258	8.60811	6.93396	11.1622	8.99129	16.5856	8.99129
Tb927.7.2340	40S ribosomal protein S15, putative location=Tb927_07_v4:604152-604610(-) length=152	152	17481.4		154	9	48.7	Acetylation (Protein N-term),Oxidation (M)	35	34	21	32	13	15		5.539e-06	4.747e-06	1.732e-06	5.358e-06	1.83e-06	6.883e-07		3.02678	8.04736	2.59399	6.8967	0.946448	2.51634	2.92787	2.51634
Tb927.4.870	dynein heavy chain, putative location=Tb927_04_v4:238338-251684(-) length=4448	4448	510573		419	207	53.8	Acetylation (Protein N-term),Ammonia-loss (N-term C) + Carbamidomethyl (C),Carbamidomethyl (C),Gln->pyro-Glu (N-term Q),Glu->pyro-Glu (N-term E),Oxidation (M)	102	29	34.5	217.5	7	5.5		9.931e-08	2.391e-08	2.46e-08	1.235e-07	3.293e-08	1.121e-08		3.01579	8.85905	0.726086	2.13292	0.747039	2.19447	3.75038	2.19447
Tb09.160.4310	glutamate dehydrogenase location=Tb927_09_v4:944348-947326(+) length=992	992	112205		718	74	72	Ammonia-loss (N-term C) + Carbamidomethyl (C),Carbamidomethyl (C),Glu->pyro-Glu (N-term E),Oxidation (M)	159	106	102	245	39	48		3.24e-06	2.256e-06	2.312e-06	5.643e-06	1.081e-06	9.187e-07		2.99722	3.52672	2.08696	2.45564	2.13876	2.5166	5.22017	2.5166
Tb927.7.1100	hypothetical protein, conserved location=Tb927_07_v4:285391-287604(+) length=737	737	82391.2		140	26	51.3	Carbamidomethyl (C),Glu->pyro-Glu (N-term E),Oxidation (M)	27	33	25	12	12	26		5.03e-07	6.973e-07	3.541e-07	1.068e-07	1.72e-07	3.22e-07		2.92442	1.56211	4.05407	2.16553	2.05872	1.09969	0.62093	1.09969
Tb927.1.1710	hypothetical protein, conserved location=Tb927_01_v4:430943-436303(+) length=1786	1786	195621		187	56	45.3	Ammonia-loss (N-term C) + Carbamidomethyl (C),Carbamidomethyl (C),Gln->pyro-Glu (N-term Q),Oxidation (M)	42	31	32	41	15	19		2.232e-07	2.308e-07	1.501e-07	2.274e-07	7.633e-08	6.619e-08		2.92415	3.37211	3.02371	3.48693	1.96646	2.26771	2.97917	2.26771
Tb09.211.1370	glyceraldehyde-3-phosphate dehydrogenase, putative location=Tb927_09_v4:1507141-1508208(-) length=355	355	38831.9		27	7	38.3	Carbamidomethyl (C)	7	6	5	5	2	2		1.037e-07	1.231e-07	1.013e-07	7.666e-08	3.57e-08	1.259e-08		2.90476	8.2367	3.44818	9.7776	2.83754	8.04607	2.14734	8.04607
Tb10.v4.0247	s-adenosyl-L-methionine-c-24-delta-sterol-methy lt ransferase a, putative,chrX additional, unordered contigs location=tryp_X-68d04.q1c:6598-7677(+) length=359	359	40156.4	psu|Tb927.10.6910;psu|Tb927.10.6950;	15	3	11.7		2	2	1	3	3	3		1.513e-07	1.522e-07	5.045e-08	1.181e-07	5.235e-08	1.019e-07		2.89016	1.48479	2.90735	1.49362	0.963706	0.495093	2.25597	0.495093
Tb927.1.2120	calpain, putative,cysteine peptidase, Clan CA, family C2, putative location=Tb927_01_v4:540718-542916(+) length=732	732	82694		50	14	29.8	Carbamidomethyl (C),Oxidation (M)	7	14	10	13	1	5		1.003e-07	1.429e-07	1.946e-07	1.648e-07	3.476e-08	8.819e-08		2.8855	1.13732	4.11105	1.62037	5.59839	2.2066	4.74108	2.2066
Tb09.160.3710	proliferative cell nuclear antigen (PCNA), putative location=Tb927_09_v4:865854-866732(+) length=292	292	32330.1		44	15	71.2	Carbamidomethyl (C),Oxidation (M)	10	6	5	14	2	5		3.158e-07	2.942e-07	2.684e-07	9.427e-07	1.096e-07	3.273e-07		2.88139	0.964864	2.68431	0.89887	2.44891	0.820043	8.60128	0.820043
Tb927.8.7200	hypothetical protein, conserved location=Tb927_08_v4:2067646-2071017(+) length=1123	1123	125450		27	20	25.1	Carbamidomethyl (C),Gln->pyro-Glu (N-term Q),Oxidation (M)	5	2	2	16	1	1		1.576e-08	9.055e-09	1.028e-08	1.233e-07	5.535e-09	2.462e-09		2.84734	6.4013	1.63595	3.6779	1.85727	4.17547	22.2764	4.17547
Tb927.10.6880	glyceraldehyde 3-phosphate dehydrogenase, cytosolic location=Tb927_10_v5:1730120-1731115(+) length=331	331	35642.6		50	7	23.9	Oxidation (M)	6	10.5	3.5	9	1.5	1		7.689e-07	2.499e-06	4.518e-07	4.183e-06	2.722e-07	6.293e-08		2.82476	12.2183	9.18075	39.7108	1.65981	7.17941	15.3674	7.17941
Tb927.6.600	Chromatin assembly factor 1 location=Tb927_06_v4:245592-246647(-) length=351	351	38892.1		548	24	67.8	Acetylation (Protein N-term),Carbamidomethyl (C),Oxidation (M)	112	125	156	54	37	46		6.281e-06	6.326e-06	1.209e-05	3.759e-06	2.236e-06	1.911e-06		2.80903	3.28676	2.82916	3.31031	5.40698	6.32653	1.68113	6.32653
Tb09.211.0620	actin A location=Tb927_09_v4:1374554-1375684(-) length=376	376	41922.8	psu|Tb09.211.0630;	368	36	90.4	Acetylation (Protein N-term),Ammonia-loss (N-term C) + Carbamidomethyl (C),Carbamidomethyl (C),Glu->pyro-Glu (N-term E),Oxidation (M)	88	87	46	100	25	15		4.8e-06	3.296e-06	2.35e-06	7.569e-06	1.714e-06	1.006e-06		2.80047	4.77137	1.92299	3.27634	1.37106	2.33598	4.41599	2.33598
Tb927.7.2660	hypothetical protein, conserved,zinc finger protein family member, putative location=Tb927_07_v4:687888-689105(-) length=405	405	43801.3		20	6	22.7	Carbamidomethyl (C)	5	2	3	1	4	5		1.439e-07	2.044e-08	4.074e-08	6.105e-08	5.157e-08	9.357e-08		2.79038	1.53789	0.396354	0.218446	0.789994	0.435396	1.18383	0.435396
Tb927.10.7990	replication factor C, subunit 5, putative,ATPase, putative location=Tb927_10_v5:1989796-1990845(-) length=349	349	38763.4		71	21	71.9	Acetylation (Protein N-term),Ammonia-loss (N-term C) + Carbamidomethyl (C),Carbamidomethyl (C),Oxidation (M)	27	6	7	15	8	7		8.131e-07	1.818e-07	1.539e-07	6.467e-07	2.95e-07	2.765e-07		2.75627	2.94069	0.616271	0.657505	0.521695	0.5566	2.1922	0.5566
Tb927.6.2640	importin alpha subunit, putative location=Tb927_06_v4:793568-795169(+) length=533	533	58118.7		83	18	53.5	Ammonia-loss (N-term C) + Carbamidomethyl (C),Carbamidomethyl (C),Oxidation (M)	20	13	7	33	5	3		8.056e-07	4.655e-07	4.613e-07	1.253e-06	2.934e-07	1.601e-07		2.74574	5.03186	1.58657	2.90756	1.57226	2.88132	4.27062	2.88132
Tb11.01.7800	nucleoside diphosphate kinase location=Tb927_11_01_v4:4212730-4213191(-) length=153	153	16864.8		25	8	73.9		5	5	4	6	1	2		1.127e-06	1.459e-06	1.14e-06	9.873e-07	4.108e-07	2.819e-07		2.74343	3.99787	3.55161	5.17559	2.77507	4.04399	2.40336	4.04399
Tb927.6.3890	replication factor C, subunit 2, putative location=Tb927_06_v4:1150645-1151688(-) length=347	347	38839.1		71	18	62.5	Acetylation (Protein N-term),Carbamidomethyl (C),Oxidation (M)	16	10	11	15	11	7		7.578e-07	2.325e-07	2.629e-07	7.82e-07	2.764e-07	1.473e-07		2.74168	5.1446	0.841172	1.57841	0.951158	1.78479	2.82923	1.78479
Tb927.8.1160	vacuolar-type Ca2 -ATPase, putative location=Tb927_08_v4:369465-372773(-) length=1102	1102	121363		67	27	33.9	Carbamidomethyl (C),Oxidation (M)	18.84	6.94	0.99	32.74	2.97	1.98		1.61e-07	6.292e-08	9.371e-10	4.403e-07	5.885e-08	1.106e-08		2.73577	14.557	1.06916	5.68897	0.0159235	0.0847288	7.48173	0.0847288
Tb927.5.4270	ATP-dependent DEAD/H RNA helicase, putative location=Tb927_05_v4:1278093-1280579(-) length=828	828	94040.5		20	11	18.8	Carbamidomethyl (C),Oxidation (M)	7	2		3	3	4		1.038e-07	4.035e-08		2.756e-08	3.802e-08	5.43e-08		2.73014	1.9116	1.06128	0.743094	0	0	0.724882	0
Tb927.10.230	proteasome alpha 5 subunit, putative,20S proteasome subunit alpha 5 location=Tb927_10_v5:77658-78398(+) length=246	246	27195.7		17	2	12.6		2	3	5	3	1	3		1.115e-07	1.796e-07	2.541e-07	1.037e-07	4.097e-08	1.643e-07		2.7215	0.678637	4.3837	1.09312	6.2021	1.54656	2.53112	1.54656
Tb09.160.0580	Mov34/MPN/PAD-1 metallopeptidase, putative,metallo-peptidase, Clan MP, Family M67 location=Tb927_09_v4:377286-378119(-) length=277	277	31189.7		33	13	44	Carbamidomethyl (C),Oxidation (M)	6	5	10	4	2	6		2.66e-07	2.71e-07	7.653e-07	1.835e-07	9.856e-08	3.309e-07		2.69886	0.803868	2.74959	0.818979	7.76481	2.31278	1.86181	2.31278
Tb927.1.710	phosphoglycerate kinase location=Tb927_01_v4:234157-235419(-) length=420	420	45290.4		99	31	85.7	Carbamidomethyl (C),Oxidation (M)	19	7.5	9	12.5	7	7.5		8.092e-07	2.819e-07	2.873e-07	9.836e-07	3.026e-07	2.481e-07		2.67416	3.26159	0.931593	1.13624	0.949438	1.158	3.2505	1.158
Tb927.8.5100	hypothetical protein, conserved location=Tb927_08_v4:1509141-1517783(+) length=2880	2880	314084		43	29	14.5	Carbamidomethyl (C),Oxidation (M)	10	1	1	21	1	6		3.25e-08	2.897e-09	3.533e-09	1.089e-08	1.219e-08	5.143e-08		2.66612	0.631927	0.237654	0.056329	0.289828	0.0686953	0.893355	0.0686953
Tb11.01.4960	regulator of nonsense transcripts 1, putative,nonsense mRNA reducing factor 1, putative location=Tb927_11_01_v4:3526600-3532680(-) length=2026	2026	223759		33	29	22.1	Ammonia-loss (N-term C) + Carbamidomethyl (C),Carbamidomethyl (C),Oxidation (M)	6			17	2	5		2.285e-08			3.301e-08	8.598e-09	2.327e-08		2.65759	0.981951	0	0	0	0	3.83926	0
Tb09.211.3680	chaperone protein DNAj, putative location=Tb927_09_v4:1951455-1952810(+) length=451	451	48634.3		198	11	36.6	Ammonia-loss (N-term C) + Carbamidomethyl (C),Carbamidomethyl (C),Oxidation (M)	36	42	22	16	21	25		2.938e-07	1.329e-07	7.183e-08	4.541e-07	1.115e-07	9.937e-08		2.63498	2.95663	1.19193	1.33743	0.644215	0.722854	4.07265	0.722854
Tb927.10.5330	40S ribosomal protein S18, putative location=Tb927_10_v5:1333039-1333500(+) length=153	153	17517.5	psu|Tb927.10.5340;	204	18	56.2	Acetylation (Protein N-term),Carbamidomethyl (C),Oxidation (M)	45	32	32	49	22	16		1.083e-05	6.917e-06	8.913e-06	7.999e-06	4.137e-06	3.064e-06		2.61784	3.5346	1.67198	2.25751	2.15446	2.90894	1.93353	2.90894
Tb09.211.2630	60S ribosomal protein L23, putative location=Tb927_09_v4:1737671-1738090(+) length=139	139	14971.2	psu|Tb09.211.2640;	155	16	69.1	Carbamidomethyl (C),Glu->pyro-Glu (N-term E),Oxidation (M)	27	43	25	32	9	12		7.442e-06	1.024e-05	8.523e-06	4.822e-06	2.856e-06	2.382e-06		2.60574	3.12427	3.58543	4.29891	2.98424	3.57809	1.68838	3.57809
Y1_psu|Tb927.10.8390	product=hypothetical protein, conserved location=Tb927_10_v5:2069139-2080304(+) length=3721	3721	416338		12	14	4.6	Carbamidomethyl (C),Oxidation (M)	1	2	2	3	1	1		4.867e-08	9.739e-08	1.356e-08	2.583e-08	1.894e-08	2.183e-08		2.56969	2.2295	5.14203	4.46129	0.715945	0.621164	1.36378	0.621164
Tb927.10.9780	ATP-dependent DEAD/H RNA helicase, putative,ATP- dependent RNA helicase, putative location=Tb927_10_v5:2423105-2425741(+) length=878	878	97578.6		189	42	59	Ammonia-loss (N-term C) + Carbamidomethyl (C),Carbamidomethyl (C),Gln->pyro-Glu (N-term Q),Glu->pyro-Glu (N-term E),Oxidation (M)	48	31	21.5	38	15.5	20.5		7.226e-07	5.221e-07	2.544e-07	4.103e-07	2.813e-07	3.224e-07		2.56879	2.24132	1.85603	1.61942	0.904373	0.789082	1.45859	0.789082
Tb927.10.70	location=Tb927_10_v5:38612-40018(-) length=468	468	54196		30	14	33.1	Carbamidomethyl (C),Gln->pyro-Glu (N-term Q),Oxidation (M)	4.98	6.97	2.98	8.96	0.99	4.95		1.514e-07	1.493e-07	1.175e-07	2.95e-07	5.942e-08	2.089e-07		2.54796	0.724749	2.51262	0.714696	1.97745	0.56247	4.96466	0.56247
Tb927.5.1140	choline/ethanolamine kinase, putative location=Tb927_05_v4:388030-390006(+) length=658	658	73355.8		69	21	49.7	Carbamidomethyl (C),Oxidation (M)	12	12	7	26	3	7		2.72e-07	1.885e-07	2.444e-07	4.377e-07	1.076e-07	1.824e-07		2.52788	1.49123	1.75186	1.03344	2.27138	1.33991	4.06784	1.33991
Tb11.02.3410	hypothetical protein, conserved location=Tb927_11_01_v4:1584594-1589756(+) length=1720	1720	191460		103	43	41.5	Carbamidomethyl (C),Oxidation (M)	13	3	36	29	4	12		4.278e-08	2.022e-08	1.254e-07	1.63e-07	1.695e-08	3.802e-08		2.52389	1.1252	1.19292	0.531825	7.39823	3.29826	9.61652	3.29826
Tb11.01.3090	hypothetical protein, conserved location=Tb927_11_01_v4:2966575-2968071(+) length=498	498	55649		13	8	22.5	Carbamidomethyl (C)	3	1		3	2	3		7.474e-08	1.049e-08		3.885e-08	2.964e-08	5.405e-08		2.52159	1.38279	0.353914	0.19408	0	0	1.31073	0
Tb09.160.5560	adenylosuccinate lyase, putative location=Tb927_09_v4:1192064-1193479(-) length=471	471	53158.3		108	29	67.1	Carbamidomethyl (C),Oxidation (M)	26	14	12	26	13	13		1.289e-06	4.759e-07	7.852e-07	1.151e-06	5.124e-07	9.885e-07		2.51561	1.304	0.928767	0.481437	1.5324	0.794335	2.24629	0.794335
Tb927.3.1210	protein transport protein Sec24C, putative location=Tb927_03_v4:299855-302776(+) length=973	973	108280		21	14	19.7	Carbamidomethyl (C)	3	1	2	12	2	1		4.487e-08	5.957e-09	1.477e-08	1.325e-07	1.785e-08	4.483e-09		2.51373	10.0089	0.333725	1.3288	0.827451	3.29467	7.42297	3.29467
Tb11.01.7400	GPI transamidase location=Tb927_11_01_v4:4114386-4115519(-) length=377	377	41942.7		8	4	14.1	Carbamidomethyl (C)	3		1	2	1	1		4.711e-08		8.575e-09	2.897e-08	1.877e-08	2.279e-09		2.50986	20.6713	0	0	0.456846	3.76262	1.54342	3.76262
Tb927.7.3500	glutathione-S-transferase/glutaredoxin,putative location=Tb927_07_v4:905992-906930(-) length=312	312	35467.3		52	17	57.4	Carbamidomethyl (C),Gln->pyro-Glu (N-term Q),Oxidation (M)	15	5	7	13	5	6		6.165e-07	9.53e-08	2.715e-07	1.113e-06	2.474e-07	2.508e-07		2.49192	2.45813	0.385206	0.379984	1.09741	1.08254	4.49879	1.08254
Tb927.7.5000	60S ribosomal protein L19, putative location=Tb927_07_v4:1323906-1324688(+) length=260	260	29426.6	psu|Tb927.7.5020;	144	13	28.8	Gln->pyro-Glu (N-term Q),Oxidation (M)	28	33	21	21	18	19		5.976e-06	6.955e-06	3.281e-06	5.059e-06	2.401e-06	3.021e-06		2.48896	1.97815	2.89671	2.30222	1.36651	1.08606	2.10704	1.08606
Tb927.7.6260	hypothetical protein, conserved location=Tb927_07_v4:1695866-1696834(-) length=322	322	36485.6		9	8	38.2	Carbamidomethyl (C)	2			5	1	1		6.289e-08			1.547e-07	2.54e-08	2.187e-08		2.47598	2.87563	0	0	0	0	6.09055	0
Tb927.10.4060	hypothetical protein, conserved location=Tb927_10_v5:1071415-1072521(-) length=368	368	39966.8		43	14	46.7	Carbamidomethyl (C)	11	3	8	11	6	3		1.899e-07	4.522e-08	2.281e-07	2.518e-07	7.68e-08	5.961e-08		2.47266	3.18571	0.588802	0.758598	2.97005	3.82654	3.27865	3.82654
Tb927.10.7090	alternative oxidase location=Tb927_10_v5:1783506-1784495(+) length=329	329	37620.5		88	19	62.3	Ammonia-loss (N-term C) + Carbamidomethyl (C),Carbamidomethyl (C),Oxidation (M)	14	11	9.75	38.5	3	3		6.4e-07	4.74e-07	3.434e-07	1.964e-06	2.599e-07	8.274e-08		2.46249	7.73507	1.82378	5.72879	1.32128	4.15035	7.55675	4.15035
Tb927.1.3260	hypothetical protein, conserved location=Tb927_01_v4:703126-708786(+) length=1886	1886	203258		302	72	53.7	Carbamidomethyl (C),Gln->pyro-Glu (N-term Q),Oxidation (M)	40	26	90.5	80	19	36		1.505e-07	1.056e-07	3.478e-07	4.075e-07	6.161e-08	8.971e-08		2.44279	1.67763	1.71401	1.17713	5.64519	3.87694	6.61419	3.87694
Tb927.10.15520	signal recognition particle protein, putative location=Tb927_10_v5:3807791-3809821(+) length=676	676	76323.5		100	35	58.1	Carbamidomethyl (C),Gln->pyro-Glu (N-term Q),Oxidation (M)	23	16	12	28	6	12		8.146e-07	3.558e-07	4.455e-07	8.037e-07	3.392e-07	3.633e-07		2.40153	2.24222	1.04894	0.979356	1.31338	1.22626	2.3694	1.22626
Tb11.1400	hypothetical protein,chrXI additional, unordered contigs location=tryp_XI-476g10.q2k4126:12535-14421(+) length=628	628	68647.4	psu|Tb11.39.0006;	41	18	39.2	Acetylation (Protein N-term),Carbamidomethyl (C),Oxidation (M)	13	2		15	3	7		4.411e-07	2.905e-08		2.845e-07	1.86e-07	2.384e-07		2.37151	1.85025	0.156183	0.121854	0	0	1.52957	0
Tb927.7.3160	dynein heavy chain, cytosolic, putative location=Tb927_07_v4:801917-817789(+) length=5290	5290	597217		345	184	42	Ammonia-loss (N-term C) + Carbamidomethyl (C),Carbamidomethyl (C),Gln->pyro-Glu (N-term Q),Oxidation (M)	48	21	62	175.5	12	13.5		1.501e-07	1.049e-07	8.36e-08	1.119e-07	6.341e-08	1.255e-07		2.36713	1.19602	1.65431	0.835857	1.3184	0.666135	1.76471	0.666135
Tb11.02.4500	hypothetical protein, conserved location=Tb927_11_01_v4:1855757-1858564(-) length=935	935	103651		142	50	53.4	Ammonia-loss (N-term C) + Carbamidomethyl (C),Carbamidomethyl (C),Gln->pyro-Glu (N-term Q),Glu->pyro-Glu (N-term E),Oxidation (M)	17	38	15	57	2	2		1.338e-07	3.702e-07	1.295e-07	5.635e-07	5.653e-08	5.52e-08		2.36688	2.42391	6.54874	6.70652	2.29082	2.34601	9.96816	2.34601
Tb927.10.12500	P-type H -ATPase, putative location=Tb927_10_v5:3030942-3033680(-) length=912	912	100325		293	44	55.8	Ammonia-loss (N-term C) + Carbamidomethyl (C),Carbamidomethyl (C),Oxidation (M)	51.5	25	16	44	8.5	16.5		2.691e-06	3.467e-06	2.989e-06	1.078e-06	1.14e-06	1.257e-06		2.36053	2.14081	3.04123	2.75815	2.62193	2.37788	0.945614	2.37788
Tb927.3.5150	exonuclease, putative location=Tb927_03_v4:1446003-1446878(+) length=291	291	33873		77	17	47.1	Carbamidomethyl (C),Gln->pyro-Glu (N-term Q),Oxidation (M)	20	16	12	2	10	9		1.301e-06	1.624e-06	9.006e-07	3.541e-08	5.538e-07	5.128e-07		2.34922	2.53705	2.93247	3.16693	1.62622	1.75624	0.0639401	1.75624
Tb927.4.3590	translation elongation factor 1-beta, putative location=Tb927_04_v4:917162-917947(-) length=261	261	28393.7		56	11	55.9		10	10	13	13	5	5		6.244e-07	8.463e-07	5.574e-07	7.376e-07	2.666e-07	1.758e-07		2.34209	3.55176	3.17442	4.81399	2.09077	3.17065	2.76669	3.17065
Tb11.02.5420	NADPH--cytochrome p450 reductase, putative location=Tb927_11_01_v4:2086563-2088458(-) length=631	631	70051.1		32	21	40.7	Carbamidomethyl (C),Oxidation (M)	2	3	5	20	1			4.811e-08	7.185e-08	1.01e-07	6.531e-07	2.055e-08			2.34112	#DIV/0!	3.49635	#DIV/0!	4.91484	#DIV/0!	31.781	#DIV/0!
Tb927.10.2180	hypothetical protein, conserved location=Tb927_10_v5:560290-561714(+) length=474	474	51595.5		11	4	17.1	Carbamidomethyl (C),Oxidation (M)	1		2	2	1	5		1.499e-08		3.152e-08	2.458e-08	6.41e-09	7.487e-08		2.33853	0.200214	0	0	4.91732	0.420996	3.83463	0.420996
Tb927.10.14700	hypothetical protein, conserved location=Tb927_10_v5:3590736-3591764(-) length=342	342	37731.8		39	11	35.7	Carbamidomethyl (C),Gln->pyro-Glu (N-term Q)	13	9	6	2	5	3		6.161e-07	6.651e-07	3.007e-07	3.986e-07	2.648e-07	1.578e-07		2.32666	3.90431	2.51171	4.21483	1.13557	1.90558	1.50529	1.90558
Tb927.10.2640	intraflagellar transport protein IFT81, putative location=Tb927_10_v5:681379-683601(+) length=740	740	84719.5		35	36	63.4	Carbamidomethyl (C),Gln->pyro-Glu (N-term Q),Oxidation (M)	4		2	27	1			5.347e-08		5.891e-08	5.683e-07	2.3e-08			2.32478	#DIV/0!	0	#DIV/0!	2.5613	#DIV/0!	24.7087	#DIV/0!
Tb927.5.3850	hypothetical protein, conserved location=Tb927_05_v4:1197713-1200388(+) length=891	891	98205.7		81	27	35.1	Carbamidomethyl (C),Gln->pyro-Glu (N-term Q),Oxidation (M)	14	17	2	35	4	5		4.756e-08	1.331e-07	7.614e-09	1.027e-07	2.056e-08	3.965e-08		2.31323	1.1995	6.47374	3.35687	0.370331	0.19203	4.99514	0.19203
Tb927.2.2230	hypothetical protein, conserved location=Tb927_02_v4:425903-427069(-) length=388	388	42731.6		35	8	29.4	Oxidation (M)	9	5	2	11	4	2		3.797e-07	1.757e-07	1.359e-07	5.654e-07	1.642e-07	4.769e-08		2.31242	7.96184	1.07004	3.68421	0.827649	2.84965	3.44336	2.84965
Tb11.02.2380	retrotransposon hot spot protein (RHS, pseudogene), putative,retrotransposon hot spot protein (RHS), degenerate location=Tb927_11_01_v4:1344487-1346811(-) length=775	775	86287.8		21	14	19	Carbamidomethyl (C),Oxidation (M)	2.5	2	1.5	6	0.5	1		1.051e-07	1.095e-07	5.62e-08	1.792e-07	4.57e-08	6.13e-08		2.29978	1.71452	2.39606	1.7863	1.22976	0.916803	3.92123	0.916803
Tb927.10.14180	protein transport protein Sec13, putative,cytosolic coat protein, putative location=Tb927_10_v5:3444294-3445418(-) length=374	374	41703.3		75	15	61.5	Carbamidomethyl (C),Oxidation (M)	18	10	20	16	4	7		5.037e-07	2.88e-07	5.854e-07	4.599e-07	2.206e-07	2.971e-07		2.28332	1.69539	1.30553	0.969371	2.65367	1.97038	2.08477	1.97038
Tb927.4.3840	nucleolar protein, putative location=Tb927_04_v4:1002060-1003637(-) length=525	525	59112.8		25	9	21.9	Carbamidomethyl (C),Gln->pyro-Glu (N-term Q)	4	4		11	2	3		1.769e-07	1.74e-07		6.253e-07	7.765e-08	1.936e-07		2.27817	0.91374	2.24082	0.89876	0	0	8.0528	0
Tb11.02.3610	RNA-binding protein, putative location=Tb927_11_01_v4:1632758-1634173(+) length=471	471	51669.1		240	30	64.3	Ammonia-loss (N-term C) + Carbamidomethyl (C),Carbamidomethyl (C),Gln->pyro-Glu (N-term Q),Glu->pyro-Glu (N-term E),Oxidation (M)	61	60	46	24	15	22		2.08e-06	2.057e-06	2.192e-06	5.707e-07	9.224e-07	9.277e-07		2.25499	2.2421	2.23005	2.21731	2.37641	2.36283	0.618712	2.36283
Tb927.2.2970	mitochondrial carrier protein, putative location=Tb927_02_v4:564310-565248(+) length=312	312	33995		49	17	52.9	Acetylation (Protein N-term),Carbamidomethyl (C),Oxidation (M)	12	5	5	18	2	4		5.464e-07	1.401e-07	1.951e-07	1.139e-06	2.431e-07	1.859e-07		2.24763	2.93921	0.576306	0.753631	0.80255	1.04949	4.68531	1.04949
Tb927.3.830	flap endonuclease-1 (FEN-1), putative location=Tb927_03_v4:193729-194910(-) length=393	393	44389		14	6	23.7		3	1	2	4	1	2		7.961e-08	1.316e-08	1.271e-08	2.162e-07	3.554e-08	1.786e-08		2.24001	4.45745	0.370287	0.736842	0.357625	0.711646	6.08329	0.711646
Tb927.3.4750	aminopeptidase, putative,metallo-peptidase, Clan MA(E) Family M1 location=Tb927_03_v4:1339741-1342356(-) length=871	871	97333.3	psu|Tb927.3.4790;	74	29	40.6	Ammonia-loss (N-term C) + Carbamidomethyl (C),Carbamidomethyl (C),Glu->pyro-Glu (N-term E)	11	19	5	25	2	6		2.862e-07	2.947e-07	1.156e-07	4.266e-07	1.278e-07	1.337e-07		2.23944	2.14061	2.30595	2.20419	0.904538	0.864622	3.33803	0.864622
Tb11.01.0280	hypothetical protein, conserved location=Tb927_11_01_v4:2264372-2266789(+) length=805	805	89658		145	39	63.7	Carbamidomethyl (C),Oxidation (M)	39	22	7	49	11	15		7.988e-07	3.52e-07	5.931e-08	9.948e-07	3.576e-07	6.336e-07		2.23378	1.26073	0.98434	0.555556	0.165856	0.093608	2.78188	0.093608
Tb927.10.6070	universal minicircle sequence binding protein (UMSBP), putative,predicted zinc finger protein location=Tb927_10_v5:1532690-1533112(-) length=140	140	14574.2		64	8	67.9	Acetylation (Protein N-term),Carbamidomethyl (C),Oxidation (M)	14	26	6	5	6	5		3.29e-06	8.054e-06	1.878e-06	6.82e-07	1.473e-06	6.92e-07		2.23354	4.75434	5.46775	11.6387	1.27495	2.71387	0.463001	2.71387
Tb927.3.5050	60S ribosomal protein L4 location=Tb927_03_v4:1417717-1418841(+) length=374	374	41883.5		435	31	68.7	Acetylation (Protein N-term),Carbamidomethyl (C),Glu->pyro-Glu (N-term E),Oxidation (M)	100	99	51	90	42	33		7.027e-06	1.071e-05	3.397e-06	1.151e-05	3.149e-06	1.721e-06		2.2315	4.08309	3.40108	6.22313	1.07876	1.97385	3.65513	1.97385
Tb11.01.5820	hypothetical protein, conserved location=Tb927_11_01_v4:3712952-3714502(+) length=516	516	54461.5		1113	31	54.8	Acetylation (Protein N-term),Carbamidomethyl (C),Glu->pyro-Glu (N-term E),Oxidation (M)	219	173	400	169	64	65		8.785e-06	6.417e-06	2.181e-05	6.607e-06	3.994e-06	2.704e-06		2.19955	3.24889	1.60666	2.37315	5.46069	8.06583	1.65423	8.06583
Tb927.3.4030	hypothetical protein, conserved location=Tb927_03_v4:1135396-1139037(-) length=1213	1213	135386		33	21	28.1	Carbamidomethyl (C),Oxidation (M)	11	3	5	13	1			7.758e-08	2.588e-08	1.485e-08	1.078e-07	3.531e-08			2.19711	#DIV/0!	0.732937	#DIV/0!	0.420561	#DIV/0!	3.05296	#DIV/0!
Tb11.55.0013	cysteine desulfurase, putative location=Tb927_11_01_v4:492111-493424(-) length=437	437	48192.8		149	33	75.3	Carbamidomethyl (C),Oxidation (M)	37	24	22	40	12	9		1.221e-06	9.526e-07	1.658e-06	3.49e-06	5.578e-07	3.508e-07		2.18896	3.48062	1.70778	2.71551	2.97239	4.72634	6.25672	4.72634
Tb11.01.3675	40S ribosomal protein S17, putative location=Tb927_11_01_v4:3105135-3105563(+) length=142	142	16230	psu|Tb11.01.3676;	258	20	79.6	Gln->pyro-Glu (N-term Q),Oxidation (M)	54	68	35	49	19	23		2.113e-05	2.115e-05	1.213e-05	1.213e-05	9.663e-06	8.022e-06		2.18669	2.63401	2.18876	2.6365	1.2553	1.51209	1.2553	1.51209
Tb927.8.3410	hypothetical protein, conserved location=Tb927_08_v4:1016368-1020924(+) length=1518	1518	170570		47	29	23.4	Carbamidomethyl (C),Glu->pyro-Glu (N-term E),Oxidation (M)	13	3	5	17	3	3		5.683e-08	1.24e-08	2.237e-08	8.731e-08	2.615e-08	2.061e-08		2.17323	2.7574	0.474187	0.60165	0.855449	1.0854	3.33881	1.0854
Tb927.10.14870	hypothetical protein, conserved location=Tb927_10_v5:3627364-3629409(+) length=681	681	75975.1		119	21	38.8	Carbamidomethyl (C),Oxidation (M)	24	28	13	26	10	13		1.167e-06	9.139e-07	6.887e-07	8.165e-07	5.407e-07	7.323e-07		2.15831	1.59361	1.69022	1.24799	1.27372	0.940462	1.51008	0.940462
Tb927.8.590	carnitine O-palmitoyltransferase, putative location=Tb927_08_v4:166539-168575(-) length=678	678	75965.4		27	21	34.7	Ammonia-loss (N-term C) + Carbamidomethyl (C),Carbamidomethyl (C),Oxidation (M)	4	4	2	14	1	1		2.783e-08	7.244e-08	7.297e-08	4.185e-07	1.302e-08	5.381e-09		2.13748	5.1719	5.56375	13.4622	5.60445	13.5607	32.1429	13.5607
Tb09.211.2380	hypothetical protein, conserved location=Tb927_09_v4:1691760-1693397(-) length=545	545	58594.4		235	17	32.3	Carbamidomethyl (C),Gln->pyro-Glu (N-term Q),Oxidation (M)	48	52	57	30	21	16		2.547e-06	3.029e-06	2.766e-06	8.406e-07	1.193e-06	1.23e-06		2.13495	2.07073	2.53898	2.4626	2.31852	2.24878	0.70461	2.24878
Tb927.10.1540	hypothetical protein, conserved,zinc finger protein family member, putative location=Tb927_10_v5:422959-424653(-) length=564	564	60189.3		51	12	28.7	Carbamidomethyl (C),Oxidation (M)	14	14	3	4	5	8		7.178e-07	8e-07	2.029e-07	1.286e-07	3.399e-07	6.057e-07		2.1118	1.18508	2.35363	1.32079	0.59694	0.334984	0.378347	0.334984
Tb927.7.2240	hypothetical protein, conserved location=Tb927_07_v4:578992-580626(-) length=544	544	59718.5		50	22	57.2	Carbamidomethyl (C),Oxidation (M)	5.99	1	1	25.98	2	12		2.599e-07	3.417e-07	1.938e-08	5.559e-07	1.232e-07	5.151e-07		2.10958	0.504562	2.77354	0.663366	0.157305	0.0376238	4.51218	0.0376238
Tb927.10.12620	hypothetical protein, conserved location=Tb927_10_v5:3057667-3061029(-) length=1120	1120	121364		116	29	44	Ammonia-loss (N-term C) + Carbamidomethyl (C),Carbamidomethyl (C),Oxidation (M)	40	12	20	21	10	12		3.74e-07	1.407e-07	1.761e-07	1.441e-07	1.782e-07	2.141e-07		2.09877	1.74685	0.789562	0.65717	0.988215	0.822513	0.808642	0.822513
Tb927.6.3150	Hydin,flagellar component location=Tb927_06_v4:927480-941045(+) length=4521	4521	501633		206	103	31.1	Ammonia-loss (N-term C) + Carbamidomethyl (C),Carbamidomethyl (C),Oxidation (M)	57	34	1	65	12	30		4.439e-08	1.376e-08	6.011e-10	2.715e-08	2.14e-08	2.623e-08		2.0743	1.69234	0.642991	0.52459	0.0280888	0.0229165	1.26869	0.0229165
Tb927.10.10140	paraflagellar rod component, putative location=Tb927_10_v5:2497066-2498061(+) length=331	331	37044.5		66	15	71.9	Carbamidomethyl (C),Oxidation (M)	16	7	9	16	6	10		3.696e-07	1.332e-07	1.45e-07	4.049e-07	1.783e-07	2.186e-07		2.07291	1.69076	0.747056	0.609332	0.813236	0.663312	2.27089	0.663312
Tb927.8.3530	glycerol-3-phosphate dehydrogenase [NAD ], glycosomal location=Tb927_08_v4:1057497-1058561(-) length=354	354	37834.8		374	29	78.5	Acetylation (Protein N-term),Ammonia-loss (N-term C) + Carbamidomethyl (C),Carbamidomethyl (C),Oxidation (M)	78	87	46	75	31	48		5.02e-06	6.348e-06	5.084e-06	6.946e-06	2.433e-06	2.606e-06		2.0633	1.92632	2.60912	2.43592	2.0896	1.95088	2.85491	1.95088
Tb11.01.3010	dynein heavy chain, putative location=Tb927_11_01_v4:2938451-2951179(+) length=4242	4242	480711		41	44	14.9	Carbamidomethyl (C),Oxidation (M)	10.5	2.5	3.5	19.5	1	0.5		5.592e-09	9.285e-10	8.598e-09	6.028e-09	2.716e-09	3.322e-10		2.05891	16.8332	0.341863	2.795	3.16568	25.882	2.21944	25.882
Tb927.10.3560	arginine N-methyltransferase, putative location=Tb927_10_v5:921972-923141(+) length=389	389	42149.2		93	25	65	Carbamidomethyl (C),Oxidation (M)	18	22	18	10	11	12		6.579e-07	1.542e-06	6.323e-07	4.954e-07	3.261e-07	4.429e-07		2.01748	1.48544	4.72861	3.4816	1.93898	1.42764	1.51917	1.42764
Tb927.1.700	phosphoglycerate kinase location=Tb927_01_v4:231788-233110(-) length=440	440	47287.8		75	28	77.7	Carbamidomethyl (C),Oxidation (M)	10	7.5	8	12	5	1.5		3.017e-07	3.385e-07	3.108e-07	8.404e-07	1.497e-07	6.356e-08		2.01536	4.7467	2.26119	5.32568	2.07615	4.88987	5.61389	4.88987
Tb11.46.0009	hypothetical protein, conserved,zinc finger protein family member, putative location=Tb927_11_01_v4:553976-555529(+) length=517	517	58513.7		746	46	76	Acetylation (Protein N-term),Carbamidomethyl (C),Gln->pyro-Glu (N-term Q),Glu->pyro-Glu (N-term E),Oxidation (M)	164	188	109	76	85	96		1.258e-05	1.141e-05	7.01e-06	3.945e-06	6.288e-06	5.997e-06		2.00064	2.09772	1.81457	1.90262	1.11482	1.16892	0.627385	1.16892
Tb11.01.7610	hypothetical protein, conserved location=Tb927_11_01_v4:4167156-4170296(-) length=1046	1046	117192		53	26	34.4	Carbamidomethyl (C),Gln->pyro-Glu (N-term Q),Oxidation (M)	15	5	4	26	2			8.147e-08	9.133e-09	6.393e-09	2.134e-07	4.098e-08			1.98804	#DIV/0!	0.222865	#DIV/0!	0.156003	#DIV/0!	5.20742	#DIV/0!
Tb927.10.15310	hypothetical protein, conserved location=Tb927_10_v5:3745784-3747139(+) length=451	451	47696.8		28	9	25.3	Carbamidomethyl (C),Oxidation (M)	5	7	6	3	3	4		3.075e-07	4.432e-07	3.077e-07	1.017e-07	1.557e-07	4.509e-07		1.97495	0.681969	2.8465	0.982923	1.97624	0.682413	0.653179	0.682413
Tb11.01.6500	NAD synthase, putative location=Tb927_11_01_v4:3889684-3890568(-) length=294	294	32931.2		25	6	23.8	Carbamidomethyl (C)	6	3	3	3	3	6		1.674e-07	1.449e-07	1.453e-07	7.573e-08	8.491e-08	2.182e-07		1.9715	0.767186	1.70651	0.66407	1.71122	0.665903	0.891886	0.665903
Tb927.5.2150	hypothetical protein, conserved location=Tb927_05_v4:678505-680094(-) length=529	529	60130.9		15	8	21.9	Carbamidomethyl (C)	4		1	4	2	4		3.536e-08		3.421e-09	6.233e-08	1.794e-08	2.244e-08		1.97101	1.57576	0	0	0.190691	0.152451	3.47436	0.152451
Tb927.10.12890	bifunctional aminoacyl-tRNA synthetase, putative location=Tb927_10_v5:3132290-3134716(-) length=808	808	91047		218	50	66.1	Acetylation (Protein N-term),Carbamidomethyl (C),Oxidation (M)	43	72	19	51	9	12		1.691e-06	2.11e-06	5.624e-07	1.485e-06	8.586e-07	3.336e-07		1.96949	5.06894	2.45749	6.32494	0.65502	1.68585	1.72956	1.68585
Tb11.01.1310	replication factor C, subunit 4, putative location=Tb927_11_01_v4:2551070-2552095(-) length=341	341	37616.6		108	27	71	Carbamidomethyl (C),Glu->pyro-Glu (N-term E),Oxidation (M)	29	7	17	15	17	19		1.1e-06	1.567e-07	5.013e-07	8.543e-07	5.592e-07	6.284e-07		1.9671	1.75048	0.280222	0.249363	0.896459	0.79774	1.52772	0.79774
Tb09.244.2630	40S ribosomal protein S6, putative location=Tb927_09_v4:2331469-2332221(+) length=250	250	28495		764	34	68.8	Acetylation (Protein N-term),Carbamidomethyl (C),Gln->pyro-Glu (N-term Q),Glu->pyro-Glu (N-term E),Oxidation (M)	142	143.5	82	134	40	72		2.195e-05	2.67e-05	5.35e-06	2.896e-05	1.117e-05	5.732e-06		1.96509	3.82938	2.39033	4.65806	0.478962	0.933357	2.59266	0.933357
Tb927.3.930	dynein heavy chain, putative location=Tb927_03_v4:217342-231261(+) length=4639	4639	531906		893	244	57.7	Ammonia-loss (N-term C) + Carbamidomethyl (C),Carbamidomethyl (C),Gln->pyro-Glu (N-term Q),Oxidation (M)	151.5	70.5	201.5	274	46	110.5		1.524e-07	3.995e-08	2.119e-07	1.782e-07	7.766e-08	1.449e-07		1.9624	1.05176	0.514422	0.275707	2.72856	1.46239	2.29462	1.46239
Tb927.5.900	oligosaccharyl transferase subunit, putative location=Tb927_05_v4:300384-302849(+) length=821	821	92317.2		59	19	30.7	Carbamidomethyl (C),Oxidation (M)	9	8	9	17	3	11		1.188e-07	9.792e-08	7.326e-08	1.479e-07	6.058e-08	1.552e-07		1.96104	0.765464	1.61638	0.630928	1.20931	0.472036	2.4414	0.472036
Tb927.2.510	retrotransposon hot spot (RHS) protein, putative,retrotransposon hot spot protein 4 (RHS4), putative location=Tb927_02_v4:98073-100586(-) length=837	837	95247.8		58	28	29.2	Carbamidomethyl (C),Oxidation (M)	9.26	9.47	2.21	15.17	2.71	1		1.686e-07	1.297e-07	5.656e-08	1.928e-07	8.604e-08	1.284e-08		1.95955	13.1308	1.50744	10.1012	0.657369	4.40498	2.24082	4.40498
Tb927.3.2440	serine/threonine-protein kinase, putative,protein kinase, putative location=Tb927_03_v4:614482-615702(+) length=406	406	45854.3		401	36	79.1	Ammonia-loss (N-term C) + Carbamidomethyl (C),Carbamidomethyl (C),Gln->pyro-Glu (N-term Q),Oxidation (M)	93.5	60	48.5	117	35	34		2.75e-06	2.24e-06	1.877e-06	2.462e-06	1.412e-06	1.05e-06		1.94759	2.61905	1.5864	2.13333	1.32932	1.78762	1.74363	1.78762
Tb927.4.2630	ATP-dependent DEAD/H RNA helicase, putative location=Tb927_04_v4:694735-697266(+) length=843	843	95025.6		117	27	42	Carbamidomethyl (C),Gln->pyro-Glu (N-term Q),Oxidation (M)	35	14	3	34	10	18		3.835e-07	1.57e-07	1.061e-07	3.501e-07	1.972e-07	1.849e-07		1.94473	2.07409	0.796146	0.849108	0.538032	0.573824	1.77535	0.573824
Tb927.8.6640	hypothetical protein, conserved location=Tb927_08_v4:1917871-1919685(-) length=604	604	67564.5		19	9	22.4	Carbamidomethyl (C)	3	2	2	8	1	3		4.889e-08	2.757e-08	1.645e-08	2.142e-07	2.529e-08	1.158e-07		1.93318	0.422193	1.09015	0.238083	0.650455	0.142055	8.46975	0.142055
Tb11.03.0450	RNA polymerase I second largest subunit location=Tb927_11_01_v4:154046-158836(-) length=1596	1596	179648		569	100	70.2	Carbamidomethyl (C),Gln->pyro-Glu (N-term Q),Glu->pyro-Glu (N-term E),Oxidation (M)	74	103	102	121	50	97		6.569e-07	8.559e-07	6.171e-07	9.011e-07	3.409e-07	5.829e-07		1.92696	1.12695	2.51071	1.46835	1.81021	1.05867	2.6433	1.05867
Tb11.02.5450	glucose-regulated protein 78, putative,luminal binding protein 1 (BiP), putative location=Tb927_11_01_v4:2093600-2095561(-) length=653	653	71499.1	psu|Tb11.02.5500;	139	37	62.2	Gln->pyro-Glu (N-term Q),Oxidation (M)	33	36	12	37	9	9		1.402e-06	1.207e-06	4.153e-07	1.473e-06	7.292e-07	5.722e-07		1.92265	2.45019	1.65524	2.1094	0.569528	0.725795	2.02002	0.725795
Tb927.3.2100	hypothetical protein, conserved location=Tb927_03_v4:553025-553951(-) length=308	308	34029.1		48	12	55.8	Acetylation (Protein N-term),Carbamidomethyl (C),Oxidation (M)	9	10	8	9	4	5		3.876e-07	4.885e-07	3.755e-07	7.701e-07	2.047e-07	1.502e-07		1.8935	2.58056	2.38642	3.25233	1.83439	2.5	3.76209	2.5
Tb927.7.3880	protein kinase, putative location=Tb927_07_v4:1011321-1013651(-) length=776	776	87144.1		58	18	28.6	Acetylation (Protein N-term),Carbamidomethyl (C),Oxidation (M)	7	6	18	18	3	4		3.316e-08	5.283e-08	1.455e-07	1.217e-07	1.761e-08	3.713e-08		1.88302	0.893078	3	1.42284	8.26235	3.91866	6.91085	3.91866
Tb927.6.1880	aspartyl-tRNA synthetase, putative location=Tb927_06_v4:623938-625620(-) length=560	560	63040.3		222	38	73	Acetylation (Protein N-term),Carbamidomethyl (C),Gln->pyro-Glu (N-term Q),Oxidation (M)	45	38	25	70	17	18		2.485e-06	9.755e-07	9.783e-07	3.724e-06	1.332e-06	9.156e-07		1.86562	2.71407	0.732357	1.06542	0.734459	1.06848	2.7958	1.06848
Tb09.211.4430	helicase, putative location=Tb927_09_v4:2107170-2111162(-) length=1330	1330	149380		537	65	59.4	Carbamidomethyl (C),Gln->pyro-Glu (N-term Q),Oxidation (M)	122	68	152	71	37	68		9.494e-07	6.746e-07	1.304e-06	3.287e-07	5.093e-07	7.253e-07		1.86413	1.30898	1.32456	0.930098	2.56038	1.79788	0.645396	1.79788
Tb11.01.0360	RAD51 protein location=Tb927_11_01_v4:2245437-2246558(+) length=373	373	40747.5		8	5	28.7	Carbamidomethyl (C)	3		1	2	1	1		5.833e-08		3.368e-08	1.165e-07	3.145e-08	1.264e-08		1.85469	4.61472	0	0	1.07091	2.66456	3.70429	2.66456
Tb927.8.5090	DNA-directed RNA polymerase I largest subunit location=Tb927_08_v4:1502733-1508078(+) length=1781	1781	196130		531	98	67.7	Acetylation (Protein N-term),Ammonia-loss (N-term C) + Carbamidomethyl (C),Carbamidomethyl (C),Gln->pyro-Glu (N-term Q),Oxidation (M)	88	68	84	124	52	101		6.429e-07	5.179e-07	5.947e-07	9.47e-07	3.475e-07	4.806e-07		1.85007	1.3377	1.49036	1.07761	1.71137	1.23741	2.72518	1.23741
Tb927.10.190	40S ribosomal protein S6, putative location=Tb927_10_v5:73558-74310(+) length=250	250	28458.9		384	29	65.2	Acetylation (Protein N-term),Carbamidomethyl (C),Gln->pyro-Glu (N-term Q),Oxidation (M)	58	63	32.5	51.5	19.5	25.5		1.485e-05	1.867e-05	3.525e-06	2.862e-05	8.062e-06	3.42e-06		1.84197	4.34211	2.3158	5.45906	0.437236	1.0307	3.54999	1.0307
Tb927.4.450	coatomer alpha subunit, putative location=Tb927_04_v4:131219-134797(-) length=1192	1192	132969		167	62	61.7	Carbamidomethyl (C),Gln->pyro-Glu (N-term Q),Oxidation (M)	51	20	22	65	2	4		5.269e-07	1.394e-07	2.027e-07	6.888e-07	2.895e-07	1.383e-07		1.82003	3.80983	0.48152	1.00795	0.700173	1.46565	2.37927	1.46565
Tb927.3.3310	60S ribosomal protein L13, putative location=Tb927_03_v4:850913-851569(-) length=218	218	25448	psu|Tb927.3.3320;	299	24	66.1	Acetylation (Protein N-term),Carbamidomethyl (C),Oxidation (M)	53	78	35	66	21	37		1.244e-05	2.372e-05	6.563e-06	1.77e-05	6.871e-06	6.971e-06		1.81051	1.78454	3.45219	3.40267	0.955174	0.941472	2.57604	0.941472
Tb927.4.3890	ATP-dependent RNA helicase, putative location=Tb927_04_v4:1023046-1026327(-) length=1093	1093	122902		460	54	58.3	Carbamidomethyl (C),Gln->pyro-Glu (N-term Q),Oxidation (M)	107	62	61	91	52	73		1.624e-06	8.01e-07	6.04e-07	1.011e-06	9.02e-07	1.398e-06		1.80044	1.16166	0.888027	0.572961	0.669623	0.432046	1.12084	0.432046
Tb927.10.2580	hypothetical protein, conserved location=Tb927_10_v5:668794-669678(+) length=294	294	33265.2		10	3	21.1	Carbamidomethyl (C)	2				3	3		1.251e-07				7.042e-08	3.706e-08		1.77648	3.37561	0	0	0	0	0	0
Tb927.7.4900	5'-3' exonuclease XRNA, putative,exoribonuclease 1, putative location=Tb927_07_v4:1288490-1292746(-) length=1418	1418	158823		660	79	68	Ammonia-loss (N-term C) + Carbamidomethyl (C),Carbamidomethyl (C),Gln->pyro-Glu (N-term Q),Oxidation (M)	137	150	156	57	52	86		1.307e-06	1.822e-06	1.34e-06	3.699e-07	7.358e-07	6.872e-07		1.7763	1.90192	2.47622	2.65134	1.82115	1.94994	0.502718	1.94994
Tb927.5.2320	hypothetical protein, conserved location=Tb927_05_v4:724866-727076(+) length=736	736	82232.8		89	30	47.3	Carbamidomethyl (C),Oxidation (M)	19	14	9	23	12	12		7.62e-07	2.908e-07	3.505e-07	8.736e-07	4.328e-07	4.913e-07		1.76063	1.55099	0.671904	0.591899	0.809843	0.713413	2.01848	0.713413
Tb927.2.1170	retrotransposon hot spot (RHS) protein, putative,retrotransposon hot spot protein 5 (RHS5), putative location=Tb927_02_v4:205540-207567(-) length=675	675	76667.8		19	21	26.2	Carbamidomethyl (C),Oxidation (M)	3.1	3.1	1.55	5.08	1	1		1.859e-07	2.268e-07	2.052e-07	1.901e-07	1.06e-07	1.015e-07		1.75377	1.83153	2.13962	2.23448	1.93585	2.02167	1.7934	2.02167
Tb11.01.1480	60S ribosomal protein L34, putative location=Tb927_11_01_v4:2581039-2581551(-) length=170	170	19372.2	psu|Tb927.10.12680;	166	12	41.8		19	37	30	27	13	30		6.603e-06	1.34e-05	1.036e-05	9.696e-06	3.836e-06	7.132e-06		1.72132	0.925827	3.49322	1.87886	2.70073	1.45261	2.52763	1.45261
Tb927.8.6150	40S ribosomal protein S8, putative location=Tb927_08_v4:1795601-1796263(+) length=220	220	24958	psu|Tb927.8.6160;	996	32	60.9	Carbamidomethyl (C),Oxidation (M)	140	227	90	161	119	243		1.969e-05	3.375e-05	1.763e-05	4.295e-05	1.161e-05	3.014e-05		1.69595	0.653285	2.90698	1.11977	1.51852	0.584937	3.6994	0.584937
Tb927.8.4500	hypothetical protein, conserved location=Tb927_08_v4:1331172-1333421(-) length=749	749	84648.5		170	37	56.9	Carbamidomethyl (C),Oxidation (M)	44	25	28	38	17	17		1.557e-06	3.955e-07	5.616e-07	1.209e-06	9.2e-07	4.571e-07		1.69239	3.40626	0.429891	0.865237	0.610435	1.22862	1.31413	1.22862
Tb927.10.4110	60S ribosomal protein L30 location=Tb927_10_v5:1082179-1082496(-) length=105	105	11523.1	psu|Tb927.10.4120;	76	8	55.2	Carbamidomethyl (C)	15	16	10	18	8	9		3.68e-06	3.358e-06	3.758e-06	7.753e-06	2.188e-06	1.715e-06		1.6819	2.14577	1.53473	1.95802	1.71755	2.19125	3.54342	2.19125
Tb09.211.3940	hypothetical protein, conserved location=Tb927_09_v4:2011573-2015307(+) length=1244	1244	135613		35	22	28	Carbamidomethyl (C),Oxidation (M)	6	2	6	9	3	7		2.559e-08	9.823e-09	1.994e-08	4.276e-08	1.532e-08	3.201e-08		1.67037	0.799438	0.641188	0.306873	1.30157	0.62293	2.79112	0.62293
Tb11.01.3690	splicing factor 3B subunit 1, putative location=Tb927_11_01_v4:3107827-3111126(+) length=1099	1099	122138		314	63	66.7	Carbamidomethyl (C),Oxidation (M)	65	30	41	79	32	56		9.06e-07	4.235e-07	3.702e-07	8.607e-07	5.45e-07	8.324e-07		1.66239	1.08842	0.777064	0.50877	0.679266	0.444738	1.57927	0.444738
Tb927.6.1770	kinesin, putative location=Tb927_06_v4:590574-592460(-) length=628	628	69474.5		56	27	57.2	Carbamidomethyl (C),Glu->pyro-Glu (N-term E),Oxidation (M)	8	4	10	26	3	5		2.316e-07	6.926e-08	4.125e-07	7.001e-07	1.396e-07	1.502e-07		1.65903	1.54194	0.496132	0.461119	2.95487	2.74634	5.01504	2.74634
Tb927.10.8040	adaptin complex 1 subunit, putative,beta-adaptin, fragment location=Tb927_10_v5:2002232-2004319(-) length=695	695	76339.5		168	33	49.6	Carbamidomethyl (C),Gln->pyro-Glu (N-term Q),Oxidation (M)	29	26	29	38	18	22		1.017e-06	4.562e-07	1.521e-06	1.476e-06	6.22e-07	7.148e-07		1.63505	1.42278	0.733441	0.63822	2.44534	2.12787	2.37299	2.12787
Tb11.02.4540	hypothetical protein, conserved,predicted tetratricopeptide repeat (TPR) protein location=Tb927_11_01_v4:1868371-1869567(-) length=398	398	45230.9		87	26	71.1	Carbamidomethyl (C)	21	12	14	17	11	10		7.121e-07	3.175e-07	5.641e-07	9.267e-07	4.432e-07	1.889e-07		1.60672	3.76972	0.716381	1.68078	1.27279	2.98624	2.09093	2.98624
Tb09.211.4670	hypothetical protein, conserved location=Tb927_09_v4:2151951-2153546(-) length=531	531	59120.6		224	31	56.3	Acetylation (Protein N-term),Carbamidomethyl (C),Oxidation (M)	58	50	24	17	23	34		3.669e-06	3.576e-06	6.858e-07	4.782e-07	2.296e-06	9.484e-06		1.598	0.386862	1.55749	0.377056	0.298693	0.0723113	0.208275	0.0723113
Tb927.8.2640	ubiquitin-activating enzyme e1, putative location=Tb927_08_v4:779218-782385(+) length=1055	1055	116513		99	34	53	Carbamidomethyl (C),Glu->pyro-Glu (N-term E),Oxidation (M)	17	9	21	28	5	13		7.746e-08	5.858e-08	1.35e-07	2.198e-07	4.859e-08	6.861e-08		1.59416	1.12899	1.2056	0.853811	2.77835	1.96764	4.52356	1.96764
Tb11.02.0980	hypothetical protein, conserved location=Tb927_11_01_v4:1011666-1014062(+) length=798	798	87872.4		256	38	56.6	Carbamidomethyl (C),Gln->pyro-Glu (N-term Q),Oxidation (M)	62.52	39.52	46.52	61.76	20.76	18.76		1.49e-06	9.186e-07	1.437e-06	1.337e-06	9.387e-07	1.007e-06		1.5873	1.47964	0.978587	0.912214	1.53084	1.42701	1.42431	1.42701
Tb11.01.1475	40S ribosomal protein S27, putative location=Tb927_11_01_v4:2580415-2580675(-) length=86	86	9623.74		65	6	62.8	Carbamidomethyl (C),Oxidation (M)	13	13	9	14	6	5		3.124e-06	3.073e-06	3.015e-06	5.037e-06	1.997e-06	1.297e-06		1.56435	2.40864	1.53881	2.36931	1.50976	2.3246	2.52228	2.3246
Tb11.02.4030	eukaryotic release factor 3, putative location=Tb927_11_01_v4:1710356-1712452(-) length=698	698	76974.4		279	41	59.5	Ammonia-loss (N-term C) + Carbamidomethyl (C),Carbamidomethyl (C),Oxidation (M)	58	63	49	27	29	42		3.377e-06	3.852e-06	3.686e-06	7.807e-07	2.175e-06	3.058e-06		1.55264	1.10432	1.77103	1.25965	1.69471	1.20536	0.358943	1.20536
Tb927.8.760	nucleolar RNA-binding protein location=Tb927_08_v4:208921-209907(-) length=328	328	35076.4		14	3	9.8	Acetylation (Protein N-term)	3	2	2	3	2	2		2.207e-07	2.671e-07	7.76e-08	5.87e-07	1.423e-07	1.147e-07		1.55095	1.92415	1.87702	2.32868	0.545327	0.676548	4.12509	0.676548
Tb927.7.2330	hypothetical protein, conserved location=Tb927_07_v4:599448-602747(-) length=1099	1099	123942		19	5	14	Carbamidomethyl (C)	2	4	2	5	2	3		1.386e-08	8.251e-09	3.522e-09	9.804e-09	8.946e-09	5.496e-09		1.5493	2.52183	0.922312	1.50127	0.393696	0.64083	1.09591	0.64083
Tb927.10.5460	60S ribosomal protein L24, putative location=Tb927_10_v5:1374618-1374995(+) length=125	125	14603.9	psu|Tb927.10.5480;	49	4	32.8	Carbamidomethyl (C),Oxidation (M)	8	11	9	9	4	6		1.894e-06	4.663e-06	3.483e-06	1.9e-06	1.223e-06	2.092e-06		1.54865	0.905354	3.81276	2.22897	2.84791	1.66491	1.55356	1.66491
Tb927.10.14150	hypothetical protein, conserved location=Tb927_10_v5:3437405-3438844(-) length=479	479	55348.9		102	24	46.1	Acetylation (Protein N-term),Carbamidomethyl (C),Gln->pyro-Glu (N-term Q),Oxidation (M)	21	25	20	8	11	13		1.346e-06	1.993e-06	1.028e-06	2.445e-07	8.724e-07	6.087e-07		1.54287	2.21127	2.2845	3.27419	1.17836	1.68885	0.280261	1.68885
Tb927.10.8190	T-complex protein 1, theta subunit, putative,CCT-theta, putative location=Tb927_10_v5:2036525-2038138(-) length=537	537	58135		475	38	75.4	Acetylation (Protein N-term),Carbamidomethyl (C),Oxidation (M)	92	76	77	132	46	43		5.411e-06	3.35e-06	4.578e-06	6.288e-06	3.523e-06	3.443e-06		1.53591	1.57159	0.950894	0.972989	1.29946	1.32965	1.78484	1.32965
Tb927.8.820	hypothetical protein, conserved location=Tb927_08_v4:233701-235362(-) length=553	553	61737.8		46	21	50.6	Carbamidomethyl (C),Gln->pyro-Glu (N-term Q),Oxidation (M)	15	7	3	7	4	8		4.27e-07	3.696e-07	3.499e-07	1.761e-07	2.788e-07	3.682e-07		1.53156	1.1597	1.32568	1.0038	1.25502	0.950299	0.631636	0.950299
Tb11.01.5590	RNA-binding protein location=Tb927_11_01_v4:3652003-3652842(+) length=279	279	30292.4		206	19	53	Gln->pyro-Glu (N-term Q),Oxidation (M)	39	51	26	27	25	28		2.56e-06	4.152e-06	2.678e-06	3.65e-06	1.673e-06	1.395e-06		1.53019	1.83513	2.48177	2.97634	1.60072	1.91971	2.18171	1.91971
Tb09.211.2650	60S ribosomal protein L27a,60S ribosomal protein L28,60S ribosomal protein L29 location=Tb927_09_v4:1741788-1742225(+) length=145	145	16273.7	psu|Tb09.v1.0640;	141	11	48.3	Carbamidomethyl (C),Oxidation (M)	19	34	18	24	18	23		1.254e-05	1.892e-05	1.095e-05	3.67e-06	8.206e-06	9.863e-06		1.52815	1.27142	2.30563	1.91828	1.33439	1.11021	0.447234	1.11021
Tb11.01.4650	hypothetical protein, conserved location=Tb927_11_01_v4:3434055-3435635(-) length=526	526	54203.3		14	7	21.1	Carbamidomethyl (C)	5	1	2	3	2	1		5.636e-08	4.976e-09	7.87e-09	4.591e-08	3.713e-08	9.029e-09		1.51791	6.24211	0.134016	0.551113	0.211958	0.871636	1.23647	0.871636
Tb927.7.2720	hypothetical protein, conserved location=Tb927_07_v4:707998-709989(-) length=663	663	74170.3		49	16	32.3	Carbamidomethyl (C),Oxidation (M)	10	7	5	12	4	8		2.89e-07	1.535e-07	1.364e-07	3.3e-07	1.907e-07	2.753e-07		1.51547	1.04976	0.804929	0.557574	0.71526	0.495459	1.73047	0.495459
Tb11.02.1930	ATP-dependent RNA helicase, putative,DEAD/DEAH box RNA helicase, putative location=Tb927_11_01_v4:1242841-1249431(-) length=2196	2196	248608		101	52	34	Carbamidomethyl (C),Glu->pyro-Glu (N-term E),Oxidation (M)	16	7	9	18.5	13	32.5		5.327e-08	1.295e-08	9.103e-09	2.615e-08	3.519e-08	7.426e-08		1.51378	0.717344	0.368002	0.174387	0.258681	0.122583	0.743109	0.122583
Tb11.18.0002	hypothetical protein, conserved location=Tb927_11_01_v4:627733-630321(+) length=862	862	97163.3		174	39	50.1	Acetylation (Protein N-term),Carbamidomethyl (C),Oxidation (M)	36	26.5	32.5	26	22	25		4.485e-07	3.83e-07	4.78e-07	2.537e-07	2.973e-07	3.825e-07		1.50858	1.17255	1.28826	1.00131	1.6078	1.24967	0.853347	1.24967
Tb927.4.2180	60S ribosomal protein L35a, putative location=Tb927_04_v4:560644-561093(+) length=149	149	17028.3		79	13	49.7	Carbamidomethyl (C)	12	21	7	15	3	7		2.517e-06	4.57e-06	1.396e-06	6.854e-06	1.669e-06	1.686e-06		1.50809	1.49288	2.73817	2.71056	0.836429	0.827995	4.10665	0.827995
Tb927.8.570	proteasome regulatory non-ATP-ase subunit 10 location=Tb927_08_v4:163209-164204(-) length=331	331	35809.5		33	10	45.6	Carbamidomethyl (C)	5	6	5	4	7	3		1.587e-07	1.482e-07	8.515e-08	2.126e-07	1.056e-07	2.81e-08		1.50284	5.64769	1.40341	5.27402	0.806345	3.03025	2.01326	3.03025
Tb11.02.2430	60S ribosomal protein L17, putative location=Tb927_11_01_v4:1362750-1363250(+) length=166	166	19111.3	psu|Tb927.10.14580;	232	20	65.7	Ammonia-loss (N-term C) + Carbamidomethyl (C),Carbamidomethyl (C),Oxidation (M)	33	49	39	50	13	35		5.674e-06	1.002e-05	7.895e-06	4.884e-06	3.781e-06	4.965e-06		1.50066	1.1428	2.65009	2.01813	2.08807	1.59013	1.29172	1.59013
Tb11.01.5940	exportin 1 location=Tb927_11_01_v4:3755565-3758666(+) length=1033	1033	117032		54	28	35.1	Acetylation (Protein N-term),Carbamidomethyl (C),Oxidation (M)	15	2	5.5	24.5	1.5	0.5		8.774e-08	8.287e-09	2.916e-08	2.362e-07	5.855e-08	1.043e-08		1.49855	8.41227	0.141537	0.794535	0.498036	2.79578	4.03416	2.79578
Tb927.10.7290	hypothetical protein, conserved location=Tb927_10_v5:1838047-1841514(-) length=1155	1155	129994		6	3	3.3		1	2		1	1	1		6.862e-09	6.199e-09		3.632e-09	4.63e-09	4.54e-09		1.48207	1.51145	1.33888	1.36542	0	0	0.784449	0
Tb09.160.4460	TFIIF-stimulated CTD phosphatase, putative location=Tb927_09_v4:959374-960405(+) length=343	343	39528.2		5	11	30.3		1		1		1	2		8.739e-08		4.985e-08		5.901e-08	1.131e-07		1.48094	0.772679	0	0	0.844772	0.44076	0	0.44076
Tb927.7.2050	hypothetical protein, conserved location=Tb927_07_v4:515353-517776(-) length=807	807	89041		14	10	16	Carbamidomethyl (C),Oxidation (M)	2		2		1	9		1.092e-08		1.266e-08		7.399e-09	1.406e-07		1.47588	0.0776671	0	0	1.71104	0.0900427	0	0.0900427
Tb927.10.1500	methionyl-tRNA synthetase, putative location=Tb927_10_v5:401939-404260(-) length=773	773	86982.6		772	60	70.1	Ammonia-loss (N-term C) + Carbamidomethyl (C),Carbamidomethyl (C),Gln->pyro-Glu (N-term Q),Oxidation (M)	147	201	118	78	101	106		7.942e-06	9.23e-06	5.073e-06	1.653e-06	5.399e-06	5.258e-06		1.47101	1.51046	1.70958	1.75542	0.939618	0.964816	0.306168	0.964816
Tb927.4.2450	thioredoxin, putative location=Tb927_04_v4:636846-638081(+) length=411	411	44534.5		9	3	15.1	Carbamidomethyl (C)	2	2	2	2	1			2.298e-08	6.883e-08	2.049e-08	3.104e-08	1.566e-08			1.46743	#DIV/0!	4.39527	#DIV/0!	1.30843	#DIV/0!	1.98212	#DIV/0!
Tb09.211.1290	hypothetical protein, conserved location=Tb927_09_v4:1493500-1494507(-) length=335	335	36816.9		22	6	26	Carbamidomethyl (C),Oxidation (M)	4	6	1	5	3	3		9.323e-08	1.391e-07	2.312e-08	2.603e-07	6.365e-08	6.513e-08		1.46473	1.43144	2.18539	2.13573	0.363236	0.354982	4.08955	0.354982
Tb927.10.2030	hypothetical protein, conserved location=Tb927_10_v5:531767-533608(+) length=613	613	69122.8		15	2	5.5		4	2	3	2	2			8.925e-08	4.549e-08	6.366e-08	7.942e-09	6.145e-08			1.4524	#DIV/0!	0.740277	#DIV/0!	1.03596	#DIV/0!	0.129243	#DIV/0!
Tb927.10.450	hypothetical protein, conserved location=Tb927_10_v5:116855-118612(+) length=585	585	65682.5		112	24	40.7	Carbamidomethyl (C),Oxidation (M)	8	27	20	33	3	17		4.606e-08	1.157e-07	4.865e-07	1.509e-07	3.173e-08	2.265e-07		1.45162	0.203355	3.64639	0.510817	15.3325	2.1479	4.75575	2.1479
Tb927.4.1330	DNA topoisomerase IB, large subunit location=Tb927_04_v4:349237-351327(-) length=696	696	79317.3		730	88	77.2	Ammonia-loss (N-term C) + Carbamidomethyl (C),Carbamidomethyl (C),Glu->pyro-Glu (N-term E),Oxidation (M)	93	166	113	284	16	33		1.19e-06	1.951e-06	2.325e-06	2.089e-06	8.223e-07	1.57e-06		1.44716	0.757962	2.37261	1.24268	2.82744	1.48089	2.54044	1.48089
Tb11.02.1320	hypothetical protein, conserved location=Tb927_11_01_v4:1101037-1102101(+) length=354	354	39092.8		14	5	20.6		4	1	1	4	2	1		6.73e-08	1.659e-08	4.148e-09	8.714e-08	4.651e-08	1.905e-08		1.447	3.53281	0.356697	0.870866	0.0891851	0.217743	1.87358	0.217743
Tb11.03.0230	isocitrate dehydrogenase, putative location=Tb927_11_01_v4:230573-231814(+) length=413	413	46812.6		71	22	56.4	Carbamidomethyl (C),Oxidation (M)	15	15	13	8	10	5		4.621e-07	6.476e-07	3.47e-07	2.489e-07	3.196e-07	7.033e-08		1.44587	6.57045	2.02628	9.20802	1.08573	4.93388	0.778786	4.93388
Tb11.22.0008	molybdopterin synthase sulphurylase protein, putative location=Tb927_11_01_v4:647559-649076(+) length=505	505	54917.9		18	9	23.6	Carbamidomethyl (C),Glu->pyro-Glu (N-term E),Oxidation (M)	4	2		8	1	1		2.071e-07	3.763e-08		2.392e-07	1.434e-07	8.914e-08		1.44421	2.32331	0.262413	0.422145	0	0	1.66806	0
Tb09.211.1620	hypothetical protein, conserved location=Tb927_09_v4:1542257-1546606(-) length=1449	1449	160802		320	77	63.6	Ammonia-loss (N-term C) + Carbamidomethyl (C),Carbamidomethyl (C),Gln->pyro-Glu (N-term Q),Oxidation (M)	56	44	49	98	29	33		5.681e-07	3.919e-07	4.657e-07	1.092e-06	3.941e-07	4.23e-07		1.44151	1.34303	0.994418	0.926478	1.18168	1.10095	2.77087	1.10095
Tb09.211.2570	T-complex protein 1, eta subunit, putative,t- complex protein 1 (eta subunit), putative location=Tb927_09_v4:1729042-1730748(+) length=568	568	61522.6		507	43	77.6	Acetylation (Protein N-term),Carbamidomethyl (C),Gln->pyro-Glu (N-term Q),Glu->pyro-Glu (N-term E),Oxidation (M)	114.02	87.53	58.02	129.02	44.51	59.51		3.821e-06	2.414e-06	2.75e-06	4.317e-06	2.67e-06	3.179e-06		1.43109	1.20195	0.90412	0.759358	1.02996	0.865052	1.61685	0.865052
Tb927.8.1510	ATP-dependent DEAD/H RNA helicase, putative location=Tb927_08_v4:490829-493862(+) length=569	569	62490.9		115	25	59.6	Carbamidomethyl (C),Oxidation (M)	27	21	9	34.5	9.5	7.5		9.047e-07	9.304e-07	3.494e-07	1.274e-06	6.34e-07	5.593e-07		1.42697	1.61756	1.46751	1.66351	0.551104	0.624709	2.00946	0.624709
Tb927.10.560	40S ribosomal proteins S11, putative location=Tb927_10_v5:147113-147637(+) length=174	174	20092.7		161	15	57.5	Carbamidomethyl (C)	18	23.5	14	21.5	7.5	9.5		5.851e-06	8.757e-06	5.9e-06	3.903e-06	4.108e-06	2.513e-06		1.42429	2.32829	2.13169	3.48468	1.43622	2.34779	0.950097	2.34779
Tb927.3.3110	hypothetical protein, conserved location=Tb927_03_v4:796976-800161(-) length=1061	1061	118909		38	25	33.4	Carbamidomethyl (C),Oxidation (M)	9	2	1	16	3	7		6.165e-08	1.258e-08	3.272e-09	1.337e-07	4.341e-08	3.752e-08		1.42018	1.64312	0.289795	0.335288	0.0753743	0.0872068	3.07994	0.0872068
Tb927.7.3180	Mu-adaptin 1, putative,adaptor complex AP-1 medium subunit, putative location=Tb927_07_v4:820174-821472(+) length=432	432	49276.2		167	34	76.6	Acetylation (Protein N-term),Carbamidomethyl (C),Oxidation (M)	32	25	30	35	23	18		1.04e-06	9.202e-07	7.986e-07	1.705e-06	7.332e-07	4.474e-07		1.41844	2.32454	1.25505	2.05677	1.0892	1.78498	2.32542	1.78498
Tb927.10.3170	ABC transporter, putative location=Tb927_10_v5:824089-826260(+) length=723	723	82500.3		82	28	46.9	Carbamidomethyl (C),Gln->pyro-Glu (N-term Q),Oxidation (M)	18	4	4	33	9	11		5.828e-07	8.935e-08	8.805e-08	1.071e-06	4.128e-07	3.254e-07		1.41182	1.79103	0.216449	0.274585	0.213299	0.27059	2.59448	0.27059
Tb09.211.4470	ADP-ribosylation factor, putative location=Tb927_09_v4:2121185-2121733(-) length=182	182	20628.7	psu|Tb09.211.4480;psu|Tb09.211.4490;	191	17	80.2	Carbamidomethyl (C),Gln->pyro-Glu (N-term Q),Oxidation (M)	34.97	40.98	29.98	39.98	21.99	16		2.752e-06	3.925e-06	2.836e-06	4.528e-06	1.952e-06	8.441e-07		1.40984	3.26028	2.01076	4.64992	1.45287	3.35979	2.31967	3.35979
Tb927.6.2360	adenosine kinase, putative location=Tb927_06_v4:727282-728319(+) length=345	345	37987.9		114	25	65.5	Ammonia-loss (N-term C) + Carbamidomethyl (C),Carbamidomethyl (C),Oxidation (M)	22	12	19	23	19	16		8.06e-07	5.412e-07	7.541e-07	1.457e-06	5.741e-07	5.704e-07		1.40394	1.41304	0.942693	0.948808	1.31353	1.32205	2.53789	1.32205
Tb927.3.1680	hypothetical protein, conserved location=Tb927_03_v4:443374-444330(-) length=318	318	35223.3		155	20	73.6	Carbamidomethyl (C),Gln->pyro-Glu (N-term Q),Oxidation (M)	30	33	36	17	18	15		2.208e-06	4.767e-06	3.35e-06	3.896e-06	1.573e-06	8.181e-07		1.40369	2.69894	3.03051	5.82692	2.12969	4.09485	2.4768	4.09485
Tb11.01.8570	dynein light intermediate chain D1bLIC, putative location=Tb927_11_01_v4:4415152-4416408(-) length=418	418	45211.9		53	17	66	Carbamidomethyl (C),Gln->pyro-Glu (N-term Q),Oxidation (M)	10	6	11	16	4	5		6.461e-07	3.275e-07	7.911e-07	5.811e-07	4.635e-07	2.842e-07		1.39396	2.2734	0.70658	1.15236	1.7068	2.7836	1.25372	2.7836
Tb927.10.3940	40S ribosomal protein S3A, putative location=Tb927_10_v5:1044173-1044943(-) length=256	256	29439.8		563	36	76.2	Carbamidomethyl (C),Gln->pyro-Glu (N-term Q),Oxidation (M)	123	106	86	112	48	71		1.437e-05	2.014e-05	1.599e-05	1.472e-05	1.036e-05	1.043e-05		1.38707	1.37776	1.94402	1.93097	1.54344	1.53308	1.42085	1.53308
Tb11.01.1400	glycyl-tRNA synthetase, putative location=Tb927_11_01_v4:2566645-2568519(-) length=624	624	70239.4		69	32	53.7	Acetylation (Protein N-term),Carbamidomethyl (C),Oxidation (M)	9	9	6	29	4	3		2.548e-07	3.028e-07	1.637e-07	1.156e-06	1.838e-07	9.316e-08		1.38629	2.73508	1.64744	3.25032	0.890642	1.75719	6.28945	1.75719
Tb927.1.2100	calpain-like cysteine peptidase, putative,cysteine peptidase, Clan CA, family C2, putative location=Tb927_01_v4:531583-535023(+) length=1146	1146	126275		66	27	46.7	Acetylation (Protein N-term),Carbamidomethyl (C)	4	14	8	23	4	9		1.813e-08	9.999e-08	5.033e-08	9.751e-08	1.321e-08	5.723e-08		1.37245	0.316792	7.56927	1.74716	3.80999	0.879434	7.38153	0.879434
Tb927.2.4550	FtsJ cell division protein, putative location=Tb927_02_v4:808636-811353(-) length=905	905	102983		122	30	45.2	Carbamidomethyl (C),Gln->pyro-Glu (N-term Q),Oxidation (M)	31	5	6	40	12	17		3.576e-07	2.187e-08	2.89e-08	3.668e-07	2.606e-07	1.652e-07		1.37222	2.16465	0.0839217	0.132385	0.110898	0.174939	1.40752	0.174939
Tb927.6.2270	hypothetical protein, conserved location=Tb927_06_v4:713018-713770(+) length=250	250	28107.9	psu|Tb927.6.2330;	14	4	23.2	Carbamidomethyl (C),Oxidation (M)	1		4	3	1	4		6.571e-09		1.333e-07	6.807e-08	4.79e-09	9.822e-08		1.37182	0.0669008	0	0	27.8288	1.35716	14.2109	1.35716
Tb927.10.14810	hypothetical protein, conserved location=Tb927_10_v5:3611256-3611738(-) length=160	160	17981.5		20	9	48.1	Oxidation (M)	3	2	3	2	2	6		1.055e-06	5.17e-07	6.431e-07	1.102e-07	7.713e-07	1.076e-06		1.36782	0.980483	0.670297	0.480483	0.833787	0.597677	0.142876	0.597677
Tb927.8.3820	hypothetical protein, conserved location=Tb927_08_v4:1137477-1138496(-) length=339	339	34842.6		9	4	31		2		3		2	2		2.354e-08		3.338e-08		1.721e-08	1.958e-08		1.36781	1.20225	0	0	1.93957	1.7048	0	1.7048
Tb927.10.2890	enolase location=Tb927_10_v5:746309-747598(+) length=429	429	46634.7		187	32	76.5	Carbamidomethyl (C),Oxidation (M)	31	27	28	49	28	19		1.269e-06	1.003e-06	9.713e-07	2.704e-06	9.417e-07	5.281e-07		1.34756	2.40295	1.0651	1.89926	1.03143	1.83923	2.8714	1.83923
Tb927.10.13800	hypothetical protein, conserved location=Tb927_10_v5:3372730-3373701(-) length=323	323	34434.9		72	11	52	Carbamidomethyl (C)	18	9	12	8	10	11		1.074e-06	1.742e-07	8.205e-07	5.011e-08	7.983e-07	1.24e-06		1.34536	0.866129	0.218214	0.140484	1.02781	0.661694	0.0627709	0.661694
Tb11.02.3070	signal recognition particle 54 kDa location=Tb927_11_01_v4:1511392-1512855(+) length=487	487	53412.6		92	29	67.6	Acetylation (Protein N-term),Carbamidomethyl (C),Gln->pyro-Glu (N-term Q),Oxidation (M)	25	4	15	18	13	13		4.877e-07	2.462e-08	3.924e-07	8.417e-07	3.641e-07	2.376e-07		1.33947	2.05261	0.0676188	0.10362	1.07773	1.65152	2.31173	1.65152
Y1_psu|Tb927.10.15730	product=hypothetical protein, conserved location=Tb927_10_v5:3871247-3881629(+) length=3460	3460	383785		5	26	12.9	Carbamidomethyl (C),Oxidation (M)	1	1		1	1			7.595e-09	3.713e-09		3.731e-09	5.695e-09			1.33363	#DIV/0!	0.651975	#DIV/0!	0	#DIV/0!	0.655136	#DIV/0!
Tb927.3.1920	NOT5 protein location=Tb927_03_v4:505714-507528(-) length=604	604	66923.4		353	36	58.8	Gln->pyro-Glu (N-term Q),Glu->pyro-Glu (N-term E),Oxidation (M)	65	62	87	63	29	37		2.355e-06	1.776e-06	3.481e-06	1.757e-06	1.769e-06	2.046e-06		1.33126	1.15103	1.00396	0.868035	1.96778	1.70137	0.993217	1.70137
Tb927.2.4230	NUP-1 protein, putative location=Tb927_02_v4:743768-754711(-) length=3647	3647	407305		74	29	51.3	Carbamidomethyl (C),Gln->pyro-Glu (N-term Q),Oxidation (M)	15	1	6	39	5	5		3.254e-08	1.247e-09	1.041e-08	4.116e-08	2.464e-08	1.064e-08		1.32062	3.05827	0.0506088	0.117199	0.422484	0.978383	1.67045	0.978383
Tb927.3.5400	hypothetical protein, conserved location=Tb927_03_v4:1512105-1513823(+) length=572	572	64480.2		185	30	54.2	Ammonia-loss (N-term C) + Carbamidomethyl (C),Carbamidomethyl (C),Gln->pyro-Glu (N-term Q),Oxidation (M)	50	29		81	10	12		1.098e-06	6.647e-07		1.175e-06	8.322e-07	8.401e-07		1.31939	1.30699	0.798726	0.791215	0	0	1.41192	0
Tb927.10.14360	U2 small nuclear ribonucleoprotein 40K location=Tb927_10_v5:3492807-3493784(-) length=325	325	36524		28	11	46.2	Oxidation (M)	9	2	5		5	7		1.614e-07	4.893e-08	1.405e-07		1.233e-07	1.994e-07		1.309	0.809428	0.396837	0.245386	1.1395	0.704614	0	0.704614
Tb927.8.3470	hypothetical protein, conserved location=Tb927_08_v4:1032469-1033173(+) length=234	234	26388.5		25	4	30.8	Acetylation (Protein N-term),Carbamidomethyl (C)	3	3	2	1	5	4		4.08e-07	2.535e-06	1.496e-07	1.071e-07	3.145e-07	3.908e-07		1.2973	1.04401	8.06041	6.48669	0.475676	0.382805	0.340541	0.382805
Tb927.3.1970	hypothetical protein, conserved location=Tb927_03_v4:516166-517134(-) length=322	322	36529.6		63	17	71.4	Carbamidomethyl (C),Gln->pyro-Glu (N-term Q),Oxidation (M)	12	5	13	12	7	12		4.647e-07	2.879e-07	5.523e-07	7.397e-07	3.592e-07	3.851e-07		1.29371	1.2067	0.801503	0.747598	1.53758	1.43417	2.0593	1.43417
Tb927.6.1610	ribosomal RNA adenine dimethylase family protein, conserved location=Tb927_06_v4:549542-550576(-) length=344	344	38781.6		30	12	45.6	Carbamidomethyl (C),Gln->pyro-Glu (N-term Q),Oxidation (M)	2	1	2	13	3	6		8.295e-08	3.643e-08	7.026e-08	7.931e-07	6.452e-08	2.58e-07		1.28565	0.321512	0.564631	0.141202	1.08896	0.272326	12.2923	0.272326
Tb11.01.1510	hypothetical protein, conserved location=Tb927_11_01_v4:2585173-2586465(-) length=430	430	45786.5		4	2	6.7	Carbamidomethyl (C)	1			2	1			8.842e-09			5.515e-08	6.913e-09			1.27904	#DIV/0!	0	#DIV/0!	0	#DIV/0!	7.97772	#DIV/0!
Tb09.211.2420	PRP8 protein homologue,U5 snRNA-associated splicing factor location=Tb927_09_v4:1701943-1709154(-) length=2403	2403	277256		165	67	37.5	Carbamidomethyl (C),Glu->pyro-Glu (N-term E),Oxidation (M)	5	25	35	61	7	19		2.324e-08	5.218e-08	3.84e-08	5.76e-08	1.82e-08	4.958e-08		1.27692	0.468737	2.86703	1.05244	2.10989	0.774506	3.16484	0.774506
Tb927.10.170	pseudouridine synthase, Cbf5p location=Tb927_10_v5:70843-72126(+) length=427	427	48326.9		50	20	54.3	Carbamidomethyl (C),Oxidation (M)	15	12	1	4	8	8		5.063e-07	4.737e-07	8.023e-09	1.802e-07	3.973e-07	3.185e-07		1.27435	1.58964	1.1923	1.48728	0.0201938	0.02519	0.453562	0.02519
Tb927.8.1270	hypothetical protein, conserved location=Tb927_08_v4:401510-403198(-) length=562	562	62078.8		115	25	40.4	Carbamidomethyl (C),Gln->pyro-Glu (N-term Q)	27	6	12	39	9	18		4.801e-07	3.993e-07	1.866e-07	1.019e-06	3.826e-07	6.423e-07		1.25484	0.74747	1.04365	0.621672	0.487716	0.290518	2.66336	0.290518
Tb11.01.5910	dynein intermediate chain IC70, putative location=Tb927_11_01_v4:3744146-3745954(+) length=602	602	68181.6		9	5	14.5	Carbamidomethyl (C),Gln->pyro-Glu (N-term Q)	2		1	2	1	3		3.401e-08		9.044e-09	3.804e-08	2.73e-08	5.507e-08		1.24579	0.617578	0	0	0.331282	0.164227	1.39341	0.164227
Tb927.7.230	40S ribosomal protein S33, putative location=Tb927_07_v4:43393-43704(+) length=103	103	11180.8	psu|Tb927.7.240;	9	2	13.6	Oxidation (M)	3		2	3	1			3.805e-07		2.905e-07	5.379e-07	3.065e-07			1.24144	#DIV/0!	0	#DIV/0!	0.947798	#DIV/0!	1.75498	#DIV/0!
Tb927.6.950	cysteinyl-tRNA synthetase, putative location=Tb927_06_v4:402054-404411(-) length=785	785	89446.6		255	48	59.6	Acetylation (Protein N-term),Carbamidomethyl (C),Oxidation (M)	35	62	30	67	24	33		9.735e-07	1.309e-06	1.13e-06	1.924e-06	7.877e-07	8.312e-07		1.23588	1.1712	1.6618	1.57483	1.43456	1.35948	2.44255	1.35948
Tb927.10.1060	T-complex protein 1, delta subunit, putative location=Tb927_10_v5:285796-287406(-) length=536	536	58414.6		478	41	74.3	Carbamidomethyl (C),Gln->pyro-Glu (N-term Q),Oxidation (M)	83	83	74	152	31	44		4.805e-06	4.189e-06	4.521e-06	7.708e-06	3.895e-06	3.98e-06		1.23363	1.20729	1.07548	1.05251	1.16072	1.13593	1.97895	1.13593
Tb11.02.1330	hypothetical protein, conserved location=Tb927_11_01_v4:1103039-1104427(+) length=462	462	51452.3		81	12	27.3	Carbamidomethyl (C),Oxidation (M)	20	13	8	16	11	10		3.865e-07	5.095e-07	8.01e-08	4.166e-07	3.139e-07	2.053e-07		1.23128	1.88261	1.62313	2.48173	0.255177	0.390161	1.32717	0.390161
Tb11.01.2420	beta-adaptin 3, putative,adaptin complex 3 subunit, putative location=Tb927_11_01_v4:2782366-2785122(+) length=918	918	100460		7	6	8.4	Carbamidomethyl (C),Oxidation (M)	3		1	2	1			1.89e-08		2.848e-09	9.877e-09	1.541e-08			1.22648	#DIV/0!	0	#DIV/0!	0.184815	#DIV/0!	0.640947	#DIV/0!
Tb09.160.0840	membrane protein YIP1, putative location=Tb927_09_v4:449747-450826(-) length=359	359	39918.2		7	2	13.1		1			3	1	1		7.157e-09			3.235e-08	5.847e-09	1.713e-08		1.22405	0.417805	0	0	0	0	5.53275	0
Tb927.1.540	DNA-directed RNA polymerase III, putative,RNA polymerase subunit, putative location=Tb927_01_v4:204418-207807(-) length=1129	1129	126699		29	18	27.4	Carbamidomethyl (C),Oxidation (M)	5	3	6	9	2	4		2.708e-08	1.024e-08	1.579e-08	5.656e-08	2.224e-08	2.927e-08		1.21763	0.925179	0.460432	0.349846	0.709982	0.53946	2.54317	0.53946
Tb927.7.3120	small nuclear ribonucleoprotein SmD1,SmD-1 like small nuclear ribonucleoprotein location=Tb927_07_v4:792434-792754(+) length=106	106	11723.9		3	2	28.3	Carbamidomethyl (C),Oxidation (M)	1	1			1			7.345e-08	4.548e-08			6.04e-08			1.21606	#DIV/0!	0.75298	#DIV/0!	0	#DIV/0!	0	#DIV/0!
Tb927.5.3230	hypothetical protein, conserved location=Tb927_05_v4:1001201-1007746(-) length=2181	2181	241220		132	49	31.1	Carbamidomethyl (C),Oxidation (M)	33	4	2	33	20	37		1.119e-07	4.966e-08	6.908e-10	9.03e-08	9.228e-08	1.364e-07		1.21261	0.820381	0.538145	0.364076	0.00748591	0.00506452	0.978544	0.00506452
Tb11.46.0008	arginyl-tRNA synthetase, putative location=Tb927_11_01_v4:558094-560172(+) length=692	692	78490.7		534	64	81.2	Ammonia-loss (N-term C) + Carbamidomethyl (C),Carbamidomethyl (C),Glu->pyro-Glu (N-term E),Oxidation (M)	113	111	84	105	49	61		4.3e-06	4.501e-06	4.712e-06	3.863e-06	3.573e-06	4.045e-06		1.20347	1.06304	1.25973	1.11273	1.31878	1.16489	1.08116	1.16489
Tb927.10.8640	hypothetical protein, conserved location=Tb927_10_v5:2139640-2140740(+) length=366	366	39229.8		41	14	47.8	Acetylation (Protein N-term),Carbamidomethyl (C),Oxidation (M)	8	9	11		6	6		1.56e-07	5.069e-07	5.983e-07		1.314e-07	1.119e-07		1.18721	1.3941	3.85769	4.52994	4.55327	5.34674	0	5.34674
Tb927.10.8960	hypothetical protein, conserved location=Tb927_10_v5:2224863-2225576(+) length=237	237	26889.9		65	17	56.1	Carbamidomethyl (C),Gln->pyro-Glu (N-term Q),Glu->pyro-Glu (N-term E),Oxidation (M)	9	11	10	12	3	16		5.665e-07	8.057e-07	8.927e-07	1.057e-06	4.792e-07	9.181e-07		1.18218	0.617035	1.68134	0.877573	1.8629	0.972334	2.20576	0.972334
Y2_psu|Tb927.1.1530	product=protein kinase, putative location=Tb927_01_v4:385710-390938(+) length=1742	1742	191665		6	3	1.6		1	1	2		1	1		1.584e-08	1.392e-08	1.522e-08		1.34e-08	1.74e-08		1.18209	0.910345	1.03881	0.8	1.13582	0.874713	0	0.874713
Tb927.2.2240	tRNA exportin, putative,exportin-T, putative location=Tb927_02_v4:427699-431358(-) length=1219	1219	134942		11	7	10.7	Carbamidomethyl (C)	2		1	5	1	1		5.355e-09		2.975e-09	1.885e-08	4.577e-09	1.078e-09		1.16998	4.96753	0	0	0.649989	2.75974	4.11842	2.75974
Tb09.160.4020	ubiquitin carboxyl-terminal hydrolase, putative,cysteine peptidase, Clan CA, family C19, putative location=Tb927_09_v4:903423-907451(+) length=1342	1342	151299		138	48	42	Carbamidomethyl (C),Oxidation (M)	17.5	17.5	49.5	19	11	18		1.376e-07	2.056e-07	5.154e-07	1.164e-07	1.177e-07	1.826e-07		1.16907	0.75356	1.74681	1.12596	4.37893	2.82256	0.988955	2.82256
Tb927.5.1920	hypothetical protein, conserved location=Tb927_05_v4:596008-597906(+) length=632	632	70505		15	8	19.6	Carbamidomethyl (C)	1	2	4	1	2	4		5.398e-08	1.828e-08	2.177e-08	4.128e-09	4.62e-08	1.053e-07		1.1684	0.512631	0.395671	0.173599	0.471212	0.206743	0.0893506	0.206743
Tb927.7.4490	hypothetical protein, conserved location=Tb927_07_v4:1192649-1197580(-) length=1643	1643	180946		15	16	14.3	Carbamidomethyl (C),Oxidation (M)	3		1	6	1	4		9.238e-09		4.381e-09	1.822e-08	7.968e-09	1.482e-08		1.15939	0.623347	0	0	0.549824	0.295614	2.28665	0.295614
Tb927.10.1690	nucleotide binding protein, putative location=Tb927_10_v5:454685-455623(+) length=312	312	33316.8		10	3	11.2		1	1	2	2	1	3		3.576e-08	1.731e-09	1.319e-07	1.246e-07	3.089e-08	1.201e-07		1.15766	0.297752	0.0560376	0.014413	4.26999	1.09825	4.03367	1.09825
Tb927.1.3200	phosphatase-like protein, putative location=Tb927_01_v4:690155-690820(+) length=221	221	24514		589	17	83.7	Acetylation (Protein N-term),Glu->pyro-Glu (N-term E),Oxidation (M)	48	111	194	148	18	58		6.529e-06	8.159e-06	2.442e-05	4.43e-06	5.686e-06	2.59e-06		1.14826	2.52085	1.43493	3.15019	4.29476	9.42857	0.779107	9.42857
Tb927.6.2280	hypothetical protein, conserved location=Tb927_06_v4:714172-714591(+) length=139	139	16289.3	psu|Tb927.6.2340;	22	5	41.7	Carbamidomethyl (C),Oxidation (M)	4	3	8	4	3			4.665e-07	6.294e-07	2.256e-06	4.475e-07	4.072e-07			1.14563	#DIV/0!	1.54568	#DIV/0!	5.54028	#DIV/0!	1.09897	#DIV/0!
Tb927.7.4360	hypothetical protein, conserved location=Tb927_07_v4:1154351-1155343(-) length=330	330	36974.7		13	6	26.1	Carbamidomethyl (C),Oxidation (M)	4	4	1		1	2		3.908e-08	1.646e-07	3.8e-08		3.413e-08	4.719e-08		1.14503	0.828142	4.82274	3.48803	1.11339	0.805255	0	0.805255
Tb09.211.1070	hypothetical protein, conserved,zinc finger protein family member, putative location=Tb927_09_v4:1459127-1462219(-) length=1030	1030	114856		323	34	43.8	Acetylation (Protein N-term),Carbamidomethyl (C),Gln->pyro-Glu (N-term Q),Oxidation (M)	77	36	54	33	46	62		1.116e-06	4.921e-07	8.683e-07	4.689e-07	9.81e-07	1.16e-06		1.13761	0.962069	0.501631	0.424224	0.885117	0.748534	0.477982	0.748534
Y1_psu|Tb11.01.1070	product=hypothetical protein, conserved location=Tb927_11_01_v4:2502087-2503769(+) length=560	560	62405.9		11	2	5.5	Carbamidomethyl (C),Oxidation (M)	2	2	3	1	1	2		1.115e-07	8.847e-08	3.432e-07	8.699e-08	9.862e-08	1.938e-07		1.1306	0.575335	0.89708	0.456502	3.48002	1.7709	0.882073	1.7709
Tb11.02.3880	hypothetical protein, conserved location=Tb927_11_01_v4:1684171-1689294(-) length=1707	1707	189749		20	8	7	Carbamidomethyl (C)	3	5	3	3	3	3		2.278e-08	3.966e-08	1.905e-08	2.326e-08	2.019e-08	7.691e-09		1.12828	2.9619	1.96434	5.15668	0.943536	2.47692	1.15206	2.47692
Tb11.01.4660	elongation factor 1 gamma, putative location=Tb927_11_01_v4:3436368-3437582(-) length=404	404	46346.2		249	30	75	Acetylation (Protein N-term),Carbamidomethyl (C),Oxidation (M)	35	55	37	50	30	27		1.495e-06	2.704e-06	2.782e-06	1.846e-06	1.336e-06	7.353e-07		1.11901	2.03318	2.02395	3.67741	2.08234	3.78349	1.38174	3.78349
Tb927.7.4680	hypothetical protein, conserved location=Tb927_07_v4:1243975-1244241(+) length=88	88	10332.8		32	4	34.1	Ammonia-loss (N-term C) + Carbamidomethyl (C),Carbamidomethyl (C),Oxidation (M)	5	5	8	7	2	4		1.34e-06	3.061e-06	4.297e-06	1.744e-06	1.203e-06	1.085e-06		1.11388	1.23502	2.54447	2.8212	3.5719	3.96037	1.44971	3.96037
Tb11.47.0036	calpain, putative,cysteine peptidase, Clan CA, family C2, putative location=Tb927_11_01_v4:296685-300914(+) length=1409	1409	159099		76	25	44.6	Carbamidomethyl (C),Oxidation (M)	6.5	3.5	3.5	18.5	2	4.5		1.783e-08	2.433e-08	4.303e-09	5.379e-08	1.608e-08	1.673e-08		1.10883	1.06575	1.51306	1.45427	0.2676	0.257203	3.34515	0.257203
Tb09.244.2730	60S ribosomal protein L5, putative location=Tb927_09_v4:2307524-2308450(+) length=308	308	34668.6	psu|Tb09.244.2740;	155	21	54.2	Carbamidomethyl (C),Gln->pyro-Glu (N-term Q),Oxidation (M)	29	32	18	21	24	29		1.987e-06	2.688e-06	9.997e-07	1.233e-06	1.794e-06	2.057e-06		1.10758	0.96597	1.49833	1.30676	0.557246	0.485999	0.687291	0.485999
Tb927.4.5390	serine/threonine-protein kinase NrkA,nek1/NIMA-related kinase A location=Tb927_04_v4:1465473-1466768(-) length=431	431	47942.4		7	15	43.2	Acetylation (Protein N-term),Ammonia-loss (N-term C) + Carbamidomethyl (C),Carbamidomethyl (C),Oxidation (M)	1	1	1	2	1	1		1.098e-08	1.873e-07	8.286e-09	2.45e-08	9.915e-09	9.079e-09		1.10741	1.20938	18.8906	20.63	0.835703	0.912656	2.471	0.912656
Tb927.8.2850	ribonuclease, putative location=Tb927_08_v4:852053-853813(+) length=586	586	65195.8		9	3	8.7		3	3	1	1	1			6.767e-08	5.072e-08	1.449e-08	8.4e-09	6.141e-08			1.10194	#DIV/0!	0.825924	#DIV/0!	0.235955	#DIV/0!	0.136786	#DIV/0!
Tb927.10.12710	heat shock protein, putative location=Tb927_10_v5:3085599-3088034(-) length=811	811	90951.2		257	54	67	Acetylation (Protein N-term),Carbamidomethyl (C),Gln->pyro-Glu (N-term Q),Glu->pyro-Glu (N-term E),Oxidation (M)	42	54	37	56	23	36		1.301e-06	1.571e-06	1.846e-06	2.45e-06	1.186e-06	1.284e-06		1.09696	1.01324	1.32462	1.22352	1.55649	1.43769	2.06577	1.43769
Tb11.01.8770	hypothetical protein, conserved,leucine-rich repeat protein (LRRP), putative location=Tb927_11_01_v4:4472923-4475937(-) length=1004	1004	110232		82	25	38.5	Carbamidomethyl (C),Oxidation (M)	16	14	14	17	9	8		1.619e-07	1.933e-07	1.327e-07	1.781e-07	1.483e-07	9.98e-08		1.09171	1.62224	1.30344	1.93687	0.894808	1.32966	1.20094	1.32966
Tb927.6.630	hypothetical protein, conserved location=Tb927_06_v4:259370-261562(-) length=730	730	78872.2		113	25	46	Carbamidomethyl (C),Oxidation (M)	26	19	9	26	12	19		1.056e-06	4.938e-07	2.71e-07	8e-07	9.782e-07	9.855e-07		1.07953	1.07154	0.504805	0.501065	0.277039	0.274987	0.817829	0.274987
Tb927.5.3170	ribose-phosphate pyrophosphokinase, putative location=Tb927_05_v4:990949-992022(-) length=357	357	39217		12	5	24.9	Carbamidomethyl (C)	2	1	2	4	2			5.791e-08	2.062e-08	5.575e-08	1.503e-07	5.455e-08			1.06159	#DIV/0!	0.378002	#DIV/0!	1.022	#DIV/0!	2.75527	#DIV/0!
Tb927.8.5580	hypothetical protein, conserved location=Tb927_08_v4:1644049-1658481(+) length=4810	4810	526951		554	164	43.7	Ammonia-loss (N-term C) + Carbamidomethyl (C),Carbamidomethyl (C),Gln->pyro-Glu (N-term Q),Glu->pyro-Glu (N-term E),Oxidation (M)	67	49	164.5	165.5	33	56		4.959e-08	3.897e-08	1.838e-07	1.126e-07	4.68e-08	5.662e-08		1.05962	0.875839	0.832692	0.688273	3.92735	3.2462	2.40598	3.2462
Tb927.3.740	hypothetical protein, conserved,ZFP family member, putative location=Tb927_03_v4:180970-181710(-) length=246	246	25549.8		27	5	32.5	Carbamidomethyl (C)	4	2	9	6	4	2		3.115e-07	5.607e-08	8.364e-07	5.526e-07	2.944e-07	1.55e-07		1.05808	2.00968	0.190455	0.361742	2.84103	5.39613	1.87704	5.39613
Tb927.4.3410	selenoprotein, putative location=Tb927_04_v4:889449-891788(-) length=779	779	85866		133	23	44.7	Carbamidomethyl (C),Gln->pyro-Glu (N-term Q),Oxidation (M)	27	24	5	31	17	21		7.473e-07	2.37e-07	1.153e-07	5.334e-07	7.098e-07	8.288e-07		1.05283	0.901665	0.333897	0.285956	0.16244	0.139117	0.751479	0.139117
Tb11.02.0940	hypothetical protein, conserved location=Tb927_11_01_v4:1001410-1003599(+) length=729	729	81225		8	7	11.9	Carbamidomethyl (C)	2	3		1	1	1		3.476e-08	5.143e-08		1.578e-08	3.321e-08	6.177e-08		1.04667	0.562733	1.54863	0.832605	0	0	0.475158	0
Tb927.7.4500	hypothetical protein, conserved location=Tb927_07_v4:1199213-1200799(-) length=528	528	58482.2		166	27	64.6	Acetylation (Protein N-term),Carbamidomethyl (C),Oxidation (M)	27	37	32	33	13	18		1.227e-06	1.539e-06	2.451e-06	1.259e-06	1.173e-06	1.106e-06		1.04604	1.1094	1.31202	1.3915	2.08951	2.21609	1.07332	2.21609
Tb11.01.2590	protein kinase ck2 regulatory subunit, putative,casein kinase II beta chain, putative location=Tb927_11_01_v4:2837547-2838431(+) length=294	294	33535.2		4	4	21.1	Carbamidomethyl (C)	1		1	1	1			4.267e-08		5.546e-08	1.27e-07	4.086e-08			1.0443	#DIV/0!	0	#DIV/0!	1.35732	#DIV/0!	3.10817	#DIV/0!
Tb927.10.10850	argonaute-like protein location=Tb927_10_v5:2635529-2638240(-) length=903	903	99284.5		95	37	42.3	Carbamidomethyl (C),Oxidation (M)	10	22	23	10	8	21		1.366e-07	5.184e-07	3.308e-07	7.647e-08	1.31e-07	3.108e-07		1.04275	0.439511	3.95725	1.66795	2.52519	1.06435	0.58374	1.06435
Tb09.211.4910	ubiquitin carboxyl-terminal hydrolase, putative,cysteine peptidase, Clan CA, family C19, putative location=Tb927_09_v4:2204632-2208117(-) length=1161	1161	132498		230	61	58.7	Carbamidomethyl (C),Oxidation (M)	26	28	65	46	22	32		2.683e-07	3.39e-07	9.584e-07	4.357e-07	2.574e-07	3.439e-07		1.04235	0.780169	1.31702	0.985752	3.72339	2.78686	1.6927	2.78686
Tb927.2.5130	hypothetical protein, conserved location=Tb927_02_v4:906606-907778(+) length=390	390	43583.9		46	12	39.2	Carbamidomethyl (C),Gln->pyro-Glu (N-term Q),Oxidation (M)	17	4	4	8	6	2		5.248e-07	1.53e-07	1.178e-07	3.879e-07	5.045e-07	2.206e-07		1.04024	2.37897	0.303271	0.693563	0.233499	0.533998	0.76888	0.533998
Tb11.42.0004	hypothetical protein, conserved location=Tb927_11_01_v4:534372-535352(-) length=326	326	36056.3		111	21	69.9	Carbamidomethyl (C),Oxidation (M)	21	14	23	10	19	21		7.444e-07	9.238e-07	1.025e-06	4.262e-07	7.167e-07	9.746e-07		1.03865	0.763801	1.28896	0.947876	1.43017	1.05171	0.59467	1.05171
Tb927.8.1360	hypothetical protein, conserved location=Tb927_08_v4:432137-444811(-) length=4224	4224	473633		117	100	31.2	Carbamidomethyl (C),Gln->pyro-Glu (N-term Q),Glu->pyro-Glu (N-term E),Oxidation (M)	5	2	12	88.5	3	2		2.888e-09	2.085e-10	4.369e-09	3.38e-08	2.797e-09	6.253e-10		1.03253	4.61858	0.0745442	0.33344	1.56203	6.98705	12.0844	6.98705
Tb11.01.2330	hypothetical protein, conserved location=Tb927_11_01_v4:2758337-2760430(+) length=697	697	79758.1		303	34	42.6	Carbamidomethyl (C),Oxidation (M)	70	35	42	61	38	46		1.909e-06	1.075e-06	1.256e-06	1.98e-06	1.86e-06	1.951e-06		1.02634	0.978473	0.577957	0.550999	0.675269	0.643772	1.06452	0.643772
Tb927.10.5840	translation elongation factor 1-beta, putative location=Tb927_10_v5:1449336-1449941(-) length=201	201	21981.3		26	8	53.7		3	4	5	10	2	2		4.986e-08	1.813e-07	2.089e-07	1.151e-07	4.87e-08	4.723e-08		1.02382	1.05568	3.72279	3.83866	4.28953	4.42304	2.36345	4.42304
Tb11.01.2780	translation initiation factor 2 subunit, putative location=Tb927_11_01_v4:2881372-2882532(+) length=386	386	42163.6		76	18	60.6	Acetylation (Protein N-term),Carbamidomethyl (C),Gln->pyro-Glu (N-term Q),Oxidation (M)	13	10	20	14	11	5		6.182e-07	4.164e-07	7.107e-07	7.689e-07	6.044e-07	1.39e-07		1.02283	4.44748	0.688948	2.99568	1.17588	5.11295	1.27217	5.11295
Tb11.01.6410	phosphomannose isomerase, putative location=Tb927_11_01_v4:3870353-3871582(-) length=409	409	46525.2		4	4	16.6	Carbamidomethyl (C)	1			2	1			2.297e-08			1.052e-08	2.247e-08			1.02225	#DIV/0!	0	#DIV/0!	0	#DIV/0!	0.46818	#DIV/0!
Tb927.5.2570	translation initiation factor, putative location=Tb927_05_v4:825553-827643(+) length=696	696	79869.1		226	38	68.1	Carbamidomethyl (C),Gln->pyro-Glu (N-term Q),Oxidation (M)	41	52	34	37	22	28		1.664e-06	2.235e-06	2.322e-06	1.184e-06	1.641e-06	1.475e-06		1.01402	1.12814	1.36197	1.51525	1.41499	1.57424	0.721511	1.57424
Tb927.10.3900	protein kinase, putative location=Tb927_10_v5:1032902-1035124(-) length=740	740	83291.8		64	30	46.1	Acetylation (Protein N-term),Carbamidomethyl (C),Oxidation (M)	10	5	13	21	4	9		1.334e-07	5.143e-08	2.903e-07	3.578e-07	1.321e-07	7.932e-07		1.00984	0.16818	0.389326	0.0648386	2.19758	0.365986	2.70855	0.365986
Tb11.03.0330	hypothetical protein, conserved location=Tb927_11_01_v4:205097-207487(+) length=796	796	86721.9		89	32	56.9	Carbamidomethyl (C),Oxidation (M)	17	15	13	21	8	13		3.316e-07	1.8e-07	3.969e-07	3.407e-07	3.299e-07	2.747e-07		1.00515	1.20714	0.54562	0.65526	1.20309	1.44485	1.03274	1.44485
Tb927.7.1190	regulator of chromosome condensation, putative location=Tb927_07_v4:302109-305567(+) length=1152	1152	123970		35	15	22.3	Ammonia-loss (N-term C) + Carbamidomethyl (C),Carbamidomethyl (C),Oxidation (M)	11	10	8	5	1			1.63e-07	8.113e-08	2.623e-07	2.606e-08	1.626e-07			1.00246	#DIV/0!	0.498954	#DIV/0!	1.61316	#DIV/0!	0.160271	#DIV/0!
Tb927.4.5350	REU927 product=3-methylcrotonyl-CoA carboxylase, pseudogene, putative,3-methylcrotonyl-CoA carboxylase, point mutation location=Tb927_04_v4:1456393-1458429(-) length=678	678	73917.5		1109	41	59.7	Ammonia-loss (N-term C) + Carbamidomethyl (C),Carbamidomethyl (C),Gln->pyro-Glu (N-term Q),Glu->pyro-Glu (N-term E),Oxidation (M)	94.5	234.5	73	107.5	47	75		5.72e-06	1.329e-05	4.859e-06	2.979e-06	5.759e-06	4.511e-06		0.993228	1.26801	2.30769	2.94613	0.843723	1.07714	0.517277	1.07714
Tb927.7.5560	glucosamine-fructose-6-phosphate aminotransferase, putative location=Tb927_07_v4:1497336-1499315(+) length=659	659	71586.4		58	17	32.5	Carbamidomethyl (C)	11	11	6	14	7	8		5.257e-07	2.696e-07	2.102e-07	5.347e-07	5.359e-07	3.888e-07		0.980967	1.35211	0.503079	0.693416	0.392237	0.540638	0.997761	0.540638
Tb927.2.5160	chaperone protein DNAj, putative location=Tb927_02_v4:910854-912056(+) length=400	400	44353.5		120	21	65.5	Carbamidomethyl (C),Gln->pyro-Glu (N-term Q),Oxidation (M)	22	26	16	18	16	15		3.574e-07	6.015e-07	3.228e-07	7.148e-07	3.646e-07	2.224e-07		0.980252	1.60701	1.64975	2.70459	0.885354	1.45144	1.9605	1.45144
Tb11.02.2210	protein kinase A regulatory subunit location=Tb927_11_01_v4:1302874-1304373(+) length=499	499	56770.9		97	25	56.7	Carbamidomethyl (C),Gln->pyro-Glu (N-term Q)	13	15	18	22	13	15		5.485e-07	3.995e-07	7.669e-07	7.241e-07	5.611e-07	5.746e-07		0.977544	0.954577	0.711994	0.695266	1.36678	1.33467	1.2905	1.33467
Tb09.211.4870	RNA 3'-terminal phosphate cyclase-like protein location=Tb927_09_v4:2198642-2199730(-) length=362	362	39257.1		31	9	34.8	Carbamidomethyl (C),Oxidation (M)	9		1	9	4	7		1.713e-07		7.122e-09	3.519e-07	1.756e-07	1.471e-07		0.975513	1.16451	0	0	0.0405581	0.048416	2.00399	0.048416
Tb927.10.9570	paraflagellar rod component, putative location=Tb927_10_v5:2360337-2363585(+) length=1082	1082	118772		283	62	73.8	Carbamidomethyl (C),Oxidation (M)	38	33	91	52	28	36		4.23e-07	3.78e-07	1.473e-06	5.674e-07	4.372e-07	4.751e-07		0.967521	0.890339	0.864593	0.795622	3.36917	3.1004	1.2978	3.1004
Tb11.02.2560	hypothetical protein, conserved location=Tb927_11_01_v4:1385573-1387933(+) length=786	786	88842.4		115	29	38.9	Carbamidomethyl (C),Gln->pyro-Glu (N-term Q),Oxidation (M)	29	11	8	21	13	29		5.188e-07	1.389e-07	1.251e-07	4.027e-07	5.39e-07	8.933e-07		0.962523	0.580768	0.257699	0.155491	0.232096	0.140043	0.747124	0.140043
Tb09.211.1310	hypothetical protein, conserved location=Tb927_09_v4:1496491-1497690(-) length=399	399	44585		102	21	67.7	Carbamidomethyl (C),Gln->pyro-Glu (N-term Q),Oxidation (M)	16	27	9	23	12	10		3.95e-07	1.085e-06	2.365e-07	1.285e-06	4.139e-07	2.113e-07		0.954337	1.86938	2.62141	5.13488	0.571394	1.11926	3.10461	1.11926
Tb927.3.5530	Tb-292 membrane associated protein location=Tb927_03_v4:1547572-1554963(+) length=2463	2463	279453		718	116	49.2	Ammonia-loss (N-term C) + Carbamidomethyl (C),Carbamidomethyl (C),Gln->pyro-Glu (N-term Q),Oxidation (M)	70	148	184	166	44	65		1.729e-07	4.431e-07	4.582e-07	3.324e-07	1.817e-07	1.802e-07		0.951569	0.959489	2.43864	2.45893	2.52174	2.54273	1.82939	2.54273
Tb927.10.16110	hypothetical protein, conserved location=Tb927_10_v5:3963160-3964320(+) length=386	386	43017.6		22	8	29.3	Acetylation (Protein N-term),Carbamidomethyl (C)	3	5	3	5	3	2		5.994e-08	6.124e-08	7.337e-08	1.793e-07	6.312e-08	2.754e-08		0.94962	2.17647	0.970215	2.22367	1.16239	2.66412	2.84062	2.66412
Tb927.8.4540	hypothetical protein, conserved location=Tb927_08_v4:1347029-1348681(-) length=550	550	59651.2		483	20	46	Acetylation (Protein N-term),Carbamidomethyl (C),Oxidation (M)	96	80	104	71	44	60		1.687e-06	1.987e-06	2.289e-06	1.183e-06	1.789e-06	2.146e-06		0.942985	0.786114	1.11068	0.925909	1.27949	1.06664	0.661263	1.06664
Tb927.1.240	REU927 product=retrotransposon hot spot protein (RHS, pseudogene), putative location=Tb927_01_v4:91365-99081(-) length=2572	2572	283767		19	26	15.2	Carbamidomethyl (C),Glu->pyro-Glu (N-term E),Oxidation (M)	3.97	5.94	2.97	4.95	0.99			1.389e-08	1.108e-07	3.412e-08	1.537e-08	1.474e-08			0.942334	#DIV/0!	7.51696	#DIV/0!	2.31479	#DIV/0!	1.04274	#DIV/0!
Tb11.02.4270	hypothetical protein, conserved location=Tb927_11_01_v4:1778440-1782804(-) length=1454	1454	162650		45	31	30.7	Carbamidomethyl (C),Oxidation (M)	7	1	4	9	5	18		7.08e-08	2.997e-09	1.339e-08	8.41e-08	7.535e-08	1.579e-07		0.939615	0.448385	0.0397744	0.0189804	0.177704	0.0848005	1.11612	0.0848005
Tb927.8.5290	hypothetical protein, conserved location=Tb927_08_v4:1575347-1577200(+) length=617	617	67500.8		265	32	64	Carbamidomethyl (C),Gln->pyro-Glu (N-term Q),Glu->pyro-Glu (N-term E),Oxidation (M)	50	39	64	39	34	33		3.047e-06	1.889e-06	5.205e-06	1.778e-06	3.251e-06	2.215e-06		0.93725	1.37562	0.581052	0.852822	1.60105	2.34989	0.546909	2.34989
Tb11.01.0950	hypothetical protein, conserved location=Tb927_11_01_v4:2471414-2473114(+) length=566	566	62435.6		26	13	36.6	Carbamidomethyl (C),Gln->pyro-Glu (N-term Q),Oxidation (M)	4	4		8	4	5		1.098e-07	3.248e-08		1.606e-07	1.173e-07	2.497e-07		0.936061	0.439728	0.276897	0.130076	0	0	1.36914	0
Tb11.03.0140	Nucleoporin location=Tb927_11_01_v4:249751-254412(+) length=1553	1553	158553		306	46	41.7	Ammonia-loss (N-term C) + Carbamidomethyl (C),Carbamidomethyl (C),Gln->pyro-Glu (N-term Q),Oxidation (M)	56	39	55	57	31	60		3.969e-07	4.095e-07	6.43e-07	4.33e-07	4.299e-07	5.871e-07		0.923238	0.676035	0.952547	0.697496	1.4957	1.09521	1.00721	1.09521
Tb11.02.1000	hypothetical protein, conserved location=Tb927_11_01_v4:1018778-1021330(+) length=850	850	92027		58	16	28	Carbamidomethyl (C),Oxidation (M)	11	10	14	11	7	5		4.781e-08	2.431e-08	1.195e-07	4.889e-08	5.182e-08	1.694e-08		0.922617	2.82231	0.469124	1.43506	2.30606	7.05431	0.943458	7.05431
Tb927.10.15380	U3 snoRNA-associated protein UTP11, putative location=Tb927_10_v5:3771950-3772990(+) length=346	346	40474.8		7	4	18.5		1	1	2	1	1	1		5.038e-08	5.202e-09	3.838e-08	2.545e-08	5.468e-08	3.902e-08		0.921361	1.29113	0.0951353	0.133316	0.701902	0.983598	0.465435	0.983598
Tb09.160.1250	hypothetical protein, conserved location=Tb927_09_v4:562427-565693(-) length=1088	1088	121438		140	37	41	Carbamidomethyl (C)	26	15	20	50	11	14		2.551e-07	1.478e-07	2.434e-07	5.176e-07	2.782e-07	3.436e-07		0.916966	0.742433	0.531272	0.430151	0.87491	0.708382	1.86053	0.708382
Tb927.5.2960	phosphoribosylpyrophosphate synthetase, putative location=Tb927_05_v4:932377-933537(+) length=386	386	41882.7		46	11	54.7	Acetylation (Protein N-term),Carbamidomethyl (C),Oxidation (M)	10	3	12	7	8	4		1.22e-07	1.07e-07	1.694e-07	3.045e-07	1.335e-07	5.478e-08		0.913858	2.22709	0.801498	1.95327	1.26891	3.09237	2.2809	3.09237
Tb11.01.3630	eukaryotic translation initiation factor 4e, putative location=Tb927_11_01_v4:3088309-3089637(+) length=442	442	48005.5		374	30	63.1	Acetylation (Protein N-term),Carbamidomethyl (C),Gln->pyro-Glu (N-term Q),Oxidation (M)	67	75	73	42	50	53		6.048e-06	7.159e-06	5.391e-06	2.994e-06	6.666e-06	7.365e-06		0.907291	0.821181	1.07396	0.97203	0.808731	0.731976	0.449145	0.731976
Tb927.6.620	hypothetical protein, conserved location=Tb927_06_v4:250035-258221(-) length=2728	2728	302184		436	105	51.4	Acetylation (Protein N-term),Ammonia-loss (N-term C) + Carbamidomethyl (C),Carbamidomethyl (C),Oxidation (M)	91	113	49	31	49	93		1.399e-07	1.324e-07	5.205e-08	1.22e-08	1.547e-07	2.299e-07		0.904331	0.608525	0.85585	0.575903	0.336458	0.226403	0.0788623	0.226403
Tb927.5.2290	ATP-dependent RNA helicase, putative location=Tb927_05_v4:709355-716068(+) length=2237	2237	249520		149	65	46.4	Ammonia-loss (N-term C) + Carbamidomethyl (C),Carbamidomethyl (C),Oxidation (M)	15	15	22	41.5	17	29.5		3.736e-08	3.202e-08	1.9e-08	9.557e-08	4.132e-08	6.547e-08		0.904163	0.570643	0.774927	0.489079	0.459826	0.290209	2.31292	0.290209
Tb927.4.4950	hypothetical protein, conserved location=Tb927_04_v4:1358626-1360503(-) length=625	625	67458		31	31	66.2	Ammonia-loss (N-term C) + Carbamidomethyl (C),Carbamidomethyl (C),Oxidation (M)	5	8	2	8	2	2		1.048e-07	1.52e-07	3.251e-08	2.63e-07	1.161e-07	1.052e-07		0.90267	0.996198	1.30922	1.44487	0.280017	0.30903	2.26529	0.30903
Tb05.5K5.200	guanine deaminase, putative,guanase, putative,guanine aminase, putative,guanine aminohydrolase, putative,BAC from homologous region on chr5 location=5K5_v3:55997-57547(+) length=516	516	55377.2	psu|Tb927.5.4560;	32	13	37.2	Ammonia-loss (N-term C) + Carbamidomethyl (C),Carbamidomethyl (C)	1	8	3	6	5	7		2.532e-07	1.395e-07	5.008e-08	1.189e-07	2.827e-07	2.887e-07		0.895649	0.877035	0.493456	0.483201	0.177149	0.173467	0.420587	0.173467
Tb11.01.7710	hypothetical protein, conserved location=Tb927_11_01_v4:4190198-4192069(-) length=623	623	71190.3		428	47	64.2	Carbamidomethyl (C),Oxidation (M)	90	49	79	91	41	57		2.265e-06	1.062e-06	2.537e-06	2.715e-06	2.532e-06	3.225e-06		0.89455	0.702326	0.419431	0.329302	1.00197	0.786667	1.07227	0.786667
Tb11.01.7535	60S ribosomal protein L27, putative location=Tb927_11_01_v4:4146716-4147117(-) length=133	133	15589.6	psu|Tb11.01.7545;	94	14	63.2	Oxidation (M)	12	17	12	22	14	11		9.236e-06	1.855e-05	1.066e-05	6.5e-06	1.036e-05	4.341e-06		0.891506	2.12762	1.79054	4.27321	1.02896	2.45566	0.627413	2.45566
Tb09.160.0490	hypothetical protein, conserved location=Tb927_09_v4:357352-358746(-) length=464	464	51529.2		37	14	28	Carbamidomethyl (C),Oxidation (M)	7	2		4	6	13		1.305e-07	9.67e-09		1.257e-07	1.465e-07	2.507e-07		0.890785	0.520542	0.0660068	0.038572	0	0	0.85802	0
Tb927.5.3250	hypothetical protein, conserved location=Tb927_05_v4:1012509-1017182(-) length=1557	1557	172329		141	33	31.1	Carbamidomethyl (C),Gln->pyro-Glu (N-term Q),Oxidation (M)	16	21	31	35	14	19		1.11e-07	1.962e-07	3.034e-07	2.264e-07	1.253e-07	1.343e-07		0.885874	0.826508	1.56584	1.46091	2.42139	2.25912	1.80686	2.25912
Tb927.6.3670	paraflagellar rod component, putative location=Tb927_06_v4:1090477-1100145(-) length=3222	3222	359562		111	65	29.9	Acetylation (Protein N-term),Carbamidomethyl (C),Gln->pyro-Glu (N-term Q),Oxidation (M)	26	2	1	52	7	20		2.455e-08	5.17e-10	4.495e-10	1.844e-08	2.774e-08	3.706e-08		0.885004	0.662439	0.0186373	0.0139504	0.016204	0.012129	0.664744	0.012129
Tb09.160.3480	protein kinase, putative location=Tb927_09_v4:841276-842430(+) length=384	384	43199.3		6	3	16.7	Carbamidomethyl (C)	2			2	1	1		4.854e-08			7.161e-08	5.503e-08	2.242e-08		0.882064	2.16503	0	0	0	0	1.30129	0
Tb11.22.0004	hypothetical protein, conserved location=Tb927_11_01_v4:660519-662072(+) length=517	517	56231		66	17	52.4	Carbamidomethyl (C),Gln->pyro-Glu (N-term Q),Oxidation (M)	16	11	5	6	8	16		4.969e-07	5.323e-07	1.829e-07	1.777e-07	5.664e-07	1.4e-06		0.877295	0.354929	0.939795	0.380214	0.322917	0.130643	0.313736	0.130643
Tb927.10.1210	katanin, putative location=Tb927_10_v5:324529-326571(-) length=680	680	75419.1		463	57	62.6	Carbamidomethyl (C),Gln->pyro-Glu (N-term Q),Oxidation (M)	82.5	57.5	90.5	66	69.5	69.5		2.1e-06	1.74e-06	3.156e-06	1.697e-06	2.397e-06	2.079e-06		0.876095	1.0101	0.725907	0.836941	1.31665	1.51804	0.707968	1.51804
Tb11.01.4830	eukaryotic translation initiation factor 2 gamma, putative location=Tb927_11_01_v4:3493421-3494854(-) length=477	477	52239		60	17	55.1	Ammonia-loss (N-term C) + Carbamidomethyl (C),Carbamidomethyl (C),Gln->pyro-Glu (N-term Q),Oxidation (M)	14	10	6	17	5	7		5.129e-07	5.209e-07	2.074e-07	5.202e-07	5.929e-07	4.235e-07		0.86507	1.2111	0.878563	1.22999	0.349806	0.489728	0.877382	0.489728
Tb927.4.3950	cytoskeleton-associated protein CAP5.5, putative,cysteine peptidase, Clan CA, family C2, putative location=Tb927_04_v4:1045964-1048525(-) length=853	853	94738		41	16	27.1	Ammonia-loss (N-term C) + Carbamidomethyl (C),Carbamidomethyl (C),Oxidation (M)	4	5		8	3.5	9.5		3.841e-08	5.185e-08		7.37e-08	4.513e-08	1.221e-07		0.851097	0.314578	1.1489	0.424652	0	0	1.63306	0
Tb927.5.1880	inhibitor of serine peptidase (ISP), putative,ecotin family (I11), putative location=Tb927_05_v4:583505-583969(+) length=154	154	17817.1		16	2	18.8	Acetylation (Protein N-term)	2	4	1	2	3	2		1.926e-07	1.024e-06	8.055e-08	1.953e-07	2.267e-07	2.777e-07		0.849581	0.693554	4.51698	3.68743	0.355315	0.290061	0.861491	0.290061
Tb11.01.7760	ubiquitin carboxyl-terminal hydrolase, putative location=Tb927_11_01_v4:4201874-4205428(-) length=1184	1184	131368		39	23	24.7	Carbamidomethyl (C),Glu->pyro-Glu (N-term E)	4	2	3	16	3	9		2.639e-08	1.221e-08	1.496e-08	8.69e-08	3.139e-08	6.134e-08		0.840714	0.430225	0.388977	0.199054	0.476585	0.243887	2.7684	0.243887
Tb927.8.6970	3-methylcrotonyl-CoA carboxylase alpha subunit, putative location=Tb927_08_v4:2007562-2009598(+) length=678	678	73967.4		1839	55	74.2	Ammonia-loss (N-term C) + Carbamidomethyl (C),Carbamidomethyl (C),Gln->pyro-Glu (N-term Q),Glu->pyro-Glu (N-term E),Oxidation (M)	145.5	558.5	146	210.5	108	161		5.799e-06	1.807e-05	6.825e-06	4.252e-06	6.981e-06	6.042e-06		0.830683	0.959782	2.58845	2.99073	0.977654	1.12959	0.609082	1.12959
Tb927.4.1840	zinc carboxypeptidase, putative,metallo-peptidase, Clan MC, Family M14 location=Tb927_04_v4:459437-461758(-) length=773	773	84337		168	40	62	Carbamidomethyl (C),Gln->pyro-Glu (N-term Q),Oxidation (M)	15	42	24	56	9	17		3.14e-07	9.095e-07	5.316e-07	1.182e-06	3.781e-07	6.114e-07		0.830468	0.513575	2.40545	1.48757	1.40598	0.86948	3.12616	0.86948
Tb927.6.400	peptidase M20/M25/M40, putative location=Tb927_06_v4:190663-192090(+) length=475	475	52223.5		684	34	77.5	Acetylation (Protein N-term),Carbamidomethyl (C),Gln->pyro-Glu (N-term Q),Oxidation (M)	101	129	117	86	107	124		7.31e-06	7.684e-06	6.991e-06	3.273e-06	8.813e-06	9.256e-06		0.829456	0.789758	0.871894	0.830164	0.79326	0.755294	0.371383	0.755294
Tb927.10.16040	oxidoreductase-protein, putative location=Tb927_10_v5:3950298-3952163(+) length=621	621	68194.2		17	10	22.2	Carbamidomethyl (C)	4	1	2	2	2	4		1.318e-07	2.55e-08	1.697e-07	6.317e-08	1.595e-07	9.397e-08		0.826332	1.40258	0.159875	0.271363	1.06395	1.8059	0.39605	1.8059
Tb11.22.0012	eukaryotic peptide chain release factor subunit 1, putative location=Tb927_11_01_v4:636031-637389(+) length=452	452	51017		212	37	73.5	Acetylation (Protein N-term),Carbamidomethyl (C),Oxidation (M)	38	43	31	26	29	43		3.216e-06	2.783e-06	2.834e-06	2.196e-06	3.915e-06	3.611e-06		0.821456	0.890612	0.710856	0.770701	0.723883	0.784824	0.56092	0.784824
Tb11.01.8510	T-complex protein 1, alpha subunit, putative location=Tb927_11_01_v4:4399277-4400794(-) length=505	505	54679.8		569	41	84	Carbamidomethyl (C),Glu->pyro-Glu (N-term E),Oxidation (M)	107	75.5	92.5	150.5	67.5	61		6.082e-06	3.017e-06	6.502e-06	7.725e-06	7.456e-06	5.556e-06		0.815719	1.09467	0.404641	0.543017	0.872049	1.17027	1.03608	1.17027
Tb927.3.760	hypothetical protein, conserved location=Tb927_03_v4:183811-185463(-) length=550	550	60086.4		154	22	35.3	Carbamidomethyl (C),Oxidation (M)	24	32	25	13	24	30		1.507e-06	1.695e-06	1.442e-06	4.997e-07	1.853e-06	2.4e-06		0.813276	0.627917	0.914733	0.70625	0.778198	0.600833	0.269671	0.600833
Tb927.7.6090	hypothetical protein, conserved location=Tb927_07_v4:1659004-1661292(-) length=762	762	88234.2		713	58	59.1	Acetylation (Protein N-term),Ammonia-loss (N-term C) + Carbamidomethyl (C),Carbamidomethyl (C),Gln->pyro-Glu (N-term Q),Oxidation (M)	110	140	123	81	101	131		3.753e-06	4.384e-06	4.709e-06	2.121e-06	4.627e-06	5.222e-06		0.811109	0.71869	0.947482	0.839525	1.01772	0.901762	0.458396	0.901762
Tb927.5.600	hypothetical protein, conserved location=Tb927_05_v4:184508-184891(-) length=127	127	14379		31	8	40.9	Gln->pyro-Glu (N-term Q)	2	5	8	5	2	7		2.568e-07	1.063e-06	1.524e-06	6.221e-07	3.193e-07	1.236e-06		0.804259	0.207767	3.32916	0.860032	4.77294	1.23301	1.94832	1.23301
Tb927.10.5930	protein kinase, putative location=Tb927_10_v5:1486930-1488402(-) length=490	490	55147.3	psu|Tb927.10.5940;	53	17	40.4	Carbamidomethyl (C),Oxidation (M)	10	10	6	9	5	10		3.826e-07	3.236e-07	3.148e-07	3.436e-07	4.78e-07	7.372e-07		0.800418	0.518991	0.676987	0.438958	0.658577	0.427021	0.718828	0.427021
Tb11.01.0340	RAD50 DNA repair-like protein location=Tb927_11_01_v4:2248698-2252747(+) length=1349	1349	152883		74	36	35.9	Carbamidomethyl (C),Glu->pyro-Glu (N-term E),Oxidation (M)	9	8	11	20	8	15		2.722e-08	3.504e-08	4.08e-08	1.066e-07	3.418e-08	7.725e-08		0.796372	0.352362	1.02516	0.453592	1.19368	0.528155	3.11878	0.528155
Y2_psu|Tb11.02.4380	product=hypothetical protein, conserved location=Tb927_11_01_v4:1812687-1813934(-) length=415	415	45908.9		8	2	1.9		2	1	1	3	1			1.049e-07	9.41e-08	1.007e-07	9.667e-08	1.322e-07			0.793495	#DIV/0!	0.7118	#DIV/0!	0.761725	#DIV/0!	0.731241	#DIV/0!
Tb11.18.0006	carnitine O-acetyltransferase, putative location=Tb927_11_01_v4:610477-612783(+) length=768	768	86391		9	8	14.8	Carbamidomethyl (C),Oxidation (M)	1	1	1	1	1	4		2.377e-08	3.312e-08	3.2e-08	4.861e-09	3.005e-08	1.222e-07		0.791015	0.194517	1.10216	0.271031	1.06489	0.261866	0.161764	0.261866
Tb927.10.13610	hypothetical protein, conserved location=Tb927_10_v5:3325400-3327598(-) length=732	732	78867.7		19	12	28.8	Carbamidomethyl (C),Oxidation (M)	2	1	1		3	9		5.829e-08	1.652e-08	9.33e-08		7.37e-08	2.291e-07		0.790909	0.25443	0.224152	0.0721082	1.26594	0.407246	0	0.407246
Tb927.5.2090	kinesin, putative location=Tb927_05_v4:659615-662881(-) length=1088	1088	122829		375	78	70.2	Carbamidomethyl (C),Gln->pyro-Glu (N-term Q),Oxidation (M)	30	95	65	112	24	34		2.574e-07	1.318e-06	7.638e-07	1.758e-06	3.267e-07	3.632e-07		0.787879	0.7087	4.03428	3.62885	2.33792	2.10297	5.38108	2.10297
Tb927.8.650	cation-transporting ATPase, putative location=Tb927_08_v4:179692-183477(-) length=1261	1261	140524		78	32	34.7	Carbamidomethyl (C),Oxidation (M)	13	1	11	24	10	17		8.65e-08	4.658e-09	5.89e-08	1.898e-07	1.101e-07	1.7e-07		0.785649	0.508824	0.042307	0.0274	0.534968	0.346471	1.72389	0.346471
Tb927.1.3070	hypothetical protein, conserved location=Tb927_01_v4:675213-676454(+) length=413	413	45034.5		247	16	56.9	Carbamidomethyl (C),Gln->pyro-Glu (N-term Q),Oxidation (M)	66	18	46	34	31	45		9.05e-07	4.386e-08	5.487e-07	1.609e-07	1.169e-06	1.225e-06		0.774166	0.738776	0.0375192	0.0358041	0.469376	0.447918	0.137639	0.447918
Tb927.7.7070	hypothetical protein, conserved location=Tb927_07_v4:2020498-2021829(-) length=443	443	49491.7		85	19	54.4	Carbamidomethyl (C),Oxidation (M)	15	11	15	6	16	18		3.877e-07	6.237e-07	7.355e-07	1.44e-07	5.045e-07	1.426e-06		0.768484	0.271879	1.23627	0.437377	1.45788	0.515778	0.285431	0.515778
Tb927.10.5030	ubiquitin/ribosomal protein S27a, putative location=Tb927_10_v5:1246866-1247321(+) length=151	151	16911.6	psu|Tb927.7.3680;	61	6	29.1	Ammonia-loss (N-term C) + Carbamidomethyl (C),Carbamidomethyl (C),Oxidation (M)	10	8	8	16	10	6		2.233e-06	3.038e-06	1.656e-06	3.2e-06	2.912e-06	1.543e-06		0.766827	1.44718	1.04327	1.96889	0.568681	1.07323	1.0989	1.07323
Tb927.10.15180	nucleosome assembly protein, putative location=Tb927_10_v5:3702340-3703440(+) length=366	366	41331		74	16	42.1	Oxidation (M)	18	9	2	12	14	17		5.887e-07	5.783e-07	1.362e-07	7.884e-07	7.684e-07	7.681e-07		0.766137	0.766437	0.752603	0.752897	0.177251	0.177321	1.02603	0.177321
Tb11.01.3080	heat shock protein 70, putative location=Tb927_11_01_v4:2963244-2965274(+) length=676	676	73693.7		753	32	53.8	Acetylation (Protein N-term),Carbamidomethyl (C),Gln->pyro-Glu (N-term Q),Oxidation (M)	66.5	74	74	65	41.5	45.5		2.438e-06	3.422e-06	6.304e-06	2.059e-06	3.184e-06	2.38e-06		0.765704	1.02437	1.07475	1.43782	1.9799	2.64874	0.646671	2.64874
Tb09.211.4920	dynein-associated protein, putative location=Tb927_09_v4:2208467-2208763(-) length=98	98	11122.7		6	2	43.9		1		1	1	1	1		9.679e-08		1.005e-07	6.181e-08	1.266e-07	8.428e-08		0.764534	1.14843	0	0	0.793839	1.19245	0.488231	1.19245
Tb927.8.2770	hypothetical protein, conserved location=Tb927_08_v4:817353-826652(+) length=3099	3099	342807		287	111	49.2	Carbamidomethyl (C),Glu->pyro-Glu (N-term E),Oxidation (M)	35	21	19	143	14	43		3.118e-08	2.397e-08	1.424e-08	1.39e-07	4.102e-08	6.963e-08		0.760117	0.447795	0.584349	0.344248	0.347148	0.20451	3.38859	0.20451
Tb927.5.2820	protein kinase, putative location=Tb927_05_v4:891329-894421(-) length=1030	1030	111731		518	14	23.2	Carbamidomethyl (C),Oxidation (M)	49	70	70	60	81	86		2.578e-05	1.18e-05	1.451e-05	9.548e-06	3.395e-05	5.704e-05		0.759352	0.451964	0.34757	0.206872	0.427393	0.254383	0.281237	0.254383
Tb09.v1.0380	spermidine synthase location=Tb927_09_v4:1224796-1225692(-) length=298	298	32941.3		15	8	35.6	Carbamidomethyl (C),Oxidation (M)	1	3	5	1	1	4		1.663e-08	1.581e-07	2.175e-07	5.154e-08	2.194e-08	1.326e-07		0.757976	0.125415	7.20602	1.19231	9.9134	1.64027	2.34913	1.64027
Tb927.3.1620	hypothetical protein, conserved location=Tb927_03_v4:423166-427965(-) length=1599	1599	174534		182	50	43.9	Carbamidomethyl (C),Oxidation (M)	26	21	46	33	17	34		1.292e-07	1.429e-07	3.335e-07	2.219e-07	1.708e-07	1.913e-07		0.75644	0.675379	0.836651	0.746994	1.95258	1.74334	1.29918	1.74334
Tb11.01.5250	hypothetical protein, conserved location=Tb927_11_01_v4:3585908-3586927(-) length=339	339	37213.3		37	13	55.8	Carbamidomethyl (C),Oxidation (M)	8	2	7	9	5	6		1.788e-07	3.906e-08	1.807e-07	3.685e-07	2.366e-07	2.053e-07		0.755706	0.870921	0.165089	0.190258	0.763736	0.880175	1.55748	0.880175
Tb11.01.0450	protein phosphatase 1, putative location=Tb927_11_01_v4:2209695-2210606(+) length=303	303	34475.4		61	14	61.1	Carbamidomethyl (C)	9	8.5	11	7.5	6	13		1.894e-07	2.955e-07	2.36e-07	2.906e-07	2.509e-07	2.241e-07		0.754882	0.845158	1.17776	1.31861	0.940614	1.0531	1.15823	1.0531
Tb09.160.4250	tryparedoxin peroxidase location=Tb927_09_v4:936746-937345(+) length=199	199	22428.1	psu|Tb09.160.4280;	387	26	99.5	Acetylation (Protein N-term),Carbamidomethyl (C),Gln->pyro-Glu (N-term Q),Oxidation (M)	57	93	39	45	62	68		1.104e-05	3.03e-05	8.931e-06	7.008e-06	1.463e-05	1.183e-05		0.754614	0.933221	2.07109	2.56128	0.610458	0.754945	0.479016	0.754945
Tb927.10.2990	hypothetical protein, conserved location=Tb927_10_v5:779644-782658(+) length=1004	1004	110599		48	21	31.1	Carbamidomethyl (C),Oxidation (M)	8	8	9	6	5	12		4.057e-08	4.758e-08	5.684e-08	4.346e-08	5.411e-08	8.847e-08		0.749769	0.458574	0.87932	0.537809	1.05045	0.642478	0.803179	0.642478
Tb927.3.2600	ATP-dependent DEAD/H RNA helicase, putative location=Tb927_03_v4:652522-659034(-) length=2170	2170	245218		2133	179	75.1	Ammonia-loss (N-term C) + Carbamidomethyl (C),Carbamidomethyl (C),Gln->pyro-Glu (N-term Q),Glu->pyro-Glu (N-term E),Oxidation (M)	291	310	382	316	304	471		3.109e-06	3.108e-06	3.309e-06	2.319e-06	4.153e-06	4.973e-06		0.748615	0.625176	0.748375	0.624975	0.796773	0.665393	0.558392	0.665393
Tb927.7.3380	hypothetical protein, conserved location=Tb927_07_v4:882631-883461(-) length=276	276	32869.5		6	2	10.1	Carbamidomethyl (C)	2				2	2		4.432e-08				5.938e-08	7.28e-08		0.746379	0.608791	0	0	0	0	0	0
Tb11.03.0090	ribokinase, putative location=Tb927_11_01_v4:260688-261689(+) length=333	333	35319.5		106	13	65.8	Carbamidomethyl (C),Oxidation (M)	17	12	14	18	21	22		8.299e-07	5.61e-07	8.898e-07	1.411e-06	1.131e-06	1.392e-06		0.733775	0.596193	0.496021	0.403017	0.786737	0.639224	1.24757	0.639224
Tb927.7.4290	hypothetical protein, conserved location=Tb927_07_v4:1139872-1140765(-) length=297	297	33718		70	22	61.6	Gln->pyro-Glu (N-term Q),Oxidation (M)	8	10	22	4	14	10		3.698e-07	6.585e-07	1.162e-06	2.612e-07	5.089e-07	8.027e-07		0.726665	0.460695	1.29397	0.820356	2.28336	1.44761	0.513264	1.44761
Tb927.5.2410	kinesin, putative location=Tb927_05_v4:767934-771953(+) length=1339	1339	149784		186	63	52.7	Ammonia-loss (N-term C) + Carbamidomethyl (C),Carbamidomethyl (C),Gln->pyro-Glu (N-term Q),Glu->pyro-Glu (N-term E),Oxidation (M)	18.64	12	54.64	58.64	11.28	23.64		1.067e-07	8.336e-08	5.721e-07	6.929e-07	1.469e-07	2.062e-07		0.726344	0.517459	0.567461	0.404268	3.89449	2.77449	4.71681	2.77449
Tb927.8.3840	hypothetical protein, conserved location=Tb927_08_v4:1143111-1145336(-) length=741	741	80127.1		202	33	54.3	Carbamidomethyl (C),Oxidation (M)	33.5	16	44	44	21	40		8.425e-07	5.081e-07	1.503e-06	7.568e-07	1.16e-06	1.625e-06		0.726293	0.518462	0.438017	0.312677	1.29569	0.924923	0.652414	0.924923
Tb09.160.3520	radical SAM domain protein, putative location=Tb927_09_v4:846542-847729(+) length=395	395	45206.4		28	12	41.8	Carbamidomethyl (C),Oxidation (M)	7	3	3		6	6		1.192e-07	7.747e-08	4.813e-08		1.652e-07	1.797e-07		0.72155	0.663328	0.468947	0.431107	0.291344	0.267835	0	0.267835
Tb927.7.4840	hypothetical protein, conserved location=Tb927_07_v4:1274020-1275024(-) length=334	334	38198.1		17	6	27.8	Carbamidomethyl (C),Oxidation (M)	3		5	1	4	3		4.396e-08		8.755e-08	2.18e-08	6.175e-08	3.315e-08		0.711903	1.32609	0	0	1.41781	2.64103	0.353036	2.64103
Tb927.10.6630	ATP-dependent DEAD/H RNA helicase HEL64, putative location=Tb927_10_v5:1678676-1680382(+) length=568	568	64133		236	39	60.7	Carbamidomethyl (C),Gln->pyro-Glu (N-term Q),Oxidation (M)	42	43	13	45.5	40.5	41.5		2.341e-06	1.494e-06	4.372e-07	1.558e-06	3.295e-06	3.811e-06		0.71047	0.614274	0.453414	0.392023	0.132686	0.114721	0.472838	0.114721
Tb11.52.0002	hypothetical protein, conserved location=Tb927_11_01_v4:3367600-3379491(-) length=3963	3963	434849		6	15	6.8	Carbamidomethyl (C),Oxidation (M)	3			1	1			2.008e-09			1.386e-10	2.827e-09			0.710294	#DIV/0!	0	#DIV/0!	0	#DIV/0!	0.0490272	#DIV/0!
Tb09.160.0910	hypothetical protein, conserved location=Tb927_09_v4:470653-471483(-) length=276	276	30622.5		15	5	25.7	Carbamidomethyl (C)	4	2		3	3	3		7.989e-08	4.965e-08		1.223e-07	1.127e-07	2.2e-07		0.708873	0.363136	0.44055	0.225682	0	0	1.08518	0
Tb09.211.1870	hypothetical protein, conserved location=Tb927_09_v4:1594305-1596062(-) length=585	585	65320.4		279	34	53.7	Ammonia-loss (N-term C) + Carbamidomethyl (C),Carbamidomethyl (C),Oxidation (M)	61	35	39	54	38	48		2.75e-06	9.827e-07	2.577e-06	2.53e-06	3.893e-06	4.702e-06		0.706396	0.584858	0.252427	0.208996	0.661957	0.548065	0.649884	0.548065
Tb11.52.0006	hypothetical protein, conserved (pseudogene) location=Tb927_11_01_v4:3389194-3392949(-) length=1251	1251	139097		196	37	39.5	Carbamidomethyl (C),Gln->pyro-Glu (N-term Q),Oxidation (M)	34	16	36	33	31	37		3.121e-07	1.21e-07	4.852e-07	2.812e-07	4.5e-07	4.6e-07		0.693556	0.678478	0.268889	0.263043	1.07822	1.05478	0.624889	1.05478
Tb927.10.14890	C-terminal motor kinesin, putative location=Tb927_10_v5:3633146-3635608(+) length=820	820	90887.8		3245	93	87.7	Acetylation (Protein N-term),Carbamidomethyl (C),Gln->pyro-Glu (N-term Q),Glu->pyro-Glu (N-term E),Oxidation (M)	525	378	669	677	370	560		1.991e-05	1.211e-05	4.56e-05	1.723e-05	2.895e-05	2.794e-05		0.687737	0.712598	0.418307	0.433429	1.57513	1.63207	0.595164	1.63207
Tb927.10.10730	hypothetical protein location=Tb927_10_v5:2605764-2610293(-) length=1509	1509	166222		18	7	7.2	Carbamidomethyl (C),Oxidation (M)	2	2	2	4	1			5.769e-09	1.682e-08	1.789e-08	2.45e-08	8.407e-09			0.686214	#DIV/0!	2.00071	#DIV/0!	2.12799	#DIV/0!	2.91424	#DIV/0!
Tb09.244.2660	hypothetical protein, conserved location=Tb927_09_v4:2318115-2322251(+) length=1378	1378	149899		29	21	21.4	Ammonia-loss (N-term C) + Carbamidomethyl (C),Carbamidomethyl (C),Oxidation (M)	7	1		4	5	12		2.854e-08	1.125e-08		1.591e-08	4.165e-08	8.247e-08		0.685234	0.346065	0.270108	0.136413	0	0	0.381993	0
Tb09.211.4200	hypothetical protein, conserved location=Tb927_09_v4:2056502-2057515(-) length=337	337	38619.6		65	12	45.1	Carbamidomethyl (C),Gln->pyro-Glu (N-term Q),Oxidation (M)	14	7	6	14	11	11		3.927e-07	1.966e-07	1.059e-07	6.473e-07	5.753e-07	4.041e-07		0.6826	0.971789	0.341735	0.486513	0.184078	0.262064	1.12515	0.262064
Tb11.01.3290	hypothetical protein, conserved location=Tb927_11_01_v4:3011905-3013776(+) length=623	623	69064		371	53	74.2	Carbamidomethyl (C),Oxidation (M)	52	65	83	61	44	53		2.436e-06	2.412e-06	4.038e-06	1.866e-06	3.583e-06	3.436e-06		0.679877	0.708964	0.673179	0.701979	1.12699	1.1752	0.520793	1.1752
Tb927.7.4970	glutamine synthetase, putative location=Tb927_07_v4:1317986-1319251(+) length=421	421	46980.3		143	22	52.5	Carbamidomethyl (C),Oxidation (M)	14	20	28	14	30	28		7.912e-07	6.959e-07	7.474e-07	7.952e-07	1.164e-06	8.541e-07		0.679725	0.926355	0.597852	0.814776	0.642096	0.875073	0.683162	0.875073
Tb927.2.2360	hypothetical protein, conserved location=Tb927_02_v4:457924-459966(-) length=680	680	74630.4		7	5	13.7	Carbamidomethyl (C)	2		1		1	2		7.955e-09		1.54e-08		1.175e-08	1.83e-08		0.677021	0.434699	0	0	1.31064	0.84153	0	0.84153
Tb927.10.1320	hypothetical protein, conserved location=Tb927_10_v5:350171-352318(-) length=715	715	77967.5		188	26	50.5	Ammonia-loss (N-term C) + Carbamidomethyl (C),Carbamidomethyl (C),Oxidation (M)	40	21	32	35	24	31		7.905e-07	2.776e-07	8.661e-07	4.444e-07	1.17e-06	1.207e-06		0.675641	0.65493	0.237265	0.229992	0.740256	0.717564	0.379829	0.717564
Tb09.211.0090	hypothetical protein, conserved location=Tb927_09_v4:1280736-1282361(-) length=541	541	58538.3		46	12	40.3	Carbamidomethyl (C)	7	7	5	12	7	8		1.408e-07	1.189e-07	1.959e-07	2.447e-07	2.098e-07	2.739e-07		0.671115	0.514056	0.56673	0.4341	0.933746	0.715225	1.16635	0.715225
Tb927.7.3170	hypothetical protein, conserved location=Tb927_07_v4:818368-819543(+) length=391	391	43212.1		73	23	59.1	Acetylation (Protein N-term),Ammonia-loss (N-term C) + Carbamidomethyl (C),Carbamidomethyl (C),Oxidation (M)	13	10	16	4	14	14		3.272e-07	4.064e-07	6.268e-07	1.958e-07	4.924e-07	4.036e-07		0.6645	0.810704	0.825345	1.00694	1.27295	1.55302	0.397644	1.55302
Tb927.8.3950	hypothetical protein, conserved location=Tb927_08_v4:1180246-1182990(-) length=914	914	102233		10	16	21.3	Carbamidomethyl (C),Glu->pyro-Glu (N-term E),Oxidation (M)	1				3	5		2.101e-08				3.166e-08	8.78e-08		0.663613	0.239294	0	0	0	0	0	0
Tb11.02.1210	leucyl-tRNA synthetase, putative location=Tb927_11_01_v4:1078518-1081742(+) length=1074	1074	121927		291	65	66.9	Ammonia-loss (N-term C) + Carbamidomethyl (C),Carbamidomethyl (C),Oxidation (M)	36	42	70	39	36	50		4.606e-07	6.854e-07	8.29e-07	4.635e-07	7.014e-07	7.435e-07		0.656687	0.619502	0.977188	0.921856	1.18192	1.115	0.660821	1.115
Tb11.01.4060	ubiquitin carboxyl-terminal hydrolase, putative,cysteine peptidase, Clan CA, family C19, putative location=Tb927_11_01_v4:3205350-3207722(+) length=790	790	89131.4		37	11	24.4	Carbamidomethyl (C),Oxidation (M)	4	3	6	12	4	5		1.932e-07	4.878e-08	1.349e-07	1.397e-07	2.948e-07	1.216e-07		0.65536	1.58882	0.165468	0.401151	0.457598	1.10938	0.473881	1.10938
Tb09.211.3140	hypothetical protein, conserved location=Tb927_09_v4:1829520-1832507(+) length=995	995	109962		476	64	54.6	Carbamidomethyl (C),Gln->pyro-Glu (N-term Q),Oxidation (M)	72	53	77	70	70	113		1.276e-06	9.788e-07	1.741e-06	9.086e-07	1.95e-06	2.527e-06		0.654359	0.504947	0.501949	0.387337	0.892821	0.688959	0.465949	0.688959
Tb927.6.4000	hypothetical protein, conserved location=Tb927_06_v4:1173822-1175072(-) length=416	416	46009.4		136	29	74.5	Acetylation (Protein N-term),Carbamidomethyl (C),Oxidation (M)	12	27	36	28	17	11		4.408e-07	1.276e-06	1.575e-06	1.956e-06	6.801e-07	6.208e-07		0.64814	0.710052	1.87619	2.05541	2.31584	2.53705	2.87605	2.53705
Tb927.10.11020	DNA mismatch repair protein, putative,MSH2 location=Tb927_10_v5:2689374-2692229(-) length=951	951	105441		121	38	52.8	Acetylation (Protein N-term),Carbamidomethyl (C),Oxidation (M)	18	12	16	20	19	32		1.429e-07	5.235e-08	9.458e-08	2.257e-07	2.228e-07	5.181e-07		0.641382	0.275815	0.234964	0.101042	0.424506	0.182552	1.01302	0.182552
Tb927.6.2880	kinesin, putative location=Tb927_06_v4:863803-867060(+) length=1085	1085	122222		144	47	53.5	Acetylation (Protein N-term),Carbamidomethyl (C),Oxidation (M)	15	16	39	27	16	25		1.803e-07	2.69e-07	4.84e-07	2.882e-07	2.812e-07	3.301e-07		0.641181	0.546198	0.956615	0.814905	1.72119	1.46622	1.02489	1.46622
Tb09.160.5200	hypothetical protein, conserved location=Tb927_09_v4:1103278-1104165(+) length=295	295	32588.3		261	20	61	Carbamidomethyl (C),Gln->pyro-Glu (N-term Q),Glu->pyro-Glu (N-term E),Oxidation (M)	39	43	56	23	40	55		2.572e-06	2.636e-06	4.613e-06	2.108e-06	4.033e-06	6.365e-06		0.637739	0.404085	0.653608	0.41414	1.14381	0.724745	0.522688	0.724745
Tb927.5.1460	hypothetical protein, conserved location=Tb927_05_v4:464502-465482(-) length=326	326	36792.6		61	17	48.5	Carbamidomethyl (C),Oxidation (M)	9	10	17	5	7	8		2.999e-07	6.684e-07	1.05e-06	1.045e-07	4.733e-07	4.199e-07		0.633636	0.714218	1.41221	1.59181	2.21847	2.5006	0.22079	2.5006
Tb10.v4.0052	microtubule-associated protein 2,chrX additional, unordered contigs location=Tp_ends-39g01.p1k:50-14692(-) length=4880	4880	561737		102	29	95.4	Carbamidomethyl (C),Gln->pyro-Glu (N-term Q),Oxidation (M)	12.87	7.92	15.85	14.85	20.83	27.74		6.369e-08	2.667e-08	5.225e-08	3.7e-08	1.01e-07	1.228e-07		0.630594	0.518648	0.264059	0.217182	0.517327	0.425489	0.366337	0.425489
Tb927.10.1080	40S ribosomal protein S23, putative location=Tb927_10_v5:290023-290454(-) length=143	143	15936.7	psu|Tb927.10.1090;	57	12	68.5	Carbamidomethyl (C)	7	15	10	11	5	8		2.18e-06	3.766e-06	3.528e-06	1.18e-06	3.462e-06	2.135e-06		0.629694	1.02108	1.08781	1.76393	1.01906	1.65246	0.340843	1.65246
Tb927.7.5210	hypothetical protein, conserved location=Tb927_07_v4:1372419-1375115(+) length=898	898	100560		105	25	35.5	Acetylation (Protein N-term),Carbamidomethyl (C),Gln->pyro-Glu (N-term Q),Oxidation (M)	9	13	26	13	13	23		1.039e-07	2.098e-07	3.24e-07	1.572e-07	1.652e-07	2.407e-07		0.628935	0.431658	1.26998	0.871624	1.96126	1.34607	0.951574	1.34607
Tb927.3.3450	ADP-ribosylation factor-like protein 3A, putative location=Tb927_03_v4:979573-980109(+) length=178	178	19886.3		66	15	88.2	Carbamidomethyl (C),Oxidation (M)	12	12	10	12	6	12		8.362e-07	1.168e-06	1.154e-06	8.521e-07	1.347e-06	1.46e-06		0.620787	0.57274	0.867112	0.8	0.856719	0.790411	0.632591	0.790411
Tb11.01.0355	ribosomal protein s26, putative location=Tb927_11_01_v4:2247638-2247973(+) length=111	111	12815.8		142	11	61.3	Carbamidomethyl (C),Gln->pyro-Glu (N-term Q),Oxidation (M)	12	19	29	37	13	28		8.879e-06	1.329e-05	1.783e-05	1.39e-05	1.432e-05	1.755e-05		0.620042	0.505926	0.928073	0.757265	1.24511	1.01595	0.97067	1.01595
Tb11.01.4370	hypothetical protein, conserved location=Tb927_11_01_v4:3291750-3294170(+) length=806	806	90742.7		83	30	50.9	Acetylation (Protein N-term),Carbamidomethyl (C),Oxidation (M)	11	2	7	27	10	17		7.945e-08	2.064e-08	1.267e-07	3.602e-07	1.285e-07	2.659e-07		0.618288	0.298797	0.160623	0.0776232	0.985992	0.476495	2.80311	0.476495
Tb927.8.2970	hypothetical protein, conserved location=Tb927_08_v4:895734-896648(+) length=304	304	34744.7		21	7	40.8	Acetylation (Protein N-term),Carbamidomethyl (C),Oxidation (M)	6	3	3		4	5		4.592e-08	3.621e-08	2.32e-08		7.451e-08	1.299e-07		0.616293	0.353503	0.485975	0.278753	0.311368	0.178599	0	0.178599
Tb11.02.1340	AMP deaminase, putative location=Tb927_11_01_v4:1105342-1110018(+) length=1558	1558	175715		39	33	29	Carbamidomethyl (C),Gln->pyro-Glu (N-term Q),Oxidation (M)	1	1	6	27	2			3.905e-09	1.506e-10	1.966e-08	1.758e-07	6.339e-09			0.616028	#DIV/0!	0.0237577	#DIV/0!	3.10144	#DIV/0!	27.7331	#DIV/0!
Tb927.3.3850	hypothetical protein, conserved location=Tb927_03_v4:1066556-1070719(+) length=1387	1387	146697		71	25	22.2	Carbamidomethyl (C),Gln->pyro-Glu (N-term Q),Oxidation (M)	10	4	13	19	8	14		7.22e-08	2.886e-08	1.784e-07	2.145e-07	1.173e-07	1.31e-07		0.615516	0.551145	0.246036	0.220305	1.52089	1.36183	1.82864	1.36183
Tb927.6.3870	RNA-binding protein, putative location=Tb927_06_v4:1144969-1145613(-) length=214	214	22925.3		12	6	33.6	Gln->pyro-Glu (N-term Q)	3	1	2	1	2	2		8.19e-08	6.301e-08	8.506e-08	1.6e-08	1.338e-07	1.436e-07		0.612108	0.570334	0.470927	0.438788	0.635725	0.59234	0.119581	0.59234
Tb927.7.2360	N-acetyltransferase, putative location=Tb927_07_v4:609925-610851(-) length=308	308	34631.9		75	16	51.3	Carbamidomethyl (C),Gln->pyro-Glu (N-term Q),Oxidation (M)	12	7	15	11	17	13		3.676e-07	2.92e-07	4.074e-07	5.673e-07	6.008e-07	7.057e-07		0.611851	0.520901	0.486019	0.413774	0.678096	0.577299	0.944241	0.577299
Tb927.4.1540	hypothetical protein, conserved location=Tb927_04_v4:398737-400263(-) length=508	508	55296.3		83	16	49.2	Carbamidomethyl (C),Oxidation (M)	12	10	13	30	6	9		2.397e-07	2.183e-07	4.309e-07	8.064e-07	3.921e-07	2.831e-07		0.611324	0.846697	0.556746	0.771106	1.09895	1.52208	2.05662	1.52208
Tb927.7.650	hypothetical protein, conserved location=Tb927_07_v4:134015-136969(-) length=984	984	106028		123	23	36.3	Carbamidomethyl (C),Gln->pyro-Glu (N-term Q),Oxidation (M)	24	6	3	33	24	31		2.346e-07	6.662e-08	4.238e-09	2.333e-07	3.841e-07	4.11e-07		0.610778	0.570803	0.173444	0.162092	0.0110336	0.0103114	0.607394	0.0103114
Tb927.10.3970	hypothetical protein, conserved location=Tb927_10_v5:1050740-1052290(-) length=516	516	55441.8		18	9	29.3	Carbamidomethyl (C)	1		4	1	3	7		7.541e-08		7.911e-08	1.027e-09	1.235e-07	2.13e-07		0.610607	0.354038	0	0	0.640567	0.371408	0.00831579	0.371408
Tb11.01.0700	ribose 5-phosphate isomerase, putative location=Tb927_11_01_v4:2408554-2409021(+) length=155	155	16964.5		29	9	65.2	Carbamidomethyl (C),Gln->pyro-Glu (N-term Q)	2	3	6	10	4	3		1.992e-07	3.097e-07	7.502e-07	5.192e-07	3.271e-07	1.917e-07		0.608988	1.03912	0.946805	1.61555	2.29349	3.91341	1.58728	3.91341
Tb927.3.620	ATP-dependent DEAD/H RNA helicase, putative location=Tb927_03_v4:157055-159481(-) length=808	808	90527.9		26	12	17.8	Oxidation (M)	7	1	1	6	4	5		5.258e-08	7.126e-10	2.274e-09	4.939e-08	8.721e-08	7.051e-08		0.602913	0.74571	0.00817108	0.0101064	0.026075	0.0322507	0.566334	0.0322507
Tb927.4.960	hypothetical protein, conserved location=Tb927_04_v4:263441-266977(-) length=1178	1178	128729		108	28	29.2	Carbamidomethyl (C),Oxidation (M)	27	17	19	25	10	8		5.242e-07	2.525e-07	2.529e-07	2.649e-07	8.697e-07	2.62e-07		0.602737	2.00076	0.29033	0.96374	0.29079	0.965267	0.304588	0.965267
Tb927.8.8330	calpain, putative,cysteine peptidase, putative location=Tb927_08_v4:2466411-2469077(+) length=888	888	98539		5	9	14.1	Carbamidomethyl (C),Oxidation (M)	1	1		1	1	1		1.083e-08	2.409e-08		2.273e-08	1.808e-08	2.171e-08		0.599004	0.498848	1.33241	1.10963	0	0	1.25719	0
Tb927.10.5450	hypothetical protein, conserved location=Tb927_10_v5:1370851-1373724(+) length=957	957	107389		105	33	48.1	Acetylation (Protein N-term),Carbamidomethyl (C),Oxidation (M)	13	5	10	38	18	17		1.314e-07	3.95e-08	5.889e-08	3.496e-07	2.204e-07	2.236e-07		0.596189	0.587657	0.17922	0.176655	0.267196	0.263372	1.58621	0.263372
Tb927.5.3450	hypothetical protein, conserved location=Tb927_05_v4:1086526-1088109(-) length=527	527	58045.6		92	24	64.1	Acetylation (Protein N-term),Carbamidomethyl (C),Gln->pyro-Glu (N-term Q),Oxidation (M)	25	22	10	2	13	18		6.954e-07	1.128e-06	6.651e-07	4.796e-08	1.167e-06	1.019e-06		0.595887	0.682434	0.966581	1.10697	0.569923	0.652699	0.0410968	0.652699
Tb927.4.1820	selenocysteine-tRNA-specific elongation factor, putative location=Tb927_04_v4:453193-455160(-) length=655	655	71607.9		3	2	3.7	Carbamidomethyl (C)	1			1	1			2.05e-08			3.126e-09	3.451e-08			0.594031	#DIV/0!	0	#DIV/0!	0	#DIV/0!	0.0905824	#DIV/0!
Tb11.02.2810	hypothetical protein, conserved location=Tb927_11_01_v4:1445771-1447357(+) length=528	528	57102		18	10	27.8	Carbamidomethyl (C)	4		5	1	2	6		5.965e-08		8.395e-08	1.085e-08	1.024e-07	1.529e-07		0.58252	0.390124	0	0	0.819824	0.549052	0.105957	0.549052
Y1_psu|Tb927.4.590	product=hypothetical protein, conserved location=Tb927_04_v4:169130-171586(-) length=818	818	88113.3		8	2	1.5		2		1	1	1	2		7.041e-09		3.083e-09	1.534e-09	1.21e-08	2.46e-08		0.581901	0.28622	0	0	0.254793	0.125325	0.126777	0.125325
Tb927.4.310	hypothetical protein, conserved location=Tb927_04_v4:80881-100722(-) length=6613	6613	734249		2014	359	59.9	Acetylation (Protein N-term),Ammonia-loss (N-term C) + Carbamidomethyl (C),Carbamidomethyl (C),Gln->pyro-Glu (N-term Q),Oxidation (M)	222	272	487	556	170	230		1.858e-07	1.578e-07	4.142e-07	3.655e-07	3.204e-07	2.664e-07		0.5799	0.697447	0.492509	0.592342	1.29276	1.5548	1.14076	1.5548
Tb927.10.13550	hypothetical protein, conserved,hypothetical protein location=Tb927_10_v5:3307745-3310885(-) length=1046	1046	115780		37	22	35.1	Ammonia-loss (N-term C) + Carbamidomethyl (C),Carbamidomethyl (C),Oxidation (M)	9		6	3	6	12		4.766e-08		3.257e-08	2.115e-08	8.222e-08	1.113e-07		0.579664	0.428212	0	0	0.396132	0.292633	0.257237	0.292633
Tb927.6.2780	U3 small nuclear ribonucleoprotein (snRNP), putative location=Tb927_06_v4:834953-835816(+) length=287	287	33302.4		6	3	12.9		1			1	2	2		2.525e-08			1.867e-08	4.362e-08	7.157e-08		0.578863	0.352801	0	0	0	0	0.428015	0
Tb927.5.930	NADH-dependent fumarate reductase location=Tb927_05_v4:309367-312795(+) length=1142	1142	123810		3731	113	89.9	Ammonia-loss (N-term C) + Carbamidomethyl (C),Carbamidomethyl (C),Glu->pyro-Glu (N-term E),Oxidation (M)	295.5	358.5	519	333.5	370	552.5		1.1e-05	1.075e-05	1.481e-05	9.682e-06	1.901e-05	2.52e-05		0.578643	0.436508	0.565492	0.426587	0.779064	0.587698	0.509311	0.587698
Tb927.3.1010	hypothetical protein, conserved location=Tb927_03_v4:246909-248711(+) length=600	600	64391.2		15	6	15.5	Carbamidomethyl (C)	3			4	3	5		4.011e-08			2.219e-08	6.932e-08	1.539e-07		0.578621	0.260624	0	0	0	0	0.32011	0
Tb927.8.5030	trafficking protein particle complex subunit 3, putative,TRAPP, putative,transport protein particle (TRAPP) component, Bet3, putative location=Tb927_08_v4:1488407-1488988(+) length=193	193	20951.6		7	2	9.8		1	2	2		1	1		5.318e-07	9.706e-07	8.962e-07		9.265e-07	5.987e-07		0.573988	0.888258	1.0476	1.62118	0.967296	1.49691	0	1.49691
Tb927.7.2190	hypothetical protein, conserved location=Tb927_07_v4:567798-568598(-) length=266	266	29260		47	5	19.2		7	5	8	4	7	10		1.738e-06	1.952e-06	2.592e-06	5.889e-07	3.028e-06	3.917e-06		0.573976	0.443707	0.64465	0.498341	0.856011	0.661731	0.194485	0.661731
Tb09.160.0700	60S ribosomal protein L35, putative location=Tb927_09_v4:417110-417493(-) length=127	127	15152.7	psu|Tb09.160.0710;	357	21	71.7	Acetylation (Protein N-term),Gln->pyro-Glu (N-term Q),Oxidation (M)	51	62	65	63	34	60		2.757e-05	8.322e-05	2.707e-05	9.925e-06	4.806e-05	3.753e-05		0.573658	0.734612	1.73159	2.21743	0.563254	0.72129	0.206513	0.72129
Tb927.10.6150	neurobeachin/beige protein, putative location=Tb927_10_v5:1549165-1558890(-) length=3241	3241	361389		63	59	25.5	Carbamidomethyl (C),Glu->pyro-Glu (N-term E),Oxidation (M)	5		1	55	1			8.371e-09		7.839e-11	3.784e-08	1.467e-08			0.57062	#DIV/0!	0	#DIV/0!	0.00534356	#DIV/0!	2.57941	#DIV/0!
Tb927.1.1470	hypothetical protein, conserved location=Tb927_01_v4:367865-369622(+) length=585	585	64925.2		45	16	40.2	Carbamidomethyl (C),Oxidation (M)	8	4	4	3	9	14		1.451e-07	1.217e-07	1.56e-07	1.06e-07	2.562e-07	4.68e-07		0.566354	0.310043	0.47502	0.260043	0.608899	0.333333	0.413739	0.333333
Tb09.211.4240	phosphoinositide-binding protein, putative location=Tb927_09_v4:2068699-2069958(-) length=419	419	48214.6		332	47	85.7	Acetylation (Protein N-term),Carbamidomethyl (C),Gln->pyro-Glu (N-term Q),Oxidation (M)	45	21	56	47	76	79		2.002e-06	8.981e-07	4.009e-06	2.121e-06	3.546e-06	2.969e-06		0.56458	0.674301	0.253271	0.302492	1.13057	1.35029	0.598139	1.35029
Tb11.02.5020	seryl-tRNA synthetase, putative location=Tb927_11_01_v4:1982035-1983474(-) length=479	479	53894.9		46	14	42	Carbamidomethyl (C),Oxidation (M)	9	9	7	6	7	8		2.081e-07	2.166e-07	2.609e-07	8.917e-08	3.688e-07	5.344e-07		0.564262	0.389409	0.58731	0.405314	0.70743	0.488211	0.241784	0.488211
Tb11.02.0820	ras-like small GTPase, putative location=Tb927_11_01_v4:951831-953054(+) length=407	407	46480.6		7	5	13	Carbamidomethyl (C)	1		1	3	1	1		1.925e-08		4.158e-08	1.055e-07	3.447e-08	1.12e-08		0.558457	1.71875	0	0	1.20627	3.7125	3.06063	3.7125
Tb09.244.2725	ribosomal protein L36, putative location=Tb927_09_v4:2309643-2309972(+) length=109	109	12467.2		93	13	60.6	Oxidation (M)	9	10	5.5	10.5	8	7		4.408e-06	9.934e-06	7.208e-06	6.773e-06	8.052e-06	7.162e-06		0.547442	0.615471	1.23373	1.38704	0.895181	1.00642	0.841157	1.00642
Tb927.7.4390	threonine synthase, putative location=Tb927_07_v4:1164231-1166258(-) length=675	675	73935.5		150	37	64.1	Ammonia-loss (N-term C) + Carbamidomethyl (C),Carbamidomethyl (C),Oxidation (M)	25	18	23	28	25	26		9.844e-07	4.727e-07	1.023e-06	9.97e-07	1.806e-06	1.762e-06		0.545072	0.558683	0.261739	0.268275	0.566445	0.58059	0.552049	0.58059
Tb927.10.3660	aspartate aminotransferase location=Tb927_10_v5:952856-954067(-) length=403	403	44831.2		352	36	78.9	Acetylation (Protein N-term),Carbamidomethyl (C),Gln->pyro-Glu (N-term Q),Oxidation (M)	44	37	80	108	39	30		1.581e-06	1.497e-06	4.347e-06	4.823e-06	2.902e-06	1.88e-06		0.544797	0.840957	0.515851	0.796277	1.49793	2.31223	1.66196	2.31223
Tb11.02.5430	hypothetical protein, conserved location=Tb927_11_01_v4:2089865-2091097(-) length=410	410	44452.7		55	18	52.9	Carbamidomethyl (C),Oxidation (M)	8	1	8	6	14	15		4.007e-07	3.89e-08	2.914e-07	1.257e-07	7.37e-07	7.231e-07		0.543691	0.554142	0.0527815	0.0537962	0.395387	0.402987	0.170556	0.402987
Tb11.02.4050	60S ribosomal protein L28, putative location=Tb927_11_01_v4:1718252-1718692(-) length=146	146	16868.1	psu|Tb11.02.4070;	264	24	84.2	Acetylation (Protein N-term),Carbamidomethyl (C),Gln->pyro-Glu (N-term Q),Oxidation (M)	35	62	37	34	23	47		6.786e-06	1.528e-05	1.08e-05	4.972e-06	1.249e-05	1.176e-05		0.543315	0.577041	1.22338	1.29932	0.864692	0.918367	0.398078	0.918367
Tb927.7.1110	asparagine synthetase a, putative location=Tb927_07_v4:288012-289067(+) length=351	351	39626.5		120	22	80.1	Acetylation (Protein N-term),Carbamidomethyl (C),Gln->pyro-Glu (N-term Q),Oxidation (M)	17	22	22	15	18	21		5.065e-07	1.136e-06	1.218e-06	5.58e-07	9.341e-07	6.224e-07		0.542233	0.813785	1.21614	1.82519	1.30393	1.95694	0.597366	1.95694
Tb927.7.3330	hypothetical protein, conserved location=Tb927_07_v4:858888-871892(-) length=4334	4334	503126		62	32	52.4	Carbamidomethyl (C),Glu->pyro-Glu (N-term E),Oxidation (M)	4	17	6	23	4	5		3.11e-09	1.001e-08	2.671e-09	5.032e-09	5.774e-09	3.566e-09		0.538621	0.872126	1.73363	2.80707	0.462591	0.749019	0.871493	0.749019
Tb11.01.3110	heat shock protein 70 location=Tb927_11_01_v4:2971037-2973109(+) length=690	690	75427.7		7179	97	93.5	Acetylation (Protein N-term),Carbamidomethyl (C),Gln->pyro-Glu (N-term Q),Glu->pyro-Glu (N-term E),Oxidation (M)	737	1211.5	1384	1156	1117.5	914.5		3.866e-05	8.343e-05	7.46e-05	3.039e-05	7.214e-05	3.436e-05		0.535902	1.12515	1.1565	2.42811	1.0341	2.17113	0.421264	2.17113
Tb927.3.2490	hypothetical protein, conserved location=Tb927_03_v4:626648-629539(+) length=963	963	110167		300	63	61.7	Carbamidomethyl (C),Gln->pyro-Glu (N-term Q),Oxidation (M)	40	37	40	61	49	57		8.139e-07	6.617e-07	7.783e-07	1.289e-06	1.53e-06	1.454e-06		0.531961	0.559766	0.432484	0.455089	0.508693	0.535282	0.842484	0.535282
Tb09.211.1400	MCAK-like kinesin, putative location=Tb927_09_v4:1514217-1515665(-) length=482	482	53539.4		41	17	49.2	Carbamidomethyl (C)	4	6	2	15	4	7		8.286e-08	1.04e-07	5.927e-08	5.117e-07	1.565e-07	1.781e-07		0.529457	0.465244	0.664537	0.583942	0.378722	0.332791	3.26965	0.332791
Tb927.7.3980	immunodominant antigen, putative,tc40 antigen-like location=Tb927_07_v4:1047000-1049714(+) length=904	904	97422.8		154	33	52	Carbamidomethyl (C),Oxidation (M)	35	15	20	23	29	29		5.731e-07	6.297e-07	5.218e-07	2.848e-07	1.086e-06	7.293e-07		0.527716	0.785822	0.579834	0.863431	0.480479	0.715481	0.262247	0.715481
Tb927.3.5340	Hsc70-interacting protein (Hip), putative location=Tb927_03_v4:1499136-1500290(+) length=384	384	42055.5		48	11	37.5	Carbamidomethyl (C),Gln->pyro-Glu (N-term Q),Oxidation (M)	10	13	10	7	5	2		2.191e-07	7.312e-07	5.05e-07	4.102e-07	4.168e-07	7.839e-08		0.525672	2.795	1.75432	9.32772	1.21161	6.44215	0.984165	6.44215
Tb11.01.4280	hypothetical protein, conserved location=Tb927_11_01_v4:3263588-3264811(+) length=407	407	45017.4		135	23	55	Carbamidomethyl (C),Gln->pyro-Glu (N-term Q)	17	18	30	11	25	31		4.767e-07	6.723e-07	1.287e-06	6.091e-07	9.118e-07	9.232e-07		0.522812	0.516356	0.737333	0.728228	1.41149	1.39406	0.668019	1.39406
Tb927.7.2450	hypothetical protein, conserved location=Tb927_07_v4:630506-631963(-) length=485	485	54433.7		163	16	31.5	Ammonia-loss (N-term C) + Carbamidomethyl (C),Carbamidomethyl (C),Oxidation (M)	24	20	26	42	18	29		4.064e-07	6.779e-07	1.158e-06	1.551e-06	7.809e-07	1.478e-06		0.520425	0.274966	0.868101	0.45866	1.4829	0.783491	1.98617	0.783491
Tb927.4.2000	ruvB-like DNA helicase, putative,ATP-dependent DNA helicase, putative location=Tb927_04_v4:505347-506771(-) length=474	474	52649.2		734	59	93	Acetylation (Protein N-term),Carbamidomethyl (C),Gln->pyro-Glu (N-term Q),Glu->pyro-Glu (N-term E),Oxidation (M)	91	121	160	83	130	126		1.014e-05	1.124e-05	2.592e-05	8.781e-06	1.954e-05	1.718e-05		0.518936	0.590221	0.57523	0.654249	1.32651	1.50873	0.449386	1.50873
Tb927.3.5330	ADP-ribosylation factor GTPase activating protein, putative,centaurin beta 5 location=Tb927_03_v4:1497803-1498630(+) length=275	275	31248.7		47	13	49.8	Carbamidomethyl (C),Oxidation (M)	4	4	14	10	5	9		1.141e-07	8.112e-08	5.528e-07	3.803e-07	2.208e-07	2.801e-07		0.516757	0.407355	0.367391	0.289611	2.50362	1.97358	1.72237	1.97358
Tb927.7.970	hypothetical protein, conserved location=Tb927_07_v4:250779-252407(+) length=542	542	62842.9		49	15	31.4	Carbamidomethyl (C)	10	11	5	2	6	14		2.125e-07	3.009e-07	2.827e-07	2.755e-08	4.118e-07	1.133e-06		0.516027	0.187555	0.730695	0.265578	0.686498	0.249515	0.0669014	0.249515
Tb927.4.1930	RNA-binding protein, putative location=Tb927_04_v4:490448-491266(-) length=272	272	31309.9		103	22	67.3	Acetylation (Protein N-term),Oxidation (M)	15	14	20	15	9	20		6.298e-07	8.575e-07	1.127e-06	5.605e-07	1.223e-06	1.227e-06		0.514963	0.513284	0.701145	0.698859	0.921504	0.9185	0.458299	0.9185
Tb927.8.5620	ubiquitin carboxyl-terminal hydrolase, putative location=Tb927_08_v4:1666879-1671138(+) length=1419	1419	159062		20	18	20.7	Acetylation (Protein N-term),Carbamidomethyl (C),Gln->pyro-Glu (N-term Q),Oxidation (M)	1	1	4	5	1	7		2.82e-09	5.657e-11	1.404e-08	1.215e-08	5.479e-09	4.164e-08		0.514692	0.0677233	0.0103249	0.00135855	2.56251	0.337176	2.21756	0.337176
Tb927.7.190	thimet oligopeptidase A, putative,metallo- peptidase, Clan MA(E) Family M3, putative location=Tb927_07_v4:34032-36263(+) length=743	743	84239.6		932	69	69.3	Carbamidomethyl (C),Gln->pyro-Glu (N-term Q),Glu->pyro-Glu (N-term E),Oxidation (M)	129	138	183	105	148	186		8.139e-06	8.477e-06	1.438e-05	5.697e-06	1.587e-05	1.749e-05		0.512854	0.465352	0.534152	0.484677	0.906112	0.822184	0.358979	0.822184
Tb09.211.4190	hypothetical protein, conserved location=Tb927_09_v4:2054950-2055885(-) length=311	311	35982.7		116	18	52.4	Carbamidomethyl (C),Oxidation (M)	20	12	15	26	19	17		1.383e-06	6.642e-07	1.058e-06	1.757e-06	2.704e-06	2.457e-06		0.511464	0.562882	0.245636	0.27033	0.391272	0.430606	0.649778	0.430606
Tb927.1.3110	soluble N-ethylmaleimide sensitive factor (NSF) attachment protein, putative location=Tb927_01_v4:677766-678611(+) length=281	281	32151.9		731	47	80.8	Acetylation (Protein N-term),Carbamidomethyl (C),Glu->pyro-Glu (N-term E),Oxidation (M)	74	64	132	54	141	240		6.145e-06	6.575e-06	1.152e-05	3.668e-06	1.208e-05	3.052e-05		0.508692	0.201343	0.544288	0.215433	0.953642	0.377457	0.303642	0.377457
Tb927.5.1250	hypothetical protein, conserved location=Tb927_05_v4:412810-414540(+) length=576	576	63971.3		38	19	46	Acetylation (Protein N-term),Carbamidomethyl (C)	2	6	11	14	2	2		2.075e-08	2.998e-08	2.518e-07	3.343e-07	4.142e-08	5.457e-08		0.500966	0.380246	0.723805	0.549386	6.07919	4.61426	8.07098	4.61426
Tb927.8.7090	hypothetical protein, conserved location=Tb927_08_v4:2037964-2040594(+) length=876	876	96086.5		32	15	29.6	Acetylation (Protein N-term),Ammonia-loss (N-term C) + Carbamidomethyl (C),Carbamidomethyl (C),Oxidation (M)	4	2	3	9	3	2		2.856e-08	2.933e-09	1.139e-07	1.19e-07	5.722e-08	1.202e-07		0.499126	0.237604	0.0512583	0.024401	1.99056	0.947587	2.07969	0.947587
Tb927.3.3190	serine/threonine-protein kinase, putative,protein kinase, putative location=Tb927_03_v4:823161-824672(-) length=503	503	56207.1		318	37	81.5	Acetylation (Protein N-term),Carbamidomethyl (C),Gln->pyro-Glu (N-term Q),Oxidation (M)	65	32	49	43	56	62		2.186e-06	1.553e-06	2.572e-06	1.782e-06	4.38e-06	4.819e-06		0.499087	0.453621	0.354566	0.322266	0.587215	0.533721	0.406849	0.533721
Tb11.02.2520	hypothetical protein, conserved,predicted ankyrin repeat family protein location=Tb927_11_01_v4:1378661-1379839(+) length=392	392	43674.1		151	22	50	Carbamidomethyl (C),Gln->pyro-Glu (N-term Q),Glu->pyro-Glu (N-term E),Oxidation (M)	23	21	35	13	30	26		1.06e-06	1.615e-06	2.521e-06	7.592e-07	2.131e-06	1.805e-06		0.497419	0.587258	0.75786	0.894737	1.18301	1.39668	0.356265	1.39668
Tb927.3.5250	hypothetical protein, conserved,ZFP family member, putative location=Tb927_03_v4:1473439-1475178(+) length=579	579	61259.1		20	9	20	Gln->pyro-Glu (N-term Q)	3	1	1		6	8		7.591e-08	1.703e-08	2.035e-08		1.537e-07	1.773e-07		0.493884	0.428144	0.1108	0.0960519	0.132401	0.114777	0	0.114777
Tb11.01.5780	hypothetical protein, conserved location=Tb927_11_01_v4:3701694-3704468(+) length=924	924	100574		193	43	49.8	Acetylation (Protein N-term),Carbamidomethyl (C),Glu->pyro-Glu (N-term E),Oxidation (M)	29	25	51	28	27	30		4.52e-07	5.526e-07	1.41e-06	3.686e-07	9.169e-07	8.152e-07		0.492965	0.554465	0.602683	0.67787	1.53779	1.72964	0.402007	1.72964
Tb927.4.2940	hypothetical protein, conserved location=Tb927_04_v4:781173-782159(+) length=328	328	36597.8		58	14	50.9	Carbamidomethyl (C),Glu->pyro-Glu (N-term E),Oxidation (M)	7	8	12	5	10	13		2.281e-07	4.699e-07	1.041e-06	2.313e-07	4.632e-07	8.748e-07		0.492444	0.260745	1.01446	0.537151	2.24741	1.18999	0.499352	1.18999
Tb927.4.1300	hypothetical protein, conserved location=Tb927_04_v4:341652-342776(-) length=374	374	42042.3		92	16	60.2	Acetylation (Protein N-term),Carbamidomethyl (C),Glu->pyro-Glu (N-term E),Oxidation (M)	15	19	13	6	18	17		3.506e-07	4.551e-07	2.527e-07	2.157e-07	7.171e-07	6.481e-07		0.488914	0.540966	0.63464	0.702206	0.352392	0.389909	0.300795	0.389909
Y1_psu|Tb11.01.4940	product=AAA ATPase, putative location=Tb927_11_01_v4:3520121-3523966(-) length=1281	1281	141299		32	4	3.2	Oxidation (M)	7	4	5	4	4	6		3.243e-07	2.358e-07	4.238e-07	1.892e-07	6.708e-07	1.562e-06		0.483453	0.207618	0.351521	0.15096	0.631783	0.271319	0.282051	0.271319
Tb927.6.640	kinetoplastid-specific phospho-protein phosphatase, putative location=Tb927_06_v4:267496-269700(-) length=734	734	79183.3		83	24	46.7	Carbamidomethyl (C),Oxidation (M)	13	9	18	4	16	21		1.334e-07	1.377e-07	4.624e-07	5.89e-08	2.767e-07	3.963e-07		0.482111	0.336614	0.497651	0.347464	1.67112	1.16679	0.212866	1.16679
Tb11.22.0001	hypothetical protein, conserved location=Tb927_11_01_v4:680733-681401(-) length=222	222	24600.8		28	11	60.8	Carbamidomethyl (C),Gln->pyro-Glu (N-term Q),Oxidation (M)	4	4	1	3	6	9		2.049e-07	3.256e-07	6.267e-08	9.706e-08	4.287e-07	6.363e-07		0.477957	0.322018	0.759505	0.511708	0.146186	0.0984913	0.226405	0.0984913
Tb927.10.6940	Dipeptidyl-peptidase 8-like, putative location=Tb927_10_v5:1747152-1749704(+) length=850	850	93768.6	psu|Tb927.10.6970;	61	22	36.1	Carbamidomethyl (C),Oxidation (M)	6	21.6	10	11	4	8		4.732e-08	2.619e-07	1.288e-07	8.854e-08	9.933e-08	1.095e-07		0.476392	0.432146	2.63667	2.39178	1.29669	1.17626	0.891372	1.17626
Tb927.6.2690	ubiquitin carboxyl-terminal hydrolase, putative,cysteine peptidase, Clan CA, family C19, putative location=Tb927_06_v4:807824-809743(+) length=639	639	70472.4		97	24	50.4	Carbamidomethyl (C),Oxidation (M)	13	17	18	9	14	22		3.518e-07	3.493e-07	7.104e-07	3.183e-07	7.424e-07	1.094e-06		0.473869	0.321572	0.470501	0.319287	0.956897	0.64936	0.428745	0.64936
Tb11.02.4320	hypothetical protein, conserved location=Tb927_11_01_v4:1801650-1804514(-) length=954	954	107450		84	32	49.5	Carbamidomethyl (C),Oxidation (M)	10	4	8	11	20	28		1.234e-07	5.51e-08	1.076e-07	5.494e-08	2.615e-07	3.007e-07		0.471893	0.410376	0.210707	0.183239	0.411472	0.357832	0.210096	0.357832
Tb927.7.3820	hypothetical protein, conserved location=Tb927_07_v4:996424-998514(-) length=696	696	71855.9		49	11	25.3	Carbamidomethyl (C),Oxidation (M)	9	10	6	3	8	12		2.452e-07	2.187e-07	1.92e-07	4.625e-08	5.214e-07	9.067e-07		0.470272	0.270431	0.419448	0.241204	0.368239	0.211757	0.0887035	0.211757
Tb927.10.2690	hypothetical protein, conserved location=Tb927_10_v5:693644-695656(+) length=670	670	74063.7		77	18	41.2	Ammonia-loss (N-term C) + Carbamidomethyl (C),Carbamidomethyl (C),Gln->pyro-Glu (N-term Q)	6	17	17	13	8	10		1.466e-07	4.002e-07	7.611e-07	1.405e-07	3.137e-07	4.182e-07		0.467325	0.35055	1.27574	0.956958	2.4262	1.81994	0.44788	1.81994
Tb927.10.2730	hypothetical protein, conserved location=Tb927_10_v5:701197-702081(+) length=294	294	32848		297	36	95.2	Carbamidomethyl (C),Glu->pyro-Glu (N-term E),Oxidation (M)	36	32	48	22	69	79		1.738e-06	2.581e-06	3.354e-06	1.397e-06	3.747e-06	5.877e-06		0.463838	0.295729	0.688818	0.43917	0.895116	0.570699	0.372832	0.570699
Y1_psu|Tb927.10.4170	product=hypothetical protein, conserved location=Tb927_10_v5:1090438-1098057(-) length=2539	2539	292094		5	14	7.1	Carbamidomethyl (C),Oxidation (M)	1		2		1	1		4.507e-09		4.537e-09		9.79e-09	4.361e-09		0.460368	1.03348	0	0	0.463432	1.04036	0	1.04036
Tb11.01.1270	nucleic acid binding protein, putative location=Tb927_11_01_v4:2540975-2542525(-) length=516	516	56660.2		44	12	36.8	Ammonia-loss (N-term C) + Carbamidomethyl (C),Carbamidomethyl (C)	9	8	8	3	6	8		1.049e-07	5.802e-08	9.738e-08	1.201e-08	2.295e-07	2.938e-07		0.457081	0.357046	0.25281	0.197481	0.424314	0.33145	0.0523312	0.33145
Tb927.6.5070	hypothetical protein, conserved location=Tb927_06_v4:1383939-1385303(+) length=454	454	51861.1		24	11	30.2	Ammonia-loss (N-term C) + Carbamidomethyl (C)	5	6		3	5	3		1.327e-07	1.278e-07		4.168e-08	2.914e-07	1.422e-07		0.455388	0.933193	0.438572	0.898734	0	0	0.143034	0
Tb09.160.1160	nucleolar protein location=Tb927_09_v4:518901-521174(-) length=757	757	85986.9		70	21	41.6	Carbamidomethyl (C),Oxidation (M)	5.5	11		17	3	6		4.634e-08	1.87e-07		2.888e-07	1.019e-07	9.046e-08		0.45476	0.512271	1.83513	2.06721	0	0	2.83415	0
Tb927.10.10880	ATP-binding cassette protein, putative,ABC transporter, putative,ATPase, putative location=Tb927_10_v5:2652457-2654511(-) length=684	684	77758.1		260	43	69.7	Acetylation (Protein N-term),Carbamidomethyl (C),Gln->pyro-Glu (N-term Q),Oxidation (M)	32	47	28	52	37	47		1.28e-06	1.054e-06	1.466e-06	1.29e-06	2.815e-06	3.716e-06		0.454707	0.344456	0.374423	0.283638	0.520782	0.39451	0.458259	0.39451
Tb927.7.5160	deoxyuridine triphosphatase, putative,dUTP diphosphatase location=Tb927_07_v4:1361423-1362286(+) length=287	287	31959		73	12	30.3	Carbamidomethyl (C),Oxidation (M)	7	8	16	8	17	16		5.754e-07	6.928e-07	1.037e-06	5.788e-07	1.267e-06	1.147e-06		0.454144	0.501656	0.546803	0.60401	0.818469	0.904098	0.456827	0.904098
Tb927.5.1090	threonyl-tRNA synthetase, putative location=Tb927_05_v4:352618-355017(+) length=799	799	91052.7		461	54	74.1	Ammonia-loss (N-term C) + Carbamidomethyl (C),Carbamidomethyl (C),Gln->pyro-Glu (N-term Q),Oxidation (M)	71	63	77	77	67	89		1.984e-06	1.931e-06	2.462e-06	2.201e-06	4.376e-06	4.034e-06		0.453382	0.49182	0.441271	0.478681	0.562614	0.610312	0.502971	0.610312
Tb927.8.6660	paraflagellar rod component, putative location=Tb927_08_v4:1928705-1930528(-) length=607	607	69120		228	33	61.6	Carbamidomethyl (C),Oxidation (M)	36	50	26	21	32	54		1.412e-06	2.12e-06	9.928e-07	6.909e-07	3.143e-06	3.194e-06		0.449252	0.442079	0.674515	0.663745	0.315877	0.310833	0.219822	0.310833
Tb927.4.5180	protein kinase, putative location=Tb927_04_v4:1414371-1416314(-) length=647	647	73341.1		97	24	43.9	Ammonia-loss (N-term C) + Carbamidomethyl (C),Carbamidomethyl (C),Gln->pyro-Glu (N-term Q),Oxidation (M)	5	4	8.5	14	9.5	13.5		1.427e-07	9.431e-08	4.766e-07	3.636e-07	3.178e-07	5.469e-07		0.449025	0.260925	0.296759	0.172445	1.49969	0.871457	1.14412	0.871457
Tb927.10.5810	hypothetical protein, conserved location=Tb927_10_v5:1441554-1442855(-) length=433	433	48299.7		334	39	77.4	Ammonia-loss (N-term C) + Carbamidomethyl (C),Carbamidomethyl (C),Oxidation (M)	42	32	92	58	45	53		2.385e-06	7.559e-07	8.679e-06	3.624e-06	5.349e-06	5.258e-06		0.445878	0.453595	0.141316	0.143762	1.62255	1.65063	0.67751	1.65063
Tb927.10.14790	aminopeptidase, putative,metallo-peptidase, Clan MG, Family M24 location=Tb927_10_v5:3606397-3607545(-) length=382	382	42717		111	27	50.3	Carbamidomethyl (C),Oxidation (M)	19	15	15	8	29	24		6.106e-07	6.765e-07	5.102e-07	3.736e-07	1.375e-06	8.824e-07		0.444073	0.691976	0.492	0.766659	0.371055	0.578196	0.271709	0.578196
Tb11.01.1280	DNA topoisomerase III, putative location=Tb927_11_01_v4:2542949-2545705(-) length=918	918	102605		13	10	19.6	Carbamidomethyl (C),Oxidation (M)	2	1	3	3	2	1		3.97e-08	1.182e-07	1.247e-07	3.92e-08	8.981e-08	9.189e-09		0.442044	4.32038	1.31611	12.8632	1.38849	13.5706	0.436477	13.5706
Tb927.4.920	hypothetical protein, conserved location=Tb927_04_v4:259313-260074(-) length=253	253	28107.5		35	8	31.6	Carbamidomethyl (C)	6	7	6	2	6	7		1.416e-07	2.6e-07	3.323e-07	1.113e-07	3.208e-07	2.285e-07		0.441397	0.619694	0.810474	1.13786	1.03585	1.45427	0.346945	1.45427
Tb927.8.2630	kinesin, putative location=Tb927_08_v4:774364-776616(+) length=750	750	85263.7		83	25	37.3	Carbamidomethyl (C),Oxidation (M)	8	11	24	19	3	13		5.167e-08	1.065e-07	2.717e-07	1.533e-07	1.177e-07	2.926e-07		0.438997	0.176589	0.904843	0.363978	2.30841	0.928571	1.30246	0.928571
Tb927.5.2270	hypothetical protein, conserved location=Tb927_05_v4:705755-707191(+) length=478	478	53709.1		62	16	43.3	Carbamidomethyl (C),Oxidation (M)	10	2	9	7	17	16		2.461e-07	4.864e-08	4.965e-07	1.884e-07	5.617e-07	5.27e-07		0.438134	0.466983	0.0865943	0.092296	0.883924	0.942125	0.33541	0.942125
Tb927.6.3580	ATP-dependent DEAD/H DNA helicase recQ, putative location=Tb927_06_v4:1068311-1071052(-) length=913	913	101978		41	21	33.1	Carbamidomethyl (C),Oxidation (M)	2	1	1	1	11	23		5.745e-08	1.488e-08	2.01e-08	3.287e-08	1.314e-07	4.586e-07		0.437215	0.125273	0.113242	0.0324466	0.152968	0.043829	0.250152	0.043829
Tb927.7.4750	hypothetical protein, conserved location=Tb927_07_v4:1260954-1262195(-) length=413	413	45439		61	12	34.9	Ammonia-loss (N-term C) + Carbamidomethyl (C),Carbamidomethyl (C),Oxidation (M)	9	8	12	10	11	11		1.847e-07	1.827e-07	2.523e-07	2.814e-07	4.23e-07	2.652e-07		0.436643	0.696456	0.431915	0.688914	0.596454	0.951357	0.665248	0.951357
Tb927.5.940	NADH-dependent fumarate reductase, putative location=Tb927_05_v4:314137-316770(+) length=877	877	95006		3856	80	83.6	Carbamidomethyl (C),Glu->pyro-Glu (N-term E),Oxidation (M)	203.5	288	527	408	525.5	670		1.088e-05	1.417e-05	1.55e-05	1.342e-05	2.518e-05	3.26e-05		0.432089	0.333742	0.562748	0.434663	0.615568	0.47546	0.532963	0.47546
Tb927.8.3770	mitogen-activated protein kinase, putative location=Tb927_08_v4:1124408-1125637(-) length=409	409	46978.7		61	25	63.3	Acetylation (Protein N-term),Carbamidomethyl (C),Oxidation (M)	9	8	17		13	12		1.973e-07	2.962e-07	5.599e-07		4.595e-07	2.953e-07		0.42938	0.668134	0.644614	1.00305	1.2185	1.89604	0	1.89604
Tb11.01.7095	hypothetical protein location=Tb927_11_01_v4:4042414-4049295(-) length=2293	2293	269883		23	7	50	Oxidation (M)	4	5	6	5	3			6.809e-09	4.138e-09	6.459e-09	6.962e-09	1.59e-08			0.428239	#DIV/0!	0.260252	#DIV/0!	0.406226	#DIV/0!	0.437862	#DIV/0!
Tb09.211.0865	60S ribosomal protein L37, putative location=Tb927_09_v4:1418282-1418536(-) length=84	84	10093.3	psu|Tb11.02.0500;	126	12	54.8	Ammonia-loss (N-term C) + Carbamidomethyl (C),Carbamidomethyl (C)	11	21	17	19	22	28		1.725e-05	0.0001	4.231e-05	5.474e-05	4.039e-05	4.416e-05		0.427086	0.390625	2.47586	2.26449	1.04754	0.958107	1.35529	0.958107
Tb11.52.0001	acyl-CoA binding protein, putative location=Tb927_11_01_v4:3364324-3366660(-) length=778	778	84854.5		17	10	19.9	Carbamidomethyl (C),Oxidation (M)	1		1	8	2	5		1.174e-08		2.115e-08	1.416e-07	2.75e-08	1.236e-07		0.426909	0.0949838	0	0	0.769091	0.171117	5.14909	0.171117
Tb927.8.2820	hypothetical protein, conserved location=Tb927_08_v4:842913-846791(+) length=1292	1292	141239		710	56	84.1	Carbamidomethyl (C),Gln->pyro-Glu (N-term Q),Glu->pyro-Glu (N-term E),Oxidation (M)	63	38	177	102	119	194		7.12e-07	4.242e-07	2.183e-06	8.659e-07	1.674e-06	1.904e-06		0.425329	0.37395	0.253405	0.222794	1.30406	1.14653	0.517264	1.14653
Tb09.160.0650	hypothetical protein, conserved location=Tb927_09_v4:388394-401833(-) length=4479	4479	503277		39	32	12.8	Ammonia-loss (N-term C) + Carbamidomethyl (C),Carbamidomethyl (C),Glu->pyro-Glu (N-term E),Oxidation (M)	3	4	8	11	5	5		8.309e-10	1.398e-09	7.024e-09	1.651e-09	1.959e-09	1.407e-09		0.424145	0.590547	0.713629	0.993603	3.5855	4.99218	0.842777	4.99218
Tb11.01.1640	hypothetical protein, conserved location=Tb927_11_01_v4:2613280-2614635(+) length=451	451	51948.3		53	17	51	Carbamidomethyl (C),Oxidation (M)	11	7	4	8	10	11		2.529e-07	4.12e-07	2.615e-07	2.431e-07	5.963e-07	6.903e-07		0.424115	0.366362	0.690927	0.596842	0.438538	0.378821	0.407681	0.378821
Tb09.211.0710	hypothetical protein, conserved location=Tb927_09_v4:1392329-1394086(-) length=585	585	66366.5		13	12	30.3	Carbamidomethyl (C)	6		1	1	2	3		5.723e-08		2.579e-08	1.19e-08	1.352e-07	1.055e-07		0.423299	0.542464	0	0	0.190754	0.244455	0.0880178	0.244455
Tb927.6.3650	ADP-ribosylation factor, putative location=Tb927_06_v4:1087819-1088370(-) length=183	183	20077.2		122	16	76	Carbamidomethyl (C)	17	28	22	18	15	18		2.373e-06	3.349e-06	3.557e-06	2.539e-06	5.629e-06	4.635e-06		0.421567	0.511974	0.594955	0.722546	0.631906	0.767422	0.451057	0.767422
Tb927.10.4560	elongation factor 2 location=Tb927_10_v5:1164007-1166547(-) length=846	846	94417.8	psu|Tb927.10.4570;	1558	80	89	Acetylation (Protein N-term),Carbamidomethyl (C),Gln->pyro-Glu (N-term Q),Oxidation (M)	196	255	252	174	244	402		7.019e-06	8.778e-06	1.158e-05	5.034e-06	1.687e-05	2.018e-05		0.416064	0.34782	0.520332	0.434985	0.686426	0.573835	0.2984	0.573835
Tb927.10.15530	ABC transporter, putative location=Tb927_10_v5:3810513-3812321(+) length=602	602	67588.1		242	31	62.6	Carbamidomethyl (C),Oxidation (M)	36	32	27	58	34	48		6.707e-07	5.353e-07	5.219e-07	1.086e-06	1.625e-06	1.924e-06		0.412738	0.348597	0.329415	0.278222	0.321169	0.271258	0.668308	0.271258
Tb11.02.0860	hypothetical protein, conserved location=Tb927_11_01_v4:965892-968621(+) length=909	909	102952		35	12	17.9	Carbamidomethyl (C)	4	5	6	7	5	7		1.73e-07	9.766e-08	2.337e-07	8.377e-08	4.207e-07	1.062e-07		0.411219	1.629	0.232137	0.919586	0.555503	2.20056	0.199121	2.20056
Tb09.244.2560	kinesin, putative location=Tb927_09_v4:2356822-2358867(+) length=681	681	74676.4		156	31	56.4	Carbamidomethyl (C),Oxidation (M)	27	29	11	40	21	26		5.154e-07	4.632e-07	1.368e-07	9.759e-07	1.258e-06	1.896e-06		0.409698	0.271835	0.368203	0.244304	0.108744	0.0721519	0.775755	0.0721519
Tb927.4.2110	protein phosphatase 2C, putative location=Tb927_04_v4:546879-547823(+) length=314	314	33489.3		59	15	49.7	Carbamidomethyl (C),Oxidation (M)	8	7	10	6	10	17		3.736e-07	5.766e-07	5.26e-07	5.187e-07	9.146e-07	9.503e-07		0.408485	0.393139	0.63044	0.606756	0.575115	0.553509	0.567133	0.553509
Tb927.5.2130	hypothetical protein, conserved location=Tb927_05_v4:671842-673407(-) length=521	521	57009.4		81	18	53.6	Acetylation (Protein N-term),Ammonia-loss (N-term C) + Carbamidomethyl (C),Carbamidomethyl (C)	13	16	13	6	14	16		5.431e-07	5.321e-07	6.371e-07	1.141e-07	1.332e-06	1.027e-06		0.407733	0.528822	0.399474	0.518111	0.478303	0.620351	0.0856607	0.620351
Tb11.02.4290	hypothetical protein, conserved location=Tb927_11_01_v4:1789106-1792885(-) length=1259	1259	134860		309	62	65.4	Ammonia-loss (N-term C) + Carbamidomethyl (C),Carbamidomethyl (C),Glu->pyro-Glu (N-term E),Oxidation (M)	42	21	49	34	59	81		3.396e-07	2.104e-07	4.247e-07	2.379e-07	8.339e-07	9.39e-07		0.407243	0.361661	0.252308	0.224068	0.509294	0.45229	0.285286	0.45229
Tb11.02.0740	60S ribosomal protein L44 location=Tb927_11_01_v4:904346-904666(+) length=106	106	12463.7	psu|Tb927.2.6090;	217	16	68.9	Carbamidomethyl (C),Gln->pyro-Glu (N-term Q)	22	29	44	21	34	52		9.378e-06	1.837e-05	2.477e-05	4.707e-06	2.303e-05	4.267e-05		0.407208	0.21978	0.797655	0.430513	1.07555	0.580502	0.204386	0.580502
Tb927.10.8630	hypothetical protein, conserved location=Tb927_10_v5:2138489-2139256(+) length=255	255	27985.8		30	12	68.2	Acetylation (Protein N-term),Carbamidomethyl (C),Oxidation (M)	4	4	5	3	4	7		2.621e-07	2.668e-07	7.844e-07	2.255e-08	6.439e-07	5.011e-07		0.407051	0.523049	0.41435	0.532429	1.2182	1.56536	0.035021	1.56536
Tb927.1.1240	cytidine triphosphate synthase, putative location=Tb927_01_v4:330289-332058(+) length=589	589	65260.8		204	31	75.4	Ammonia-loss (N-term C) + Carbamidomethyl (C),Carbamidomethyl (C),Oxidation (M)	33	26	13	39	38	48		1.343e-06	8.87e-07	5.43e-07	1.358e-06	3.3e-06	3.859e-06		0.40697	0.348018	0.268788	0.229852	0.164545	0.14071	0.411515	0.14071
Tb11.01.0260	exosome complex exonuclease RRP44, putative location=Tb927_11_01_v4:2269085-2271772(+) length=895	895	101764		159	38	49.2	Carbamidomethyl (C),Oxidation (M)	19	28	34	10	32	32		2.365e-07	3.792e-07	3.708e-07	8.218e-08	5.812e-07	4.771e-07		0.406917	0.495703	0.652443	0.794802	0.63799	0.777196	0.141397	0.777196
Y2_psu|Tb11.02.0030	product=dynein heavy chain, putative location=Tb927_11_01_v4:684586-697509(-) length=4307	4307	485437		24	34	10.1	Carbamidomethyl (C),Gln->pyro-Glu (N-term Q),Oxidation (M)	4	4	4	3	7	2		3.709e-08	4.203e-08	5.689e-08	7.721e-09	9.134e-08	3.655e-08		0.406065	1.01477	0.460149	1.14993	0.622838	1.5565	0.0845303	1.5565
Tb927.3.1030	RNA-binding protein location=Tb927_03_v4:253218-254291(+) length=357	357	39302.9		317	37	84.6	Carbamidomethyl (C),Gln->pyro-Glu (N-term Q),Oxidation (M)	40	12	47	21	76	106		2.141e-06	6.98e-07	2.303e-06	7.129e-07	5.285e-06	7.361e-06		0.405109	0.290857	0.132072	0.0948241	0.435762	0.312865	0.134891	0.312865
Tb927.4.2350	G-actin binding protein, putative,twinfilin, putative location=Tb927_04_v4:608837-609799(+) length=320	320	34797.9		48	14	67.5	Ammonia-loss (N-term C) + Carbamidomethyl (C),Carbamidomethyl (C),Oxidation (M)	7	4	15		10	9		8.826e-08	1.042e-07	5.891e-07		2.183e-07	1.429e-07		0.404306	0.617635	0.477325	0.729181	2.69858	4.12246	0	4.12246
Tb11.01.0320	hypothetical protein, conserved location=Tb927_11_01_v4:2256203-2257396(+) length=397	397	46000.8		110	22	62	Acetylation (Protein N-term),Carbamidomethyl (C),Gln->pyro-Glu (N-term Q),Oxidation (M)	15	11	24	9	29	17		4.502e-07	5.281e-07	8.357e-07	7.194e-07	1.114e-06	5.412e-07		0.404129	0.831855	0.474057	0.975795	0.75018	1.54416	0.645781	1.54416
Tb927.10.1590	ribosomal proteins L36, putative location=Tb927_10_v5:434790-435119(-) length=109	109	12385.1		11	13	60.6	Oxidation (M)	2	2	2	1	2	2		3.907e-07	4.164e-07	4.015e-07	3.397e-08	9.683e-07	8.962e-07		0.403491	0.435952	0.430032	0.464628	0.414644	0.448003	0.0350821	0.448003
Tb11.02.3595	Protein translation factor SUI1 homolog, putative location=Tb927_11_01_v4:1630684-1631013(+) length=109	109	12748.4		86	6	38.5	Acetylation (Protein N-term),Oxidation (M)	9	14	14	9	19	17		2.671e-06	3.417e-06	2.474e-06	1.52e-06	6.638e-06	3.75e-06		0.40238	0.712267	0.514763	0.9112	0.372703	0.659733	0.228985	0.659733
Tb11.01.7100	ATP-dependent DEAD/H RNA helicase, putative location=Tb927_11_01_v4:4050113-4052290(-) length=725	725	80680.5		39	19	47.6	Carbamidomethyl (C),Oxidation (M)	8			11	8	12		1.547e-07			1.781e-07	3.863e-07	5.565e-07		0.400466	0.277987	0	0	0	0	0.461041	0
Tb927.5.590	protein phosphatase 1, regulatory subunit, putative location=Tb927_05_v4:183105-184316(-) length=403	403	45784		337	49	92.8	Acetylation (Protein N-term),Ammonia-loss (N-term C) + Carbamidomethyl (C),Carbamidomethyl (C),Oxidation (M)	37	49	71	28	68	74		1.73e-06	3.165e-06	5.214e-06	1.54e-06	4.358e-06	3.246e-06		0.396971	0.532964	0.726251	0.975046	1.19642	1.60628	0.353373	1.60628
Tb09.160.3730	glutaminyl-tRNA synthetase, putative location=Tb927_09_v4:867532-869415(+) length=627	627	73392.1		20	11	23.1	Carbamidomethyl (C)	3	3	3	4	4	3		1.139e-07	7.974e-08	9.578e-08	9.589e-08	2.891e-07	1.288e-07		0.393981	0.884317	0.275822	0.619099	0.331304	0.743634	0.331685	0.743634
Tb09.211.4511	kinetoplastid membrane protein KMP-11 location=Tb927_09_v4:2126833-2127111(-) length=92	92	11069.4	psu|Tb09.211.4512;psu|Tb09.211.4513;	51	8	71.7	Acetylation (Protein N-term)	11	7	9	6	11	4		1.204e-06	1.554e-06	1.253e-06	7.77e-07	3.062e-06	6.515e-07		0.393207	1.84804	0.507511	2.38526	0.40921	1.92325	0.253756	1.92325
Tb927.6.2550	RNA-binding protein, putative location=Tb927_06_v4:771759-773933(+) length=724	724	79925.4		116	29	51.9	Carbamidomethyl (C),Oxidation (M)	16	10	15	27	23	25		3.672e-07	1.513e-07	4.501e-07	4.54e-07	9.342e-07	9.108e-07		0.393064	0.403162	0.161957	0.166118	0.481803	0.494181	0.485977	0.494181
Tb927.8.7170	inositol polyphosphate 1-phosphatase, putative location=Tb927_08_v4:2062780-2063952(+) length=390	390	42108.9		50	16	45.6	Carbamidomethyl (C),Oxidation (M)	8	11	7	7	8	8		1.346e-07	2.217e-07	1.463e-07	1.464e-07	3.43e-07	2.543e-07		0.39242	0.529296	0.646356	0.871805	0.426531	0.575305	0.426822	0.575305
Tb11.02.2970	kinesin, putative,mitotic centromer-associated kinesin, putative,MCAK-like kinesin, putative location=Tb927_11_01_v4:1486471-1488171(+) length=566	566	62575.8		101	23	49.8	Carbamidomethyl (C),Oxidation (M)	18	5	18	23	13	21		3.566e-07	1.165e-07	3.34e-07	6.509e-07	9.105e-07	1.399e-06		0.391653	0.254896	0.127952	0.0832738	0.366831	0.238742	0.714882	0.238742
Tb11.01.5355	hypothetical protein, conserved location=Tb927_11_01_v4:3614668-3615096(+) length=142	142	16610.1		48	11	47.9	Gln->pyro-Glu (N-term Q)	6	9	8	6	7	10		1.667e-06	5.735e-06	4.906e-06	2.814e-06	4.294e-06	3.467e-06		0.388216	0.480819	1.33558	1.65417	1.14252	1.41506	0.655333	1.41506
Tb927.2.2120	protein kinase, putative,NIMA/Nek Serine/threonine-protein kinase family, putative location=Tb927_02_v4:403883-405244(-) length=453	453	50642.1		108	22	58.5	Acetylation (Protein N-term),Carbamidomethyl (C),Oxidation (M)	18	13	23	14	19	19		6.514e-07	3.835e-07	1.363e-06	7.233e-07	1.693e-06	1.65e-06		0.384761	0.394788	0.226521	0.232424	0.80508	0.826061	0.42723	0.826061
Tb11.01.2790	hypothetical protein, conserved location=Tb927_11_01_v4:2883272-2884753(+) length=493	493	54862.6		19	7	27.6	Carbamidomethyl (C)	2		2	7	4	3		6.004e-08		1.619e-08	6.726e-08	1.566e-07	1.416e-07		0.383397	0.424011	0	0	0.103384	0.114336	0.429502	0.114336
Tb11.03.0790	hypothetical protein, conserved location=Tb927_11_01_v4:80377-81684(-) length=435	435	47555.1		29	11	34.3	Acetylation (Protein N-term),Carbamidomethyl (C),Oxidation (M)	8	1	4		12	4		1.484e-07	9.726e-09	8.742e-08		3.888e-07	9.606e-08		0.381687	1.54487	0.0250154	0.101249	0.224846	0.910056	0	0.910056
Tb927.10.2940	hypothetical protein, conserved location=Tb927_10_v5:765576-766640(+) length=354	354	38498.5		28	8	31.6	Carbamidomethyl (C)	4	1	6	4	7	5		6.701e-08	1.9e-09	1.203e-07	8.812e-08	1.779e-07	6.881e-08		0.376672	0.973841	0.0106802	0.0276123	0.676223	1.74829	0.495334	1.74829
Tb11.01.2730	hypothetical protein, conserved location=Tb927_11_01_v4:2867559-2876030(+) length=2823	2823	312189		113	42	29.4	Carbamidomethyl (C),Gln->pyro-Glu (N-term Q),Oxidation (M)	12	11	14	7	25	41		4.177e-08	4.821e-08	2.866e-08	1.502e-08	1.111e-07	1.567e-07		0.375968	0.26656	0.433933	0.307658	0.257966	0.182897	0.135194	0.182897
Tb927.8.2000	cyclophilin type peptidyl-prolyl cis-trans isomerase, putative,peptidyl-prolyl cis-trans isomerase, putative location=Tb927_08_v4:635215-636120(+) length=301	301	32931		64	18	56.8	Carbamidomethyl (C),Oxidation (M)	8	9	9	10	8	19		4.359e-07	6.061e-07	3.802e-07	5.816e-07	1.171e-06	1.679e-06		0.372246	0.259619	0.517592	0.360989	0.32468	0.226444	0.49667	0.226444
Tb927.8.5230	cyclophilin-type peptidyl-prolyl cis-trans isomerase, putative,PPIase, putative,rotamase, putative,cyclophilin, putative location=Tb927_08_v4:1563517-1564248(+) length=243	243	26420.8		19	8	49.8	Carbamidomethyl (C),Oxidation (M)	1		3	2	4	9		2.248e-08		7.367e-08	7.734e-09	6.091e-08	2.818e-07		0.369069	0.0797729	0	0	1.20949	0.261427	0.126974	0.261427
Tb11.01.5750	hypothetical protein, conserved location=Tb927_11_01_v4:3690052-3691038(+) length=328	328	36238.5		41	10	41.8	Carbamidomethyl (C),Gln->pyro-Glu (N-term Q),Oxidation (M)	6	3	4	1	13	11		2.805e-07	1.127e-07	1.55e-07	1.79e-08	7.701e-07	8.182e-07		0.364238	0.342826	0.146345	0.137741	0.201273	0.18944	0.0232437	0.18944
Tb927.1.1930	phosphatidylinositol 3-kinase, putative location=Tb927_01_v4:501553-510264(+) length=2903	2903	324530		103	65	34.7	Carbamidomethyl (C),Oxidation (M)	11	3	3	75	1	5		5.831e-09	5.937e-09	2.422e-09	5.363e-08	1.603e-08	6.685e-09		0.363755	0.872251	0.370368	0.888108	0.151092	0.362304	3.3456	0.362304
Tb927.5.3610	delta-adaptin, putative,adaptor complex protein (AP) 3 delta subunit 1, putative location=Tb927_05_v4:1128666-1132049(+) length=1127	1127	125523		146	47	46.7	Carbamidomethyl (C),Oxidation (M)	12	1	11	53.6	22.6	39.6		1.168e-07	5.107e-09	7.501e-08	6.002e-07	3.215e-07	5.346e-07		0.363297	0.218481	0.0158849	0.00955294	0.233313	0.140311	1.86687	0.140311
Tb927.7.880	RNA-binding protein, putative location=Tb927_07_v4:208400-209233(-) length=277	277	29826.3		38	14	40.4	Carbamidomethyl (C),Oxidation (M)	3	1	7	1	10	15		3.998e-07	1.421e-07	3.192e-07	1.023e-08	1.105e-06	1.029e-06		0.36181	0.388533	0.128597	0.138095	0.288869	0.310204	0.00925792	0.310204
Tb927.8.1210	hypothetical protein, conserved location=Tb927_08_v4:385805-387865(-) length=686	686	77846.7		18	4	43.3		1	4	5	4	2	2		3.12e-08	9.149e-08	9.521e-08	6.659e-08	8.647e-08	3.152e-08		0.360819	0.989848	1.05805	2.9026	1.10108	3.02062	0.770094	3.02062
Tb927.4.1850	hypothetical protein, conserved location=Tb927_04_v4:462615-464351(-) length=578	578	64434.2		215	41	73.7	Acetylation (Protein N-term),Carbamidomethyl (C),Oxidation (M)	29	19	29	30	45	54		1.059e-06	4.893e-07	1.398e-06	1.366e-06	2.939e-06	3.205e-06		0.360327	0.330421	0.166485	0.152668	0.475672	0.436193	0.464784	0.436193
Tb927.3.3840	hypothetical protein, conserved location=Tb927_03_v4:1065182-1066234(+) length=350	350	39370.3		26	10	37.1	Oxidation (M)	1		5		9	10		1.335e-07		1.147e-07		3.711e-07	2.429e-07		0.359741	0.549609	0	0	0.309081	0.472211	0	0.472211
Tb09.244.2590	60S ribosomal protein L32 location=Tb927_09_v4:2346798-2347196(+) length=132	132	15361.4		438	19	64.4	Ammonia-loss (N-term C) + Carbamidomethyl (C),Carbamidomethyl (C),Oxidation (M)	45	83	88	76	58	77		1.966e-05	7.024e-05	7.627e-05	5.403e-05	5.477e-05	9.259e-05		0.358956	0.212334	1.28245	0.758613	1.39255	0.823739	0.986489	0.823739
Tb09.160.4430	NAD/FAD dependent dehydrogenase, putative,ubiquitin-activating enzyme, putative location=Tb927_09_v4:953815-954978(+) length=387	387	42049		94	18	57.6	Carbamidomethyl (C),Gln->pyro-Glu (N-term Q),Oxidation (M)	9	3	23	9	23	19		2.823e-07	1.743e-07	8.761e-07	4.224e-07	7.911e-07	4.064e-07		0.356845	0.694636	0.220326	0.428888	1.10745	2.15576	0.53394	2.15576
Tb927.8.4780	hypothetical protein, conserved location=Tb927_08_v4:1404852-1417307(-) length=4151	4151	468584		76	36	24.2	Ammonia-loss (N-term C) + Carbamidomethyl (C),Carbamidomethyl (C),Gln->pyro-Glu (N-term Q),Oxidation (M)	4	9	11	20	10	20		8.692e-09	8.934e-09	8.987e-09	5.445e-09	2.437e-08	2.332e-08		0.356668	0.372727	0.366598	0.383105	0.368773	0.385377	0.22343	0.385377
Tb09.211.1130	hypothetical protein, conserved,zinc finger protein family member, putative location=Tb927_09_v4:1468582-1469619(-) length=345	345	37772		25	10	33	Carbamidomethyl (C)	4	2	6	1	5	6		1.007e-07	6.724e-08	2.923e-07	3.558e-09	2.826e-07	1.906e-07		0.356334	0.528332	0.237933	0.352781	1.03432	1.53358	0.0125902	1.53358
Tb09.211.0350	adenylate kinase location=Tb927_09_v4:1323569-1324171(-) length=200	200	22444.5		28	5	31	Oxidation (M)	5	3	6	1	6	2		9.449e-07	7.264e-07	1.051e-06	1.455e-07	2.661e-06	8.908e-08		0.355092	10.6073	0.27298	8.15447	0.394964	11.7984	0.0546787	11.7984
Tb927.5.1660	protein phosphatase 2C, putative location=Tb927_05_v4:524286-525563(+) length=425	425	46892.4		37	7	16.5	Carbamidomethyl (C)	4	2	11	5	8	6		1.397e-07	9.09e-08	5.86e-07	7.046e-08	3.972e-07	1.815e-07		0.351712	0.769697	0.228852	0.500826	1.47533	3.22865	0.177392	3.22865
Tb11.01.1670	hypothetical protein, conserved location=Tb927_11_01_v4:2620223-2621323(+) length=366	366	40937.4		123	31	70.5	Acetylation (Protein N-term),Carbamidomethyl (C),Oxidation (M)	13	17	26	7	27	30		4.445e-07	9.812e-07	9.944e-07	1.97e-07	1.264e-06	7.254e-07		0.351661	0.612765	0.776266	1.35263	0.786709	1.37083	0.155854	1.37083
Tb05.5K5.30	serine/threonine protein phosphatase, putative,BAC from homologous region on chr5 location=5K5_v3:5482-7392(-) length=636	636	71433.1	psu|Tb927.5.4380;	162	28	51.6	Ammonia-loss (N-term C) + Carbamidomethyl (C),Carbamidomethyl (C),Oxidation (M)	23	23	23	29	28	33		5.766e-07	6.124e-07	1.01e-06	7.826e-07	1.64e-06	2.118e-06		0.351585	0.272238	0.373415	0.289141	0.615854	0.476865	0.477195	0.476865
Tb927.4.5120	hypothetical protein, conserved location=Tb927_04_v4:1400822-1404958(-) length=1378	1378	155422		47	18	16.6	Carbamidomethyl (C),Gln->pyro-Glu (N-term Q),Oxidation (M)	5	3		16	5	18		6.52e-09	8.042e-09		2.922e-08	1.86e-08	8.378e-08		0.350538	0.0778229	0.432366	0.0959895	0	0	1.57097	0
Tb927.5.2530	hypothetical protein, conserved location=Tb927_05_v4:817466-820585(+) length=1039	1039	115021		243	54	63.3	Carbamidomethyl (C),Gln->pyro-Glu (N-term Q),Oxidation (M)	36	19	26	48	44	59		4.076e-07	2.827e-07	1.923e-07	5.456e-07	1.166e-06	1.448e-06		0.349571	0.281492	0.242453	0.195235	0.164923	0.132804	0.467925	0.132804
Tb927.8.2780	RNA-binding protein RBP10, putative location=Tb927_08_v4:828598-829518(+) length=306	306	32229.2		1125	20	53.6	Acetylation (Protein N-term),Ammonia-loss (N-term C) + Carbamidomethyl (C),Carbamidomethyl (C),Gln->pyro-Glu (N-term Q),Oxidation (M)	12	18	589	384	92	4		7.947e-07	8.577e-07	0.0002251	0.0001263	2.283e-06	3.374e-08		0.348095	23.5536	0.37569	25.4209	98.5983	6671.61	55.3219	6671.61
Tb927.7.6620	hypothetical protein, conserved location=Tb927_07_v4:1808851-1810473(-) length=540	540	60402.7		100	16	28	Carbamidomethyl (C),Oxidation (M)	14	8	21	12	18	24		6.51e-07	3.866e-07	1.406e-06	5.043e-07	1.878e-06	2.261e-06		0.346645	0.287926	0.205857	0.170986	0.748669	0.621849	0.26853	0.621849
Tb09.160.5620	hypothetical protein, conserved location=Tb927_09_v4:1200104-1200811(-) length=235	235	26438.7		20	11	45.5	Carbamidomethyl (C)	1		1	4	4	10		9.62e-08		1.938e-08	1.446e-07	2.785e-07	6.089e-07		0.345422	0.15799	0	0	0.0695871	0.0318279	0.51921	0.0318279
Tb09.244.2600	ankyrin-repeat protein, putative location=Tb927_09_v4:2336519-2345665(+) length=3048	3048	334791		27	37	19.7	Acetylation (Protein N-term),Carbamidomethyl (C),Glu->pyro-Glu (N-term E),Oxidation (M)	1		1	22	1	2		1.501e-09		4.016e-09	6.254e-09	4.367e-09	7.067e-09		0.343714	0.212396	0	0	0.919624	0.568275	1.4321	0.568275
Tb927.6.1230	kinetoplastid-specific phospho-protein phosphatase location=Tb927_06_v4:465837-467183(-) length=448	448	50922.8		18	9	25.2	Carbamidomethyl (C)	2	1	7	1	3	3		1.742e-08	1.19e-08	1.591e-07	3.62e-08	5.075e-08	3.741e-08		0.343251	0.465651	0.234483	0.318097	3.13498	4.25287	0.7133	4.25287
Tb927.7.5490	arginine N-methyltransferase, putative location=Tb927_07_v4:1481945-1483117(+) length=390	390	44052.1		8	4	12.8	Carbamidomethyl (C)	1	2	2		3			2.627e-08	5.995e-08	3.591e-08		7.668e-08			0.342593	#DIV/0!	0.781821	#DIV/0!	0.46831	#DIV/0!	0	#DIV/0!
Tb927.7.5970	hypothetical protein, conserved location=Tb927_07_v4:1605826-1607583(+) length=585	585	65468	psu|Tb927.7.5990;	24	8	15.4	Acetylation (Protein N-term),Carbamidomethyl (C)	4.97	3.96	2.97	5.96	2.97	2.97		1.924e-07	8.344e-07	2.713e-07	6.396e-07	5.624e-07	3.148e-07		0.342105	0.611182	1.48364	2.65057	0.482397	0.861817	1.13727	0.861817
Tb927.10.9430	phosphoribosylpyrophosphate synthetase, putative location=Tb927_10_v5:2329247-2330380(+) length=377	377	40505.7		28	12	48.5	Carbamidomethyl (C),Oxidation (M)	5		3	6	7	6		1.561e-07		1.218e-07	3.985e-07	4.563e-07	3e-07		0.342099	0.520333	0	0	0.26693	0.406	0.873329	0.406
Tb927.10.1450	hypothetical protein, conserved location=Tb927_10_v5:377887-386505(-) length=2872	2872	329948		255	47	56.2	Acetylation (Protein N-term),Carbamidomethyl (C),Gln->pyro-Glu (N-term Q),Oxidation (M)	27	35	43	50	37	50		6.877e-08	6.333e-08	2.116e-07	5.58e-08	2.011e-07	2.514e-07		0.341969	0.273548	0.314918	0.251909	1.05221	0.841687	0.277474	0.841687
Tb927.10.4940	serine/threonine protein kinase location=Tb927_10_v5:1228898-1230211(-) length=437	437	50187.3		141	29	61.6	Acetylation (Protein N-term),Carbamidomethyl (C),Gln->pyro-Glu (N-term Q),Oxidation (M)	18.5	12	22.5	19	30	32		5.94e-07	4.822e-07	7.901e-07	1.025e-06	1.755e-06	1.906e-06		0.338462	0.311647	0.274758	0.252991	0.450199	0.414533	0.584046	0.414533
Tb927.10.7810	hypothetical protein, conserved location=Tb927_10_v5:1956827-1958965(-) length=712	712	80383.4		29	9	12.4	Carbamidomethyl (C)	4	3	3	5	6	7		5.564e-08	4.559e-08	1.201e-08	6.145e-08	1.646e-07	1.497e-07		0.338032	0.371677	0.276974	0.304542	0.0729648	0.0802271	0.373329	0.0802271
Tb927.8.4580	hypothetical protein, conserved location=Tb927_08_v4:1357391-1358842(-) length=483	483	58121.1		2	2	4.6		1				1			2.562e-08				7.6e-08			0.337105	#DIV/0!	0	#DIV/0!	0	#DIV/0!	0	#DIV/0!
Tb11.01.3930	RNA helicase, putative location=Tb927_11_01_v4:3167378-3171277(+) length=1299	1299	143215		128	44	44.6	Carbamidomethyl (C),Oxidation (M)	18	6	13	11	30.5	41.5		1.603e-07	5.784e-08	5.971e-08	5.05e-08	4.773e-07	5.42e-07		0.335847	0.295756	0.121182	0.106716	0.1251	0.110166	0.105803	0.110166
Tb927.2.2260	phosphatidylinositol kinase domain protein, putative location=Tb927_02_v4:433365-446198(-) length=4277	4277	468949		139	100	32	Carbamidomethyl (C),Gln->pyro-Glu (N-term Q),Oxidation (M)	18	7	9	91	6	2		1.088e-08	3.87e-09	5.452e-09	4.15e-08	3.289e-08	1.482e-08		0.3308	0.734143	0.117665	0.261134	0.165765	0.367881	1.26178	0.367881
Tb927.4.3560	protein phoshatase 1, putative location=Tb927_04_v4:913574-914554(-) length=326	326	36858.6		21	6	20.6	Oxidation (M)	3	2	4	5	4	3		6.557e-08	7.56e-08	1.36e-07	2.746e-07	1.986e-07	7.546e-08		0.330161	0.868937	0.380665	1.00186	0.684794	1.80228	1.38268	1.80228
Tb927.10.3280	60S ribosomal proteins L38, putative location=Tb927_10_v5:847444-847692(+) length=82	82	9560.37		105	10	53.7	Ammonia-loss (N-term C) + Carbamidomethyl (C),Carbamidomethyl (C),Glu->pyro-Glu (N-term E),Oxidation (M)	9.5	12	17	12.5	13.5	16.5		6.27e-06	1.346e-05	1.847e-05	7.273e-06	1.903e-05	1.195e-05		0.32948	0.524686	0.707304	1.12636	0.970573	1.54561	0.382186	1.54561
Tb11.01.8640	hypothetical protein, conserved,leucine-rich repeat protein (LRRP), putative location=Tb927_11_01_v4:4435792-4437678(-) length=628	628	70751.5		32	13	32.8	Carbamidomethyl (C),Oxidation (M)	7	5	1	3	5	11		8.621e-08	3.373e-08	2.403e-09	1.564e-08	2.637e-07	4.761e-07		0.326925	0.181075	0.127911	0.0708465	0.00911263	0.00504726	0.0593098	0.00504726
Tb927.8.6930	serine/threonine-protein kinase NrkA location=Tb927_08_v4:1999223-2000518(+) length=431	431	47957.4		75	21	63.8	Acetylation (Protein N-term),Ammonia-loss (N-term C) + Carbamidomethyl (C),Carbamidomethyl (C),Oxidation (M)	9.5	5	8.5	7.5	9.5	9		2.152e-07	1.621e-07	2.634e-07	2.315e-07	6.606e-07	2.223e-07		0.325764	0.968061	0.245383	0.729195	0.398728	1.18489	0.350439	1.18489
Tb927.10.8790	hypothetical protein, conserved location=Tb927_10_v5:2172210-2173007(+) length=265	265	29440		34	9	50.6	Carbamidomethyl (C),Oxidation (M)	1		19	1	2	7		4.76e-08		5.093e-07	2.839e-08	1.466e-07	2.992e-07		0.324693	0.159091	0	0	3.47408	1.70221	0.193656	1.70221
Tb927.10.12260	cytosolic nonspecific dipeptidase, putative,peptidase (M20/M25/M40 family), putative location=Tb927_10_v5:2980314-2981741(+) length=475	475	51618.1		64	15	44.8	Carbamidomethyl (C),Oxidation (M)	9	9	11	6	12	13		4.462e-07	4.351e-07	5.778e-07	3.738e-07	1.376e-06	1.658e-06		0.324273	0.269119	0.316206	0.262425	0.419913	0.348492	0.271657	0.348492
Tb11.01.1390	hypothetical protein, conserved location=Tb927_11_01_v4:2565487-2566173(-) length=228	228	25523.9		14	6	26.3		1	1	2		2	7		1.898e-08	7.364e-08	1.672e-07		5.858e-08	4.608e-07		0.324001	0.0411892	1.25708	0.159809	2.85422	0.362847	0	0.362847
Tb927.5.3120	translation initiation factor, putative location=Tb927_05_v4:970338-971279(-) length=313	313	34999.7		189	30	47.6	Acetylation (Protein N-term),Ammonia-loss (N-term C) + Carbamidomethyl (C),Carbamidomethyl (C),Oxidation (M)	17	17	22	19	54	55		1.879e-06	2.349e-06	2.36e-06	3.533e-06	5.809e-06	5.263e-06		0.323464	0.357021	0.404373	0.446323	0.406266	0.448413	0.608194	0.448413
Tb927.8.5260	60S ribosomal protein L39, putative location=Tb927_08_v4:1571668-1571823(+) length=51	51	6542.78		268	11	70.6	Gln->pyro-Glu (N-term Q)	27	52	38	23	53	60		0.0001791	0.001121	0.0005202	7.578e-05	0.0005559	0.0008712		0.32218	0.205579	2.01655	1.28673	0.93578	0.597107	0.136319	0.597107
Tb09.211.0690	hypothetical protein, conserved location=Tb927_09_v4:1389448-1390485(-) length=345	345	38885.6		96	16	54.5	Acetylation (Protein N-term),Carbamidomethyl (C),Oxidation (M)	15	12	19	8	20	22		4.628e-07	6.545e-07	1.097e-06	3.219e-07	1.441e-06	1.096e-06		0.321166	0.422263	0.454198	0.597172	0.761277	1.00091	0.223387	1.00091
Tb927.4.5030	protein phosphatase 1 location=Tb927_04_v4:1380128-1381168(-) length=346	346	39374.2		34	16	52.3	Acetylation (Protein N-term),Carbamidomethyl (C),Oxidation (M)	5	3	3	2	8	8		8.743e-08	2.88e-08	3.121e-08	4.333e-08	2.725e-07	2.433e-07		0.320844	0.359351	0.105688	0.118372	0.114532	0.128278	0.159009	0.128278
Tb11.02.4470	nucleic acid binding protein, putative location=Tb927_11_01_v4:1843852-1845120(-) length=422	422	47772.2		41	10	30.3	Ammonia-loss (N-term C) + Carbamidomethyl (C),Carbamidomethyl (C)	8	2	5		11	13		2.441e-07	5.842e-08	1.743e-07		7.677e-07	8.116e-07		0.317963	0.300764	0.0760974	0.0719813	0.227042	0.214761	0	0.214761
Tb927.3.2960	inosine-adenosine-guanosine-nucleosidehydrolase,IAG-nucleoside hydrolase location=Tb927_03_v4:763597-764580(-) length=327	327	35878.8		21	7	30	Carbamidomethyl (C)	1	3	7	1	2	7		5.511e-08	8.682e-08	1.929e-07	6.455e-09	1.739e-07	4.082e-07		0.316906	0.135007	0.499252	0.21269	1.10926	0.472562	0.037119	0.472562
Tb927.10.6800	developmentally regulated GTP-binding protein, putative location=Tb927_10_v5:1715104-1716210(+) length=368	368	41295.9		61	21	65.8	Carbamidomethyl (C),Oxidation (M)	7	3	17	6	12	11		2.003e-07	1.476e-07	6.849e-07	2.091e-07	6.363e-07	4.232e-07		0.314789	0.473299	0.231966	0.348771	1.07638	1.61838	0.328619	1.61838
Tb927.2.3780	translation initiation factor IF-2, putative location=Tb927_02_v4:672844-675345(-) length=833	833	94558.2		258	44	50.1	Ammonia-loss (N-term C) + Carbamidomethyl (C),Carbamidomethyl (C),Gln->pyro-Glu (N-term Q),Oxidation (M)	29	25	42	55	42	59		4.074e-07	3.689e-07	7e-07	7.982e-07	1.299e-06	9.312e-07		0.313626	0.4375	0.283988	0.396155	0.538876	0.751718	0.614473	0.751718
Tb927.2.1810	transcription silencer location=Tb927_02_v4:335476-338958(+) length=1160	1160	132873		170	61	57.2	Ammonia-loss (N-term C) + Carbamidomethyl (C),Carbamidomethyl (C),Gln->pyro-Glu (N-term Q),Oxidation (M)	20	5	7	33	38	63		1.49e-07	3.822e-08	1.993e-08	3.541e-07	4.786e-07	7.684e-07		0.311325	0.193909	0.0798579	0.0497397	0.0416423	0.025937	0.739866	0.025937
Tb927.10.2700	hypothetical protein, conserved,predicted WD40 repeat protein location=Tb927_10_v5:696024-698114(+) length=696	696	75301		145	28	49.1	Carbamidomethyl (C),Gln->pyro-Glu (N-term Q),Oxidation (M)	30	32	2	44	14	19		2.903e-07	2.893e-07	6.575e-08	2.065e-07	9.356e-07	9.711e-07		0.310282	0.298939	0.309213	0.29791	0.0702758	0.0677067	0.220714	0.0677067
Tb927.8.6280	hypothetical protein, conserved location=Tb927_08_v4:1825049-1825798(+) length=249	249	27141.9		13	5	29.3	Ammonia-loss (N-term C) + Carbamidomethyl (C),Carbamidomethyl (C),Oxidation (M)	1	3	3	1	1	4		4.309e-08	1.014e-07	1.92e-07	2.263e-08	1.392e-07	3.231e-07		0.309555	0.133364	0.728448	0.313835	1.37931	0.594243	0.162572	0.594243
Tb11.01.0460	hypothetical protein, conserved location=Tb927_11_01_v4:2207567-2208481(+) length=304	304	34078.2		6	2	14.1	Carbamidomethyl (C)	1		1		1	2		5.296e-09		1.552e-08		1.711e-08	2.595e-08		0.309527	0.204085	0	0	0.907072	0.598073	0	0.598073
Tb927.3.3670	RNA-binding protein, putative location=Tb927_03_v4:1027144-1029015(+) length=623	623	66998.2		138	30	49.1	Carbamidomethyl (C),Oxidation (M)	34	26	2	43	9	18		2.615e-07	2.625e-07	3.595e-08	2.734e-07	8.543e-07	7.768e-07		0.306099	0.336637	0.307269	0.337925	0.0420812	0.0462796	0.320028	0.0462796
Tb927.7.7450	GTP-binding protein, putative location=Tb927_07_v4:2139598-2141403(-) length=601	601	68547.9		28	19	34.9	Carbamidomethyl (C),Oxidation (M)	3			8	3	12		6.633e-08			1.315e-07	2.172e-07	4.896e-07		0.305387	0.135478	0	0	0	0	0.605433	0
Tb927.6.2840	hypothetical protein, conserved location=Tb927_06_v4:849224-850660(+) length=478	478	54969.8		46	18	39.7	Carbamidomethyl (C),Gln->pyro-Glu (N-term Q),Oxidation (M)	8	2	1	9	8	17		2.729e-07	1.776e-08	1.606e-08	3.591e-07	8.964e-07	1.403e-06		0.30444	0.194512	0.0198126	0.0126586	0.0179161	0.0114469	0.400602	0.0114469
Tb927.7.5670	hypothetical protein, conserved location=Tb927_07_v4:1533677-1534600(+) length=307	307	34561.1		40	14	60.9	Acetylation (Protein N-term),Carbamidomethyl (C),Oxidation (M)	3	3	9	1	5	12		5.33e-08	8.589e-08	2.054e-07	7.549e-09	1.762e-07	4.006e-07		0.302497	0.13305	0.487457	0.214403	1.16572	0.512731	0.0428434	0.512731
Tb927.10.13790	hypothetical protein, conserved location=Tb927_10_v5:3367889-3369931(-) length=680	680	74735.8		168	37	58.8	Carbamidomethyl (C),Oxidation (M)	18	24.99	26.99	34	22.99	37.99		3.934e-07	5.996e-07	1.547e-06	1.063e-06	1.302e-06	1.803e-06		0.302151	0.218192	0.460522	0.332557	1.18817	0.858014	0.816436	0.858014
Tb05.5K5.110	major vault protein, putative,BAC from homologous region on chr5 location=5K5_v3:18945-21461(-) length=838	838	94188.7	psu|Tb927.5.4460;	81	30	46.4	Carbamidomethyl (C),Gln->pyro-Glu (N-term Q),Oxidation (M)	9	4	12	19	14	21		5.995e-08	1.546e-08	9.157e-08	1.645e-07	1.989e-07	2.596e-07		0.301408	0.230932	0.0777275	0.0595532	0.460382	0.352735	0.827049	0.352735
Tb927.10.9190	isoleucyl-tRNA synthetase, putative location=Tb927_10_v5:2274615-2278046(+) length=1143	1143	130718		227	62	63.8	Carbamidomethyl (C),Gln->pyro-Glu (N-term Q),Oxidation (M)	23	26	46	31	39	51		1.889e-07	2.606e-07	3.575e-07	2.364e-07	6.283e-07	6.035e-07		0.300653	0.313007	0.41477	0.431814	0.568996	0.592378	0.376253	0.592378
Tb927.4.2070	antigenic protein, putative location=Tb927_04_v4:517255-530622(-) length=4455	4455	511802		1628	143	85.1	Ammonia-loss (N-term C) + Carbamidomethyl (C),Carbamidomethyl (C),Gln->pyro-Glu (N-term Q),Glu->pyro-Glu (N-term E),Oxidation (M)	213	139	266	212	264	431		5.493e-07	3.487e-07	6.662e-07	3.256e-07	1.855e-06	2.361e-06		0.296119	0.232656	0.187978	0.147692	0.359137	0.282169	0.175526	0.282169
Tb927.8.1090	non-canonical poly (A) polymerase location=Tb927_08_v4:347671-349911(-) length=746	746	81754.4		62	21	48.3	Ammonia-loss (N-term C) + Carbamidomethyl (C),Carbamidomethyl (C),Oxidation (M)	9	10	3	3	14	21		2.427e-07	2.016e-07	7.549e-08	4.248e-08	8.223e-07	9.836e-07		0.295148	0.246747	0.245166	0.204961	0.0918035	0.0767487	0.05166	0.0767487
Tb927.10.14000	aconitase location=Tb927_10_v5:3409635-3412328(-) length=897	897	98397.2		254	47	73	Ammonia-loss (N-term C) + Carbamidomethyl (C),Carbamidomethyl (C),Oxidation (M)	30	32	56	23	51	58		4.688e-07	6.818e-07	1.167e-06	3.353e-07	1.59e-06	1.614e-06		0.294843	0.290458	0.428805	0.422429	0.733962	0.723048	0.210881	0.723048
Tb927.10.840	hypothetical protein, conserved location=Tb927_10_v5:218290-223449(+) length=1719	1719	195664		68	28	24.2	Carbamidomethyl (C)	5	8	22	13	8	6		1.329e-08	4.21e-08	7.71e-08	5.558e-08	4.545e-08	2.848e-08		0.292409	0.466643	0.926293	1.47823	1.69637	2.70716	1.22288	2.70716
Tb927.1.3300	myotubularin, putative,zinc-binding phosphatase, putative location=Tb927_01_v4:717984-720602(+) length=872	872	97626.1		136	35	55.2	Acetylation (Protein N-term),Carbamidomethyl (C),Gln->pyro-Glu (N-term Q),Oxidation (M)	16	17	34.5	12	26	24		1.382e-07	2.333e-07	4.03e-07	5.631e-08	4.739e-07	2.308e-07		0.291623	0.598787	0.492298	1.01083	0.85039	1.7461	0.118823	1.7461
Tb11.01.1720	hypothetical protein, conserved location=Tb927_11_01_v4:2629573-2630457(+) length=294	294	33493.9		76	23	74.5	Carbamidomethyl (C),Oxidation (M)	7.99	7	15.99	4.99	17.99	16.99		2.606e-07	2.211e-07	6.931e-07	1.084e-07	9.001e-07	7.257e-07		0.289523	0.359102	0.245639	0.304671	0.770026	0.955078	0.120431	0.955078
Tb09.211.0120	nascent polypeptide associated complex subunit, putative location=Tb927_09_v4:1285793-1286359(-) length=188	188	20135	psu|Tb09.211.0130;	30	6	59.6	Acetylation (Protein N-term),Oxidation (M)	1	1	6	2	5	14		2.407e-07	1.361e-08	1.318e-07	2.617e-07	8.363e-07	8.226e-07		0.287815	0.292609	0.0162741	0.0165451	0.157599	0.160224	0.312926	0.160224
Tb11.01.6540	protein phosphatase 2C, putative location=Tb927_11_01_v4:3899034-3900323(-) length=429	429	47166.4		15	8	24.9	Acetylation (Protein N-term),Carbamidomethyl (C),Oxidation (M)	2		1	6	3	1		1.488e-08		6.861e-09	1.291e-07	5.182e-08	1.263e-08		0.287148	1.17815	0	0	0.132401	0.54323	2.49132	0.54323
Tb927.4.2750	hypothetical protein, conserved location=Tb927_04_v4:726421-727320(+) length=299	299	31533.9		16	4	17.4		1	2	4	4	2	3		2.554e-08	4.961e-08	1.404e-07	1.162e-07	8.935e-08	1.093e-07		0.285842	0.233669	0.555232	0.453888	1.57135	1.28454	1.3005	1.28454
Tb927.10.1420	methionine aminopeptidase 2, putative,metallo- peptidase, Clan MG, Family M24 location=Tb927_10_v5:371916-373307(-) length=463	463	51422.6		44	22	71.9	Ammonia-loss (N-term C) + Carbamidomethyl (C),Carbamidomethyl (C),Oxidation (M)	5	7	3	2	6	19		1.367e-07	2.576e-07	9.724e-08	3.634e-08	4.783e-07	1.213e-06		0.285804	0.112696	0.538574	0.212366	0.203303	0.0801649	0.0759774	0.0801649
Tb11.46.0011	hypothetical protein, conserved,leucine-rich repeat protein (LRRP), putative location=Tb927_11_01_v4:551359-552606(+) length=415	415	45543.1		37	12	51.1	Carbamidomethyl (C)	4	5	10	5	6	5		4.349e-08	8.003e-08	2.7e-07	1.133e-07	1.524e-07	1.133e-07		0.285367	0.383848	0.525131	0.706355	1.77165	2.38305	0.743438	2.38305
Tb927.4.2310	asparaginyl-trna synthetase, putative location=Tb927_04_v4:601005-603245(+) length=746	746	84600		82	32	49.9	Carbamidomethyl (C),Oxidation (M)	7	8	11	14	16	22		2.822e-07	3.209e-07	4.448e-07	2.535e-07	9.899e-07	1.067e-06		0.285079	0.26448	0.324174	0.30075	0.449338	0.41687	0.256086	0.41687
Tb927.6.3040	small GTP-binding protein Rab28, putative,Ras- related protein Rab-26 (Rab26), putative location=Tb927_06_v4:903517-904239(+) length=240	240	26039		8	4	21.2	Carbamidomethyl (C),Oxidation (M)	1		2	1	1	3		3.101e-08		1.371e-07	1.872e-08	1.099e-07	8.19e-08		0.282166	0.378632	0	0	1.2475	1.67399	0.170337	1.67399
Tb11.47.0006	hypothetical protein, conserved location=Tb927_11_01_v4:414757-417015(+) length=752	752	86926.9		61	28	49.7	Carbamidomethyl (C),Oxidation (M)	9			9	18	22		1.792e-07			1.053e-07	6.354e-07	6.831e-07		0.282027	0.262333	0	0	0	0	0.165722	0
Tb11.01.5350	profilin location=Tb927_11_01_v4:3613516-3613968(+) length=150	150	16129.9		9	3	31.3	Carbamidomethyl (C),Oxidation (M)	2	1	1	1	3	1		3.396e-07	2.052e-07	3.101e-07	2.237e-07	1.208e-06	1.869e-07		0.281126	1.81701	0.169868	1.09791	0.256705	1.65918	0.185182	1.65918
Tb927.3.1110	flagellar transport protein, putative location=Tb927_03_v4:270798-272231(+) length=477	477	52753		22	11	34.2	Carbamidomethyl (C),Oxidation (M)	3	1	1	14	1			1.052e-08	8.819e-09	2.197e-09	1.247e-07	3.754e-08			0.280234	#DIV/0!	0.234923	#DIV/0!	0.0585242	#DIV/0!	3.32179	#DIV/0!
Tb927.7.2390	hypothetical protein, conserved location=Tb927_07_v4:613867-616722(-) length=951	951	102958		1085	75	70.3	Carbamidomethyl (C),Gln->pyro-Glu (N-term Q),Glu->pyro-Glu (N-term E),Oxidation (M)	87	137	221	377	92	134		8.491e-07	1.354e-06	3.974e-06	2.2e-06	3.046e-06	3.819e-06		0.278759	0.222336	0.444517	0.354543	1.30466	1.04059	0.722259	1.04059
Tb927.7.660	hypothetical protein, conserved location=Tb927_07_v4:137640-139040(-) length=466	466	52834.5		199	31	74.7	Carbamidomethyl (C),Oxidation (M)	19	24	40	26	40	43		1.168e-06	1.154e-06	4.062e-06	1.084e-06	4.202e-06	3.959e-06		0.277963	0.295024	0.274631	0.291488	0.966683	1.02602	0.257972	1.02602
Tb09.160.4850	hypothetical protein, conserved location=Tb927_09_v4:1037570-1038976(+) length=468	468	52096.3		49	16	40.4	Carbamidomethyl (C),Oxidation (M)	5	6	7	5	12	12		3.013e-07	1.132e-07	1.399e-07	3.844e-07	1.084e-06	1.103e-06		0.277952	0.273164	0.104428	0.102629	0.129059	0.126836	0.354613	0.126836
Tb11.01.5730	ethanolamine-phosphate cytidylyltransferase location=Tb927_11_01_v4:3687081-3688235(+) length=384	384	43451.2		40	16	55.2	Carbamidomethyl (C),Oxidation (M)	4	3	14	3	11	5		6.97e-08	7.023e-08	4.069e-07	7.951e-08	2.517e-07	5.506e-08		0.276917	1.26589	0.279023	1.27552	1.61661	7.39012	0.315892	7.39012
Tb927.3.3030	hypothetical protein, conserved location=Tb927_03_v4:774600-775709(-) length=369	369	41313.2		171	29	80.8	Acetylation (Protein N-term),Ammonia-loss (N-term C) + Carbamidomethyl (C),Carbamidomethyl (C),Gln->pyro-Glu (N-term Q),Oxidation (M)	19	18	28	13	48	42		8.01e-07	6.513e-07	2.03e-06	7.971e-07	2.91e-06	2.899e-06		0.275258	0.276302	0.223814	0.224664	0.697595	0.700241	0.273918	0.700241
Tb927.10.8940	hypothetical protein, conserved location=Tb927_10_v5:2219490-2220725(+) length=411	411	45443		236	35	84.2	Acetylation (Protein N-term),Carbamidomethyl (C),Gln->pyro-Glu (N-term Q),Oxidation (M)	38	5	17	26	61	80		9.232e-07	2.541e-07	5.656e-07	5.079e-07	3.38e-06	4.329e-06		0.273136	0.213259	0.0751775	0.0586972	0.167337	0.130654	0.150266	0.130654
Tb09.211.4330	aminopeptidase P, putative,metallo-peptidase, Clan MG, Family M24 location=Tb927_09_v4:2087873-2089342(-) length=489	489	54444.6		57	12	32.5	Carbamidomethyl (C),Oxidation (M)	5	12	13	11	6	10		7.344e-08	2.702e-07	7.111e-07	1.742e-07	2.69e-07	5.455e-07		0.273011	0.134629	1.00446	0.495325	2.64349	1.30357	0.647584	1.30357
Tb927.8.4160	hypothetical protein, conserved location=Tb927_08_v4:1223054-1226791(-) length=1245	1245	135647		49	25	25.9	Carbamidomethyl (C),Glu->pyro-Glu (N-term E),Oxidation (M)	6	1	7	10	5	15		4.549e-08	2.908e-08	2.155e-08	4.517e-08	1.677e-07	9.311e-08		0.271258	0.488562	0.173405	0.312319	0.128503	0.231447	0.26935	0.231447
Tb927.8.4880	DNA polymerase alpha catalytic subunit,DNA polymerase I location=Tb927_08_v4:1437486-1441508(-) length=1340	1340	151713		144	49	47.2	Carbamidomethyl (C),Oxidation (M)	16	14	16	26	25	41		8.22e-08	9.334e-08	7.842e-08	1.63e-07	3.034e-07	4.106e-07		0.270929	0.200195	0.307647	0.227326	0.258471	0.190989	0.537245	0.190989
Tb927.3.5060	hypothetical protein, conserved location=Tb927_03_v4:1419145-1420188(+) length=347	347	39155.8		217	25	67.4	Acetylation (Protein N-term),Carbamidomethyl (C),Oxidation (M)	35	12	18	21	60	63		1.013e-06	2.644e-07	4.76e-07	9.201e-07	3.763e-06	3.728e-06		0.2692	0.271727	0.0702631	0.0709227	0.126495	0.127682	0.244512	0.127682
Tb927.6.4970	serine/arginine-rich protein specific kinase SRPK, putative,protein kinase, putative location=Tb927_06_v4:1367566-1369737(+) length=723	723	82754.8		43	14	27.5	Carbamidomethyl (C),Oxidation (M)	4	4	4	7	4	18		4.053e-08	6.194e-08	5.138e-08	9.819e-08	1.507e-07	3.456e-07		0.268945	0.117274	0.411015	0.179225	0.340942	0.148669	0.651559	0.148669
Tb927.5.3900	hypothetical protein, conserved location=Tb927_05_v4:1212460-1214694(+) length=744	744	83061.4		94	25	50	Carbamidomethyl (C),Oxidation (M)	12	9	10	15	14	25		3.025e-07	8.518e-08	3.51e-07	1.977e-07	1.125e-06	1.082e-06		0.268889	0.279575	0.0757156	0.0787246	0.312	0.324399	0.175733	0.324399
Tb927.10.3480	hypothetical protein, conserved location=Tb927_10_v5:894248-896314(+) length=688	688	76330.3		7	2	3.8	Carbamidomethyl (C)	1		2	2	1	1		2.051e-09		4.354e-08	1.885e-08	7.682e-09	2.036e-08		0.266988	0.100737	0	0	5.66779	2.13851	2.45379	2.13851
Y2_psu|Tb927.1.880	product=hypothetical protein, conserved location=Tb927_01_v4:264389-278167(-) length=4592	4592	513090		17	39	11.4	Ammonia-loss (N-term C) + Carbamidomethyl (C),Carbamidomethyl (C),Glu->pyro-Glu (N-term E),Oxidation (M)	3	4	1		4	3		4.538e-09	1.054e-08	1.027e-09		1.71e-08	8.984e-09		0.26538	0.50512	0.616374	1.1732	0.0600585	0.114314	0	0.114314
Tb927.8.4430	uridine phosphorylase, putative location=Tb927_08_v4:1315431-1316456(-) length=341	341	36955.5		12	5	24	Carbamidomethyl (C),Oxidation (M)	1	3	5		2			1.788e-08	5.948e-08	1.34e-07		6.795e-08			0.263135	#DIV/0!	0.87535	#DIV/0!	1.97204	#DIV/0!	0	#DIV/0!
Tb927.3.5420	protein transport protein Sec24A, putative location=Tb927_03_v4:1515728-1518439(+) length=903	903	100964		97	26	45.4	Ammonia-loss (N-term C) + Carbamidomethyl (C),Carbamidomethyl (C),Oxidation (M)	10	12	20	7	16	27		8.579e-08	1.324e-07	2.719e-07	5.344e-08	3.269e-07	5.009e-07		0.262435	0.171272	0.405017	0.264324	0.831753	0.542823	0.163475	0.542823
Tb09.160.0520	hypothetical protein, conserved location=Tb927_09_v4:364404-369221(-) length=1605	1605	182375		721	95	65.8	Ammonia-loss (N-term C) + Carbamidomethyl (C),Carbamidomethyl (C),Gln->pyro-Glu (N-term Q),Oxidation (M)	66	76	122	118	127.53	178		4.147e-07	5.868e-07	9.663e-07	9.219e-07	1.595e-06	1.652e-06		0.26	0.251029	0.3679	0.355206	0.605831	0.584927	0.577994	0.584927
Tb09.211.3610	ubiquitin-activating enzyme e1, putative location=Tb927_09_v4:1935154-1938798(+) length=1214	1214	134786		1389	108	82.2	Ammonia-loss (N-term C) + Carbamidomethyl (C),Carbamidomethyl (C),Gln->pyro-Glu (N-term Q),Oxidation (M)	115	111	393	270	202	248		8.561e-07	1.043e-06	3.816e-06	2.031e-06	3.297e-06	2.883e-06		0.25966	0.296948	0.316348	0.361776	1.15742	1.32362	0.616015	1.32362
Tb927.8.710	RNA-binding protein, putative location=Tb927_08_v4:196484-200617(-) length=1377	1377	149626		10	11	17.9	Carbamidomethyl (C),Oxidation (M)	1		4	1	2	2		4.705e-09		4.656e-08	4.476e-09	1.814e-08	8.889e-09		0.259372	0.529306	0	0	2.5667	5.23793	0.246748	5.23793
Tb927.10.1980	hypothetical protein, conserved location=Tb927_10_v5:519240-521360(+) length=706	706	77712.9		20	11	26.3	Carbamidomethyl (C),Oxidation (M)	2	1	1	5	3	7		3.381e-08	4.459e-09	7.731e-09	6.872e-08	1.311e-07	2.121e-07		0.257895	0.159406	0.0340122	0.0210231	0.0589703	0.0364498	0.52418	0.0364498
Tb927.8.5950	protein kinase, putative location=Tb927_08_v4:1745474-1746529(+) length=351	351	38724		53	19	67.5	Carbamidomethyl (C),Oxidation (M)	7.79	1	6.79	4	14.79	14		1.23e-07	1.592e-09	1.578e-07	1.2e-07	4.778e-07	6.84e-07		0.25743	0.179825	0.00333194	0.00232749	0.330264	0.230702	0.251151	0.230702
Tb09.211.4280	hypothetical protein, conserved location=Tb927_09_v4:2077331-2082067(-) length=1578	1578	177525		384	82	62.9	Acetylation (Protein N-term),Ammonia-loss (N-term C) + Carbamidomethyl (C),Carbamidomethyl (C),Gln->pyro-Glu (N-term Q),Oxidation (M)	24	24	88	54	62	118		1.38e-07	1.778e-07	1.226e-06	5.023e-07	5.393e-07	8.578e-07		0.255887	0.160877	0.329687	0.207274	2.27332	1.42924	0.931393	1.42924
Tb927.10.11360	protein phosphatase 2a regulatory subunit, putative location=Tb927_10_v5:2772920-2774617(+) length=565	565	61842.8		12	7	20.7	Carbamidomethyl (C)	1		2	4	2	3		3.657e-08		3.765e-08	4.779e-08	1.437e-07	9.808e-08		0.254489	0.372859	0	0	0.262004	0.38387	0.332568	0.38387
Tb927.10.2100	elongation factor 1-alpha,EF-1-alpha location=Tb927_10_v5:547234-548583(+) length=449	449	49146.6	psu|Tb927.10.2110;	3276	60	87.8	Carbamidomethyl (C),Gln->pyro-Glu (N-term Q),Glu->pyro-Glu (N-term E),Oxidation (M)	357	311	350	538	703	928		2.388e-05	2.134e-05	3.583e-05	3.046e-05	9.469e-05	0.0001516		0.252191	0.15752	0.225367	0.140765	0.378393	0.236346	0.321681	0.236346
Tb927.10.220	60S ribosomal protein L37a, putative location=Tb927_10_v5:77130-77411(+) length=93	93	10451.4	psu|Tb927.10.6370;	76	5	46.2	Carbamidomethyl (C)	7	18	10	16	7	14		1.259e-06	5.255e-06	2.424e-05	4.215e-06	5e-06	3.3e-06		0.2518	0.381515	1.051	1.59242	4.848	7.34545	0.843	7.34545
Tb927.10.5140	protein kinase, putative,mitogen-activated protein kinase 2, putative location=Tb927_10_v5:1261399-1262727(+) length=442	442	49782		60	27	68.3	Acetylation (Protein N-term),Oxidation (M)	8.5	3	3	10	17.5	14		1.854e-07	5.59e-08	1.488e-07	2.598e-07	7.422e-07	4.972e-07		0.249798	0.372888	0.0753166	0.11243	0.200485	0.299276	0.35004	0.299276
Tb927.1.1720	hypothetical protein, conserved location=Tb927_01_v4:436940-438166(+) length=408	408	43999.5		8	8	25.2	Acetylation (Protein N-term),Oxidation (M)	2			1	2	3		2.033e-08			1.501e-08	8.159e-08	1.003e-07		0.249173	0.202692	0	0	0	0	0.183969	0
Tb11.02.0210	hypothetical protein, conserved location=Tb927_11_01_v4:746319-747704(-) length=461	461	50928.8		106	22	57.9	Acetylation (Protein N-term),Carbamidomethyl (C),Oxidation (M)	21	6	4	22	19	27		1.95e-07	4.686e-08	2.347e-08	4.745e-07	7.882e-07	9.618e-07		0.247399	0.202745	0.0594519	0.0487211	0.0297767	0.0244022	0.602005	0.0244022
Tb927.2.4390	endo/exonuclease Mre11 location=Tb927_02_v4:775193-777451(-) length=752	752	82231.4		10	3	8.4		2			3	3	2		1.697e-08			2.887e-08	6.985e-08	4.641e-08		0.242949	0.365654	0	0	0	0	0.413314	0
Tb927.1.1890	hypothetical protein, conserved location=Tb927_01_v4:489019-492543(+) length=1174	1174	129504		467	52	42.1	Carbamidomethyl (C),Gln->pyro-Glu (N-term Q),Oxidation (M)	60	50	77	41	104	116		7.784e-07	6.114e-07	1.613e-06	4.748e-07	3.217e-06	3.127e-06		0.241965	0.248929	0.190053	0.195523	0.501399	0.51583	0.147591	0.51583
Tb09.160.4240	nucleosome assembly protein-like protein location=Tb927_09_v4:934440-935708(+) length=422	422	47627.9		177	26	65.9	Carbamidomethyl (C),Oxidation (M)	19	19	15	8	45	62		1.595e-06	1.73e-06	1.327e-06	3.172e-07	6.654e-06	7.077e-06		0.239705	0.225378	0.259994	0.244454	0.199429	0.187509	0.0476706	0.187509
Tb11.01.3390	DNA topoisomerase II, putative location=Tb927_11_01_v4:3033934-3038208(+) length=1424	1424	162860		154	52	38	Carbamidomethyl (C),Oxidation (M)	19	13	19	26	25	46		9.777e-08	6.99e-08	1.528e-07	1.951e-07	4.104e-07	5.131e-07		0.238231	0.190548	0.170322	0.136231	0.37232	0.297798	0.47539	0.297798
Tb927.3.2090	aminopeptidase P1, putative,metallo-peptidase, Clan MG, Family M24 location=Tb927_03_v4:550052-551899(-) length=615	615	68452.4		21	11	29.1	Carbamidomethyl (C),Oxidation (M)	1	5	3	8	2	2		1.444e-08	1.377e-07	4.887e-08	9.505e-08	6.093e-08	4.632e-08		0.236993	0.311744	2.25997	2.9728	0.802068	1.05505	1.55999	1.05505
Tb927.10.11210	hypothetical protein, conserved location=Tb927_10_v5:2743179-2744594(-) length=471	471	50504.4		269	32	73	Carbamidomethyl (C),Oxidation (M)	34	33	24	12	74	88		9.686e-07	2.246e-06	1.031e-06	6.477e-07	4.145e-06	5.641e-06		0.233679	0.171707	0.541858	0.398156	0.248733	0.182769	0.156261	0.182769
Tb927.8.7520	aminopeptidase, putative location=Tb927_08_v4:2165847-2167802(+) length=651	651	71063.2		19	9	22	Carbamidomethyl (C),Oxidation (M)	2		6	3	2	5		1.527e-08		1.518e-07	3.211e-08	6.554e-08	3.405e-07		0.232987	0.0448458	0	0	2.31614	0.445815	0.48993	0.445815
Tb11.01.0660	hypothetical protein, conserved location=Tb927_11_01_v4:2395515-2396951(+) length=478	478	53494.1		29	11	29.7	Carbamidomethyl (C),Oxidation (M)	5	5	3	2	6	8		1.481e-07	1.692e-07	1.205e-07	2.258e-08	6.37e-07	6.291e-07		0.232496	0.235416	0.26562	0.268956	0.189168	0.191543	0.0354474	0.191543
Tb927.3.2170	translation elongation factor EF-2, putative location=Tb927_03_v4:570057-572729(-) length=890	890	98644.4		221	48	63.7	Acetylation (Protein N-term),Ammonia-loss (N-term C) + Carbamidomethyl (C),Carbamidomethyl (C),Oxidation (M)	27	22	44	25	42	56		3.251e-07	3.057e-07	7.213e-07	3.208e-07	1.403e-06	1.245e-06		0.231718	0.261124	0.21789	0.245542	0.514113	0.579357	0.228653	0.579357
Tb927.5.1100	peroxisome targeting signal 1 receptor location=Tb927_05_v4:358389-360356(+) length=655	655	72156.9		31	14	40.8	Acetylation (Protein N-term),Carbamidomethyl (C),Oxidation (M)	3		5	6	5	9		2.485e-08		1.306e-07	1.033e-07	1.074e-07	1.893e-07		0.231378	0.131273	0	0	1.21601	0.68991	0.961825	0.68991
Tb927.3.2900	elongation initiation factor 2 alpha subunit, putative location=Tb927_03_v4:746906-748162(-) length=418	418	46867.2		88	29	76.6	Acetylation (Protein N-term),Ammonia-loss (N-term C) + Carbamidomethyl (C),Carbamidomethyl (C),Oxidation (M)	14	13	9	12	17	22		3.58e-07	6.022e-07	7.811e-07	7.216e-07	1.561e-06	1.063e-06		0.22934	0.336783	0.385778	0.56651	0.500384	0.734807	0.462268	0.734807
Tb09.211.1950	hypothetical protein, conserved,predicted zinc finger protein location=Tb927_09_v4:1611882-1612847(-) length=321	321	37905.9		64	17	48	Carbamidomethyl (C),Gln->pyro-Glu (N-term Q),Oxidation (M)	10	4	6	2	23	18		1.539e-07	7.779e-08	1.245e-07	5.55e-08	6.78e-07	5.437e-07		0.226991	0.283061	0.114735	0.143075	0.183628	0.228987	0.0818584	0.228987
Tb927.6.3160	splicing factor 3a, putative location=Tb927_06_v4:942151-943779(+) length=542	542	61581.7		58	22	58.5	Ammonia-loss (N-term C) + Carbamidomethyl (C),Carbamidomethyl (C),Oxidation (M)	7	9	2	2	14	22		1.914e-07	2.982e-07	5.867e-08	1.934e-08	8.437e-07	8.017e-07		0.226858	0.238743	0.353443	0.37196	0.0695389	0.073182	0.0229228	0.073182
Tb11.47.0035	calpain-like cysteine peptidase, putative,antigen, putative,cysteine peptidase, Clan CA, family C2, putative location=Tb927_11_01_v4:303463-320859(+) length=5799	5799	661325		224	127	32.3	Ammonia-loss (N-term C) + Carbamidomethyl (C),Carbamidomethyl (C),Gln->pyro-Glu (N-term Q),Oxidation (M)	5	2	40.5	39	34	55.5		8.319e-09	2.505e-09	1.537e-08	7.823e-09	3.677e-08	4.321e-08		0.226244	0.192525	0.0681262	0.0579727	0.418004	0.355705	0.212755	0.355705
Tb11.18.0016	hypothetical protein, conserved location=Tb927_11_01_v4:578476-580380(+) length=634	634	70059		61	23	42.9	Ammonia-loss (N-term C) + Carbamidomethyl (C),Carbamidomethyl (C),Gln->pyro-Glu (N-term Q)	8	5		9	15	24		1.913e-07	9.362e-08		1.243e-07	8.46e-07	2.016e-06		0.226123	0.0948909	0.110662	0.0464385	0	0	0.146927	0
Tb11.02.0790	kinesin, putative,MCAK-like kinesin, putative location=Tb927_11_01_v4:931548-933707(+) length=719	719	80146.4		86	21	42.8	Carbamidomethyl (C),Oxidation (M)	9	8	5	22	10	24		1.399e-07	1.159e-07	5.177e-08	4.335e-07	6.209e-07	9.575e-07		0.225318	0.14611	0.186665	0.121044	0.083379	0.0540679	0.69818	0.0540679
Tb11.01.4450	cyclin 1,serine peptidase family S51, peptidase E, putative location=Tb927_11_01_v4:3311926-3313092(+) length=388	388	42448.1		8	5	22.4	Carbamidomethyl (C),Oxidation (M)	1	1	3	1	2			1.621e-08	2.061e-08	9.029e-08	6.996e-09	7.213e-08			0.224733	#DIV/0!	0.285734	#DIV/0!	1.25177	#DIV/0!	0.0969915	#DIV/0!
Tb09.211.0720	developmentally regulated GTP-binding protein, putative location=Tb927_09_v4:1394351-1395475(-) length=374	374	42030		20	8	19.5	Carbamidomethyl (C)	1	3	6	2	2	1		1.296e-08	7.166e-08	1.011e-07	2.898e-08	5.79e-08	1.274e-08		0.223834	1.01727	1.23765	5.6248	1.74611	7.93564	0.500518	7.93564
Tb09.160.4680	Rab geranylgeranyl transferase component A, putative,Rab escort protein 1, putative location=Tb927_09_v4:1004069-1006990(+) length=973	973	107659		120	29	45	Ammonia-loss (N-term C) + Carbamidomethyl (C),Carbamidomethyl (C),Oxidation (M)	13	8	34	11	18	31		6.491e-08	6.426e-08	3.216e-07	7.75e-08	2.91e-07	4.129e-07		0.223058	0.157205	0.220825	0.155631	1.10515	0.778881	0.266323	0.778881
Tb927.6.2060	histidyl-tRNA synthetase, putative location=Tb927_06_v4:670664-672097(-) length=477	477	53383.8		81	23	49.5	Carbamidomethyl (C),Glu->pyro-Glu (N-term E),Oxidation (M)	11	9	11	6	15	28		2.426e-07	2.568e-07	4.061e-07	1.489e-07	1.098e-06	1.632e-06		0.220947	0.148652	0.23388	0.157353	0.369854	0.248836	0.13561	0.248836
Tb927.7.580	GTP-binding protein, putative location=Tb927_07_v4:118594-120642(-) length=682	682	76969.7		504	44	63	Ammonia-loss (N-term C) + Carbamidomethyl (C),Carbamidomethyl (C),Gln->pyro-Glu (N-term Q),Oxidation (M)	53	67	66	35	117	158		2.209e-06	2.097e-06	2.056e-06	1.165e-06	1e-05	1.074e-05		0.2209	0.20568	0.2097	0.195251	0.2056	0.191434	0.1165	0.191434
Tb927.6.4120	GTPase activating protein, putative location=Tb927_06_v4:1190435-1191850(-) length=471	471	54149.9		51	14	35.5	Carbamidomethyl (C),Oxidation (M)	6	4	13	6	13	7		8.696e-08	9.542e-08	4.304e-07	1.328e-07	3.953e-07	2.232e-07		0.219985	0.389606	0.241386	0.427509	1.08879	1.92832	0.335947	1.92832
Tb927.1.3950	D-alanine aminotransferase location=Tb927_01_v4:840877-842391(+) length=504	504	55759.5		334	34	69.6	Acetylation (Protein N-term),Carbamidomethyl (C),Oxidation (M)	31	34	40	30	91	96		1.728e-06	1.397e-06	3.84e-06	8.465e-07	7.937e-06	6.702e-06		0.217715	0.257833	0.176011	0.208445	0.48381	0.572963	0.106652	0.572963
Tb927.6.4590	glutamyl-tRNA synthetase, putative location=Tb927_06_v4:1285581-1287404(+) length=607	607	68996.4		158	36	59	Carbamidomethyl (C),Oxidation (M)	15	12	27	33	31	35		5.617e-07	4.051e-07	8.894e-07	1.167e-06	2.59e-06	3.228e-06		0.216873	0.174009	0.156409	0.125496	0.343398	0.275527	0.450579	0.275527
Tb927.10.13950	tubulin-specific chaperone, putative location=Tb927_10_v5:3400291-3400989(-) length=232	232	26479.2		82	17	60.3	Acetylation (Protein N-term),Carbamidomethyl (C),Gln->pyro-Glu (N-term Q),Oxidation (M)	5	9	26	6	13	19		3.53e-07	5.855e-07	1.45e-06	2.088e-07	1.637e-06	8.135e-07		0.215638	0.433927	0.357666	0.71973	0.885767	1.78242	0.12755	1.78242
Tb11.02.0090	kinesin, putative,Unc104-like kinesin, putative location=Tb927_11_01_v4:709701-714419(-) length=1572	1572	172545		177	54	39	Ammonia-loss (N-term C) + Carbamidomethyl (C),Carbamidomethyl (C),Oxidation (M)	16	16	28	24	31	55		1.431e-07	1.438e-07	4.23e-07	1.629e-07	6.643e-07	9.92e-07		0.215415	0.144254	0.216468	0.14496	0.63676	0.426411	0.245221	0.426411
Tb09.211.2700	hypothetical protein, conserved location=Tb927_09_v4:1749951-1751267(+) length=438	438	50827.2		19	9	30.1	Acetylation (Protein N-term),Carbamidomethyl (C),Gln->pyro-Glu (N-term Q),Oxidation (M)	2	2	1	1	6	7		5.692e-08	5.007e-08	4.13e-08	9.478e-09	2.656e-07	4.905e-07		0.214307	0.116045	0.188517	0.10208	0.155497	0.0841998	0.0356852	0.0841998
Tb927.10.10050	hypothetical protein, conserved location=Tb927_10_v5:2475035-2478700(+) length=1221	1221	132871		14	7	7.1	Carbamidomethyl (C)	3		2		3	6		6.612e-09		1.452e-08		3.098e-08	7.412e-08		0.213428	0.0892067	0	0	0.468689	0.195899	0	0.195899
Tb927.8.7220	protein kinase, putative location=Tb927_08_v4:2072492-2074444(+) length=650	650	73484.2		8	24	44.2	Ammonia-loss (N-term C) + Carbamidomethyl (C),Carbamidomethyl (C),Gln->pyro-Glu (N-term Q),Oxidation (M)	2		1	3	1	1		5.259e-09		1.585e-08	1.929e-08	2.475e-08	8.255e-09		0.212485	0.637068	0	0	0.640404	1.92005	0.779394	1.92005
Tb927.5.1650	serine/threonine-protein kinase, putative,protein kinase, putative location=Tb927_05_v4:517770-519821(+) length=683	683	75275.2		232	19	31.6	Acetylation (Protein N-term),Carbamidomethyl (C),Oxidation (M)	20	28	75	51	24	31		4.345e-07	7.774e-07	5.032e-06	1.868e-06	2.05e-06	2.121e-06		0.211951	0.204856	0.37922	0.366525	2.45463	2.37247	0.91122	2.37247
Tb11.02.0240	ras-like small GTPase, putative location=Tb927_11_01_v4:754607-756067(-) length=486	486	53426.1		38	11	28.6	Carbamidomethyl (C),Oxidation (M)	6		1	4	13	12		1.106e-07		9.938e-09	1.629e-07	5.239e-07	3.575e-07		0.211109	0.309371	0	0	0.0189693	0.0277986	0.310937	0.0277986
Tb11.01.4740	hypothetical protein, conserved location=Tb927_11_01_v4:3476405-3478087(-) length=560	560	61261.9		110	25	60	Carbamidomethyl (C),Oxidation (M)	12	9	23	19	16	25		1.861e-07	1.257e-07	7.208e-07	4.651e-07	8.881e-07	1.117e-06		0.209548	0.166607	0.141538	0.112534	0.81162	0.6453	0.523702	0.6453
Tb927.10.15400	kinesin, putative location=Tb927_10_v5:3779645-3784693(+) length=1682	1682	187671		17	20	17.9	Acetylation (Protein N-term),Carbamidomethyl (C),Glu->pyro-Glu (N-term E),Oxidation (M)	1	1	2	4	2	5		1.22e-10	4.766e-11	9.111e-10	4.317e-09	5.826e-10	1.496e-08		0.209406	0.00815508	0.0818057	0.00318583	1.56385	0.0609024	7.40989	0.0609024
Tb927.3.5620	hypothetical protein, conserved location=Tb927_03_v4:1568765-1571803(+) length=1012	1012	112711		86	29	39.6	Carbamidomethyl (C),Oxidation (M)	9	3	20	20	17	16		5.073e-08	1.103e-08	1.585e-07	1.413e-07	2.431e-07	1.634e-07		0.20868	0.310465	0.0453723	0.0675031	0.651995	0.970012	0.581242	0.970012
Tb927.1.2210	hypothetical protein, conserved location=Tb927_01_v4:560164-561120(+) length=318	318	35936.6		26	5	22.3	Oxidation (M)	3	2	3	5	5	7		8.56e-08	8.182e-08	2.056e-07	2.469e-07	4.129e-07	7.186e-07		0.207314	0.119121	0.198159	0.11386	0.497941	0.286112	0.597966	0.286112
Tb11.02.0530	phosphoribosylpyrophosphate synthetase, putative location=Tb927_11_01_v4:853772-855097(-) length=441	441	49283.1		112	25	58.7	Carbamidomethyl (C),Oxidation (M)	19	11	16	10	18	34		1.95e-07	3.158e-07	2.964e-07	6.167e-07	9.441e-07	9.712e-07		0.206546	0.200783	0.334498	0.325165	0.31395	0.305189	0.653215	0.305189
Tb11.01.3850	hypothetical protein, conserved location=Tb927_11_01_v4:3156434-3157603(+) length=389	389	42831.5		22	12	50.9	Carbamidomethyl (C),Oxidation (M)	3	1	4	2	3	8		1.912e-08	2.41e-08	7.39e-08	3.347e-08	9.264e-08	1.559e-07		0.20639	0.122643	0.260147	0.154586	0.797712	0.474022	0.361291	0.474022
Tb927.7.3990	mitochondrial DNA polymerase I protein C location=Tb927_07_v4:1051209-1056158(+) length=1649	1649	182203		82	9	8.6	Oxidation (M)	15	14	13	12	16	9		2.561e-07	2.603e-07	4.999e-07	1.158e-07	1.243e-06	2.523e-07		0.206034	1.01506	0.209413	1.03171	0.402172	1.98137	0.0931617	1.98137
Tb11.02.1980	hypothetical protein, conserved location=Tb927_11_01_v4:1256350-1257939(-) length=529	529	59344.1		97	25	51	Acetylation (Protein N-term),Carbamidomethyl (C),Oxidation (M)	12	2	15	21	19	25		4.671e-07	1.906e-08	9.116e-07	9.63e-07	2.268e-06	2.719e-06		0.205952	0.171791	0.00840388	0.00700993	0.40194	0.33527	0.424603	0.33527
Tb11.v4.0005	ribonucleoside-diphosphate reductase small chain location=Tb927_11_01_v4:3358744-3359757(-) length=337	337	39090.7		650	52	88.1	Carbamidomethyl (C),Glu->pyro-Glu (N-term E),Oxidation (M)	43.56	52.47	46.53	24.75	196.02	267.3		3.361e-06	3.308e-06	3.735e-06	2.596e-06	1.635e-05	2.123e-05		0.205566	0.158314	0.202324	0.155817	0.22844	0.17593	0.158777	0.17593
Tb927.3.3130	hypothetical protein, conserved location=Tb927_03_v4:803274-808202(-) length=1642	1642	178259		214	54	45.6	Carbamidomethyl (C),Oxidation (M)	18	9	45	22	48	69		1.205e-07	5.301e-08	3.198e-07	1.321e-07	5.885e-07	5.115e-07		0.204758	0.235582	0.0900765	0.103636	0.543415	0.62522	0.224469	0.62522
Tb11.01.5860	t-complex protein 1, epsilon subunit, putative location=Tb927_11_01_v4:3733928-3735544(+) length=538	538	59433.3		1104	61	82.9	Acetylation (Protein N-term),Carbamidomethyl (C),Glu->pyro-Glu (N-term E),Oxidation (M)	130	110	143	167	221	304		5.871e-06	5.272e-06	1.193e-05	6.581e-06	2.88e-05	2.497e-05		0.203854	0.235122	0.183056	0.211133	0.414236	0.477773	0.228507	0.477773
Tb09.244.2850	hypothetical protein, conserved location=Tb927_09_v4:2289394-2290149(+) length=251	251	27232.8		90	16	91.2	Carbamidomethyl (C),Oxidation (M)	8	4	18	12	18	25		4.118e-07	3.526e-07	1.789e-06	6.163e-07	2.025e-06	2.399e-06		0.203358	0.171655	0.174123	0.146978	0.883457	0.745727	0.304346	0.745727
Tb927.7.2400	tyrosyl-tRNA synthetase, putative location=Tb927_07_v4:617417-618694(-) length=425	425	45841		115	26	59.5	Ammonia-loss (N-term C) + Carbamidomethyl (C),Carbamidomethyl (C),Gln->pyro-Glu (N-term Q),Oxidation (M)	14	4	16	19	29	31		3.745e-07	1.45e-07	5.942e-07	8.696e-07	1.845e-06	1.549e-06		0.202981	0.241769	0.0785908	0.0936088	0.32206	0.383602	0.471328	0.383602
Tb11.01.4630	hypothetical protein, conserved location=Tb927_11_01_v4:3427979-3431281(-) length=1100	1100	121424		242	55	58.4	Ammonia-loss (N-term C) + Carbamidomethyl (C),Carbamidomethyl (C),Gln->pyro-Glu (N-term Q),Oxidation (M)	26	13	48	7	53	84		2.536e-07	9.367e-08	5.338e-07	4.9e-08	1.257e-06	1.488e-06		0.20175	0.17043	0.0745187	0.0629503	0.424662	0.358737	0.0389817	0.358737
Tb927.4.2280	hypothetical protein, conserved location=Tb927_04_v4:593290-594438(+) length=382	382	42313.4		14	8	21.5	Oxidation (M)	2	1	4	2	3	1		1.71e-08	1.621e-08	1.795e-07	4.963e-08	8.706e-08	3.584e-08		0.196416	0.477121	0.186193	0.452288	2.0618	5.00837	0.570067	5.00837
Tb927.10.2770	eukaryotic translation initiation factor 5, putative location=Tb927_10_v5:708691-709839(+) length=382	382	42971.9		336	43	79.8	Acetylation (Protein N-term),Carbamidomethyl (C),Gln->pyro-Glu (N-term Q),Glu->pyro-Glu (N-term E),Oxidation (M)	36	30	46	22	94	77		1.452e-06	1.879e-06	2.514e-06	1.038e-06	7.4e-06	5.426e-06		0.196216	0.2676	0.253919	0.346296	0.33973	0.463325	0.14027	0.463325
Tb927.7.6210	hypothetical protein, conserved location=Tb927_07_v4:1680051-1680836(-) length=261	261	29234.8		18	7	34.5	Oxidation (M)	1		7		5	4		2.109e-08		1.362e-07		1.096e-07	1.645e-07		0.192427	0.128207	0	0	1.2427	0.827964	0	0.827964
Tb927.3.3490	high mobility group protein, putative location=Tb927_03_v4:985621-986436(+) length=271	271	30883		76	17	58.7	Gln->pyro-Glu (N-term Q),Oxidation (M)	6	5	13	7	16	25		1.287e-07	1.664e-07	1.148e-06	4.221e-07	6.742e-07	8.504e-07		0.190893	0.151341	0.246811	0.195673	1.70276	1.34995	0.626075	1.34995
Tb927.10.12820	hypothetical protein, conserved location=Tb927_10_v5:3114222-3117263(-) length=1013	1013	110355		40	16	30.2	Carbamidomethyl (C)	2	6	12	17	2	1		3.207e-09	3.247e-08	6.248e-08	1.593e-07	1.684e-08	1.024e-08		0.190439	0.313184	1.92815	3.1709	3.71021	6.10156	9.45962	6.10156
Tb11.01.0780	hypothetical protein, conserved location=Tb927_11_01_v4:2425274-2425639(+) length=121	121	13878.1		12	4	33.9	Oxidation (M)	1	1	1	1	5	3		3.419e-07	1.771e-07	3.148e-07	3.501e-08	1.812e-06	4.63e-07		0.188687	0.738445	0.0977373	0.382505	0.173731	0.679914	0.0193212	0.679914
Tb927.7.6770	hypothetical protein, conserved location=Tb927_07_v4:1873149-1873442(-) length=97	97	10978.6		9	4	53.6	Acetylation (Protein N-term)	1		2		4	2		3.212e-07		6.119e-07		1.706e-06	1.152e-07		0.188277	2.78819	0	0	0.358675	5.31163	0	5.31163
Tb927.7.5530	hypothetical protein, conserved location=Tb927_07_v4:1490824-1491966(+) length=380	380	42268.9		144	37	77.4	Carbamidomethyl (C),Gln->pyro-Glu (N-term Q),Oxidation (M)	17	9	37	9	36	33		3.917e-07	4.206e-07	1.809e-06	3.398e-07	2.082e-06	1.103e-06		0.188136	0.355122	0.202017	0.381324	0.868876	1.64007	0.163208	1.64007
Tb927.10.15360	location=Tb927_10_v5:3763602-3768912(+) length=1769	1769	192177		244	49	43	Acetylation (Protein N-term),Ammonia-loss (N-term C) + Carbamidomethyl (C),Carbamidomethyl (C),Gln->pyro-Glu (N-term Q),Oxidation (M)	20	6	38	27	46	101		7.782e-08	2.795e-08	1.505e-07	1.226e-07	4.14e-07	5.694e-07		0.187971	0.13667	0.0675121	0.0490868	0.363527	0.264313	0.296135	0.264313
Tb927.7.3550	hypothetical protein, conserved location=Tb927_07_v4:916851-920576(-) length=1241	1241	138297		482	61	56.6	Acetylation (Protein N-term),Ammonia-loss (N-term C) + Carbamidomethyl (C),Carbamidomethyl (C),Gln->pyro-Glu (N-term Q),Oxidation (M)	50	77	39	84	84	129		1.721e-07	2.454e-07	1.915e-07	2.284e-07	9.251e-07	1.221e-06		0.186034	0.14095	0.265269	0.200983	0.207005	0.156839	0.246892	0.156839
Tb11.02.2410	clathrin coat assembly protein, putative location=Tb927_11_01_v4:1358987-1360465(+) length=492	492	54962.7		72	21	43.5	Acetylation (Protein N-term),Carbamidomethyl (C),Oxidation (M)	7	1	10	15	15	23		2.14e-07	2.422e-09	4.63e-07	3.45e-07	1.155e-06	1.86e-06		0.185281	0.115054	0.00209697	0.00130215	0.400866	0.248925	0.298701	0.248925
Tb927.2.5240	PRP19-like protein, putative location=Tb927_02_v4:921221-922750(+) length=509	509	54323.9		91	20	56.2	Acetylation (Protein N-term),Carbamidomethyl (C),Gln->pyro-Glu (N-term Q),Oxidation (M)	12	11	7	21	16	15		5.585e-07	7.601e-07	5.019e-07	9.376e-07	3.035e-06	2.066e-06		0.18402	0.270329	0.250445	0.367909	0.165371	0.242933	0.308929	0.242933
Tb927.2.1890	E2-like ubiquitin-conjugation enzyme location=Tb927_02_v4:350887-351765(+) length=292	292	33643.1		56	14	67.8	Ammonia-loss (N-term C) + Carbamidomethyl (C),Carbamidomethyl (C),Gln->pyro-Glu (N-term Q),Oxidation (M)	7	2	12	4	11	18		1.198e-07	1.334e-08	6e-07	2.225e-08	6.52e-07	9.579e-07		0.183742	0.125065	0.0204601	0.0139263	0.920245	0.62637	0.0341258	0.62637
Tb11.01.0820	hypothetical protein, conserved location=Tb927_11_01_v4:2431951-2435601(+) length=1216	1216	136400		150	43	39.3	Carbamidomethyl (C),Oxidation (M)	11	6	5	33	33	56		1.071e-07	3.858e-08	1.679e-08	2.444e-07	5.872e-07	5.258e-07		0.182391	0.20369	0.0657016	0.0733739	0.0285933	0.0319323	0.416213	0.0319323
Tb927.4.1690	hypothetical protein, conserved location=Tb927_04_v4:431770-432711(-) length=313	313	34072.1		32	17	49.5	Acetylation (Protein N-term),Carbamidomethyl (C),Oxidation (M)	2	3	13	1	5	8		6.627e-08	2.203e-07	4.458e-07	4.893e-08	3.659e-07	4.653e-07		0.181115	0.142424	0.602077	0.473458	1.21837	0.958092	0.133725	0.958092
Tb09.160.4210	hypothetical protein, conserved location=Tb927_09_v4:925862-932305(+) length=2147	2147	239075		6	11	6.2	Carbamidomethyl (C),Oxidation (M)	1			3	1	1		9.517e-10			7.044e-09	5.274e-09	1.618e-09		0.180451	0.588195	0	0	0	0	1.33561	0
Tb927.10.12040	protein kinase, putative,mitogen-activated protein kinase 11, putative location=Tb927_10_v5:2928033-2929274(+) length=413	413	47432.2		64	17	48.2		3	2	17	10	15	13		6.209e-08	3.796e-08	1.02e-06	2.754e-07	3.5e-07	2.461e-07		0.1774	0.252296	0.108457	0.154246	2.91429	4.14466	0.786857	4.14466
Tb927.8.2720	hypothetical protein, conserved location=Tb927_08_v4:806882-808123(+) length=413	413	45135		22	9	39.2	Carbamidomethyl (C)	2	2	3		9	6		2.521e-08	1.269e-08	3.209e-08		1.446e-07	9.368e-08		0.174343	0.269108	0.0877593	0.135461	0.221923	0.342549	0	0.342549
Tb927.10.11130	hypothetical protein, conserved location=Tb927_10_v5:2718017-2720950(-) length=977	977	107710		41	19	24.2	Carbamidomethyl (C),Glu->pyro-Glu (N-term E),Oxidation (M)	4	3	11	3	6	10		1.276e-08	1.642e-08	6.09e-08	9.683e-09	7.394e-08	1.045e-07		0.172572	0.122105	0.222072	0.157129	0.823641	0.582775	0.130958	0.582775
Tb11.01.7910	hypothetical protein, conserved location=Tb927_11_01_v4:4235021-4237942(-) length=973	973	111866		142	42	55.2	Carbamidomethyl (C),Gln->pyro-Glu (N-term Q),Glu->pyro-Glu (N-term E),Oxidation (M)	6	4	25	8	37	57		1.084e-07	1.402e-08	2.717e-07	4.037e-08	6.298e-07	8.456e-07		0.172118	0.128193	0.022261	0.0165799	0.431407	0.32131	0.0640997	0.32131
Tb11.01.2880	Nucleoporin location=Tb927_11_01_v4:2909286-2913605(+) length=1439	1439	149392		85	14	48	Acetylation (Protein N-term),Carbamidomethyl (C),Oxidation (M)	5	2	24	11	16	26		2.078e-08	3.463e-09	1.298e-07	1.984e-08	1.214e-07	1.435e-07		0.17117	0.144808	0.0285255	0.0241324	1.06919	0.90453	0.163427	0.90453
Tb11.01.0980	hypothetical protein, conserved (pseudogene) location=Tb927_11_01_v4:2478882-2484592(+) length=1902	1902	205902		17	6	4.8	Oxidation (M)	2	1	2	1	3	5		5.606e-09	1.117e-09	1.496e-08	8.132e-10	3.28e-08	2.873e-08		0.170915	0.195127	0.0340549	0.0388792	0.456098	0.52071	0.0247927	0.52071
Tb927.7.5770	protein kinase, putative location=Tb927_07_v4:1556268-1557662(+) length=464	464	53048.2		124	23	42.7	Carbamidomethyl (C),Gln->pyro-Glu (N-term Q),Glu->pyro-Glu (N-term E),Oxidation (M)	14	5	19	11	29	42		5.528e-07	1.085e-07	1.481e-06	6.15e-07	3.236e-06	5.085e-06		0.170828	0.108712	0.033529	0.0213373	0.457664	0.291249	0.190049	0.291249
Tb927.8.4190	hypothetical protein, conserved location=Tb927_08_v4:1234854-1235549(-) length=231	231	26040.1		118	12	43.7	Carbamidomethyl (C),Gln->pyro-Glu (N-term Q),Oxidation (M)	8	7	13	10	19	28		7.823e-07	4.599e-07	1.992e-06	1.159e-06	4.704e-06	5.634e-06		0.166305	0.138853	0.0977679	0.0816294	0.423469	0.353568	0.246386	0.353568
Tb927.10.14240	N-myristoyl transferase, putative location=Tb927_10_v5:3457704-3459044(-) length=446	446	50568.7		214	26	63.9	Acetylation (Protein N-term),Carbamidomethyl (C),Oxidation (M)	23	25	20	7	52	77		8.348e-07	1.024e-06	1.272e-06	2.168e-07	5.075e-06	4.32e-06		0.164493	0.193241	0.201773	0.237037	0.25064	0.294444	0.0427192	0.294444
Tb927.7.5470	hypothetical protein, conserved location=Tb927_07_v4:1475976-1478015(+) length=679	679	74741.1		3	2	4.4	Carbamidomethyl (C)	1			1	1			9.528e-09			9.913e-09	5.796e-08			0.164389	#DIV/0!	0	#DIV/0!	0	#DIV/0!	0.171032	#DIV/0!
Tb11.02.5720	ribonucleoside-diphosphate reductase large chain location=Tb927_11_01_v4:2161942-2164458(-) length=838	838	94742		36	26	41.2	Acetylation (Protein N-term),Carbamidomethyl (C),Oxidation (M)	3	2	2	3	7	18		3.423e-08	1.59e-08	2.809e-08	5.353e-08	2.088e-07	5.025e-07		0.163937	0.0681194	0.0761494	0.0316418	0.134531	0.0559005	0.25637	0.0559005
Tb927.10.12860	hypothetical protein, conserved location=Tb927_10_v5:3123370-3125454(-) length=694	694	77801.4		1812	72	72.9	Acetylation (Protein N-term),Carbamidomethyl (C),Gln->pyro-Glu (N-term Q),Glu->pyro-Glu (N-term E),Oxidation (M)	265	241	326	214	314	396		1.489e-05	1.075e-05	2.838e-05	8.755e-06	9.204e-05	3.807e-05		0.161777	0.391122	0.116797	0.282375	0.308344	0.745469	0.0951217	0.745469
Tb927.10.5310	protein kinase, putative,SNF1-related protein kinases, putative location=Tb927_10_v5:1326114-1328303(+) length=729	729	80694.5		65	22	35.9	Carbamidomethyl (C),Oxidation (M)	4	5	7	7	15	24		1.075e-07	9.909e-08	2.394e-07	6.968e-08	6.721e-07	1.159e-06		0.159946	0.0927524	0.147433	0.0854961	0.356197	0.206557	0.103675	0.206557
Tb927.6.3250	hypothetical protein, conserved location=Tb927_06_v4:961657-962628(+) length=323	323	35550.8		18	6	34.1	Carbamidomethyl (C)	1	3	4		4	5		2.409e-08	1.951e-07	2.4e-07		1.519e-07	2.716e-07		0.158591	0.0886966	1.2844	0.718336	1.57999	0.883652	0	0.883652
Tb927.6.670	ribosomal RNA processing protein 45,exosome complex exonuclease location=Tb927_06_v4:281898-282989(-) length=363	363	38838.3		22	8	28.1	Carbamidomethyl (C)	3	1	5	1	6	6		4.834e-08	2.578e-08	1.841e-07	4.037e-08	3.083e-07	2.618e-07		0.156795	0.184645	0.0836199	0.0984721	0.597146	0.703209	0.130944	0.703209
Tb09.211.0610	hypothetical protein, conserved location=Tb927_09_v4:1371136-1374297(-) length=1053	1053	119654		530	85	69.7	Carbamidomethyl (C),Gln->pyro-Glu (N-term Q),Oxidation (M)	45	23	58	64	131	188		6.99e-07	2.303e-07	7.447e-07	7.374e-07	4.46e-06	5.536e-06		0.156726	0.126264	0.0516368	0.0416004	0.166973	0.13452	0.165336	0.13452
Tb11.02.0070	aminopeptidase, putative,metallo-peptidase, Clan MF, Family M17 location=Tb927_11_01_v4:705548-707245(-) length=565	565	60637.5		16	10	33.3	Carbamidomethyl (C)	1	7		3	1	3		2.879e-09	1.646e-07		3.659e-08	1.848e-08	2.192e-08		0.15579	0.131341	8.90693	7.50912	0	0	1.97998	0
Tb11.55.0003	hypothetical protein, conserved location=Tb927_11_01_v4:513875-514555(-) length=226	226	25203.4		33	11	58.8	Carbamidomethyl (C)	2	4	5		5	17		1.41e-07	3.425e-07	3.542e-07		9.113e-07	1.542e-06		0.154724	0.0914397	0.375837	0.222114	0.388676	0.229702	0	0.229702
Tb927.1.1030	hypothetical protein, conserved,leucine-rich repeat protein (LRRP), putative location=Tb927_01_v4:296968-298341(+) length=457	457	49893.4		156	27	60.6	Ammonia-loss (N-term C) + Carbamidomethyl (C),Carbamidomethyl (C),Oxidation (M)	17	14	18	6	46	50		1.004e-06	1.234e-06	1.415e-06	4.537e-07	6.523e-06	6.112e-06		0.153917	0.164267	0.189177	0.201898	0.216925	0.231512	0.0695539	0.231512
Tb927.8.3660	protein transport protein sec23, putative location=Tb927_08_v4:1096057-1098966(-) length=969	969	106722		78	28	42.8	Acetylation (Protein N-term),Carbamidomethyl (C),Glu->pyro-Glu (N-term E),Oxidation (M)	6	2	23	10	16	17		5.741e-08	9.858e-09	4.152e-07	8.511e-08	3.752e-07	2.137e-07		0.153012	0.268648	0.026274	0.0461301	1.10661	1.94291	0.226839	1.94291
Tb927.1.1700	hypothetical protein, conserved location=Tb927_01_v4:428876-430357(+) length=493	493	55132.3		19	9	31		2			7	6	4		3.103e-08			2.116e-07	2.039e-07	1.065e-07		0.152182	0.291362	0	0	0	0	1.03776	0
Tb927.4.2860	hypothetical protein, conserved location=Tb927_04_v4:755227-756270(+) length=347	347	38084.7		27	14	52.7	Carbamidomethyl (C),Oxidation (M)	3	1	4	2	6	9		5.241e-08	1.715e-08	9.415e-08	5.271e-08	3.473e-07	3.139e-07		0.150907	0.166964	0.0493809	0.0546352	0.271091	0.299936	0.151771	0.299936
Tb927.4.1170	ankyrin, putative location=Tb927_04_v4:309801-310820(-) length=339	339	36700.2		79	29	76.4	Carbamidomethyl (C),Oxidation (M)	6	1	22		23	25		1.28e-07	8.773e-09	9.614e-07		8.483e-07	8.931e-07		0.15089	0.143321	0.0103419	0.00982309	1.13333	1.07648	0	1.07648
Tb09.160.4480	TFIIF-stimulated CTD phosphatase, putative location=Tb927_09_v4:962115-963146(+) length=343	343	39534		24	12	31.2	Oxidation (M)	1.5	1.5	1	1	4	5		2.403e-08	1.265e-07	2.473e-08	3.461e-08	1.594e-07	1.915e-07		0.150753	0.125483	0.793601	0.660574	0.155144	0.129138	0.217127	0.129138
Tb927.7.1530	hypothetical protein, conserved location=Tb927_07_v4:383340-384704(+) length=454	454	50624.3		68	21	57.9	Acetylation (Protein N-term),Carbamidomethyl (C),Oxidation (M)	8	1	6	7	17	26		7.569e-08	9.303e-09	2.211e-07	1.479e-07	5.067e-07	6.542e-07		0.149378	0.115699	0.01836	0.0142204	0.436353	0.33797	0.291889	0.33797
Y2_psu|Tb927.6.4600	product=pre-mRNA splicing factor ATP-dependent RNA helicase, putative,ATP-dependent RNA helicase, putative location=Tb927_06_v4:1287658-1290687(+) length=1009	1009	114103		11	2	1.1		1	1	2	2	2	1		7.466e-09	6.969e-08	1.737e-08	5.78e-08	5e-08	2.739e-09		0.14932	2.72581	1.3938	25.4436	0.3474	6.34173	1.156	6.34173
Tb11.01.2530	kinesin-like protein, putative location=Tb927_11_01_v4:2822309-2824162(+) length=617	617	69949.2		18	14	23.3	Carbamidomethyl (C),Oxidation (M)	3	5		7	1	1		3.595e-07	1.335e-06		1.553e-07	2.411e-06	2.185e-07		0.149108	1.64531	0.553712	6.10984	0	0	0.0644131	0
Tb11.02.5400	cystathionine beta-synthase, putative location=Tb927_11_01_v4:2082500-2083588(+) length=362	362	39493.3		471	44	90.9	Ammonia-loss (N-term C) + Carbamidomethyl (C),Carbamidomethyl (C),Glu->pyro-Glu (N-term E),Oxidation (M)	43	43	78	35	131	124		2.821e-06	3.03e-06	5.599e-06	2.337e-06	1.898e-05	9.565e-06		0.14863	0.294929	0.159642	0.31678	0.294995	0.585363	0.12313	0.585363
Tb927.10.12590	hypothetical protein, conserved location=Tb927_10_v5:3051347-3054148(-) length=933	933	105945		422	48	60.1	Carbamidomethyl (C),Gln->pyro-Glu (N-term Q),Oxidation (M)	29	24	89	136	43	76		1.59e-07	8.414e-08	7.05e-07	5.078e-07	1.085e-06	1.658e-06		0.146544	0.0958987	0.0775484	0.0507479	0.64977	0.425211	0.468018	0.425211
Tb927.7.4070	calpain-like cysteine peptidase, putative,cysteine peptidase, Clan CA, family C2, putative location=Tb927_07_v4:1076026-1076388(+) length=120	120	13527.6		62	10	79.2	Acetylation (Protein N-term),Ammonia-loss (N-term C) + Carbamidomethyl (C),Carbamidomethyl (C),Oxidation (M)	5	8	13	6	16	11		6.74e-07	9.429e-07	2.789e-06	5.664e-07	4.63e-06	1.095e-06		0.145572	0.615525	0.20365	0.861096	0.602376	2.54703	0.122333	2.54703
Tb927.2.3620	GTP-binding elongation factor Tu family, putative location=Tb927_02_v4:646502-648919(-) length=805	805	87281.1		15	7	11.4	Carbamidomethyl (C)	4			2	2	6		1.399e-08			1.363e-08	9.619e-08	1.413e-07		0.145441	0.0990092	0	0	0	0	0.141699	0
Tb927.7.6220	protein kinase, putative location=Tb927_07_v4:1685881-1687518(-) length=545	545	60941.2		33	16	38	Acetylation (Protein N-term),Carbamidomethyl (C),Oxidation (M)	5	1	3	1	7	13		3.956e-08	2.267e-08	6.008e-08	8.875e-09	2.721e-07	4.117e-07		0.145388	0.0960894	0.083315	0.0550644	0.220801	0.145932	0.0326167	0.145932
Tb927.7.2310	DNA primase small subunit, putative location=Tb927_07_v4:594766-596031(-) length=421	421	47935.2		19	10	30.4	Carbamidomethyl (C),Oxidation (M)	4		1	2	6	5		4.393e-08		7.353e-10	1.323e-08	3.024e-07	9.953e-08		0.145271	0.441374	0	0	0.00243155	0.00738772	0.04375	0.00738772
Tb927.10.15330	hypothetical protein, conserved location=Tb927_10_v5:3753481-3755298(+) length=605	605	68543.4		146	30	59	Carbamidomethyl (C),Oxidation (M)	15	8	16	32	28	42		2.112e-07	7.133e-08	3.39e-07	8.382e-07	1.481e-06	1.56e-06		0.142606	0.135385	0.0481634	0.0457244	0.228899	0.217308	0.565969	0.217308
Tb927.2.5060	GTP binding protein, putative location=Tb927_02_v4:895261-896445(-) length=394	394	44376.1		106	25	78.9	Carbamidomethyl (C),Oxidation (M)	9.73	9.73	17.73	8	26	27		2.671e-07	4.509e-07	6.829e-07	4.304e-07	1.912e-06	7.747e-07		0.139697	0.344779	0.235826	0.582032	0.357165	0.881503	0.225105	0.881503
Tb927.7.7500	iron/ascorbate oxidoreductase family protein, putative location=Tb927_07_v4:2173833-2174795(+) length=320	320	36956.1		18	12	49.7	Acetylation (Protein N-term),Ammonia-loss (N-term C) + Carbamidomethyl (C),Carbamidomethyl (C),Oxidation (M)	1	2	4	1	3	7		2.784e-08	4.403e-08	1.124e-07	1.48e-08	2.009e-07	1.705e-07		0.138576	0.163284	0.219164	0.25824	0.559482	0.659238	0.0736685	0.659238
Tb927.3.4340	diphthamide synthesis protein, putative location=Tb927_03_v4:1219486-1220559(-) length=357	357	40055.2		9	4	16.2	Acetylation (Protein N-term),Carbamidomethyl (C),Oxidation (M)	1	1	1		3	3		8.248e-09	3.232e-09	1.35e-08		5.992e-08	5.249e-08		0.13765	0.157135	0.0539386	0.0615736	0.2253	0.257192	0	0.257192
Tb927.10.7560	hypothetical protein, conserved location=Tb927_10_v5:1901794-1902648(-) length=284	284	32280.3		25	10	39.4		2	2	10	1	6	4		4.192e-08	3.711e-08	6.59e-07	1.863e-08	3.067e-07	1.542e-07		0.136681	0.271855	0.120998	0.240661	2.14868	4.27367	0.0607434	4.27367
Tb927.7.2710	NADH-cytochrome B5 reductase, putative location=Tb927_07_v4:706914-707777(-) length=287	287	31901.4		114	26	72.1	Gln->pyro-Glu (N-term Q),Oxidation (M)	4	12	19	3	21	50		3.515e-07	4.576e-07	9.112e-07	9.361e-08	2.577e-06	3.429e-06		0.136399	0.102508	0.177571	0.13345	0.353589	0.265733	0.0363252	0.265733
Tb11.01.4250	protein kinase, putative location=Tb927_11_01_v4:3255422-3256876(+) length=484	484	54957.5		21	11	31.8	Carbamidomethyl (C)	1			3.5	4.5	4.5		2.039e-08			7.248e-08	1.527e-07	1.701e-07		0.13353	0.119871	0	0	0	0	0.474656	0
Tb927.8.2710	hypothetical protein, conserved location=Tb927_08_v4:804397-806538(+) length=713	713	78948.8		30	16	31	Acetylation (Protein N-term),Carbamidomethyl (C),Oxidation (M)	4	5	3		4	8		5.922e-08	4.347e-08	6.9e-08		4.436e-07	2.884e-07		0.133499	0.20534	0.0979937	0.150728	0.155546	0.239251	0	0.239251
Tb927.8.6080	hypothetical protein, conserved location=Tb927_08_v4:1774417-1775418(+) length=333	333	38110.7		92	23	58	Carbamidomethyl (C),Gln->pyro-Glu (N-term Q),Oxidation (M)	7	7	13	8	19	33		1.967e-07	3.4e-07	4.561e-07	4.312e-07	1.477e-06	1.651e-06		0.133175	0.11914	0.230196	0.205936	0.308802	0.276257	0.291943	0.276257
Tb11.02.3460	pre-mRNA splicing factor, putative,ATP- dependent RNA helicase, putative location=Tb927_11_01_v4:1596508-1599648(+) length=1046	1046	116727		29	21	30.3	Carbamidomethyl (C),Oxidation (M)	2		7	3	7	10		6.555e-09		3.667e-08	4.869e-09	4.98e-08	8.031e-08		0.131627	0.0816212	0	0	0.736345	0.456606	0.0977711	0.456606
Tb11.01.8680	hypothetical protein, conserved location=Tb927_11_01_v4:4447667-4450405(-) length=912	912	99185.5		21	11	17.5	Carbamidomethyl (C),Oxidation (M)	1	1	2	3	5	8		4.99e-09	3.867e-09	1.138e-08	1.58e-08	3.796e-08	7.983e-08		0.131454	0.0625078	0.10187	0.0484404	0.299789	0.142553	0.416228	0.142553
Tb11.01.1465	nascent polypeptide associated complex alpha subunit, putative location=Tb927_11_01_v4:2578687-2578992(-) length=101	101	11416.8		16	4	43.6		2	3	3	1	4	3		1.765e-07	4.091e-07	4.925e-07	4.6e-07	1.349e-06	6.445e-07		0.130838	0.273856	0.303262	0.634756	0.365085	0.764158	0.340993	0.764158
Tb09.211.3350	hypothetical protein, conserved location=Tb927_09_v4:1872213-1874258(+) length=681	681	76726.7		37	13	25.1	Carbamidomethyl (C)	3		3	14	5	12		1.923e-08		5.665e-08	2.106e-07	1.503e-07	3.499e-07		0.127944	0.0549586	0	0	0.376913	0.161903	1.4012	0.161903
Tb927.2.2430	casein kinase II, alpha chain location=Tb927_02_v4:478293-479411(-) length=372	372	43315.1		46	13	44.9	Ammonia-loss (N-term C) + Carbamidomethyl (C),Carbamidomethyl (C),Oxidation (M)	4	3	6	2	13	15		8.289e-08	4.148e-08	1.577e-07	1.076e-07	6.587e-07	6.662e-07		0.125839	0.124422	0.0629725	0.0622636	0.239411	0.236716	0.163352	0.236716
Tb927.10.3500	RNA-binding protein, putative location=Tb927_10_v5:899704-902340(+) length=878	878	96646.1		90	23	30.4	Carbamidomethyl (C),Oxidation (M)	9	4	14	13	19	28		7.788e-08	3.761e-08	2.646e-07	1.769e-07	6.245e-07	6.389e-07		0.124708	0.121897	0.0602242	0.0588668	0.423699	0.414149	0.283267	0.414149
Tb11.02.0810	hypothetical protein, conserved location=Tb927_11_01_v4:941887-944685(+) length=932	932	107958		62	17	23	Carbamidomethyl (C),Oxidation (M)	2	4	7	6	16	22		2.93e-08	8.352e-08	1.103e-07	7.951e-08	2.356e-07	2.49e-07		0.124363	0.117671	0.354499	0.335422	0.468166	0.442972	0.337479	0.442972
Tb927.3.2290	chaperone protein DNAj, putative location=Tb927_03_v4:591399-592520(+) length=373	373	43890.4		71	27	65.4	Acetylation (Protein N-term),Carbamidomethyl (C),Gln->pyro-Glu (N-term Q),Oxidation (M)	6	9	7		22	26		1.402e-07	2.423e-07	1.096e-07		1.136e-06	1.301e-06		0.123415	0.107763	0.213292	0.186241	0.0964789	0.0842429	0	0.0842429
Tb927.6.4100	hypothetical protein, conserved location=Tb927_06_v4:1187231-1189624(-) length=797	797	94373.5		31	22	29.1	Gln->pyro-Glu (N-term Q),Oxidation (M)	2	5		4	5	13		1.823e-08	2.843e-08		3.896e-09	1.487e-07	1.373e-07		0.122596	0.132775	0.19119	0.207065	0	0	0.0262004	0
Tb927.10.9250	G-actin binding protein, putative,CAP/Srv2p, putative location=Tb927_10_v5:2291789-2292598(+) length=269	269	29351		39	12	41.3	Carbamidomethyl (C),Gln->pyro-Glu (N-term Q),Oxidation (M)	2	3	9	6	10	7		5.281e-08	1.627e-07	3.553e-07	3.178e-07	4.319e-07	3.952e-07		0.122274	0.133629	0.376708	0.41169	0.822644	0.899038	0.735818	0.899038
Tb927.10.5040	chaperone protein DNAj, putative location=Tb927_10_v5:1247618-1248490(+) length=290	290	30880.3		80	20	76.6	Carbamidomethyl (C),Oxidation (M)	6	2	13	11	22.5	21.5		1.298e-07	6.575e-08	6.272e-07	5.812e-07	1.062e-06	8.926e-07		0.122222	0.145418	0.0619115	0.0736612	0.590584	0.702666	0.547269	0.702666
Tb09.160.2960	hypothetical protein, conserved location=Tb927_09_v4:763643-766288(+) length=881	881	94189.3		26	12	21.1	Carbamidomethyl (C),Oxidation (M)	4	1	3	2	4	11		7.148e-09	2.094e-09	6.245e-09	3.297e-09	5.956e-08	1.058e-07		0.120013	0.0675614	0.0351578	0.0197921	0.104852	0.0590265	0.0553559	0.0590265
Tb927.6.3020	hypothetical protein, conserved location=Tb927_06_v4:898968-899834(+) length=288	288	32233.6		18	9	47.9	Oxidation (M)	2		2	1	8	5		2.02e-08		8.181e-08	1.285e-07	1.691e-07	1.179e-07		0.119456	0.171332	0	0	0.483797	0.693893	0.759905	0.693893
Tb927.5.300	iron/ascorbate oxidoreductase family protein, putative location=Tb927_05_v4:72589-73551(-) length=320	320	36772.3		189	30	75.6	Acetylation (Protein N-term),Ammonia-loss (N-term C) + Carbamidomethyl (C),Carbamidomethyl (C),Gln->pyro-Glu (N-term Q),Oxidation (M)	5.08	5.1	44.74	14.75	15.22	14.18		1.025e-07	2.053e-07	3.293e-06	8.816e-07	8.604e-07	6.475e-07		0.119131	0.158301	0.23861	0.317066	3.82729	5.08571	1.02464	5.08571
Tb927.10.12870	hypothetical protein, conserved location=Tb927_10_v5:3126455-3129718(-) length=1087	1087	118940		14	16	23.5	Carbamidomethyl (C),Oxidation (M)	1			1	7	5		1.124e-08			7.112e-10	9.493e-08	3.597e-08		0.118403	0.312483	0	0	0	0	0.00749184	0
Tb11.01.4080	hypothetical protein, conserved location=Tb927_11_01_v4:3211721-3213583(+) length=620	620	66867.7		24	10	25.5	Carbamidomethyl (C)	1	2	3	8	3	6		6.729e-09	2.594e-08	4.89e-08	8.721e-08	5.688e-08	1.579e-07		0.118302	0.0426156	0.456048	0.164281	0.859705	0.30969	1.53323	0.30969
Tb927.3.2680	hypothetical protein, conserved location=Tb927_03_v4:679159-680754(-) length=531	531	58965.1		37	17	49.9	Carbamidomethyl (C),Oxidation (M)	2	2	3	5	9	13		6.459e-08	4.481e-08	5.187e-08	1.235e-07	5.477e-07	8.54e-07		0.11793	0.0756323	0.0818149	0.0524707	0.0947051	0.0607377	0.225488	0.0607377
Tb11.01.2100	hypothetical protein, conserved location=Tb927_11_01_v4:2700227-2702167(+) length=646	646	70457		85	27	53.1	Carbamidomethyl (C),Oxidation (M)	11	8	4	10	24	26		1.997e-07	1.297e-07	6.577e-08	1.578e-07	1.716e-06	2.917e-06		0.116375	0.0684607	0.0755828	0.0444635	0.0383275	0.0225471	0.091958	0.0225471
Tb927.8.1610	MSP-B, putative location=Tb927_08_v4:537061-538806(+) length=581	581	63791.1	psu|Tb927.8.1620;psu|Tb927.8.1630;psu|Tb927.8.1640;	14	10	28.2	Carbamidomethyl (C),Oxidation (M)	1	1	2	2	3	5		2.19e-08	3.408e-08	6.763e-08	1.684e-08	1.895e-07	1.593e-07		0.115567	0.137476	0.179842	0.213936	0.356887	0.424545	0.0888654	0.424545
Tb927.2.4850	hypothetical protein, conserved location=Tb927_02_v4:861375-862133(-) length=252	252	29058.3		139	24	65.5	Acetylation (Protein N-term),Carbamidomethyl (C),Oxidation (M)	9	3	30	12	34	49		5.186e-07	5.524e-08	1.857e-06	6.075e-07	4.504e-06	2.056e-06		0.115142	0.252237	0.0122647	0.0268677	0.4123	0.90321	0.13488	0.90321
Tb11.03.0410	eukaryotic translation initiation factor 5a, putative location=Tb927_11_01_v4:184550-185050(+) length=166	166	17826.8		39	14	94.6	Carbamidomethyl (C),Oxidation (M)	2	3	11		9	12		1.553e-07	9.858e-08	6.047e-07		1.349e-06	1.447e-06		0.115122	0.107326	0.0730764	0.0681272	0.448258	0.417899	0	0.417899
Tb09.160.4770	protein kinase, putative location=Tb927_09_v4:1026611-1028689(+) length=692	692	76524.6		739	40	47.3	Carbamidomethyl (C),Glu->pyro-Glu (N-term E),Oxidation (M)	51	29	152	81	180	229		8.834e-07	5.603e-07	7.255e-06	1.992e-06	7.693e-06	9.867e-06		0.114832	0.0895308	0.0728324	0.0567852	0.943065	0.735279	0.258937	0.735279
Tb11.02.1470	hypothetical protein, conserved location=Tb927_11_01_v4:1139591-1141780(+) length=729	729	78106.3		86	15	32.2	Carbamidomethyl (C),Oxidation (M)	8	10	12	8	14	33		4.562e-08	7.186e-08	8.634e-08	4.439e-08	3.975e-07	5.887e-07		0.114767	0.0774928	0.18078	0.122066	0.217208	0.146662	0.111673	0.146662
Tb927.7.6040	receptor-type adenylate cyclase GRESAG 4, putative location=Tb927_07_v4:1626783-1630586(-) length=1267	1267	129233	psu|Tb927.7.6050;psu|Tb927.7.6060;psu|Tb927.7.6070;psu|Tb927.7.6080;	9	3	2.4	Carbamidomethyl (C)	1		2	1	3	2		6.121e-09		7.709e-09	2.634e-09	5.377e-08	1.639e-08		0.113837	0.373459	0	0	0.14337	0.470348	0.0489864	0.470348
Tb927.4.2740	hypothetical protein, conserved location=Tb927_04_v4:723054-723506(+) length=150	150	16335.4		239	23	94	Acetylation (Protein N-term),Oxidation (M)	15	17	27	12	79	83		3.352e-06	1.884e-06	3.856e-06	8.461e-07	3.037e-05	2.398e-05		0.110372	0.139783	0.0620349	0.0785655	0.126967	0.160801	0.0278597	0.160801
Tb11.01.2540	hypothetical protein, conserved location=Tb927_11_01_v4:2825901-2827277(+) length=458	458	48985.2		53	14	38.6	Carbamidomethyl (C),Oxidation (M)	3		4	2	20	23		9.11e-08		7.511e-08	3.349e-09	8.279e-07	9.858e-07		0.110037	0.0924123	0	0	0.0907235	0.0761919	0.00404517	0.0761919
Tb927.10.1970	hypothetical protein, conserved location=Tb927_10_v5:513794-518011(+) length=1405	1405	156770		142	46	40.1	Acetylation (Protein N-term),Carbamidomethyl (C),Gln->pyro-Glu (N-term Q),Glu->pyro-Glu (N-term E),Oxidation (M)	5	6	8	3	39.99	49.99		4.058e-08	5.281e-08	1.468e-08	7.401e-09	3.688e-07	5.248e-07		0.110033	0.0773247	0.143194	0.100629	0.0398048	0.0279726	0.0200678	0.0279726
Tb927.6.2520	hypothetical protein, conserved location=Tb927_06_v4:764427-766991(+) length=854	854	91056.1		105	35	56.1	Acetylation (Protein N-term),Carbamidomethyl (C),Gln->pyro-Glu (N-term Q),Oxidation (M)	6	2	27	12	15	38		2.793e-08	2.485e-10	1.859e-07	5.161e-08	2.54e-07	3.669e-07		0.109961	0.0761243	0.000978346	0.000677296	0.73189	0.506678	0.203189	0.506678
Tb927.8.6290	hypothetical protein, conserved location=Tb927_08_v4:1826055-1827320(+) length=421	421	46658.8		27	9	29	Carbamidomethyl (C)	1	2	5		8	10		2.565e-08	2.08e-08	1.297e-07		2.388e-07	3.368e-07		0.107412	0.076158	0.0871022	0.0617577	0.543132	0.385095	0	0.385095
Tb09.160.2050	endo-beta-N-acetylglucosaminidase, putative location=Tb927_09_v4:653126-656281(+) length=1051	1051	116011		71	30	41.3	Carbamidomethyl (C),Gln->pyro-Glu (N-term Q),Oxidation (M)	3	11	21	8	12	15		2.224e-08	8.771e-08	1.847e-07	7.288e-08	2.095e-07	1.307e-07		0.106158	0.170161	0.418663	0.671079	0.881623	1.41316	0.347876	1.41316
Tb927.4.1150	hypothetical protein, conserved location=Tb927_04_v4:302414-304639(-) length=741	741	83225.4		39	17	32.1	Carbamidomethyl (C)	3	4	4	7	9	12		3.23e-08	1.621e-08	2.384e-08	3.277e-08	3.053e-07	3.984e-07		0.105798	0.0810743	0.0530953	0.0406878	0.0780871	0.0598394	0.107337	0.0598394
Tb927.10.14330	hypothetical protein, conserved location=Tb927_10_v5:3484116-3487238(-) length=1040	1040	116062		62	33	40.4	Carbamidomethyl (C),Gln->pyro-Glu (N-term Q),Oxidation (M)	1	1	1	3	16	36		2.343e-08	2.326e-09	1.41e-09	9.064e-09	2.223e-07	4.611e-07		0.105398	0.0508133	0.0104633	0.00504446	0.00634278	0.00305791	0.0407737	0.00305791
Tb11.50.0006	epsinR location=Tb927_11_01_v4:163879-165396(-) length=505	505	55321.9		28	9	21.6	Acetylation (Protein N-term),Carbamidomethyl (C)	2	3	8	4	5	5		3.871e-08	5.088e-08	2.776e-07	4.111e-08	3.707e-07	3.768e-07		0.104424	0.102734	0.137254	0.135032	0.748854	0.73673	0.110898	0.73673
Tb927.2.5760	hypothetical protein, conserved location=Tb927_02_v4:1034074-1043301(+) length=3075	3075	330405		30	20	20.4	Carbamidomethyl (C),Oxidation (M)	2	2	3	3	9	11		4.757e-09	1.434e-08	9.908e-09	1.925e-08	4.558e-08	5.159e-08		0.104366	0.0922078	0.314612	0.277961	0.217376	0.192053	0.422334	0.192053
Tb927.10.1860	hypothetical protein, conserved location=Tb927_10_v5:484268-485350(+) length=360	360	39163.7		31	16	51.1	Acetylation (Protein N-term),Carbamidomethyl (C),Oxidation (M)	1		5	5	7	11		2.861e-08		1.544e-07	1.37e-07	2.766e-07	4.141e-07		0.103435	0.0690896	0	0	0.558207	0.372857	0.4953	0.372857
Tb927.7.2120	hypothetical protein, conserved location=Tb927_07_v4:539581-540828(-) length=415	415	46128.2		52	16	45.3	Acetylation (Protein N-term),Ammonia-loss (N-term C) + Carbamidomethyl (C),Gln->pyro-Glu (N-term Q),Oxidation (M)	3	1	8	5	14	20		8.032e-08	1.11e-08	2.756e-07	5.848e-08	7.799e-07	1.085e-06		0.102988	0.0740276	0.0142326	0.0102304	0.353379	0.254009	0.074984	0.254009
Tb09.211.1350	peptidyl-prolyl cis-trans isomerase (cyclophilin- 40), putative,cyclophilin-40, putative location=Tb927_09_v4:1504627-1505691(-) length=354	354	38124.9		29	11	44.1	Carbamidomethyl (C),Oxidation (M)	3	2	6	1	7	8		3.169e-08	1.891e-08	1.843e-07	3.11e-09	3.086e-07	2.102e-07		0.10269	0.150761	0.0612767	0.0899619	0.597213	0.876784	0.0100778	0.876784
Tb927.7.4450	hypothetical protein, conserved location=Tb927_07_v4:1181279-1184269(-) length=996	996	113321		215	53	61.3	Ammonia-loss (N-term C) + Carbamidomethyl (C),Carbamidomethyl (C),Oxidation (M)	13	7	38	15	54	83		1.296e-07	9.134e-08	3.016e-07	1.636e-07	1.268e-06	1.504e-06		0.102208	0.0861702	0.0720347	0.0607314	0.237855	0.200532	0.129022	0.200532
Tb11.01.3480	hypothetical protein, conserved location=Tb927_11_01_v4:3053648-3055366(+) length=572	572	64638.3		32	14	40	Carbamidomethyl (C),Oxidation (M)	3	1	1	10	7	10		2.396e-08	4.661e-09	3.986e-09	1.118e-07	2.356e-07	2.012e-07		0.101698	0.119085	0.0197835	0.023166	0.0169185	0.0198111	0.474533	0.0198111
Tb927.10.13710	hypothetical protein, conserved location=Tb927_10_v5:3350011-3351006(-) length=331	331	37642.8		56	12	48.3	Carbamidomethyl (C),Oxidation (M)	4	4	15	8	12	10		6.02e-08	1.245e-07	5.21e-07	2.948e-07	5.936e-07	3.128e-07		0.101415	0.192455	0.209737	0.398018	0.877695	1.6656	0.496631	1.6656
Tb11.02.1910	hypothetical protein, conserved location=Tb927_11_01_v4:1240665-1241618(-) length=317	317	36778.9		38	16	47	Carbamidomethyl (C)	1	1	6	1	11	17		2.657e-08	1.357e-08	9.471e-08	5.428e-09	2.63e-07	6.124e-07		0.101027	0.0433867	0.051597	0.0221587	0.360114	0.154654	0.0206388	0.154654
Tb927.7.2680	hypothetical protein, conserved,zinc finger protein family member, putative location=Tb927_07_v4:700738-702864(-) length=708	708	76261.4		238	35	53.1	Acetylation (Protein N-term),Carbamidomethyl (C),Gln->pyro-Glu (N-term Q),Oxidation (M)	25	13	19	7	81	91		3.92e-07	1.625e-07	2.409e-07	3.737e-08	3.958e-06	3.744e-06		0.0990399	0.104701	0.0410561	0.0434028	0.0608641	0.0643429	0.00944164	0.0643429
Tb927.8.7990	hypothetical protein, conserved location=Tb927_08_v4:2355893-2370721(+) length=4942	4942	551076		129	78	24	Carbamidomethyl (C),Glu->pyro-Glu (N-term E),Oxidation (M)	9	15	24	44	16	19		1.603e-09	5.351e-09	9.039e-09	1.255e-08	1.653e-08	1.564e-08		0.0969752	0.102494	0.323714	0.342136	0.546824	0.577941	0.759226	0.577941
Tb927.5.990	hypothetical protein, conserved location=Tb927_05_v4:326379-326969(+) length=196	196	21577.2		30	15	61.2	Carbamidomethyl (C)	1	1	4	1	5	17		8.39e-08	8.3e-08	2.8e-07	2.894e-08	8.828e-07	1.428e-06		0.0950385	0.0587535	0.094019	0.0581232	0.317173	0.196078	0.0327821	0.196078
Tb09.160.0340	Nucleoporin location=Tb927_09_v4:326351-328792(-) length=813	813	92451		156	42	58.8	Carbamidomethyl (C),Gln->pyro-Glu (N-term Q),Glu->pyro-Glu (N-term E),Oxidation (M)	10	10	11	15	43	60		1.341e-07	1.71e-07	2.156e-07	2.873e-07	1.422e-06	1.457e-06		0.0943038	0.0920384	0.120253	0.117364	0.151617	0.147975	0.202039	0.147975
Tb927.6.4410	S-adenosylmethionine decarboxylase location=Tb927_06_v4:1240697-1241809(-) length=370	370	41775.2	psu|Tb927.6.4460;	45	12	48.6	Carbamidomethyl (C),Oxidation (M)	3	4	11	6	8	9		3.304e-08	6.67e-08	4.356e-07	1.14e-07	3.526e-07	5.676e-07		0.0937039	0.05821	0.189166	0.117512	1.23539	0.767442	0.323313	0.767442
Tb927.7.1780	Adenine phosphoribosyltransferase, putative location=Tb927_07_v4:436819-437526(+) length=235	235	25992.5		285	28	96.6	Acetylation (Protein N-term),Carbamidomethyl (C),Oxidation (M)	24	34	67	28	46	77		2.001e-06	5.543e-06	1.116e-05	3.21e-06	2.175e-05	3.135e-05		0.092	0.0638278	0.254851	0.17681	0.513103	0.355981	0.147586	0.355981
Tb927.4.3140	hypothetical protein, conserved location=Tb927_04_v4:825953-827359(+) length=468	468	51856		35	19	51.7	Ammonia-loss (N-term C) + Carbamidomethyl (C),Carbamidomethyl (C),Gln->pyro-Glu (N-term Q)	2	3	3		8	17		3.203e-08	2.994e-08	8.206e-08		3.505e-07	1.176e-06		0.0913837	0.0272364	0.0854208	0.0254592	0.234123	0.0697789	0	0.0697789
Tb927.6.1520	aquaporin 3, putative location=Tb927_06_v4:532496-533461(-) length=321	321	35097.4		72	8	33.3	Carbamidomethyl (C),Gln->pyro-Glu (N-term Q),Oxidation (M)	6	2	6	17	15	21		2.948e-08	1.546e-08	6.416e-08	2.508e-07	3.24e-07	4.198e-07		0.0909877	0.0702239	0.047716	0.0368271	0.198025	0.152835	0.774074	0.152835
Tb11.02.0260	Golgi reassembly stacking protein (GRASP homologue), putative location=Tb927_11_01_v4:760138-761637(-) length=499	499	53715.4		14	5	15.4	Oxidation (M)	1	1	4	1	3	3		4.957e-09	3.868e-09	3.183e-08	2.229e-08	5.482e-08	7.004e-08		0.0904232	0.0707738	0.0705582	0.0552256	0.580628	0.454455	0.406603	0.454455
Tb927.8.1410	hypothetical protein, conserved location=Tb927_08_v4:464033-466366(+) length=777	777	87513.7		42	23	35.8	Carbamidomethyl (C),Oxidation (M)	3	4	1	9	10	14		4.49e-08	3.792e-08	1.239e-08	1.653e-07	5.048e-07	6.119e-07		0.0889461	0.073378	0.0751189	0.0619709	0.0245444	0.0202484	0.327456	0.0202484
Tb927.5.4300	prolyl oligopeptidase, putative,Serine peptidase, Clan SC, Family S9A location=Tb927_05_v4:1284278-1287364(-) length=1028	1028	114502		30	19	23.5	Carbamidomethyl (C),Oxidation (M)	1		7	1	8	12		8.81e-09		5.195e-08	7.366e-09	1.005e-07	1.125e-07		0.0876617	0.0783111	0	0	0.516915	0.461778	0.0732935	0.461778
Tb927.10.14390	hypothetical protein, conserved location=Tb927_10_v5:3499574-3501241(-) length=555	555	60812.7		30	17	50.5	Acetylation (Protein N-term),Carbamidomethyl (C),Oxidation (M)	4		4	16	3	3		1.033e-08		9.207e-08	5.917e-08	1.185e-07	9.579e-08		0.087173	0.10784	0	0	0.776962	0.961165	0.499325	0.961165
Tb927.8.1950	hypothetical protein, conserved location=Tb927_08_v4:627302-629434(+) length=710	710	78842.2		171	28	57.7	Acetylation (Protein N-term),Carbamidomethyl (C),Oxidation (M)	8	8	31	30	44	47		1.645e-07	1.416e-07	1.085e-06	6.463e-07	1.903e-06	2.693e-06		0.0864425	0.0610843	0.0744088	0.0525808	0.570152	0.402896	0.339622	0.402896
Tb927.10.10650	iron-containing hydrogenase, putative location=Tb927_10_v5:2590955-2592382(-) length=475	475	51875.5		83	17	57.5	Acetylation (Protein N-term),Carbamidomethyl (C),Oxidation (M)	4	6	25	5	19	20		8.319e-08	2.012e-07	1.024e-06	6.576e-08	9.892e-07	1.188e-06		0.0840983	0.0700253	0.203397	0.16936	1.03518	0.861953	0.066478	0.861953
Tb927.2.5150	TPR-repeat protein, putative location=Tb927_02_v4:909185-910654(+) length=489	489	54054.6		110	27	57.7	Carbamidomethyl (C),Gln->pyro-Glu (N-term Q),Oxidation (M)	8	1	32	5	23	35		1.753e-07	1.091e-07	1.091e-06	6.079e-08	2.09e-06	2.208e-06		0.0838756	0.0793931	0.052201	0.0494112	0.52201	0.494112	0.0290861	0.494112
Tb927.6.4650	UV excision repair RAD23 protein, putative location=Tb927_06_v4:1298802-1299872(+) length=356	356	37838.8		31	10	43.3	Carbamidomethyl (C),Oxidation (M)	4	2	5	4	7	7		3.766e-08	4.204e-08	1.286e-07	9.342e-08	4.524e-07	1.535e-07		0.0832449	0.245342	0.0929266	0.273876	0.284262	0.837785	0.206499	0.837785
Tb927.6.1800	protein phosphatase 2C, putative location=Tb927_06_v4:602262-603410(-) length=382	382	41163.2		74	17	50.3	Carbamidomethyl (C),Gln->pyro-Glu (N-term Q),Oxidation (M)	3	9	22	4	20	14		6.217e-08	3.431e-07	7.317e-07	9.483e-08	7.563e-07	4.312e-07		0.0822028	0.144179	0.453656	0.795686	0.967473	1.69689	0.125387	1.69689
Tb09.160.2090	hypothetical protein, conserved,zinc finger protein family member, putative location=Tb927_09_v4:659205-661595(+) length=796	796	88012.1		53	24	38.7	Ammonia-loss (N-term C) + Carbamidomethyl (C),Carbamidomethyl (C)	3	2	5	3	13	23		6.751e-08	5.411e-08	1.601e-07	1.185e-08	8.314e-07	1.191e-06		0.0812004	0.0566835	0.065083	0.0454324	0.192567	0.134425	0.0142531	0.134425
Tb927.3.1340	ZFP family member, putative location=Tb927_03_v4:336135-337895(+) length=586	586	66695		29	10	28.2	Carbamidomethyl (C),Oxidation (M)	2	5	3	4	8	7		1.041e-08	4.073e-08	6.089e-08	2.595e-08	1.29e-07	1.779e-07		0.0806977	0.058516	0.315736	0.228949	0.472016	0.342271	0.201163	0.342271
Tb927.6.4750	hypothetical protein, conserved location=Tb927_06_v4:1321609-1323483(+) length=624	624	67638.3		49	18	35.3	Carbamidomethyl (C),Oxidation (M)	3	4	15	5	10	11		4.186e-08	5.76e-08	8.006e-07	1.116e-07	5.209e-07	5.377e-07		0.0803609	0.0778501	0.110578	0.107123	1.53696	1.48893	0.214245	1.48893
Tb11.01.4390	leucine-rich repeat protein (LRRP), putative location=Tb927_11_01_v4:3296697-3298631(+) length=644	644	70097.1		18	8	17.4		2	1			7	8		9.02e-09	1.124e-08			1.126e-07	1.642e-07		0.0801066	0.054933	0.0998224	0.0684531	0	0	0	0
Tb927.5.2620	hypothetical protein, conserved location=Tb927_05_v4:837628-838986(+) length=452	452	48745.6		31	9	32.7	Acetylation (Protein N-term),Carbamidomethyl (C),Oxidation (M)	2	2	8	2	6	10		1.099e-08	1.143e-08	1.955e-07	1.157e-08	1.384e-07	2.149e-07		0.0794075	0.0511401	0.0825867	0.0531875	1.41257	0.909725	0.0835983	0.909725
Tb927.2.5980	ATP-dependent Clp protease subunit, heat shock protein 100 (HSP100), putative,serine peptidase, putative location=Tb927_02_v4:1084458-1087070(+) length=870	870	97122.3		221	62	69.2	Carbamidomethyl (C),Gln->pyro-Glu (N-term Q),Oxidation (M)	17	3	2	39	54	94.5		1.708e-07	2.326e-08	6.085e-09	6.823e-07	2.216e-06	2.26e-06		0.0770758	0.0755752	0.0104964	0.010292	0.00274594	0.00269248	0.307897	0.00269248
Tb927.8.2330	hypothetical protein, conserved location=Tb927_08_v4:701686-702390(+) length=234	234	27047.7		59	18	69.7	Carbamidomethyl (C),Oxidation (M)	4	1	4	9	14	25		1.749e-07	6.123e-08	9.852e-08	5.859e-07	2.276e-06	1.743e-06		0.0768453	0.100344	0.0269025	0.0351291	0.0432865	0.0565232	0.257425	0.0565232
Tb927.7.4700	hypothetical protein, conserved location=Tb927_07_v4:1250046-1252142(-) length=698	698	77759.8		113	30	58	Carbamidomethyl (C),Gln->pyro-Glu (N-term Q),Oxidation (M)	6	9	31	11	18	36		5.948e-08	9.268e-08	1.039e-06	1.73e-07	7.744e-07	1.688e-06		0.0768079	0.035237	0.11968	0.0549052	1.34168	0.615521	0.223399	0.615521
Tb927.8.4950	kinesin, putative location=Tb927_08_v4:1463533-1467903(+) length=1456	1456	165301		81	32	49.7	Carbamidomethyl (C),Oxidation (M)	2	3	3	6	27	39		3.604e-08	3.418e-08	1.69e-08	8.213e-08	4.764e-07	2.777e-07		0.0756507	0.12978	0.0717464	0.123082	0.0354744	0.060857	0.172397	0.060857
Tb11.18.0015	hypothetical protein, conserved location=Tb927_11_01_v4:580920-581564(+) length=214	214	24833.3		89	16	52.8	Gln->pyro-Glu (N-term Q),Oxidation (M)	4	6	21	3	21	28		5.089e-07	9.932e-07	3.804e-06	1.493e-07	6.793e-06	3.067e-06		0.0749154	0.165928	0.146209	0.323834	0.559988	1.2403	0.0219785	1.2403
Tb927.8.1710	protein phosphatase 2A, regulatory subunit B, putative,phosphotyrosyl phosphate activator protein, putative location=Tb927_08_v4:567707-568921(-) length=404	404	46155		20	12	31.2	Acetylation (Protein N-term),Carbamidomethyl (C),Oxidation (M)	1	1	5	1	5	7		1.412e-08	1.206e-08	1.328e-07	6.991e-09	1.925e-07	3.325e-07		0.0733506	0.0424662	0.0626494	0.0362707	0.68987	0.399398	0.0363169	0.399398
Tb927.4.730	hypothetical protein, conserved location=Tb927_04_v4:203661-205139(-) length=492	492	55054		44	13	36.8	Acetylation (Protein N-term),Carbamidomethyl (C),Oxidation (M)	4	4	6	1	14	15		1.067e-07	1.27e-07	2.934e-07	1.506e-08	1.459e-06	8.366e-07		0.0731323	0.12754	0.0870459	0.151805	0.201097	0.350705	0.0103221	0.350705
Tb11.02.4460	hypothetical protein, conserved location=Tb927_11_01_v4:1842497-1843681(-) length=394	394	43632.4		64	24	70.8	Carbamidomethyl (C),Oxidation (M)	8	3	11	1	19	18		7.513e-08	1.789e-08	1.966e-07	1.092e-08	1.029e-06	4.964e-07		0.0730126	0.15135	0.0173858	0.0360395	0.191059	0.396052	0.0106122	0.396052
Tb927.10.1630	ribonuclease L inhibitor, putative,ATP-binding cassette sub-family E, putative location=Tb927_10_v5:442671-444566(-) length=631	631	71141.4		114	30	55.8	Ammonia-loss (N-term C) + Carbamidomethyl (C),Carbamidomethyl (C),Oxidation (M)	6	11	17.5	14.5	22.5	34.5		1.153e-07	2.232e-07	6.635e-07	2.403e-07	1.582e-06	1.713e-06		0.0728824	0.0673088	0.141087	0.130298	0.419406	0.387332	0.151896	0.387332
Tb11.01.0870	replication factor A, 51kDa subunit, putative location=Tb927_11_01_v4:2447406-2448797(+) length=463	463	52370.4		166	40	64.6	Acetylation (Protein N-term),Ammonia-loss (N-term C) + Carbamidomethyl (C),Carbamidomethyl (C),Gln->pyro-Glu (N-term Q),Oxidation (M)	9	10	34	17	44	48		5.884e-07	5.45e-07	3.267e-06	9.531e-07	8.214e-06	4.352e-06		0.0716338	0.135202	0.0663501	0.12523	0.397736	0.750689	0.116034	0.750689
Tb927.10.9920	hypothetical protein, conserved location=Tb927_10_v5:2451500-2452732(+) length=410	410	44193.9		24	11	44.4	Carbamidomethyl (C)	2	2		3	8	6		1.468e-08	2.029e-08		6.269e-08	2.054e-07	1.322e-07		0.0714703	0.111044	0.0987829	0.15348	0	0	0.305209	0
Tb927.10.13720	RNA-binding protein, putative location=Tb927_10_v5:3351806-3352939(-) length=377	377	40706.7		32	12	33.4	Carbamidomethyl (C),Gln->pyro-Glu (N-term Q)	1	5	2	3	9	12		1.763e-08	2.992e-07	9.402e-08	1.236e-07	2.481e-07	5.724e-07		0.0710601	0.0308001	1.20597	0.522711	0.37896	0.164256	0.498186	0.164256
Tb927.4.4340	hypothetical protein, conserved location=Tb927_04_v4:1144667-1145764(-) length=365	365	40721.3		52	15	42.7	Ammonia-loss (N-term C) + Carbamidomethyl (C),Carbamidomethyl (C),Oxidation (M)	4	1	15	1	21	10		5.396e-08	1.535e-08	4.569e-07	1.004e-08	7.646e-07	1.79e-07		0.0705728	0.301453	0.0200759	0.0857542	0.597567	2.55251	0.013131	2.55251
Tb927.7.6680	protein kinase, putative location=Tb927_07_v4:1842413-1845112(-) length=899	899	97461.3		73	28	37	Ammonia-loss (N-term C) + Carbamidomethyl (C),Carbamidomethyl (C),Gln->pyro-Glu (N-term Q),Oxidation (M)	4	1	6	6	18	32		3.026e-08	1.476e-09	2.531e-08	3.923e-08	4.537e-07	5.138e-07		0.0666961	0.0588945	0.00325325	0.00287271	0.0557858	0.0492604	0.0864668	0.0492604
Tb927.2.4370	trypanothione synthetase location=Tb927_02_v4:771007-772890(-) length=627	627	71675.8		158	39	65.7	Carbamidomethyl (C),Gln->pyro-Glu (N-term Q),Oxidation (M)	6	17	41	14	38	38		1.648e-07	5.102e-07	1.905e-06	3.513e-07	2.495e-06	2.83e-06		0.0660521	0.0582332	0.204489	0.180283	0.763527	0.673145	0.140802	0.673145
Tb927.3.2660	hypothetical protein, conserved location=Tb927_03_v4:675209-677398(-) length=729	729	78822.4		21	13	29.1	Carbamidomethyl (C),Gln->pyro-Glu (N-term Q)	1	2		1	5	11		1.882e-08	5.466e-08		9.789e-09	2.855e-07	5.686e-07		0.0659194	0.0330988	0.191454	0.0961308	0	0	0.0342872	0
Tb927.10.9240	hypothetical protein, conserved location=Tb927_10_v5:2289348-2290445(+) length=365	365	39785.2		36	13	53.7	Acetylation (Protein N-term),Carbamidomethyl (C),Oxidation (M)	2		7	3	11	11		2.989e-08		1.92e-07	9.233e-08	4.605e-07	3.043e-07		0.0649077	0.0982254	0	0	0.416938	0.630956	0.200499	0.630956
Tb927.8.1870	Golgi/lysosome glycoprotein 1 location=Tb927_08_v4:610513-612363(-) length=616	616	67662.6		48	16	32.3	Carbamidomethyl (C),Glu->pyro-Glu (N-term E),Oxidation (M)	2	2	10	7	13	12		2.183e-08	2.105e-08	3.286e-07	2.051e-07	3.434e-07	3.361e-07		0.0635702	0.0649509	0.0612988	0.0626302	0.956902	0.977685	0.597263	0.977685
Tb927.8.5210	cullin, putative location=Tb927_08_v4:1555689-1559174(+) length=1161	1161	128122		19	14	19.2	Carbamidomethyl (C),Gln->pyro-Glu (N-term Q),Oxidation (M)	1	1	6	1	3	6		2.117e-09	2.541e-09	1.822e-08	2.371e-09	3.36e-08	6.382e-08		0.063006	0.0331714	0.075625	0.0398151	0.542262	0.28549	0.0705655	0.28549
Tb927.10.1620	phosphoserine/threonine/tyrosine-binding protein, putative location=Tb927_10_v5:440187-441854(-) length=555	555	59997.3		23	13	29.9	Carbamidomethyl (C),Oxidation (M)	3		3	1	7	9		1.695e-08		3.675e-08	6.044e-09	2.773e-07	1.774e-07		0.0611251	0.0955468	0	0	0.132528	0.207159	0.0217959	0.207159
Tb927.1.3270	hypothetical protein, conserved location=Tb927_01_v4:709573-712308(+) length=911	911	98609.7		77	38	55.8	Acetylation (Protein N-term),Carbamidomethyl (C),Gln->pyro-Glu (N-term Q),Oxidation (M)	4	1	2	9	22	37		2.383e-08	9.118e-09	9.266e-09	7.239e-08	4.073e-07	4.221e-07		0.0585072	0.0564558	0.0223864	0.0216015	0.0227498	0.0219521	0.177731	0.0219521
Tb09.211.1770	hypothetical protein, conserved location=Tb927_09_v4:1573808-1574431(-) length=207	207	23489.9		39	7	29	Acetylation (Protein N-term),Oxidation (M)	2	3	6	5	12	10		9.051e-08	3.769e-07	9.708e-07	3.615e-07	1.596e-06	8.586e-07		0.0567105	0.105416	0.236153	0.43897	0.608271	1.13068	0.226504	1.13068
Tb11.01.4510	hypothetical protein, conserved location=Tb927_11_01_v4:3328155-3329225(+) length=356	356	39266.6		45	16	50	Carbamidomethyl (C),Oxidation (M)	3	3	10	2	9	16		3.422e-08	3.782e-08	2.253e-07	2.001e-08	6.13e-07	6.619e-07		0.0558238	0.0516997	0.0616966	0.0571385	0.367537	0.340384	0.0326427	0.340384
Tb11.01.3150	gamma-tubulin complex subunit, putative,spindle pole body component alp6, putative location=Tb927_11_01_v4:2973278-2975677(+) length=799	799	90148.6		88	31	50.3	Carbamidomethyl (C),Gln->pyro-Glu (N-term Q),Oxidation (M)	7	1	6	9	27	33.5		9.715e-08	1.892e-08	1.476e-07	1.817e-07	1.745e-06	2.013e-06		0.0556734	0.0482613	0.0108424	0.00939891	0.0845845	0.0733234	0.104126	0.0733234
Tb927.6.3310	calpain-like cysteine peptidase, putative,cysteine peptidase, Clan CA, family C2, putative location=Tb927_06_v4:975469-978501(+) length=1010	1010	113485		138	39	56.6	Carbamidomethyl (C),Oxidation (M)	8	3	35	15	29	39		2.507e-08	5.739e-09	2.902e-07	4.383e-08	4.538e-07	4.049e-07		0.0552446	0.0619165	0.0126465	0.0141739	0.639489	0.71672	0.0965844	0.71672
Tb927.7.1060	hypothetical protein, conserved location=Tb927_07_v4:270035-271519(+) length=494	494	53772.4		22	12	40.5	Carbamidomethyl (C),Gln->pyro-Glu (N-term Q),Oxidation (M)	1			15	3	3		8.08e-09			3.657e-07	1.483e-07	1.157e-07		0.0544842	0.0698358	0	0	0	0	2.46595	0
Tb927.8.6390	lysophospholipase, putative,alpha/beta hydrolase, putative location=Tb927_08_v4:1855921-1856763(+) length=280	280	30109.5		78	16	73.6	Acetylation (Protein N-term),Carbamidomethyl (C),Gln->pyro-Glu (N-term Q),Oxidation (M)	2	3	24	7	11	26		4.295e-08	1.88e-07	9.444e-07	1.276e-07	7.989e-07	1.212e-06		0.0537614	0.0354373	0.235324	0.155116	1.18213	0.779208	0.15972	0.779208
Tb927.3.1300	hypothetical protein, conserved location=Tb927_03_v4:320722-321954(+) length=410	410	46129.8		73	20	54.4	Carbamidomethyl (C),Oxidation (M)	4	5	14	5	19	21		7.371e-08	8.956e-08	5.417e-07	8.669e-08	1.374e-06	1.068e-06		0.0536463	0.0690169	0.065182	0.0838577	0.39425	0.50721	0.0630932	0.50721
Tb927.2.5030	transcription initiation protein, putative location=Tb927_02_v4:890406-892553(-) length=715	715	79877.8		44	20	41.8	Carbamidomethyl (C),Oxidation (M)	2	1	1	7	10	21		2.922e-08	9.642e-09	3.893e-09	1.461e-07	5.453e-07	8.015e-07		0.0535852	0.0364566	0.017682	0.0120299	0.00713919	0.00485714	0.267926	0.00485714
Tb927.5.4310	GTP-binding protein, putative location=Tb927_05_v4:1287692-1290136(-) length=814	814	91434.4		78	34	47.2	Carbamidomethyl (C),Gln->pyro-Glu (N-term Q),Oxidation (M)	4	3	3	1	16	39		1.954e-08	9.781e-09	1.539e-08	7.479e-09	3.664e-07	6.146e-07		0.0533297	0.031793	0.0266949	0.0159144	0.0420033	0.0250407	0.0204121	0.0250407
Tb927.5.2660	hypothetical protein, conserved location=Tb927_05_v4:848661-851243(+) length=860	860	97924.4		17	14	20.2	Gln->pyro-Glu (N-term Q),Oxidation (M)	2		2	2	4	5		2.7e-09		2.791e-09	8.999e-09	5.171e-08	5.881e-08		0.0522143	0.0459106	0	0	0.0539741	0.0474579	0.174028	0.0474579
Tb927.1.1960	chaperone protein DNAj, putative location=Tb927_01_v4:514039-516015(+) length=658	658	75773.3		56	18	33.1	Acetylation (Protein N-term),Gln->pyro-Glu (N-term Q),Oxidation (M)	4	2	10	6	15	17		5.945e-08	2.703e-08	3.086e-07	1.468e-07	1.15e-06	1.015e-06		0.0516957	0.0585714	0.0235043	0.0266305	0.268348	0.304039	0.127652	0.304039
Tb927.5.2540	hypothetical protein, conserved location=Tb927_05_v4:821214-822446(+) length=410	410	46118.5		38	16	49.5	Ammonia-loss (N-term C) + Carbamidomethyl (C),Carbamidomethyl (C),Oxidation (M)	1		9	2	15	11		1.493e-08		2.432e-07	3.361e-08	2.936e-07	1.616e-07		0.0508515	0.0923886	0	0	0.828338	1.50495	0.114475	1.50495
Tb09.244.2820	DNA polymerase epsilon subunit b, putative location=Tb927_09_v4:2293381-2294988(+) length=535	535	59508.8		90	22	45	Acetylation (Protein N-term),Carbamidomethyl (C),Gln->pyro-Glu (N-term Q),Oxidation (M)	6	11	13	9	18	32		1.263e-07	2.672e-07	5.884e-07	1.879e-07	2.521e-06	2.783e-06		0.0500992	0.0453827	0.10599	0.0960115	0.233399	0.211427	0.0745339	0.211427
Tb927.3.3170	hypothetical protein, conserved location=Tb927_03_v4:815897-817861(-) length=654	654	70519.4		77	26	47.4	Acetylation (Protein N-term),Carbamidomethyl (C),Oxidation (M)	2	4	5	3	28	34		4.858e-08	8.419e-08	5.466e-08	1.767e-08	9.787e-07	9.142e-07		0.0496373	0.0531394	0.0860223	0.0920914	0.0558496	0.05979	0.0180546	0.05979
Tb927.2.2650	hypothetical protein, conserved location=Tb927_02_v4:519905-530194(+) length=3429	3429	368081		735	138	48.4	Ammonia-loss (N-term C) + Carbamidomethyl (C),Carbamidomethyl (C),Gln->pyro-Glu (N-term Q),Oxidation (M)	26	6	172.5	144.5	132.5	231.5		2.741e-08	9.432e-09	2.488e-07	1.324e-07	5.532e-07	6.635e-07		0.0495481	0.0413112	0.0170499	0.0142155	0.449747	0.374981	0.239335	0.374981
Tb927.6.160	retrotransposon hot spot (RHS) protein, putative,retrotransposon hot spot protein 1 (RHS1), putative location=Tb927_06_v4:20561-22579(+) length=672	672	77545.4		14	24	43.2	Carbamidomethyl (C),Gln->pyro-Glu (N-term Q),Oxidation (M)	1	1	2	2	3	5		3.012e-09	4.823e-09	1e-08	2.304e-08	6.11e-08	9.903e-08		0.0492962	0.030415	0.0789362	0.0487024	0.163666	0.10098	0.377087	0.10098
Tb927.7.2640	hypothetical protein, conserved location=Tb927_07_v4:676956-678317(-) length=453	453	50894.5		302	40	60	Carbamidomethyl (C),Gln->pyro-Glu (N-term Q),Glu->pyro-Glu (N-term E),Oxidation (M)	8.6	5.8	9.8	11.8	103.8	108.6		6.613e-07	3.402e-07	7.616e-07	9.967e-07	1.347e-05	1.704e-05		0.0490943	0.0388087	0.0252561	0.0199648	0.0565405	0.0446948	0.0739941	0.0446948
Tb927.4.200	retrotransposon hot spot (RHS) protein, putative,retrotransposon hot spot protein 1 (RHS1), putative location=Tb927_04_v4:34907-36946(-) length=679	679	78242.7		20	20	31.8	Carbamidomethyl (C),Gln->pyro-Glu (N-term Q),Oxidation (M)	1	1.5		3	3	7		6.639e-09	1.711e-08		6.482e-08	1.38e-07	2.303e-07		0.0481087	0.0288276	0.123986	0.0742944	0	0	0.46971	0
Tb927.3.1280	hypothetical protein, conserved location=Tb927_03_v4:315020-316522(+) length=500	500	56476		38	12	31.4	Carbamidomethyl (C),Oxidation (M)	1	2	10	2	14	9		1.245e-08	1.437e-08	2.204e-07	3.707e-08	2.702e-07	1.395e-07		0.046077	0.0892473	0.0531828	0.103011	0.815692	1.57993	0.137195	1.57993
Tb11.01.2240	hypothetical protein, conserved location=Tb927_11_01_v4:2731749-2733707(+) length=652	652	70949.2		81	26	48.9	Carbamidomethyl (C),Oxidation (M)	3	2	13	6	22	32		7.79e-08	2.429e-08	3.827e-07	1.145e-07	1.735e-06	2.262e-06		0.0448991	0.0344385	0.014	0.0107383	0.220576	0.169187	0.0659942	0.169187
Tb927.10.13180	hypothetical protein, conserved location=Tb927_10_v5:3204646-3208356(-) length=1236	1236	136800		765	89	70.1	Acetylation (Protein N-term),Ammonia-loss (N-term C) + Carbamidomethyl (C),Carbamidomethyl (C),Gln->pyro-Glu (N-term Q),Oxidation (M)	115	108	100	178	85	104		1.736e-06	1.479e-06	1.3e-06	2.495e-06	3.903e-05	1.565e-06		0.0444786	1.10927	0.0378939	0.945048	0.0333077	0.830671	0.0639252	0.830671
Tb927.7.700	hypothetical protein, conserved location=Tb927_07_v4:152958-154958(-) length=666	666	74312.5		14	9	21.2	Carbamidomethyl (C),Glu->pyro-Glu (N-term E)	2			2	5	4		6.842e-09			8.857e-09	1.584e-07	1.315e-07		0.0431944	0.0520304	0	0	0	0	0.0559154	0
Tb927.8.7250	hypothetical protein, conserved location=Tb927_08_v4:2079756-2080553(+) length=265	265	29718.4		47	14	91.3	Acetylation (Protein N-term),Carbamidomethyl (C),Oxidation (M)	2	1	13	1	10	18		1.894e-08	4.92e-08	4.389e-07	1.684e-07	4.41e-07	9.256e-07		0.0429478	0.0204624	0.111565	0.0531547	0.995238	0.474179	0.381859	0.474179
Tb927.10.3010	hypothetical protein, conserved location=Tb927_10_v5:786335-790006(+) length=1223	1223	133522		18	13	19.1	Carbamidomethyl (C),Oxidation (M)	1		2		6	8		1.895e-09		3.261e-08		4.483e-08	6.426e-08		0.0422708	0.0294896	0	0	0.727415	0.50747	0	0.50747
Tb11.02.0380	hypothetical protein, conserved location=Tb927_11_01_v4:819755-822064(-) length=769	769	83151.8		116	38	60.6	Acetylation (Protein N-term),Carbamidomethyl (C),Oxidation (M)	2	4	45.68	31.68	17.68	12.68		2.669e-08	3.613e-08	1.972e-06	7.191e-07	6.535e-07	5.763e-07		0.0408416	0.0463127	0.0552869	0.062693	3.0176	3.42183	1.10038	3.42183
Tb927.3.5540	dynein intermediate chain WDRD34, putative location=Tb927_03_v4:1556101-1557705(+) length=534	534	58127.6		91	25	56	Carbamidomethyl (C),Glu->pyro-Glu (N-term E),Oxidation (M)	3		11	18	26	31		8.016e-08		4.102e-07	3.913e-07	1.979e-06	2.598e-06		0.0405053	0.0308545	0	0	0.207276	0.157891	0.197726	0.157891
Tb11.01.5550	hypothetical protein, conserved location=Tb927_11_01_v4:3646838-3648160(+) length=440	440	50441.5		22	13	40.9	Carbamidomethyl (C),Oxidation (M)	2	1	1		8	8		1.419e-08	6.279e-09	1.711e-08		3.592e-07	3.036e-07		0.0395045	0.0467391	0.0174805	0.0206818	0.0476336	0.056357	0	0.056357
Tb09.211.0870	hypothetical protein, conserved location=Tb927_09_v4:1418896-1420596(-) length=566	566	64495.1		52	24	45.6	Carbamidomethyl (C)	3	2	4	4	17	21		4.38e-08	1.845e-08	1.363e-07	4.737e-08	1.123e-06	1.795e-06		0.0390027	0.0244011	0.0164292	0.0102786	0.121371	0.0759331	0.0421817	0.0759331
Tb927.6.3100	hypothetical protein, conserved location=Tb927_06_v4:918201-919508(+) length=435	435	48177.1		45	11	51	Carbamidomethyl (C),Oxidation (M)	2		4	20	7	7		3.475e-08		1.492e-07	3.859e-07	8.914e-07	5.81e-07		0.0389836	0.0598107	0	0	0.167377	0.256799	0.432915	0.256799
Tb927.10.9260	hypothetical protein, conserved location=Tb927_10_v5:2293624-2294598(+) length=324	324	35649.9		91	19	70.4	Acetylation (Protein N-term),Carbamidomethyl (C),Oxidation (M)	7	1	20	3	25	31		1.006e-07	9.77e-09	8.969e-07	5.131e-08	2.657e-06	1.155e-06		0.0378623	0.0870996	0.00367708	0.00845887	0.337561	0.776537	0.0193113	0.776537
Tb09.211.2110	elongation factor 1-alpha, putative,hsp70 subfamily B suppressor 1 location=Tb927_09_v4:1644555-1646411(-) length=618	618	68075.3		52	21	39	Carbamidomethyl (C),Oxidation (M)	4	2	2	3	13	27		4.079e-08	1.709e-07	1.2e-07	3.47e-08	1.108e-06	1.943e-06		0.0368141	0.0209933	0.154242	0.0879568	0.108303	0.0617602	0.0313177	0.0617602
Tb11.02.3110	DNA repair and recombination protein RAD54, putative location=Tb927_11_01_v4:1518927-1522040(+) length=1037	1037	114545		33	30	38.5	Carbamidomethyl (C),Glu->pyro-Glu (N-term E),Oxidation (M)	1	1	3	1	7	20		5.416e-09	1.353e-08	2.228e-08	1.15e-09	1.52e-07	1.693e-07		0.0356316	0.0319905	0.0890132	0.0799173	0.146579	0.131601	0.00756579	0.131601
Tb927.8.3550	mitogen-activated protein kinase 3, putative location=Tb927_08_v4:1065070-1066185(-) length=371	371	42698.6		33	12	43.7	Carbamidomethyl (C),Oxidation (M)	1		9	6	8	9		1.377e-08		4.701e-07	3.581e-07	4.116e-07	3.535e-07		0.0334548	0.0389533	0	0	1.14213	1.32984	0.870019	1.32984
Tb927.7.4220	hypothetical protein, conserved location=Tb927_07_v4:1121332-1124664(+) length=1110	1110	121142		66	39	45.5	Carbamidomethyl (C),Oxidation (M)	2		2	4	19	37		7.682e-09		1.676e-08	1.715e-08	2.339e-07	4.13e-07		0.0328431	0.0186005	0	0	0.0716546	0.0405811	0.0733219	0.0405811
Tb927.3.690	protein kinase, putative location=Tb927_03_v4:168911-170662(-) length=583	583	63877.4		48	23	50.9	Acetylation (Protein N-term),Carbamidomethyl (C),Gln->pyro-Glu (N-term Q),Oxidation (M)	5	1	2	2	15	23		2.977e-08	5.147e-09	3.374e-08	1.16e-08	9.226e-07	1.046e-06		0.0322675	0.0284608	0.0055788	0.00492065	0.0365706	0.0322562	0.0125732	0.0322562
Tb09.211.3130	hypothetical protein, conserved location=Tb927_09_v4:1826673-1828208(+) length=511	511	57516.3		47	15	35.2	Carbamidomethyl (C),Oxidation (M)	2	5	9	4	9	15		3.706e-08	2.112e-07	3.899e-07	2.347e-08	1.163e-06	1.438e-06		0.0318659	0.0257719	0.181599	0.146871	0.335254	0.27114	0.0201806	0.27114
Tb927.10.15660	hypothetical protein, conserved location=Tb927_10_v5:3839256-3841595(+) length=779	779	85682.3		25	11	25.2	Carbamidomethyl (C)	2			2	7	13		2.35e-09			6.148e-10	7.668e-08	2.051e-07		0.0306468	0.0114578	0	0	0	0	0.00801774	0
Tb11.02.0040	hypothetical protein, conserved location=Tb927_11_01_v4:699640-701262(-) length=540	540	59333.4		48	16	38	Ammonia-loss (N-term C) + Carbamidomethyl (C),Carbamidomethyl (C),Gln->pyro-Glu (N-term Q),Oxidation (M)	1	5	9	3	13	16		1.508e-08	6.784e-08	1.251e-07	6.519e-08	4.954e-07	6.602e-07		0.03044	0.0228416	0.13694	0.102757	0.252523	0.189488	0.131591	0.189488
Tb927.4.1630	ribosomal RNA processing protein 6 location=Tb927_04_v4:416437-418647(-) length=736	736	82318.4		38	15	28.4	Carbamidomethyl (C),Oxidation (M)	3	1	5	1	6	15		1.182e-08	5.861e-10	5.656e-08	8.305e-09	3.899e-07	6.354e-07		0.0303155	0.0186025	0.00150321	0.000922411	0.145063	0.0890148	0.0213003	0.0890148
Tb927.8.5630	dihydroorotase, putative location=Tb927_08_v4:1673093-1674265(+) length=390	390	43005.4		27	13	50	Ammonia-loss (N-term C) + Carbamidomethyl (C),Carbamidomethyl (C),Oxidation (M)	1	2	9		8	6		1.083e-08	3.961e-08	3.478e-07		3.587e-07	1.369e-07		0.0301924	0.0791088	0.110427	0.289335	0.969612	2.54054	0	2.54054
Tb927.7.730	hypothetical protein, conserved location=Tb927_07_v4:164530-166356(-) length=608	608	66974.5		29	12	23.8	Carbamidomethyl (C),Oxidation (M)	2	2	3	1	12	9		3.888e-08	4.944e-08	1.28e-07	1.472e-08	1.322e-06	6.397e-07		0.02941	0.0607785	0.0373979	0.0772862	0.096823	0.200094	0.0111346	0.200094
Tb11.02.0270	Nucleoporin location=Tb927_11_01_v4:763079-764716(-) length=545	545	58875.7		126	23	43.9	Gln->pyro-Glu (N-term Q),Glu->pyro-Glu (N-term E),Oxidation (M)	5	4	8	15	44	47		9.972e-08	9.216e-08	3.835e-07	3.677e-07	3.404e-06	2.338e-06		0.0292949	0.0426518	0.027074	0.0394183	0.112662	0.164029	0.10802	0.164029
Tb927.7.4120	hypothetical protein, conserved location=Tb927_07_v4:1093713-1095236(+) length=507	507	52194.3		48	7	16.2	Acetylation (Protein N-term),Oxidation (M)	4	1	6	2	15	18		8.16e-08	2.048e-08	1.466e-07	4.941e-08	2.802e-06	2.457e-06		0.0291221	0.0332112	0.00730906	0.00833537	0.0523198	0.0596663	0.0176338	0.0596663
Tb927.10.11380	hypothetical protein, conserved location=Tb927_10_v5:2775826-2776998(+) length=390	390	44757.1		62	19	55.6	Ammonia-loss (N-term C) + Carbamidomethyl (C),Carbamidomethyl (C),Gln->pyro-Glu (N-term Q),Oxidation (M)	4	2	9	2	20	23		3.389e-08	2.086e-08	3.008e-07	3.403e-08	1.175e-06	1.226e-06		0.0288426	0.0276427	0.0177532	0.0170147	0.256	0.245351	0.0289617	0.245351
Tb09.160.2240	hypothetical protein, conserved location=Tb927_09_v4:676273-677934(+) length=553	553	61881.4		44	18	41	Acetylation (Protein N-term),Carbamidomethyl (C),Oxidation (M)	3	1	6	6	13	14		3.809e-08	1.973e-09	1.605e-07	1.252e-07	1.324e-06	7.065e-07		0.0287689	0.0539137	0.00149018	0.00279264	0.121224	0.227176	0.0945619	0.227176
Tb927.5.2900	histone deacetylase 4,histone deacetylase-like protein HDO4 location=Tb927_05_v4:913907-915667(-) length=586	586	63580.1		32	12	35.5	Carbamidomethyl (C),Oxidation (M)	2	2	7	2	6	12		1.026e-08	3.388e-08	2.035e-07	2.359e-08	3.594e-07	4.765e-07		0.0285476	0.021532	0.0942682	0.0711018	0.566221	0.427072	0.0656372	0.427072
Tb927.7.3620	tyrosyl-tRNA synthetase, putative location=Tb927_07_v4:940744-942837(-) length=697	697	76717		69	24	47.5	Acetylation (Protein N-term),Carbamidomethyl (C),Gln->pyro-Glu (N-term Q),Oxidation (M)	3	7	12	7	17	18		2.154e-08	7.443e-08	2.729e-07	4.368e-08	7.614e-07	9.555e-07		0.02829	0.0225432	0.0977541	0.0778964	0.358419	0.28561	0.057368	0.28561
Tb11.02.0570	hypothetical protein, conserved location=Tb927_11_01_v4:859631-861361(-) length=576	576	64375.3		17	7	18.9	Carbamidomethyl (C)	1				7	8		8.907e-09				3.222e-07	3.825e-07		0.0276443	0.0232863	0	0	0	0	0	0
Tb927.8.3710	hypothetical protein, conserved location=Tb927_08_v4:1112356-1114725(-) length=789	789	84577.3		44	10	22.8	Oxidation (M)	3	1	6	11	5	13		1.296e-09	7.657e-10	2.015e-09	2.308e-09	4.703e-08	7.866e-08		0.0275569	0.016476	0.0162811	0.0097343	0.042845	0.0256166	0.0490751	0.0256166
Tb927.7.7300	ATP-dependent DEAD/H RNA helicase, putative location=Tb927_07_v4:2107201-2110251(-) length=1016	1016	108901		89	33	43.9	Ammonia-loss (N-term C) + Carbamidomethyl (C),Carbamidomethyl (C),Glu->pyro-Glu (N-term E),Oxidation (M)	3	3	6	2	27	39		1.233e-08	1.432e-08	4.661e-08	1.889e-08	4.502e-07	5.215e-07		0.0273878	0.0236433	0.0318081	0.0274593	0.103532	0.0893768	0.0419591	0.0893768
Tb11.1380	hypothetical protein,chrXI additional, unordered contigs location=tryp_XI-476g10.q2k4126:5931-7130(+) length=399	399	45660	psu|Tb11.39.0004;	121	39	77.4	Carbamidomethyl (C),Gln->pyro-Glu (N-term Q),Oxidation (M)	6	3	5	5	47.5	49.5		7.753e-08	9.236e-08	2.882e-07	1.953e-07	2.841e-06	3.28e-06		0.0272897	0.0236372	0.0325097	0.0281585	0.101443	0.0878659	0.0687434	0.0878659
Tb927.8.3280	hypothetical protein, conserved location=Tb927_08_v4:984655-985758(+) length=367	367	40281.2		28	11	44.4	Carbamidomethyl (C),Oxidation (M)	2	1	3		10	12		5.708e-09	7.13e-09	3.177e-08		2.137e-07	2.193e-07		0.0267103	0.0260283	0.0333645	0.0325125	0.148666	0.14487	0	0.14487
Tb927.4.3770	protein kinase, putative location=Tb927_04_v4:986612-988069(-) length=485	485	54376.1		29	21	50.1	Carbamidomethyl (C),Oxidation (M)	1	1		1	10	16		2.325e-08	1.398e-07		2.915e-07	9.039e-07	1.179e-06		0.0257219	0.0197201	0.154663	0.118575	0	0	0.322491	0
Tb11.02.4205	hypothetical protein, conserved location=Tb927_11_01_v4:1759274-1760665(-) length=463	463	52734.2		26	11	27.2	Carbamidomethyl (C),Gln->pyro-Glu (N-term Q)	1		3	2	10	9		1.543e-08		1.785e-07	6.202e-08	6.231e-07	5.4e-07		0.0247633	0.0285741	0	0	0.286471	0.330556	0.0995346	0.330556
Tb927.5.2940	stress-induced protein sti1, putative location=Tb927_05_v4:927151-928803(+) length=550	550	62378		28	11	25.6	Oxidation (M)	1	2	6	10	4	4		2.611e-09	2.723e-08	3.458e-07	1.153e-07	1.115e-07	8.48e-08		0.023417	0.0307901	0.244215	0.321108	3.10135	4.07783	1.03408	4.07783
Tb09.211.0410	hypothetical protein, conserved location=Tb927_09_v4:1330433-1331275(-) length=280	280	32215		20	10	36.1	Carbamidomethyl (C)	1	1	4		5	9		5.812e-09	5.09e-08	1.922e-07		2.489e-07	3.254e-07		0.0233507	0.0178611	0.2045	0.156423	0.772198	0.590658	0	0.590658
Tb11.02.4610	chromatin binding protein, putative,regulator of chromatin condensation, putative location=Tb927_11_01_v4:1889135-1890817(-) length=560	560	60345.6		18	12	35.5	Carbamidomethyl (C),Oxidation (M)	2	2	2		4	7		7.638e-09	5.471e-09	1.601e-08		3.44e-07	4.154e-07		0.0222035	0.0183871	0.0159041	0.0131704	0.0465407	0.0385412	0	0.0385412
Tb11.02.4190	MRB1-associated protein location=Tb927_11_01_v4:1752543-1753961(-) length=472	472	53307.2		72	13	43.9	Oxidation (M)	2	7	8	28	13	14		1.931e-08	8.82e-08	2.246e-07	3.709e-07	8.697e-07	6.65e-07		0.0222031	0.0290376	0.101414	0.132632	0.25825	0.337744	0.426469	0.337744
Tb927.10.6680	hypothetical protein, conserved,member of the NOL1/NOP2/sun family of proteins location=Tb927_10_v5:1686332-1688554(+) length=740	740	82450.5		54	27	52	Carbamidomethyl (C),Glu->pyro-Glu (N-term E),Oxidation (M)	2	4	5	2	15	22		1.894e-08	5.397e-08	1.911e-07	1.137e-07	8.721e-07	1.016e-06		0.0217177	0.0186417	0.0618851	0.0531201	0.219126	0.188091	0.130375	0.188091
Tb927.8.6830	kinesin, putative location=Tb927_08_v4:1971562-1977021(-) length=1819	1819	198861		109	53	40.5	Carbamidomethyl (C),Oxidation (M)	2		7	14	19	64		2.459e-09		2.048e-08	4.546e-08	1.147e-07	2.891e-07		0.0214385	0.00850571	0	0	0.178553	0.0708405	0.396338	0.0708405
Tb11.01.2630	hypothetical protein, conserved location=Tb927_11_01_v4:2843118-2844416(+) length=432	432	47343.9		57	18	49.3	Ammonia-loss (N-term C) + Carbamidomethyl (C),Carbamidomethyl (C),Oxidation (M)	2	1	5	3	19	27		1.942e-08	3.648e-09	9.122e-08	2.947e-08	9.322e-07	1.023e-06		0.0208324	0.0189834	0.00391332	0.00356598	0.0978545	0.0891691	0.0316134	0.0891691
Tb927.10.9020	hypothetical protein, conserved location=Tb927_10_v5:2236072-2237502(+) length=476	476	52882.9		24	15	44.3	Oxidation (M)	2			1	11	10		1.734e-08			6.666e-09	8.355e-07	5.715e-07		0.020754	0.0303412	0	0	0	0	0.00797846	0
[truncated: 1,496 more rows]

## Sheet: Counts
	BirA-RBP9.1	BirA-RBP9.2	BirA-RBP10.1	BirA-RBP10.2	BirA-GFP.1	BirA-GFP.2
Total biotinylated proteins	2100	1715	1797	2374	1527	1674
[truncated: 1 more rows]
