# Supplementary material for: Characterization of RBP9 and RBP10, two developmentally regulated RNA-binding proteins in Trypanosoma brucei
Source: Open Biol. 2017 Apr 5;7(4):160159. doi: 10.1098/rsob.160159 (PMC5413900; doi:10.1098/rsob.160159)
Supplement: Table S6 [file rsob160159supp6.xlsx]

## Sheet: Table S6
Table S6. RBP9 and RBP10 BioID Fold Enrichments.
BirA-RBP9						BirA-RBP10
		Fold Enrichments						Fold Enrichments
accession	Annotation	Expt. 1	Expt.2	Average		accession	Annotation	Expt. 1	Expt.2	Average
Tb927.1.2430	histone H3	6175.6	2663	4419.3		Tb927.8.2780	RBP10	3385.1	1921	2653	>10 Fold enriched	:Not present in BirA-GFP samples
Tb11.01.3940	RBP9	4920.3	518.4	2719.4		nTb09.160.0815	60S ribosomal protein L38	1229	799.1	1014.1		Red: RNA binding proteins, RNA metabolism
Tb11.02.2510	ASC1 guanine nucleotide-binding beta subunit-like protein,G-protein (beta)-like protein	917.2		917.2		nTb927.10.5150	ZC3H31	1182.2	796.8	989.5		Blue: Ribosomal Proteins
Tb927.5.4170	histone H4	1123.6	710.5	917		Tb927.10.9740	proteasome regulatory ATPase subunit 6,19S proteasome regulatory subunit	231.8	1161.7	696.8
Tb927.10.9740	proteasome regulatory ATPase subunit 6,19S proteasome regulatory subunit	772.9		772.9		nTb927.7.2780	hypothetical protein, conserved	490.6	487.2	488.9
nTb11.02.4480	3-methylcrotonoyl-CoA carboxylase beta subunit, putative	812.6	623.8	718.2		nTb927.10.4180	TFIIF-stimulated CTD phosphatase, putative	394	424	409
Tb11.01.8270	ZC3H46	579.4	436.7	508		Tb927.10.8670	hypothetical protein, conserved	352		352
nTb09.211.2150	PABP2	721.8	286	503.9		Tb927.1.4420	ABC transporter, putative	435.6	255	345.3
Tb927.10.11390	60S ribosomal protein L6	380.7	564	472.4		Tb927.5.3810	orotidine-5-phosphate decarboxylase/orotate phosphoribosyltransferase, putative,OMPDCase-OPRT	447.5	165.7	306.6
Tb927.7.7420	ATP synthase alpha chain, mitochondrial precursor,ATP synthase F1	350.8	510.7	430.7		nTb11.03.0550	RBP3	359.8	203.6	281.7
Tb11.02.1840	60S ribosomal protein L18	468.6	368.8	418.7		nTb11.02.4480	3-methylcrotonoyl-CoA carboxylase beta subunit, putative	102.9	458	280.4
Tb927.10.2620	hypothetical protein, conserved	466.4	353.4	409.9		nTb11.02.5280	glycerol-3-phosphate dehydrogenase (FAD-dependent), mitochondrial	158.4	397.6	278
Tb927.7.2780	hypothetical protein, conserved	336.5	419.8	378.2		Tb927.5.4170	histone H4	277.2	277.8	277.5
nTb11.02.2040	ALBA1	450	303.6	376.8		Tb927.8.4290	Ribosome biogenesis protein Nop16,putative	278	276.8	277.4
Tb927.8.1330	60S ribosomal protein L7a	413	280.5	346.8		nTb927.10.8980	hypothetical protein, conserved	113.9	431.4	272.6
nTb09.211.4540	DRBD2	423	210.8	316.9		nTb09.211.3830	hypothetical protein, conserved	242.6	263.5	253.1
nTb927.8.900	splicing factor TSR1	23.9	580.7	302.3		Tb927.5.520	stomatin-like protein, putative	243.7	209.5	226.6
Tb927.8.4290	Ribosome biogenesis protein Nop16,putative	234	339	286.5		nTb09.211.2150	PABP2	132.6	272.9	202.8
Tb927.7.210	proline dehydrogenase	378.8	169.1	273.9		Tb11.46.0001	60S acidic ribosomal subunit protein, putative	109.1	289.6	199.3
nTb11.02.5250	histone H2B variant	295.2	200	247.6		nTb11.02.5250	histone H2B variant, putative	144.6	244.6	194.6
Tb927.10.8200	hypothetical protein, conserved	274.1	206.3	240.2		Tb927.1.2430	histone H3	187.7	189.6	188.6
Tb927.10.5150	ZC3H31	389.2	89.7	239.4		nTb09.211.4540	DRBD2	194	174.4	184.2
Tb927.6.4140	paraflagellar rod component, putative	238.2		238.2		Tb927.10.12740	ZC3H35	215.1	148.6	181.8
nTb927.7.1790	Adenine phosphoribosyltransferase, putative	237.6		237.6		Tb09.211.0540	fructose-1,6-bisphosphatase	35.5	323.2	179.3
nTb927.7.7460	hypothetical protein, conserved	227.2		227.2		Tb927.3.720	ZFP2	311.6	23.5	167.6
nTb927.10.4180	TFIIF-stimulated CTD phosphatase	334.4	113.7	224.1		Tb927.10.540	SUB2	75.1	244.4	159.7
nTb927.10.8720	NOT10	370.6	61.1	215.9		nTb927.7.990	chaperone protein DNAj, putative	115.8	186.8	151.3
Tb927.2.2670	histone H4	319.9	111	215.4		nTb11.02.2040	ALBA1	168.1	124.8	146.5
nTb11.02.2030	ALBA2	256.6	145.6	201.1		nTb927.10.12660	PUF2	152.9	128.6	140.8
Tb927.10.5360	40S ribosomal protein S10	249.6	131.3	190.5		Tb927.6.2280	hypothetical protein, conserved	228.4	47.5	137.9
nTb10.v4.0045	prohibitin	188.1		188.1		Tb11.01.8270	ZC3H46	141.9	126.5	134.2
nTb09.160.0815	60S ribosomal protein L38, putative	49.4	319.7	184.5		Tb927.8.1330	60S ribosomal protein L7a	113.2	130.7	122
Tb11.46.0001	60S acidic ribosomal subunit protein, putative	307.4	40	173.7		nTb927.8.4330	small GTP-binding protein Rab11,Rab11A GTPase	77.1	166.1	121.6
Tb927.6.4770	mkt1	216.7	123.2	169.9		Tb927.10.11390	60S ribosomal protein L6, putative	111.7	129.3	120.5
Tb11.01.3020	40S ribosomal protein L14, putative	126.6	207.3	166.9		nTb927.10.14780	protein kinase, putative,mitogen-activated protein kinase kinase kinase, putative	66.2	164	115.1
Tb11.01.3640	acyl-CoA dehydrogenase, putative	279.5	53.1	166.3		Tb927.10.5360	40S ribosomal protein S10, putative	70.6	157.2	113.9
Tb927.4.1080	V-type ATPase, A subunit, putative	294.2	37.2	165.7		nTb927.6.1470	hypothetical protein, conserved	102.7	121.3	112
nTb11.02.5280	glycerol-3-phosphate dehydrogenase (FAD-dependent), mitochondrial	255	76.1	165.5		Tb927.6.4140	paraflagellar rod component, putative	24.9	189.7	107.3
Tb927.4.3550	60S ribosomal protein L13a, putative	152.2	163.2	157.7		nTb09.211.0770	hypothetical protein, conserved	87.3	125.4	106.4
Tb927.5.2080	guanosine monophosphate reductase, putative	308.3	5.6	157		Tb927.2.3030	ATP-dependent Clp protease subunit, heat shock protein 78 (HSP78), putative,serine peptidase, putative	19.3	193	106.1
nTb11.01.1470	60S ribosomal protein L10a, putative	151.4	158.6	155		nTb927.8.4890	endoplasmic reticulum oxidoreductin, putative,pol-associated gene 1	24.9	181.7	103.3
Tb927.3.4920	LETM1	240.7	60.9	150.8		nTb09.211.1240	hypothetical protein, conserved	55.2	147.8	101.5
nTb927.10.1550	proteasome regulatory non-ATP-ase subunit 5,19S proteasome regulatory subunit	244.8	35.1	140		nTb927.5.1930	hypothetical protein, conserved	68	131.8	99.9
nTb927.4.3850	hypothetical protein, conserved	139.7		139.7		Tb927.6.3500	endosomal trafficking protein RME-8, putative	53.7	143.3	98.5
nTb927.10.12000	hypothetical protein, conserved	138.8		138.8		nTb11.01.5680	hypothetical protein, conserved	112.2	84	98.1
Tb09.211.0540	fructose-1,6-bisphosphatase	220.4	55.9	138.2		Tb927.4.3550	60S ribosomal protein L13a, putative	82.3	110.5	96.4
nTb927.10.8980	hypothetical protein, conserved	157.7	112.9	135.3		nTb11.01.1470	60S ribosomal protein L10a, putative	34.9	157.7	96.3
nTb927.4.4730	amino acid transporter, putative	224.6	45.1	134.9		Tb11.01.3020	40S ribosomal protein L14, putative	94.2	95.5	94.9
nTb927.2.2440	proteasome regulatory non-ATPase subunit 6	133.3		133.3		Tb927.10.5620	fructose-bisphosphate aldolase, glycosomal	38.8	150.5	94.7
Tb927.8.4770	small GTP-binding protein Rab18	131.3		131.3		Tb927.7.210	proline dehydrogenase	89.8	97.9	93.8
nTb927.4.1600	hypothetical protein, conserved	131.1		131.1		Tb927.10.510	hypothetical protein, conserved	55.2	130.5	92.9
nTb927.6.1090	proteasome regulatory ATPase subunit 3	129.3		129.3		nTb927.8.4810	prohibitin 1	52.7	130.2	91.4
nTb11.03.0250	cyclophilin a,cyclophilin type peptidyl-prolyl cis-trans isomerase	21.7	235	128.4		Tb11.01.3370	glycosomal membrane protein, putative	70	110.4	90.2
Tb927.10.12740	ZC3H35	156.3	99.6	127.9		Tb927.7.7420	ATP synthase alpha chain, mitochondrial precursor,ATP synthase F1, alpha subunit	84.1	96.2	90.1
Tb09.211.0930	PABP1	120.1	133.7	126.9		Tb11.02.1840	60S ribosomal protein L18, putative	72	105.4	88.7
nTb927.7.2550	proteasome regulatory ATPase subunit 5	124.3		124.3		Tb11.01.1960	hypothetical protein, conserved	64.4	111.7	88.1
nTb927.10.11300	paraflagellar rod component, putative	227.4	14.8	121.1		Tb927.6.4770	mkt1	74.3	99.6	87
nTb927.10.14780	protein kinase	117.6		117.6		nTb11.55.0006	intraflagellar transport protein IFT88	51.9	115.7	83.8
Tb11.02.3210	triosephosphate isomerase	49.8	181.8	115.8		Tb927.10.15720	proteasome regulatory non-ATP-ase subunit 9,19S proteasome regulatory subunit	17.1	148.1	82.6
Tb927.3.720	ZFP2	227	4.6	115.8		nTb11.01.1770	vacuolar sorting-associated protein-like, putative	44.9	118.6	81.8
Tb11.01.3370	glycosomal membrane protein, putative	222	7.1	114.6		nTb927.4.1080	V-type ATPase, A subunit, putative	23.6	137.3	80.5
nTb927.10.11930	NAD or NADP dependent oxidoreductase	187.6	40.3	114		nTb927.10.4610	dolicholphosphate-mannose synthase, putative	21.7	138.8	80.3
Tb927.10.470	choline dehydrogenase, putative	113.9		113.9		nTb927.10.8890	kinetoplast DNA-associated protein, putative	77	83.4	80.2
nTb09.211.3830	hypothetical protein, conserved	135.1	92	113.6		nTb927.10.12760	ZC3H36	79.6		79.6
nTb927.10.12660	PUF2	176.5	49.5	113		nTb927.6.1090	proteasome regulatory ATPase subunit 3	27.2	131.9	79.6
nTb927.1.4100	cytochrome oxidase subunit IV	112.1		112.1		nTb927.7.1790	Adenine phosphoribosyltransferase, putative	66.1	90	78.1
Tb927.3.3580	lipophosphoglycan biosynthetic protein, putative,heat shock protein 90, putative,glucose regulated protein 94, putative	148.3	74.1	111.2		Tb927.3.4920	LETM1	73.5	81.4	77.5
nTb927.10.14140	pyruvate kinase 1	94	127.1	110.6		nTb11.01.3550	2-oxoglutarate dehydrogenase E2 component, putative	27.5	126.2	76.9
nTb927.7.2980	hypothetical protein, conserved	110.5		110.5		nTb927.6.2440	hypothetical protein, conserved	76.5		76.5
Tb927.10.14750	fibrillarin, putative	158.7	62.4	110.5		nTb11.0845	dynein light chain LC8, putative	24.3	125.4	74.8
Tb11.02.1690	hypothetical protein, conserved	183.6	36.6	110.1		nTb927.1.2260	calpain-like protein fragment, putative	81.7	67.3	74.5
Tb927.2.820	retrotransposon hot spot protein (RHS, pseudogene), putative,retrotransposon hot spot protein 1 (RHS1)	192.2	26.7	109.4		nTb927.10.12960	ras-related protein rab-5,small GTPase, putative	48	100.2	74.1
Tb927.2.3030	heat shock protein 78 (HSP78), putative,serine peptidase, putative	107.5		107.5		nTb927.4.4380	vacuolar-type proton translocating pyrophosphatase 1, putative	37.2	110.8	74
Tb11.01.3550	2-oxoglutarate dehydrogenase E2 component, putative	156.4	54.8	105.6		Tb927.10.1400	hypoxanthine-guanine phosphoribosyltransferase	98.2	45.8	72
nTb927.8.890	small GTP-binding protein Rab1	152.9	57	104.9		nTb11.02.1220	proteasome regulatory ATPase subunit 2	33.7	109.4	71.6
Tb09.211.2730	Gim5A protein,glycosomal membrane protein	79.9	126.7	103.3		Tb11.01.1920	60S ribosomal protein L22, putative	74.5	68.1	71.3
nTb927.8.3020	hypothetical protein, conserved	158.3	38.2	98.3		Tb927.10.8200	hypothetical protein, conserved	69.1	73.2	71.2
nTb927.4.4940	hypothetical protein, conserved	111.9	83.8	97.9		Tb927.5.295b	retrotransposon hotspot (RHS) protein 1	26.2	116.1	71.1
Tb11.01.3740	coatomer gamma subunit, putative,cytosolic coat protein, putative	147.4	47.9	97.7		Tb927.10.9800	60S ribosomal protein L22	70.7	70.6	70.7
Tb927.10.9970	hypothetical protein, conserved	97.7		97.7		nTb927.7.570	prefoldin, putative	70.6		70.6
nTb11.02.1220	proteasome regulatory ATPase subunit 2	155.4	38.4	96.9		nTb11.01.6800	1-acyl-sn-glycerol-3-phosphate acyltransferase protein, putative	37.4	103.2	70.3
nTb927.7.2500	proteasome regulatory ATPase subunit 1	95.8		95.8		Tb927.7.3040	hypothetical protein, conserved	68.8	71.8	70.3
nTb11.01.6600	pumilio/PUF RNA binding protein 7, putative	95.3		95.3		nTb927.10.11930	NAD or NADP dependent oxidoreductase, putative,short chain dehydrogenase, putative	26.8	108.4	67.6
nTb927.7.5820	Monooxygenase, putative	94.3		94.3		Tb927.3.1970	hypothetical protein, conserved	1.5	129.2	65.3
Tb927.3.4290	73 kDa paraflagellar rod protein,PFR1	93.8		93.8		Tb927.10.14930	ZC3H39	83.9	42.7	63.3
nTb927.10.9910	hypothetical protein, conserved	132.1	54.2	93.2		nTb11.01.5690	DRBD4	63.1		63.1
nTb927.10.8270	eukaryotic translation initiation factor 3 subunit 8, putative	149.1	34.7	91.9		nTb927.6.850	hypothetical protein, conserved	34.5	89	61.8
nTb927.8.4810	prohibitin 1	165.8	17.3	91.6		nTb927.4.4910	3,2-trans-enoyl-CoA isomerase, mitochondrial precursor, putative	34.5	87.5	61
nTb927.7.4170	fatty acid elongase, putative	90.5		90.5		nTb927.8.890	small GTP-binding protein Rab1, putative	42.7	78.2	60.4
nTb11.18.0013	proteasome regulatory non-ATP-ase subunit 3	90.5		90.5		nTb09.211.4550	60S ribosomal protein L12, putative	59.1		59.1
nTb09.211.4550	60S ribosomal protein L12, putative	97.2	83.3	90.2		nTb927.5.3260	hypothetical protein, conserved	57.9		57.9
Tb927.3.1380	ATP synthase beta chain, mitochondrial precursor,ATP synthase F1, beta subunit	136.3	43.9	90.1		nTb11.02.2030	ALBA2	53.9	61.1	57.5
Tb927.8.8180	hypothetical protein, conserved	89.3		89.3		nTb927.6.3840	reticulon domain protein	43.3	71.1	57.2
nTb927.6.820	PUF4	148.8	28.3	88.6		Tb927.5.1700	replication Factor A 28 kDa subunit, putative	54.7		54.7
Tb927.3.1290	cullin 4B, putative	86.4		86.4		nTb927.10.9910	hypothetical protein, conserved	47.5	60.7	54.1
Tb11.01.1960	hypothetical protein, conserved	98.6	71.9	85.2		nTb927.3.4000	clathrin coat assembly protein ap19, putative	48.6	59.4	54
Tb11.03.0880	hypothetical protein, conserved,predicted WD40 repeat protein	83.7		83.7		nTb927.4.1600	hypothetical protein, conserved	49.3	58.6	53.9
nTb927.8.4330	small GTP-binding protein Rab11,Rab11A GTPase	137.8	28.7	83.3		nTb927.10.14040	vacuolar ATP synthase subunit c, putative	21.4	85.8	53.6
nTb927.8.4610	small GTP-binding protein Rab1	83		83		nTb11.01.8140	hypothetical protein, conserved	30.7	75	52.9
Tb927.7.4180	fatty acid elongase, putative	95.3	69.9	82.6		Tb927.8.2520	acetyl-CoA synthetase, putative	73.7	31.6	52.7
Tb927.8.1420	acyl-CoA dehydrogenase, mitochondrial precursor, putative	82.2		82.2		Tb927.10.3200	U2 splicing auxiliary factor, putative	52.5	52.3	52.4
nTb927.1.3180	40S ribosomal protein S11, putative	142.6	16.5	79.6		nTb927.10.2900	importin beta-1 subunit, putative	26.7	77.3	52
nTb927.7.320	RBP8	98.7	60.2	79.5		nTb927.7.4470	hypothetical protein, conserved	20.1	83.3	51.7
nTb927.10.3080	methionine biosynthetic protein, putative	78.9		78.9		Tb927.10.4270	coatomer zeta subunit, putative,cytosolic coat protein, putative	51.6		51.6
nTb927.6.850	NOT2	108.6	48.3	78.4		nTb09.160.4570	arginine kinase	47		47
Tb927.2.4210	glycosomal phosphoenolpyruvate carboxykinase	53.5	102.5	78		Tb11.02.3120	malic enzyme, putative	11.8	82.2	47
Tb927.7.1730	60S ribosomal protein L7, putative	58.7	97	77.9		nTb11.01.6590	ZFP2	50.9	41.6	46.2
nTb11.0845	dynein light chain LC8, putative	141.8	11.2	76.5		Tb927.3.3560	hypothetical protein, conserved	27.1	64.6	45.8
Tb927.10.13740	calcium-dependent lipid binding protein, putative,synaptotagmin, putative	76.3		76.3		Tb927.1.1420	hypothetical protein, conserved	52.9	38.5	45.7
nTb927.10.5380	intraflagellar transport protein IFT122, putative	76.1		76.1		nTb11.01.6710	hypothetical protein, conserved	33.2	58.2	45.7
Tb927.10.5620	fructose-bisphosphate aldolase, glycosomal	117.5	32.7	75.1		nTb927.8.7550	hypothetical protein	45.1		45.1
nTb927.10.6190	aldehyde dehydrogenase, putative	74.8		74.8		Tb11.03.0880	hypothetical protein, conserved,predicted WD40 repeat protein	33.4	54.8	44.1
nTb05.5K5.150	small GTP-binding protein, putative,BAC from homologous region on chr5	74.8		74.8		nTb11.03.0250	cyclophilin a,cyclophilin type peptidyl-prolyl cis-trans isomerase	41.8	45.8	43.8
nTb927.10.7550	hypothetical protein, conserved	74.5		74.5		nTb09.160.5020	RBSR1	38.2	49.1	43.7
Tb09.211.3180	6-phosphogluconate dehydrogenase, decarboxylating	73.9		73.9		Tb11.47.0031	protein kinase, putative,cdc2-related kinase, putative	38.3	48.8	43.6
nTb927.10.7200	hypothetical protein, conserved	73.4		73.4		Tb11.01.3740	coatomer gamma subunit, putative,cytosolic coat protein, putative	36.1	51	43.6
nTb927.10.2900	importin beta-1 subunit, putative	133.9	10.3	72.1		nTb09.160.0680	sec1 family transport protein, putative	35.6	51	43.3
Tb927.6.3500	endosomal trafficking protein RME-8, putative	121.1	22.9	72		nTb927.4.1940	hypothetical protein, conserved	42.7		42.7
Tb927.6.3630	sphingosine phosphate lyase-like protein, putative	71.7		71.7		Tb927.2.2670	histone H4, putative	42	42.9	42.5
Tb927.10.1400	hypoxanthine-guanine phosphoribosyltransferase	133.3	9.7	71.5		Tb09.211.3180	6-phosphogluconate dehydrogenase, decarboxylating	17.8	66.2	42
Tb927.10.15720	proteasome regulatory non-ATP-ase subunit 9,19S proteasome regulatory subunit	71.2		71.2		Tb927.7.230	40S ribosomal protein S33, putative	29.5	54.3	41.9
Tb927.6.5040	ribosomal protein L15, putative	71.2	71.1	71.1		nTb927.10.12800	ZC3H38	41.9		41.9
Tb11.02.2960	mitochondrial carrier protein, putative	113.2	28.5	70.8		Tb927.2.1180	retrotransposon hot spot (RHS) protein, putative,retrotransposon hot spot protein 3 (RHS3), putative	34.6	47.6	41.1
Tb927.7.3040	hypothetical protein, conserved	108.9	32.5	70.7		nTb927.8.5040	hypothetical protein, conserved	40.6		40.6
nTb11.01.6800	1-acyl-sn-glycerol-3-phosphate acyltransferase protein, putative	126	15	70.5		nTb09.160.2370	hypothetical protein, conserved	36.2	44.5	40.3
Tb927.3.3560	hypothetical protein, conserved	102.1	35.8	69		Tb11.02.5420	NADPH--cytochrome p450 reductase, putative	12.6	67.8	40.2
nTb927.10.9820	mitochondrial intermediate peptidase, putative,metallo-peptidase, Clan MA(E) Family M3	68.7		68.7		nTb927.6.3230	RNA pseudouridylate synthase, putative	40		40
Tb09.244.2570	calcium motive p-type ATPase, putative	68.3		68.3		Tb927.5.960	hypothetical protein, conserved	19.1	60.4	39.8
nTb927.10.4610	dolicholphosphate-mannose synthase, putative	121.1	15	68		nTb927.10.15870	RNA binding protein, putative	39.1		39.1
Tb927.6.2210	hypothetical protein, conserved	68		68		Tb11.02.0030	dynein heavy chain, putative	22.4	55	38.7
nTb11.01.6880	cytosolic coat protein, putative	102.8	30.9	66.8		Tb11.02.3210	triosephosphate isomerase	38.7	38.4	38.5
nTb927.10.12960	ras-related protein rab-5,small GTPase, putative	105.2	26.6	65.9		Tb927.5.3400	calcium-translocating P-type ATPase,calcium pump	28.2	48.1	38.1
Tb927.8.4970	69 kDa paraflagellar rod protein,PFR2	65.1		65.1		Tb09.160.4300	solanesyl-diphosphate synthase, putative	35.4	40.3	37.8
nTb927.4.4910	3,2-trans-enoyl-CoA isomerase, mitochondrial precursor, putative	65		65		nTb927.6.820	pumilio RNA binding protein, putative	31.7	42.6	37.2
nTb927.10.14510	hypothetical protein, conserved	64.9		64.9		nTb927.8.5460	flagellar calcium-binding protein,44 kDa calflagin,44 kDa calcimedin	33.2	41	37.1
Tb927.10.2980	proteasome regulatory non-ATPase subunit 11,19S proteasome regulatory subunit, Metallo-peptidase, Clan MP, Family M67	64.7		64.7		Tb927.3.3580	lipophosphoglycan biosynthetic protein, putative,heat shock protein 90, putative,glucose regulated protein 94, putative	26.9	46.7	36.8
nTb927.10.12700	pyruvate dehydrogenase E1 alpha subunit, putative	82.1	45	63.5		Tb927.4.4580	hypothetical protein, conserved	36.4		36.4
nTb927.7.990	chaperone protein DNAj, putative	63.4		63.4		Tb927.10.16180	hypothetical protein, conserved	36.4		36.4
nTb11.03.0540	ABC transporter, putative	63.3		63.3		Tb11.02.4530	protein kinase, putative	36.4	35.5	35.9
Tb927.5.960	hypothetical protein, conserved	63.3		63.3		Tb927.10.12240	short-chain dehydrogenase, putative	8.4	62.1	35.3
nTb11.01.5300	ornithine decarboxylase	63.2		63.2		Tb927.7.4180	fatty acid elongase, putative	20.4	50	35.2
Tb927.1.1420	hypothetical protein, conserved	71.6	54.1	62.8		Tb927.5.1580	ZC3H13	44.3	25.1	34.7
nTb927.10.9890	hypothetical protein, conserved	62.8		62.8		Tb11.02.3530	mitochondrial DNA-directed RNA polymerase	26.6	42.8	34.7
nTb11.02.4120	hypothetical protein, conserved	62.4		62.4		nTb927.10.2200	hypothetical protein, conserved	27.5	41.6	34.6
nTb927.1.2260	calpain-like protein fragment, putative	107.8	15.8	61.8		Tb09.211.0930	polyadenylate-binding protein 1, putative	33	35.1	34.1
nTb927.8.6580	succinate dehydrogenase flavoprotein, putative	112.9	10.5	61.7		nTb09.211.4400	hypothetical protein, conserved	29.3	38.7	34
nTb09.160.4600	ABC transporter, putative	61.5		61.5		nTb927.10.6810	guanylate kinase, putative	37.4	30.1	33.7
nTb927.10.12290	UDP-Gal or UDP-GlcNAc-dependent glycosyltransferase, putative	60.9		60.9		nTb927.10.1390	hypoxanthine-guanine phosphoribosyltransferase, putative	24.8	42.2	33.5
nTb09.160.5020	RNA-binding protein, putative	35.3	85.3	60.3		nTb927.6.1000	cysteine peptidase precursor,cysteine peptidase, Clan CA, family C1, Cathepsin L-like	29	37.2	33.1
nTb09.211.2530	hypothetical protein, conserved	59.8		59.8		nTb927.10.8490	glucose transporter, putative	25.3	39.2	32.3
nTb927.3.4000	clathrin coat assembly protein ap19, putative	59.6		59.6		Tb927.8.5760	hypothetical protein, conserved	16.3	47.7	32
Tb927.10.5790	hypothetical protein, conserved	59.1		59.1		nTb09.211.1940	hypothetical protein, conserved	34.5	29.4	31.9
nTb927.3.910	gamma-tubulin,tubulin gamma chain	58.3		58.3		Tb927.7.2700	NADH-cytochrome B5 reductase, putative	30	32.7	31.4
nTb11.01.8610	hypothetical protein, conserved	58.2		58.2		Tb11.01.8090	kinetoplast DNA-associated protein, putative	21.1	41.1	31.1
Tb927.6.2230	hypothetical protein, conserved	57.9		57.9		Tb927.8.800	hypothetical protein, conserved	24.1	38	31.1
Tb11.02.4280	hypothetical protein, conserved	56.9		56.9		Tb11.02.4100	pretrans	9.7	51.9	30.8
Tb09.211.1550	chaperone protein DNAj, putative	56.4		56.4		Tb09.211.1150	hypothetical protein, conserved	18.5	40.6	29.5
nTb09.211.4780	Nucleoporin	56.4		56.4		nTb927.10.6080	proteasome beta 5 subunit, putative,proteasome beta 5 subunit	29.4		29.4
nPUF10	pumilio/PUF RNA binding protein 10, putative	56.3		56.3		Tb11.02.3690	hypothetical protein, conserved	29.4		29.4
nTb927.10.3520	protease regulatory ATPase subunit 4,serine peptidase, Clan SJ, family S16, putative	55.9		55.9		nTb927.8.4210	hypothetical protein, conserved	23.4	34.4	28.9
nTb927.5.1930	hypothetical protein, conserved	55.6		55.6		Tb11.01.0610	mitochondrial DEAD box protein,KREH1	16.6	40.8	28.7
nTb11.0400	P27 protein, putative (P27)	87.6	23.4	55.5		Tb927.3.2190	RNA triphosphatase	28	28.7	28.3
Tb11.01.8090	kinetoplast DNA-associated protein, putative	65.8	45.1	55.4		nTb927.4.100	is_pseudo=true retrotransposon hot spot protein (RHS, pseudogene), putative,retrotransposon hot spot protein 1 (RHS1), interrupted	22.9	33.2	28.1
Tb927.10.540	SUB2	107.3	3.5	55.4		Tb11.02.2830	ubiquitin activating enzyme, putative	27.3	28.8	28
nTb11.01.5500	U3 small nucleolar ribonucleoprotein protein IMP3, putative	55.4		55.4		Tb09.211.4890	casein kinase II, putative	14	41.9	28
nTb11.02.2620	ATP-dependent DEAD/H RNA helicase, putative,ATP- dependent RNA helicase, putative	55.3		55.3		nTb927.3.1410	cytochrome oxidase subunit VII	24.4	30.6	27.5
nTb927.10.6640	COP-coated vesicle membrane protein erv25 precursor, putative,ER--golgi transport protein erv25 precursor, putative	54.8		54.8		Tb927.10.9440	NADH dehydrogenase	6.7	48.3	27.5
nTb11.01.1370	eukaryotic translation initiation factor 3 subunit, putative,TGF-beta receptor interacting protein 1	54.3		54.3		Tb927.7.1190	regulator of chromosome condensation, putative	27		27
Tb927.10.510	hypothetical protein, conserved	95.8	12.3	54.1		Tb927.6.5040	ribosomal protein L15, putative	23.1	30.9	27
Tb927.3.1590	hypothetical protein, conserved	68.9	39	54		nTb927.10.5230	ADP-ribosylation factor, putative	26.3		26.3
nTb927.8.2460	hypothetical protein, conserved	64.4	42.6	53.5		nTb927.7.1330	hypothetical protein, conserved	26.2		26.2
Tb11.01.3420	eukaryotic translation initiation factor, putative	95.1	11.1	53.1		Tb927.8.6330	hypothetical protein, conserved	28.9	23.3	26.1
Tb927.1.4420	ABC transporter, putative	53.1		53.1		Tb09.211.2730	Gim5A protein,glycosomal membrane protein	24.8	26.7	25.8
nTb927.10.14530	proteasome regulatory non-ATPase subunit 8,26S proteasome regulatory subunit	52.7		52.7		Tb927.8.3020	hypothetical protein, conserved	16.2	33.9	25
nTb927.6.4340	U6 snRNA-associated Sm-like protein LSm5p	52.4	52.8	52.6		Tb09.211.1220	hypothetical protein, conserved	15.4	34.5	24.9
nTb927.10.9080	pteridine transporter, putative	84.1	19	51.5		Tb927.7.6650	hypothetical protein, conserved	24.9		24.9
nTb11.01.0960	proteasome regulatory non-ATP-ase subunit 2	51.1		51.1		nTb09.160.1260	hypothetical protein, conserved	24.7		24.7
nTb11.03.0550	RNA-binding protein, putative	49.9	51.8	50.8		Tb927.7.1500	nucleotide binding protein, putative	20.3	28.7	24.5
Tb927.7.2820	histone H2A, putative	58.6	42.6	50.6		Tb927.7.1730	60S ribosomal protein L7, putative	23.8	25	24.4
Tb927.10.4640	EIF3-interacting protein, putative	89.5	11.6	50.6		nTb927.7.320	hypothetical protein, conserved	20.1	28.4	24.2
nTb11.1810	retrotransposon hot spot protein (RHS, pseudogene), putative,retrotransposon hot spot protein 1 (RHS1, pseudogene), putative,chrXI additional, unordered contigs	49.8		49.8		Tb09.160.1240	hypothetical protein, conserved	24.2		24.2
Tb927.3.3000	flagellar transport protein, putative	49.5		49.5		Tb11.02.4450	hypothetical protein, conserved	26.4	21.3	23.8
Tb927.5.1520	heat shock protein HslVU, ATPase subunit HslU, putative	49		49		Tb927.10.5250	hypothetical protein, conserved,zinc finger protein family member, putative	27.7	19.8	23.7
nTb927.10.6780	vacuolar protein sorting-associated protein 45, putative	48.9		48.9		Tb927.10.10610	protein tyrosine phosphatase, putative	25.3	21.5	23.4
nTb927.3.1790	pyruvate dehydrogenase E1 beta subunit, putative	53.5	44.2	48.8		Tb927.8.3560	DNA repair and recombination helicase protein PIF1, putative,DNA repair and recombination protein, mitochondrial precursor, putative	21.4	25.2	23.3
nTb927.7.2070	heat shock protein DNAJ, putative	48.8		48.8		Tb09.160.3090	HSP70-like protein	38.8	4.6	21.7
Tb927.5.3400	calcium-translocating P-type ATPase,calcium pump	75.2	22.1	48.6		nTb927.8.980	phosphoacetylglucosamine mutase, putative,acetylglucosaminephosphomutase, putative,N-acetylglucosamine-phosphate mutase, putative	5.2	37.1	21.2
Tb927.10.730	ATP synthase, putative	78.7	18.6	48.6		Tb927.4.4940	hypothetical protein, conserved	21.2		21.2
nTb927.1.1560	vesicular-fusion protein nsf, putative,N-ethylmaleimide sensitive factor (NsF)	48.5		48.5		Tb927.10.13730	60S ribosomal protein L7, putative	17.2	24	20.6
nTb927.10.7470	RNA-binding protein, putative	48.3		48.3		Tb927.1.2570	coatomer beta subunit	16.7	24.3	20.5
Tb11.01.7690	proteasome regulatory non-ATP-ase subunit 7	48.3		48.3		Tb11.02.2960	mitochondrial carrier protein, putative	16.6	24.4	20.5
Tb927.3.1910	hypothetical protein, conserved	48.2		48.2		Tb927.10.6880	glyceraldehyde 3-phosphate dehydrogenase, cytosolic	4.4	34.1	19.2
nTb927.3.3280	vacuolar protein sorting-associated protein 4, putative	48		48		Tb927.8.6430	hypothetical protein, conserved	18.1		18.1
nTb927.6.560	cysteine peptidase C (CPC),CPC cysteine peptidase, Clan CA, family C1, Cathepsin B-like	68.4	26.8	47.6		Tb927.10.13310	DNA-directed RNA polymerase II, putative,RNA polymerase subunit, putative	4.9	31.3	18.1
Tb11.01.5540	Pab1p-dependent poly(A) ribonuclease subunit, putative,PAN3	64.6	29.7	47.1		Tb927.4.2380	sarcoplasmic reticulum glycoprotein, putative	14.3	21.4	17.8
Tb927.10.14930	hypothetical protein, conserved,zinc finger protein family member, putative	67	27.3	47.1		Tb927.8.1960	hypothetical protein, conserved	16.5	18.6	17.6
nTb11.01.6590	zinc finger protein 2	61.5	32.4	46.9		Tb927.7.6890	hypothetical protein, conserved	17.1		17.1
nTb11.01.6680	chaperonin Hsp60, mitochondrial precursor, putative,heat shock protein 60	46.9		46.9		Tb927.7.2820	histone H2A, putative	16.9	17.4	17.1
nTb11.02.4080	lanosterol 14-alpha-demethylase,cytochrome P450 51A1	46.7		46.7		Tb11.01.5790	ubiquitin-conjugating enzyme e2, putative,ubiquitin carrier protein, putative,ubiquitin-protein ligase, putative	17.1		17.1
nTb927.8.5020	hypothetical protein, conserved	45.7		45.7		Tb927.2.4210	glycosomal phosphoenolpyruvate carboxykinase	10.5	23.1	16.8
nTb927.2.4240	GTP binding protein, putative	45.6		45.6		Tb927.10.1170	intraflagellar transport protein IFT172, putative	12.2	21.3	16.8
nTb05.5K5.50	rhypothetical protein, conserved,BAC from homologous region on chr5	45.5		45.5		Tb11.01.2560	40S ribosomal protein SA, putative	8.7	23.7	16.2
nTb11.12.0014	hypothetical protein, conserved	79	11.1	45.1		Tb11.02.4250	hypothetical protein, conserved	15.9		15.9
Tb11.02.3530	mitochondrial DNA-directed RNA polymerase	44.3		44.3		Tb11.02.3560	hypothetical protein, conserved	15.8	16.1	15.9
Tb927.2.3370	UDP-Gal or UDP-GlcNAc-dependent glycosyltransferase, putative	44.3		44.3		Tb927.10.5760	adenylate kinase, putative	14.6	17.1	15.9
nTb09.211.4400	hypothetical protein, conserved	44.2		44.2		Tb11.12.0011	ATP-dependent DEAD/H RNA helicase, putative,DEAD box RNA helicase, putative,RNA helicase, putative	7.2	23.6	15.4
nTb927.10.2200	hypothetical protein, conserved	44.2		44.2		Tb927.3.2830	hypothetical protein, conserved	4.6	25.7	15.1
nTb927.10.7500	fibrillarin	59.4	28.6	44		Tb927.4.110	is_pseudo=true retrotransposon hot spot protein (RHS, pseudogene), putative,retrotransposon hot spot protein 1 (RHS1), interrupted	11.8	18.3	15
nTb09.160.1820	cytochrome oxidase subunit V	43.9		43.9		Tb927.8.7780	hypothetical protein, conserved	16.1	13.7	14.9
nTb927.5.1130	hypothetical protein, conserved	43.8		43.8		Tb927.10.2980	proteasome regulatory non-ATPase subunit 11,19S proteasome regulatory subunit, Metallo-peptidase, Clan MP, Family M67	11.4	18.3	14.9
nTb927.3.1410	cytochrome oxidase subunit VII	31.8	55.6	43.7		Tb11.02.5580	hypothetical protein, conserved	13.7	15.9	14.8
nTb927.10.7700	ABC transporter, putative	43.5		43.5		Tb927.2.340	retrotransposon hot spot (RHS) protein, putative,retrotransposon hot spot protein 4 (RHS4), putative	10	19.5	14.7
Tb927.1.2670	axoneme central apparatus protein,flagellar protein PF16	43		43		Tb927.6.2270	hypothetical protein, conserved	14.6		14.6
Tb927.10.13730	60S ribosomal protein L7, putative	66.8	19.2	43		Tb927.5.3030	intraflagellar transport protein IFT122, putative	11	18	14.5
nTb927.3.5490	flagellar transport protein, putative	42.8		42.8		Tb927.8.4430	uridine phosphorylase, putative	14.4		14.4
Tb927.1.2570	coatomer beta subunit	63.6	21.2	42.4		Tb927.3.3060	hypothetical protein, conserved	18.1	10.4	14.3
Tb927.10.10380	ATP-dependent DEAD/H RNA helicase, putative	42.3		42.3		Tb927.4.2240	hypothetical protein, conserved	13.9	14.1	14
Tb11.02.2830	ubiquitin activating enzyme, putative	63.4	21.2	42.3		Tb927.4.410	CAF 40	14.1	13.9	14
nTb11.02.3780	phosphoinositide-specific phospholipase C, putative	64.4	19.7	42		Tb11.02.2310	prostaglandin f synthase	12.8	14.9	13.9
Tb09.160.3470	condensin subunit 1, putative	41.9		41.9		Tb11.02.0330	UDP-galactose 4-epimerase	13.7		13.7
Tb927.10.5760	adenylate kinase, putative	43.7	40.1	41.9		Tb927.10.2810	hypothetical protein, conserved	11.1	16.2	13.6
Tb927.10.6010	hypothetical protein, conserved	41.7		41.7		Tb927.3.1910	hypothetical protein, conserved	13.5		13.5
Tb927.1.1380	serine/threonine protein phosphatase 2A regulatory subunit, putative	41.5		41.5		Tb927.10.6060	universal minicircle sequence binding protein (UMSBP), putative,DNA-binding protein HEXBP, putative,zinc finger protein	15.2	11.7	13.4
Tb927.7.5340	hypothetical protein, conserved	81.1	1.7	41.4		Tb11.01.6920	hypothetical protein, conserved	13.1		13.1
Tb927.4.110	retrotransposon hot spot protein (RHS, pseudogene), putative,retrotransposon hot spot protein 1 (RHS1), interrupted	41.1		41.1		Tb05.5K5.70	nucleolar RNA helicase II, putative,nucleolar RNA helicase Gu, putative,BAC from homologous region on chr5	9.7	16.4	13.1
Tb11.02.3360	replication factor C, subunit 1, putative,replication factor C large subunit, putative	41		41		Tb927.10.1490	hypothetical protein, conserved	10.1	15.3	12.7
nTb927.7.1240	hypothetical protein, conserved	65.6	15.2	40.4		Tb11.01.1290	14-3-3-like protein, putative	8.3	16.9	12.6
Tb927.10.9800	60S ribosomal protein L22	64.8	16	40.4		Tb09.160.4590	arginine kinase	11.6	13	12.3
Tb11.01.0610	mitochondrial DEAD box protein,KREH1	40.3		40.3		Tb927.5.800	casein kinase I, isoform 2	9.5	14.9	12.2
nTb927.6.4430	homoserine kinase, putative	40.1		40.1		Tb927.10.12110	hypothetical protein, conserved	12.2		12.2
nTb927.10.16070	eukaryotic translation initiation factor 4e, putative	41.7	38.5	40.1		Tb927.6.4390	kinesin, putative	12.1	12.1	12.1
nTb09.160.0680	sec1 family transport protein, putative	40.1		40.1		Tb927.8.7530	3,2-trans-enoyl-CoA isomerase, mitochondrial precursor, putative	10	14.1	12
nTb11.02.4220	60S ribosomal protein L24, putative	39.9		39.9		Tb927.10.14550	ATP-dependent DEAD/H RNA helicase, putative	12.2	11.4	11.8
nTb09.160.2380	hypothetical protein, conserved	39.8		39.8		Tb11.01.5720	ribosomal protein L18, putative	10.6	12.5	11.5
nTb11.01.6710	hypothetical protein, conserved	44.9	34.7	39.8		Tb927.8.5650	hypothetical protein, conserved	10.1	12.3	11.2
nTb927.6.2010	hypothetical protein, conserved	39.7		39.7		Tb09.160.4450	40S ribosomal protein S3, putative	11	11.2	11.1
nTb927.10.8890	kinetoplast DNA-associated protein, putative	61.9	17.3	39.6		Tb927.10.14470	intraflagellar transport protein IFT140, putative	8.4	13.8	11.1
nTb927.2.3800	hypothetical protein, conserved	39.6		39.6		Tb11.47.0007	hypothetical protein, conserved	4.6	17.4	11
nTb09.211.1240	hypothetical protein, conserved	68.2	10.9	39.5		Tb11.02.3710	hypothetical protein, conserved	10.7		10.7
nTb927.10.180	ATP synthase F1 subunit gamma protein, putative	46.6	32.1	39.3		Tb927.3.3270	ATP-dependent phosphofructokinase	6.8	14.5	10.6
nTb927.10.7710	40S ribosomal protein S8, putative	39.3		39.3		Tb927.10.2560	mitochondrial malate dehydrogenase	8.1	13	10.6
nTb927.7.4470	hypothetical protein, conserved	55.5	22.6	39.1		Y2_psu|Tb11.02.4380	reversed: hypothetical protein, conserved	10.5		10.5
Tb11.02.0030	dynein heavy chain, putative	67.3	10.6	39		Tb11.01.0620	hypothetical protein, conserved	7.5	13.4	10.4
nTb927.7.3070	hypothetical protein, conserved	38.9		38.9		Tb927.6.740	ATP-dependent DEAH-box RNA helicase, putative	10.3		10.3
Tb927.8.5760	hypothetical protein, conserved	62	15.4	38.7		Tb927.8.2540	3-ketoacyl-CoA thiolase, putative	3.2	16.7	10
Tb927.7.230	40S ribosomal protein S33, putative	38.7		38.7		Tb11.02.4550	hypothetical protein, conserved	8.6	11.2	9.9
nTb927.8.6410	short-chain dehydrogenase, putative	37.7		37.7		Tb11.01.5490	kinesin-II 85 Kd subunit, putative	4	15.5	9.7
nTb927.10.1070	cell division protein kinase 2 homolog 1,cdc2- like protein kinase	37.5		37.5		Tb927.7.6820	hypothetical protein, conserved	11.3	7.9	9.6
nTb927.10.15710	mitochondrial carrier protein, putative	61.7	13.2	37.5		Tb927.2.100	retrotransposon hot spot (RHS) protein, putative,retrotransposon hot spot protein 1 (RHS1), putative	6	12.8	9.4
Tb927.5.1580	ZC3H13	67.6	6.5	37.1		Tb927.3.4720	dynamin, putative,vacuolar sortin protein 1, putative	2.3	16.3	9.3
Tb927.10.6220	5'-3' exoribonuclease XRND, putative,5'-3' exoribonuclease 2, putative	62.3	11.2	36.8		Tb927.3.3610	peroxisomal targeting signal type 2 receptor, putative,peroxin 7	9.2		9.2
Tb927.2.1180	retrotransposon hot spot (RHS) protein, putative,retrotransposon hot spot protein 3 (RHS3), putative	36.7		36.7		Tb927.4.1360	hypothetical protein, conserved	7.7	10.3	9
Tb11.47.0023	copper-transporting ATPase-like protein, putative	36.6		36.6		Tb927.4.400	RNA-binding protein, putative	11.4	6.4	8.9
nTb927.5.2650	L-galactonolactone oxidase	36.6		36.6		Tb927.10.14950	RNA binding protein, putative,zinc finger protein family member, putative	10.5	7.3	8.9
nTb927.4.3160	dihydroxyacetone phosphate acyltransferase, putative	36.5		36.5		Tb11.02.4990	hypothetical protein, conserved	10.4	7.1	8.8
nTb927.10.13540	RNA-binding protein, putative	36.3		36.3		Tb09.160.2550	ribosomal protein S7, putative	8.8	8.5	8.7
nTb927.4.4380	vacuolar-type proton translocating pyrophosphatase 1, putative	49.1	22.7	35.9		Tb927.10.1510	NOT1	9.7	7.6	8.6
nTb11.01.5195	hypothetical protein, conserved	35.7		35.7		Tb927.2.450	retrotransposon hot spot (RHS) protein, putative,retrotransposon hot spot protein 4 (RHS4), putative	5.6	11.6	8.6
Tb927.1.720	phosphoglycerate kinase	35.5		35.5		Tb09.211.0560	RNA-binding protein	10.5	6.5	8.5
nTb11.55.0006	intraflagellar transport protein IFT88	34.9		34.9		Tb927.10.450	hypothetical protein, conserved	8.7	8	8.4
nTb11.01.8470	dihydrolipoyl dehydrogenase	34.9		34.9		Tb927.5.760	hypothetical protein, conserved	8.7	7.8	8.3
Tb927.8.2160	multidrug resistance protein A,p-glycoprotein	61.8	7.6	34.7		Tb927.4.3060	hypothetical protein, conserved	9.7	6.8	8.3
nTb927.6.1000	cysteine peptidase precursor,cysteine peptidase, Clan CA, family C1, Cathepsin L-like	40.4	28.3	34.4		Tb927.6.4600	pre-mRNA splicing factor ATP-dependent RNA helicase, putative,ATP-dependent RNA helicase, putative	8.8	7.7	8.2
nTb927.5.1060	mitochondrial processing peptidase, beta subunit, putative,metallo-peptidase, Clan ME, Family M16	51.4	17.2	34.3		Tb11.18.0004	eukaryotic translation initiation factor 4e, putative	9	7.5	8.2
nTb927.7.6930	ATPase, putative	49.6	18.9	34.3		Tb927.4.4490	multidrug resistance protein E,p-glycoprotein	8.3	7.9	8.1
Tb09.211.1220	hypothetical protein, conserved	48.2	19.8	34		Tb11.02.4000	40S ribosomal protein S15A, putative	7.7	8.2	8
nTb927.4.1020	serine-palmitoyl-CoA transferase, putative	34		34		Tb09.160.5580	60S ribosomal protein L11, putative	3.3	12.5	7.9
Tb11.02.4530	protein kinase, putative	24.7	42.6	33.6		Tb927.10.5610	40S ribosomal protein S9, putative	8.1	7.6	7.9
Tb11.01.7630	nucleoporin Nup109	33.5		33.5		Tb927.3.2230	succinyl-CoA synthetase alpha subunit, putative	6.4	9.2	7.8
nTb927.6.2460	ubiquitin fusion degradation protein 2, putative,ubiquitin conjugation factor E4 B, putative	33.1		33.1		Tb927.6.2790	L-threonine 3-dehydrogenase, putative	3.7	11.8	7.8
Tb927.7.2170	hypothetical protein, conserved	53.6	12.5	33.1		Tb927.2.5530	hypothetical protein, conserved	8.8	6.7	7.7
nTb11.01.0480	hypothetical protein, conserved	32.9		32.9		Tb927.10.7090	alternative oxidase	2.7	12.5	7.6
nTb927.3.3460	hypothetical protein, conserved	32.8		32.8		Tb927.10.12840	mitochondrial carrier protein, putative,mitochondrial 2-oxoglutarate/malate carrier protein, putative	6.6	8.5	7.6
Tb11.01.1770	vacuolar sorting-associated protein-like, putative	56.7	8.8	32.7		Tb11.01.1280	DNA topoisomerase III, putative	7.5		7.5
nTb927.2.1140	retrotransposon hot spot protein (RHS, pseudogene), putative,retrotransposon hot spot protein 3 (RHS3), interrupted	51.9	13.6	32.7		Tb927.3.1840	3-oxo-5-alpha-steroid 4-dehydrogenase, putative	5.4	9.4	7.4
nTb927.4.1510	phospholipid-translocating ATPase, putative	32.6		32.6		Tb09.160.5670	hypothetical protein, conserved,predicted tetratricopeptide repeat protein	4.5	10.1	7.3
Tb927.5.295b	retrotransposon hotspot (RHS) protein 1	64.7	0.5	32.6		Tb927.6.4280	glyceraldehyde 3-phosphate dehydrogenase, glycosomal	1.6	12.9	7.2
nTb09.244.2760	cytosolic coat protein, putative	32.5		32.5		Tb927.5.1280	hypothetical protein, conserved	7.1		7.1
Tb11.02.3120	malic enzyme, putative	60.9	4	32.4		Tb927.10.13270	periodic tryptophan protein 2, putative,predicted WD40 repeat protein,predicted involvement in cytokinesis,predicted involvement in cell separation	7.1	6.9	7
nTb927.2.5820	hypothetical protein, conserved	32.4		32.4		Tb927.1.120	retrotransposon hot spot (RHS) protein, putative,retrotransposon hot spot protein 4 (RHS4), putative	3.2	10.6	6.9
Tb11.01.1350	S-adenosylhomocysteine hydrolase, putative	20.2	44.7	32.4		Tb927.1.1670	hypothetical protein, conserved	4.8	9	6.9
nTb927.5.2930	hypothetical protein, conserved	32.3		32.3		Tb927.10.10460	histone H2B, putative	6.5	7.2	6.8
nTb11.01.8140	hypothetical protein, conserved	42.1	22.2	32.1		Tb927.10.6050	clathrin heavy chain	4.1	9.2	6.6
nTb927.6.3840	reticulon domain protein	38.3	25.8	32		Tb927.6.4480	valyl-tRNA synthetase, putative	4	9.2	6.6
nTb927.10.14040	vacuolar ATP synthase subunit c, putative	49.6	14.2	31.9		Tb927.6.700	alanyl-tRNA synthetase, putative	3.6	9.3	6.5
nTb927.10.11590	nicotinate phosphoribosyltransferase, putative	46.8	16.6	31.7		Tb11.01.7960	60S ribosomal protein L2, putative,60S ribosomal protein L8, putative	6.3	6.5	6.4
nTb927.10.12510	P-type H -ATPase, putative	31.5		31.5		Tb11.02.1070	aminopeptidase, putative,metallo-peptidase, Clan MA(E) Family M1	6.1	6.6	6.4
Tb927.8.1590	ubiquitin-protein ligase, putative	30.8		30.8		Tb927.10.7410	succinyl-CoA ligase [GDP-forming] beta-chain, putative	4.4	8.1	6.2
nTb11.01.6530	coatomer epsilon subunit, putative,cytosolic coat protein, putative	30.7		30.7		Tb927.10.7440	MTR4,ATP- dependent RNA helicase, putative	4.4	8	6.2
Tb927.7.4440	hypothetical protein, conserved	30.6		30.6		Tb11.01.5930	hypothetical protein, conserved	4.7	7.6	6.2
Tb927.10.9810	hypothetical protein, conserved	30.5		30.5		Tb927.3.1590	hypothetical protein, conserved	4.1	8.1	6.1
nTb927.10.3640	hypothetical protein, conserved	30.5		30.5		Tb11.01.1680	polyubiquitin, putative	5.4	6.7	6.1
Tb05.5K5.60	hypothetical protein, conserved,BAC from homologous region on chr5	46.1	14.9	30.5		Tb927.8.1500	hypothetical protein, conserved	6.5	5.6	6
nTb11.01.5760	hypothetical protein, conserved	30		30		Tb927.7.3880	protein kinase, putative	6.1	5.8	5.9
nTb927.2.6050	beta prime COP protein	49.3	10.6	29.9		Tb927.8.750	nucleolar RNA-binding protein, putative	7.2	4.6	5.9
nTb927.10.11270	RNA-binding protein, putative	47.5	12.3	29.9		Tb927.3.3940	RNA-binding protein, putative	6.6	5.2	5.9
nTb11.01.6890	small GTPase, putative,ras-related protein rab-2a, putative	38	21.7	29.9		Tb11.01.8590	Rab-like 5, small G protein	6.1	5.7	5.9
nTb927.7.290	leucine-rich repeat protein (LRRP), putative,leucine-rich repeat protein 1 (LRRP1), putative	29.8		29.8		Tb11.02.4700	14-3-3-like protein, putative	4.5	7.3	5.9
Tb927.8.980	phosphoacetylglucosamine mutase, putative,acetylglucosaminephosphomutase, putative,N-acetylglucosamine-phosphate mutase, putative	53.9	5.7	29.8		Tb09.v1.0380	spermidine synthase	5.8		5.8
nTb11.02.0780	squalene monooxygenase, putative	29.6		29.6		Tb927.5.1250	hypothetical protein, conserved	5.3	6.1	5.7
nTb927.8.580	hypothetical protein, conserved	29.5		29.5		Tb09.211.3370	RNA-binding protein, putative	6.4	5	5.7
nTb927.7.4950	NAD(p)-dependent steroid dehydrogenase-like protein	44.8	14.2	29.5		Tb927.2.470	retrotransposon hot spot (RHS) protein, putative,retrotransposon hot spot protein 4 (RHS4), putative	3.7	7.6	5.7
Tb927.5.1700	replication Factor A 28 kDa subunit, putative	40.3	18.5	29.4		Tb927.7.6360	histone H2A, putative	4.5	6.7	5.6
Tb927.7.2700	NADH-cytochrome B5 reductase, putative	36.9	21.6	29.2		Tb11.02.3410	hypothetical protein, conserved	5.3	5.8	5.6
nTb11.02.1480	mitochondrial processing peptidase alpha subunit, putative,metallo-peptidase, Clan ME, Family M16	40.4	17.9	29.1		Tb927.3.5370	hypothetical protein, conserved	5.2	6	5.6
nTb927.10.7140	membrane-bound acid phosphatase 2	29		29		Tb11.01.1790	60S ribosomal protein L29, putative	6.4	4.7	5.6
nTb927.3.2470	pumilio RNA binding protein, putative	29		29		Tb927.1.700	phosphoglycerate kinase	3.5	7.6	5.6
Tb09.160.5310	hypothetical protein, conserved	28.8		28.8		Tb927.8.5890	hypothetical protein, conserved	5.5		5.5
Tb927.10.4850	hypothetical protein, conserved	28.7		28.7		Tb927.3.4760	dynamin, putative,vacuolar sortin protein 1, putative	1.5	9.4	5.5
Tb927.3.4600	hypothetical protein, conserved	28.7		28.7		Tb09.211.1370	glyceraldehyde-3-phosphate dehydrogenase, putative	5.4		5.4
Tb11.03.0580	RNA-binding protein	41.2	16.2	28.7		Tb927.10.6400	chaperonin Hsp60, mitochondrial precursor	5.2	5.6	5.4
nTb927.5.1000	ubiquitin-conjugating enzyme e2, putative,ubiquitin carrier protein, putative,ubiquitin-protein ligase, putative	34.6	22.4	28.5		Tb11.01.5820	hypothetical protein, conserved	6.8	4	5.4
Tb927.10.6060	universal minicircle sequence binding protein (UMSBP), putative,DNA-binding protein HEXBP, putative,zinc finger protein	25.3	31.5	28.4		Tb927.8.1170	hypothetical protein, conserved	4.3	6.3	5.3
nTb09.211.4520	hypothetical protein, conserved	28.2		28.2		Tb11.02.4170	40S ribosomal protein S5, putative	5.4	5.2	5.3
Tb927.5.520	stomatin-like protein, putative	27.9		27.9		Tb927.10.14600	40S ribosomal protein S2, putative	4.1	6.4	5.3
nTb927.4.470	snoRNP protein GAR1, putative	39.8	15.6	27.7		Tb927.10.14990	intraflagellar transport protein IFT80/CHE2, putative	1.8	8.6	5.2
Tb11.02.2390	pyruvate dehydrogenase (lipoamide) kinase, putative	27.4		27.4		Tb09.211.0740	p21 antigen protein, putative	5.2	5.1	5.2
nTb927.6.1030	cysteine peptidase precursor,cysteine peptidase, Clan CA, family C1, Cathepsin L-like	34.8	19.9	27.3		Tb11.55.0013	cysteine desulfurase, putative	3.8	6.5	5.2
Tb927.4.410	CAF 40	24.1	30.5	27.3		Tb927.1.2230	calpain-like protein fragment, putative	3.9	6.3	5.1
nTb927.8.7730	hypothetical protein, conserved	31.8	22.7	27.2		Tb11.01.1250	hypothetical protein, conserved	4.1	5.9	5
Tb927.3.5520	26S proteasome regulatory non-ATPase subunit	41	13.3	27.1		Tb927.4.760	gamma-adaptin 1, putative,AP-1 adapter complex gamma subunit, putative	4.7	5.3	5
Tb927.10.9650	hypothetical protein, conserved	27		27		Tb927.10.8640	hypothetical protein, conserved	5		5
nTb11.01.0625	DNA-dependent RNA polymerases, putative	26.9		26.9		Tb927.1.3200	phosphatase-like protein, putative	6.9	3	4.9
Tb927.10.5250	hypothetical protein, conserved,zinc finger protein family member, putative	41.3	12.4	26.9		Tb927.1.3260	hypothetical protein, conserved	4.8	5.1	4.9
Tb927.10.12240	short-chain dehydrogenase, putative	53	0.7	26.8		Tb927.10.13780	glycogen synthase kinase 3	3.2	6.6	4.9
Tb11.02.1860	hypothetical protein, conserved	26.8		26.8		Tb927.6.5010	hypothetical protein, conserved	5.9	3.9	4.9
nTb09.211.0770	hypothetical protein, conserved	26.8		26.8		Tb09.211.0720	developmentally regulated GTP-binding protein, putative	4.8		4.8
nTb927.6.1470	hypothetical protein, conserved	22.5	29.8	26.2		Tb927.7.3090	hypothetical protein, conserved	4.1	5.5	4.8
nTb927.10.8030	hypothetical protein, conserved	26		26		Tb927.10.11760		5.6	4.1	4.8
nTb927.4.100	retrotransposon hot spot protein (RHS, pseudogene), putative,retrotransposon hot spot protein 1 (RHS1), interrupted	37.1	14.7	25.9		Tb927.6.600	Chromatin assembly factor 1	5.9	3.7	4.8
Tb927.5.800	casein kinase I, isoform 2	32	19.8	25.9		Tb11.02.5660	hypothetical protein, conserved	2.6	6.9	4.8
Tb927.3.1240	protein phosphatase 2A, putative	33.7	17.2	25.4		Tb10.v4.0033	pumillo RNA binding protein PUF1,chrX additional, unordered contigs	4.8	4.7	4.8
nTb09.160.2370	hypothetical protein, conserved	25.4		25.4		Tb927.4.1790	ribosomal protein L3, putative	2.6	6.8	4.7
nTb11.02.2280	hypothetical protein, conserved	25.2		25.2		Tb11.02.1000	hypothetical protein, conserved	4.7		4.7
Tb927.8.3250	dynein heavy chain, putative	39.4	10.9	25.1		Tb927.7.7410	oxidoreductase, putative	1.4	7.9	4.7
Tb927.4.2380	sarcoplasmic reticulum glycoprotein, putative	24.8		24.8		Tb927.1.1370	rRNA biogenesis protein, putative	1.9	7.3	4.6
Tb927.2.5530	hypothetical protein, conserved	37.2	12.2	24.7		Tb09.160.0580	Mov34/MPN/PAD-1 metallopeptidase, putative,metallo-peptidase, Clan MP, Family M67	5	4.2	4.6
nTb11.01.4040	hypothetical protein, conserved	24.4		24.4		Tb927.10.2840	ribosomal protein S25, putative	5.7	3.4	4.6
nTb927.10.9700	hypothetical protein, conserved,predicted C2 domain protein	24.3		24.3		Tb11.02.0250	heat shock protein 84, putative	1.9	7.3	4.6
Tb09.v4.0015	hypothetical protein,chrIX additional, unordered contigs	24.3		24.3		Tb927.10.220	60S ribosomal protein L37a, putative	6.1	3.1	4.6
Tb09.160.4300	solanesyl-diphosphate synthase, putative	35.2	13.4	24.3		Tb927.3.1120	GTP-binding nuclear protein rtb2, putative	4.2	4.9	4.6
Tb927.5.3030	intraflagellar transport protein IFT122, putative	39.8	8.5	24.2		Tb927.6.3740	heat shock 70 kDa protein, mitochondrial precursor, putative	2.1	7.1	4.6
nTb927.3.980	hypothetical protein, conserved	24.1		24.1		Tb09.211.3920	QA-SNARE protein putative	4.5		4.5
nTb11.02.5390	hypothetical protein, conserved	24		24		Tb927.4.4070	mevalonate kinase, putative	4.5		4.5
Tb927.6.2280	hypothetical protein, conserved	47.2	0.8	24		Tb927.2.240	retrotransposon hot spot (RHS) protein, putative,retrotransposon hot spot protein 5 (RHS5), putative	3.6	5.4	4.5
nTb927.4.2530	hypothetical protein, conserved	24	24	24		Tb11.01.5730	ethanolamine-phosphate cytidylyltransferase	4.5		4.5
nTb927.7.3080	hypothetical protein, conserved	28.2	19.8	24		Tb927.10.8430	40S ribosomal protein S12, putative	2	6.9	4.5
Tb927.5.890	oligosaccharyl transferase subunit, putative	24		24		Tb927.10.3990	DHH1	3.7	5	4.3
Tb11.02.0460	Nucleoporin	23.7		23.7		Tb11.02.1085	40S ribosomal protein S4, putative	3.8	4.8	4.3
nTb927.6.4090	chaperonin Hsp60, mitochondrial precursor, putative	23.7		23.7		Tb11.02.4500	hypothetical protein, conserved	2.3	6.2	4.3
Tb927.8.3560	DNA repair and recombination helicase protein PIF1, putative,DNA repair and recombination protein, mitochondrial precursor, putative	33.5	13.8	23.6		Tb09.160.3270	eukaryotic initiation factor 4a, putative	2.6	5.7	4.2
Tb927.10.13450	hypothetical protein, conserved,hypothetical protein	23.6		23.6		Tb927.10.13360	elongation factor Tu, putative	3.3	5	4.1
nTb927.7.5700	hypothetical protein, conserved	23.5		23.5		Tb11.0290	40S ribosomal protein S14, putative,chrXI additional, unordered contigs	4.2	4.1	4.1
nTb927.8.4210	hypothetical protein, conserved	32.6	14.3	23.4		Tb927.2.2230	hypothetical protein, conserved	1.8	6.3	4.1
nTb927.1.1000	developmentally regulated phosphoprotein	23.4		23.4		Tb927.2.3080	fatty acid desaturase, putative,oleate desaturase, putative	2.7	5.5	4.1
Tb927.6.4320	hypothetical protein, conserved	23.3		23.3		Tb927.7.1040	40S ribosomal protein S16, putative	3.9	4.2	4.1
nTb927.10.8920	ras-like small GTPase, putative	23.3		23.3		Tb11.02.1080	hypothetical protein, conserved	4		4
nTb11.03.0050	RNA processing factor 1, putative,ribosome biogenesis protein	23.1		23.1		Tb11.01.2550	hypothetical protein, conserved	3.8	4.2	4
nTb927.6.1290	hypothetical protein, conserved	22.9		22.9		Tb11.01.1400	glycyl-tRNA synthetase, putative	1.3	6.6	4
nTb927.10.12810	cholinephosphate cytidylyltransferase A, putative	22.9		22.9		Tb927.2.2510	hypothetical protein, conserved	3.2	4.7	4
nTb927.6.4760	hypothetical protein, conserved	22.9		22.9		Tb09.160.5640	hypothetical protein, conserved	4.5	3.4	4
Tb11.02.3560	hypothetical protein, conserved	22.8		22.8		Tb927.7.3700	hypothetical protein, conserved	3.4	4.4	3.9
nTb927.7.4960	hypothetical protein, conserved	22.7		22.7		Tb927.4.1270	ruvB-like DNA helicase, putative	2.5	5.3	3.9
Tb927.6.4370	eukaryotic translation initiation factor 3 subunit 7-like protein	20.2	24.9	22.6		Tb927.5.1210	short-chain dehydrogenase, putative	3.1	4.8	3.9
nTb11.02.0630	ABC transporter, putative,adrenoleukodystrophy protein homolog	22.5		22.5		Tb927.10.5840	translation elongation factor 1-beta, putative	4.4	3.4	3.9
Tb11.01.5720	ribosomal protein L18, putative	20.7	23.8	22.3		Tb11.03.0530	hypothetical protein, conserved	4.7	3.1	3.9
Tb927.10.8170	nuclear pore complex protein (NUP155), putative,nucleoporin, putative	37.8	6.6	22.2		Tb927.6.4440	hypothetical protein, conserved	3.9	3.8	3.8
nTb09.160.4570	arginine kinase	25.2	19.1	22.1		Tb927.1.2120	calpain, putative,cysteine peptidase, Clan CA, family C2, putative	3.9	3.7	3.8
nTb927.2.1330	retrotransposon hot spot protein (RHS, pseudogene), putative,retrotransposon hot spot protein 6 (RHS6), degenerate	27.4	16.8	22.1		Tb927.3.3760	tryparedoxin	1.8	5.7	3.8
nTb927.4.3800	hypothetical protein, conserved	22.1		22.1		Tb927.6.1230	kinetoplastid-specific phospho-protein phosphatase	3.7		3.7
nTb09.160.1020	hypothetical protein, conserved	21.6		21.6		Tb927.7.4000	glutathione synthetase, putative	3.8	3.6	3.7
nTb927.7.5840	hypothetical protein, conserved	21.6		21.6		Tb927.3.740	hypothetical protein, conserved,ZFP family member, putative	4.1	3.2	3.7
nTb927.7.640	hypothetical protein, conserved	21.6		21.6		Tb927.10.230	proteasome alpha 5 subunit, putative,20S proteasome subunit alpha 5	3.9	3.4	3.6
nTb927.4.3670	hypothetical protein, conserved	21.6		21.6		Tb927.10.7330	40S ribosomal protein S24E, putative	3.6	3.7	3.6
nTb11.03.0210	hypothetical protein, conserved	21.4		21.4		Tb927.7.710	heat shock 70 kDa protein, putative	2.5	4.6	3.6
Tb927.6.4740	importin-alpha re-exporter protein, putative,cellular apoptosis susceptibility protein, putative	32.4	10.2	21.3		Tb09.211.0350	adenylate kinase	6.1	1	3.6
Tb927.8.3970	oxidoreductase, putative	21.2		21.2		Tb09.211.3550	glycerol kinase, glycosomal	2.5	4.6	3.6
Tb927.8.3690	isocitrate dehydrogenase [NADP], mitochondrial precursor, putative	40.8	1.5	21.1		Tb927.10.15410	glycosomal malate dehydrogenase	2.3	4.8	3.5
nTb11.01.2460	hypothetical protein, conserved	21		21		Tb927.4.2280	hypothetical protein, conserved	3.5		3.5
Tb927.2.4090	hypothetical protein, conserved	20.9		20.9		Tb927.5.300	iron/ascorbate oxidoreductase family protein, putative	4.5	2.6	3.5
Tb927.6.740	ATP-dependent DEAH-box RNA helicase, putative	23.5	18.2	20.8		Tb927.3.5340	Hsc70-interacting protein (Hip), putative	3.8	3.2	3.5
nTb927.10.7740	protein transport protein Sec23A, putative,cytosolic coat protein, putative	20.8		20.8		Tb927.8.1990	tryparedoxin peroxidase	4.3	2.8	3.5
nTb927.7.3520	hypothetical protein, conserved	20.7		20.7		Tb927.10.4060	hypothetical protein, conserved	3.4	3.6	3.5
nTb927.8.6960	hypothetical protein, conserved	20.6		20.6		Tb927.5.2410	kinesin, putative	3.3	3.6	3.5
nTb927.6.1190	hypothetical protein, conserved	20.5		20.5		Tb11.02.0750	T-complex protein 1, zeta subunit, putative	2.7	4.3	3.5
Tb11.02.0760	dynein heavy chain, putative	20.5		20.5		Tb927.6.2640	importin alpha subunit, putative	2.2	4.7	3.5
nTb927.10.11310	intraflagellar transport protein IFT55/IFT57, putative	20.4		20.4		Tb927.3.1800	hypothetical protein, conserved	3.2	3.8	3.5
nTb09.211.4360	hypothetical protein, conserved	20.4		20.4		Tb927.4.2350	G-actin binding protein, putative,twinfilin, putative	3.4		3.4
nTb927.10.14680	ribosome biogenesis protein, putative	20.3		20.3		Tb927.5.3800	glutamine hydrolysing (not ammonia-dependent) carbomoyl phosphate synthase, putative	1.8	5	3.4
Tb927.4.2760	hypothetical protein, conserved	19.7		19.7		Tb927.4.2040	hypothetical protein, conserved	3.7	3	3.4
Tb09.160.3820	nucleolar RNA binding protein, putative	33	6.2	19.6		Tb09.211.3310	replication factor C, subunit 3, putative	2	4.6	3.3
nTb11.03.0850	phosphatase and tensin homologue, putative	21.9	17.1	19.5		Tb927.6.1770	kinesin, putative	2.9	3.8	3.3
Tb927.10.14550	ATP-dependent DEAD/H RNA helicase, putative	24.8	14.1	19.4		Tb927.3.1680	hypothetical protein, conserved	3.1	3.4	3.3
nTb11.02.1660	hypothetical protein, conserved	20.8	17.9	19.4		Tb11.01.7800	nucleoside diphosphate kinase	3.4	3.1	3.3
nTb927.10.7310	terminal uridylyltransferase 3, putative	22.7	15.9	19.3		Tb927.8.5580	hypothetical protein, conserved	3.6	3	3.3
Tb927.8.1960	hypothetical protein, conserved	32.8	5.6	19.2		Tb927.8.4450	RNA-binding protein, putative	0.8	5.8	3.3
Tb927.8.7530	3,2-trans-enoyl-CoA isomerase, mitochondrial precursor, putative	32	6	19		Tb11.01.2780	translation initiation factor 2 subunit, putative	3.1	3.4	3.2
Tb927.10.770	hypothetical protein, conserved	18.9		18.9		Tb09.160.4310	glutamate dehydrogenase	2.3	4.1	3.2
Tb927.8.1840	hypothetical protein, conserved	18.6		18.6		Tb927.10.7560	hypothetical protein, conserved	3.2		3.2
Tb927.10.15170	hypothetical protein, conserved	18.5		18.5		Tb927.10.15120	40S ribosomal protein S13, putative	3.4	3	3.2
Tb09.160.5580	60S ribosomal protein L11, putative	29.2	7.7	18.5		Tb927.7.4680	hypothetical protein, conserved	3.8	2.6	3.2
Tb11.18.0014	hypothetical protein, conserved	20.5	16	18.3		Tb09.211.0620	actin A	1.9	4.4	3.2
Tb11.02.4550	hypothetical protein, conserved	25	11.6	18.3		Tb11.02.4620	hypothetical protein, conserved,predicted WD40 repeat protein	2.1	4.1	3.1
Tb927.8.7780	hypothetical protein, conserved	27.4	8.5	18		Tb11.01.3560	vacuolar ATP synthase subunit b, putative,v- ATPase B subunit,vacuolar proton pump B subunit	2.8	3.3	3.1
Tb927.10.9440	NADH dehydrogenase	35.1	0.8	18		Tb927.10.12990	hypothetical protein, conserved,predicted ankyrin repeat family protein	3.5	2.6	3.1
Tb11.02.4100	pretranslocation protein, alpha subunit, putative,SEC61-like (pretranslocation process) protein, putative	28.5	7	17.8		Tb09.160.4020	ubiquitin carboxyl-terminal hydrolase, putative,cysteine peptidase, Clan CA, family C19, putative	3.6	2.5	3.1
Tb927.2.280	retrotransposon hot spot (RHS) protein, putative,retrotransposon hot spot protein 2 (RHS2), putative	17.7		17.7		Tb927.7.2340	40S ribosomal protein S15, putative	1.7	4.4	3
Tb927.8.730	nucleolar RNA-binding protein, putative	31	4.1	17.6		Tb927.10.14820	mitochondrial carrier protein, putative,ADP/ATP translocase 1, putative	1.9	4.1	3
Tb09.211.2960	hypothetical protein, conserved	21.7	13.4	17.5		Tb09.211.1750	mitochondrial carrier protein, putative,mitochondrial phosphate transporter, putative	2.6	3.2	2.9
Tb927.2.340	retrotransposon hot spot (RHS) protein, putative,retrotransposon hot spot protein 4 (RHS4), putative	24.9	10.2	17.5		Tb927.5.2940	stress-induced protein sti1, putative	3.6	2.2	2.9
Tb927.4.3380	myosin IB heavy chain, putative	17.4		17.4		Tb09.211.4470	ADP-ribosylation factor, putative	2.4	3.4	2.9
Tb927.10.6320	hypothetical protein, conserved	17.2		17.2		Tb927.5.2090	kinesin, putative	2.2	3.6	2.9
Tb927.6.1870	eukaryotic translation initiation factor 4e, putative	22.6	11.2	16.9		Tb09.211.2630	60S ribosomal protein L23, putative	3.3	2.5	2.9
Tb927.4.590	hypothetical protein, conserved	16.9		16.9		Tb927.4.3590	translation elongation factor 1-beta, putative	2.6	3.1	2.9
Tb927.7.1190	regulator of chromosome condensation, putative	16.8		16.8		Tb09.211.4910	ubiquitin carboxyl-terminal hydrolase, putative,cysteine peptidase, Clan CA, family C19, putative	3.3	2.5	2.9
Tb11.02.2920	hypothetical protein, conserved	18.4	15.2	16.8		Tb09.211.4850	60S ribosomal protein L26, putative	3.1	2.6	2.9
Tb09.160.4450	40S ribosomal protein S3, putative	20.6	12.7	16.6		Tb11.01.6200	hypothetical protein, conserved	3.1	2.7	2.9
Tb927.2.4130	enoyl-CoA hydratase/Enoyl-CoA isomerase/3-hydroxyacyl-CoA dehydrogenase, putative	26.9	5.9	16.4		Tb927.7.6770	hypothetical protein, conserved	2.8		2.8
Tb927.6.1500	alkyl-dihydroxyacetone phosphate synthase,alkyl-DHAP synthase,alkylglycerone-phosphate synthase	22.8	10	16.4		Tb927.3.2100	hypothetical protein, conserved	2.2	3.5	2.8
Tb11.01.0620	hypothetical protein, conserved	26.9	5.6	16.3		Tb927.5.600	hypothetical protein, conserved	3	2.6	2.8
Tb927.2.560	retrotransposon hot spot (RHS) protein, putative,retrotransposon hot spot protein 4 (RHS4), putative	20.2	12.3	16.3		Tb11.01.0700	ribose 5-phosphate isomerase, putative	3.1	2.5	2.8
Tb09.160.4590	arginine kinase	30	1.9	15.9		Tb927.5.2960	phosphoribosylpyrophosphate synthetase, putative	2.2	3.4	2.8
Tb927.10.8080	hypothetical protein, conserved	15.7		15.7		Tb927.10.12040	protein kinase, putative,mitogen-activated protein kinase 11, putative	3.5	2	2.8
Tb11.02.1070	aminopeptidase, putative,metallo-peptidase, Clan MA(E) Family M1	16.4	14.7	15.5		Tb927.10.9570	paraflagellar rod component, putative	3.2	2.3	2.8
Tb11.01.2560	40S ribosomal protein SA, putative	18.5	11.9	15.2		Tb09.160.5070	DNA topoisomerase type IB small subunit	2.8	2.7	2.7
Tb927.4.1360	hypothetical protein, conserved	14.1	15.8	14.9		Tb927.3.5050	60S ribosomal protein L4	1.5	3.9	2.7
Tb927.7.1710	eukaryotic peptide chain release factor subunit 1, putative	14.9		14.9		Tb927.8.2640	ubiquitin-activating enzyme e1, putative	2.4	3	2.7
Tb927.6.4390	kinesin, putative	15.7	14.1	14.9		Tb11.02.0380	hypothetical protein, conserved	3.2	2.1	2.7
Tb927.8.2520	acetyl-CoA synthetase, putative	24.8	4.3	14.6		Tb11.47.0004	2-oxoglutarate dehydrogenase E1 component, putative	2	3.4	2.7
Tb09.211.4890	casein kinase II, putative	19.4	9.6	14.5		Tb927.6.1900	bystin, putative	2.5	2.8	2.7
Tb927.10.2020	hexokinase	23.8	5	14.4		Tb927.10.1690	nucleotide binding protein, putative	2.7	2.7	2.7
Tb05.5K5.70	nucleolar RNA helicase II, putative,nucleolar RNA helicase Gu, putative,BAC from homologous region on chr5	19.8	8.9	14.3		Tb11.03.0230	isocitrate dehydrogenase, putative	3	2.3	2.7
Tb927.10.1170	intraflagellar transport protein IFT172, putative	22.7	5.6	14.2		Y1_psu|Tb11.01.1070	reversed: hypothetical protein, conserved	2.6		2.6
Tb927.4.2240	hypothetical protein, conserved	14.9	13	14		Tb927.10.1100	60S ribosomal protein L9, putative	2.4	2.9	2.6
Tb927.6.1670	ubiquitin hydrolase, pseudogene, putative,cysteine peptidase, Clan CA, family C19, frameshift,ubiquitin hydrolase, frameshift	13.8		13.8		Tb11.01.4660	elongation factor 1 gamma, putative	2.9	2.3	2.6
Tb927.10.14910	sarcoplasmic reticulum glycoprotein, putative,sarcalumenin precursor, putative	13.6		13.6		Tb11.02.4540	hypothetical protein, conserved,predicted tetratricopeptide repeat (TPR) protein	2.1	3.1	2.6
Tb927.3.2830	hypothetical protein, conserved	24.5	2.2	13.3		Tb927.10.8790	hypothetical protein, conserved	2.6		2.6
Tb927.2.100	retrotransposon hot spot (RHS) protein, putative,retrotransposon hot spot protein 1 (RHS1), putative	18.6	7.1	12.9		Tb11.01.3170	guanine nucleotide-binding protein beta subunit- like protein,activated protein kinase c receptor	2.4	2.8	2.6
Tb927.10.5610	40S ribosomal protein S9, putative	13.1	12.6	12.8		Tb927.6.4000	hypothetical protein, conserved	2.4	2.7	2.6
Tb11.02.5190	pantothenate kinase subunit, putative	12.8		12.8		Tb927.10.13280	hypothetical protein, conserved	1.4	3.8	2.6
Tb927.10.14470	intraflagellar transport protein IFT140, putative	18.1	7.4	12.8		Tb927.10.190	40S ribosomal protein S6, putative	0.7	4.4	2.6
Tb09.160.2550	ribosomal protein S7, putative	12.4	13.1	12.7		Tb927.7.5170	60S ribosomal protein L23a,60S ribosomal protein L25	2.5	2.6	2.5
Tb927.10.13310	DNA-directed RNA polymerase II, putative,RNA polymerase subunit, putative	12.6		12.6		Tb927.10.4110	60S ribosomal protein L30	2	3.1	2.5
Tb927.10.12840	mitochondrial carrier protein, putative,mitochondrial 2-oxoglutarate/malate carrier protein, putative	17.2	8.1	12.6		Tb09.160.2910	tricarboxylate carrier, putative	1.5	3.5	2.5
Tb927.7.3490	synaptojanin (N-terminal domain), putative	12.6		12.6		Tb927.1.670	hypothetical protein, conserved	2.9	2	2.5
Tb927.10.1720	ATP-dependent DEAD/H RNA helicase, putative	22.1	3.1	12.6		Tb11.0880	60S ribosomal protein L21e, putative,chrXI additional, unordered contigs	2.6	2.3	2.5
Tb09.160.1070	hypothetical protein, conserved	12.5		12.5		Tb927.10.5330	40S ribosomal protein S18, putative	2.5	2.4	2.5
Tb927.2.3180	hypothetical protein, conserved	16.8	8.1	12.4		Tb11.01.7010	hypothetical protein, conserved	1.1	3.8	2.4
Tb927.10.15370	DNA-directed RNA polymerase, alpha subunit, putative,RNA polymerase subunit, putative	21.4	3.5	12.4		Tb927.10.9840	chaperone protein DNAj, putative	2.4	2.5	2.4
Tb927.6.700	alanyl-tRNA synthetase, putative	20.9	3.8	12.4		Tb927.10.7680	GTPase activating protein, putative	2	2.8	2.4
Tb11.02.4450	hypothetical protein, conserved	19.1	5.5	12.3		Tb927.1.1710	hypothetical protein, conserved	2.1	2.7	2.4
Tb927.3.3060	hypothetical protein, conserved	21.3	3.3	12.3		Tb11.01.6380	hypothetical protein, conserved	2.9	1.8	2.4
Tb927.10.1490	hypothetical protein, conserved	16.2	8.4	12.3		Tb927.3.5530	Tb-292 membrane associated protein	2.5	2.2	2.4
Tb11.01.3400	hypothetical protein, conserved	12.2		12.2		Tb927.5.1660	protein phosphatase 2C, putative	2.4		2.4
Tb927.4.560	dynein heavy chain, putative	11.7		11.7		Tb11.1780	is_pseudo=true retrotransposon hot spot protein (RHS, pseudogene), putative,retrotransposon hot spot protein 1 (RHS1, pseudogene), putative,chrXI additional, unordered contigs	1.6	3.1	2.3
Tb11.02.3690	hypothetical protein, conserved	11.7		11.7		Tb927.8.3150	t-complex protein 1 gamma subunit, putative	1.9	2.8	2.3
Tb927.3.2190	RNA triphosphatase	11.4		11.4		Tb11.01.1475	40S ribosomal protein S27, putative	1.9	2.7	2.3
Tb927.7.5610	hypothetical protein, conserved	11.2		11.2		Tb927.10.8040	adaptin complex 1 subunit, putative,beta-adaptin, fragment	2.3	2.3	2.3
Tb11.12.0011	ATP-dependent DEAD/H RNA helicase, putative,DEAD box RNA helicase, putative,RNA helicase, putative	19.8	2.5	11.1		Tb927.10.2890	enolase	1.4	3.1	2.3
Tb11.01.5930	hypothetical protein, conserved	18	3.9	11		Tb09.211.0110	60S ribosomal protein L10, putative,QM-like protein	2.3	2.3	2.3
DECOY2_Tb11.02.4380	hypothetical protein, conserved	10.9		10.9		Tb927.6.3890	replication factor C, subunit 2, putative	1.4	3.1	2.2
Tb927.5.760	hypothetical protein, conserved	15.4	6.2	10.8		Tb11.01.2410	DNA-(apurinic or apyrimidinic site) lyase, putative	2.2		2.2
Tb927.10.10460	histone H2B, putative	15.6	5.9	10.8		Tb927.10.5770	valosin-containing protein homolog,Transitional endoplasmic reticulum ATPase, putative	1	3.5	2.2
Tb09.160.5670	hypothetical protein, conserved,predicted tetratricopeptide repeat protein	17.2	4.2	10.7		Tb927.10.14180	protein transport protein Sec13, putative,cytosolic coat protein, putative	2.3	2.1	2.2
Tb11.02.5580	hypothetical protein, conserved	10.7	9.5	10.1		Tb927.8.3530	glycerol-3-phosphate dehydrogenase [NAD ], glycosomal	2	2.4	2.2
Tb927.3.3270	ATP-dependent phosphofructokinase	14.4	5.4	9.9		Tb927.5.3250	hypothetical protein, conserved	2.3	2.1	2.2
Tb927.4.4490	multidrug resistance protein E,p-glycoprotein	12.2	7.4	9.8		Tb927.2.2970	mitochondrial carrier protein, putative	0.9	3.5	2.2
Tb927.4.3810	DNA-directed RNA polymerase II subunit 2, putative,RNA polymerase subunit, putative	9.7		9.7		Tb927.8.6200	tubulin folding cofactor D, putative	2	2.3	2.2
Tb927.8.1740	hypothetical protein, conserved	9.7		9.7		Tb09.160.1400	hypothetical protein, conserved	2.5	1.8	2.2
Tb11.01.1290	14-3-3-like protein, putative	12.6	6.7	9.6		Tb11.01.4940	AAA ATPase, putative	1.2	3.1	2.2
Tb927.10.7440	MTR4,ATP- dependent RNA helicase, putative	9.6		9.6		Tb11.02.4200	splicing factor Prp31	2.2		2.2
Tb927.3.2230	succinyl-CoA synthetase alpha subunit, putative	13.5	5.5	9.5		Tb09.160.3710	proliferative cell nuclear antigen (PCNA), putative	1.6	2.7	2.1
Tb927.10.2810	hypothetical protein, conserved	9.4		9.4		Tb927.2.5800	sedoheptulose-1,7-bisphosphatase	1.1	3.2	2.1
Tb927.1.120	retrotransposon hot spot (RHS) protein, putative,retrotransposon hot spot protein 4 (RHS4), putative	11.5	7.1	9.3		Tb927.10.12500	P-type H -ATPase, putative	2.5	1.7	2.1
Tb927.6.2000	spliceosome-associated protein, putative	9		9		Tb927.4.1330	DNA topoisomerase IB, large subunit	2.2	2.1	2.1
Tb927.10.14990	intraflagellar transport protein IFT80/CHE2, putative	15.8	1.9	8.9		Tb11.02.4300	hypothetical protein, conserved	2.1	2.2	2.1
Tb927.4.1790	ribosomal protein L3, putative	11.9	5.6	8.8		Tb09.211.3270	60S ribosomal subunit protein L31, putative	2.1	2	2.1
Tb927.8.6110	hypothetical protein, conserved	16.8	0.7	8.7		Tb09.211.1310	hypothetical protein, conserved	0.8	3.3	2.1
Tb927.10.6050	clathrin heavy chain	13.3	4.1	8.7		Tb927.3.5330	ADP-ribosylation factor GTPase activating protein, putative,centaurin beta 5	2.2	1.9	2.1
Tb927.8.1160	vacuolar-type Ca2 -ATPase, putative	8.6		8.6		Tb927.4.4550	hypothetical protein, conserved	2.3	1.8	2.1
Tb09.160.2890	hypothetical protein, conserved	12	5	8.5		Tb927.5.1140	choline/ethanolamine kinase, putative	1.8	2.3	2.1
Tb927.3.4720	dynamin, putative,vacuolar sortin protein 1, putative	16	0.8	8.4		Tb927.10.5460	60S ribosomal protein L24, putative	2.3	1.9	2.1
Tb927.10.14600	40S ribosomal protein S2, putative	8.6	8.1	8.4		Tb11.01.8570	dynein light intermediate chain D1bLIC, putative	2.2	1.9	2.1
Tb927.1.1670	hypothetical protein, conserved	13.2	3.5	8.4		Tb927.6.2250	rac serine-threonine kinase, putative,protein kinase, putative	2.2	1.9	2.1
Tb11.02.4620	hypothetical protein, conserved,predicted WD40 repeat protein	12.5	4.2	8.3		Tb11.01.1480	60S ribosomal protein L34, putative	2.1	2	2.1
Tb927.2.830	retrotransposon hot spot protein (RHS, pseudogene), putative,retrotransposon hot spot protein 1 (RHS1), interrupted	15.2	1.5	8.3		Tb927.5.1650	serine/threonine-protein kinase, putative,protein kinase, putative	2.4	1.7	2
Tb927.7.6820	hypothetical protein, conserved	10.5	6.1	8.3		Tb927.3.930	dynein heavy chain, putative	2.1	2	2
Tb09.211.2970	structural maintenance of chromosome 1, putative	8.1		8.1		Tb09.160.2650	hypothetical protein, conserved	2.2	1.8	2
Tb927.5.3800	glutamine hydrolysing (not ammonia-dependent) carbomoyl phosphate synthase, putative	12.1	3.8	8		Tb11.02.4150	pyruvate phosphate dikinase	1.5	2.5	2
Tb927.5.1780	hypothetical protein, conserved	7.9		7.9		Tb927.1.2390	beta tubulin	1.3	2.7	2
Tb927.2.450	retrotransposon hot spot (RHS) protein, putative,retrotransposon hot spot protein 4 (RHS4), putative	11.5	4.3	7.9		Tb927.10.3660	aspartate aminotransferase	1.9	2	2
Tb11.01.2140	glycosyl hydrolase-like protein	7.9		7.9		Tb11.42.0003	T-complex protein 1, beta subunit, putative	2.2	1.8	2
Tb927.6.4480	valyl-tRNA synthetase, putative	11.9	3.8	7.8		Tb927.4.450	coatomer alpha subunit, putative	1.1	2.8	2
Tb927.3.3760	tryparedoxin	13.4	2.1	7.7		Tb927.1.2340	alpha tubulin	1.6	2.3	2
Tb11.01.5490	kinesin-II 85 Kd subunit, putative	12.4	2.9	7.7		Tb927.7.3180	Mu-adaptin 1, putative,adaptor complex AP-1 medium subunit, putative	1.4	2.5	1.9
Tb927.10.2560	mitochondrial malate dehydrogenase	8.9	6.3	7.6		Tb927.2.1170	retrotransposon hot spot (RHS) protein, putative,retrotransposon hot spot protein 5 (RHS5), putative	2	1.9	1.9
Tb927.4.4070	mevalonate kinase, putative	4	11.1	7.6		Tb11.01.5590	RNA-binding protein	1.8	2.1	1.9
Tb927.8.5490	hypothetical protein, conserved	7.4		7.4		Tb11.02.3610	RNA-binding protein, putative	2.4	1.5	1.9
Tb09.160.0670	hypothetical protein, conserved	7.3		7.3		Tb927.7.3500	glutathione-S-transferase/glutaredoxin,putative	1.1	2.8	1.9
Tb11.01.7680	RNA-binding protein, putative	13.1	1.6	7.3		Tb927.8.7100	acetyl-CoA carboxylase, putative	2.1	1.7	1.9
Tb927.3.1840	3-oxo-5-alpha-steroid 4-dehydrogenase, putative	12	2.6	7.3		Tb09.211.2380	hypothetical protein, conserved	2.3	1.5	1.9
Tb11.01.1650	signal recognition particle receptor alpha subunit, putative	7.3		7.3		Tb927.4.1860	ribosomal protein S19, putative	1.8	2	1.9
Tb10.v4.0033	pumillo RNA binding protein PUF1,chrX additional, unordered contigs	11.5	3.1	7.3		Tb927.7.4500	hypothetical protein, conserved	2.2	1.6	1.9
Tb11.01.1790	60S ribosomal protein L29, putative	7.7	6.8	7.3		Tb927.8.1980	hypothetical protein, conserved	1	2.8	1.9
Tb927.3.3610	peroxisomal targeting signal type 2 receptor, putative,peroxin 7	9.1	5.4	7.2		Tb11.01.3080	heat shock protein 70, putative	2.3	1.4	1.9
Tb927.5.1210	short-chain dehydrogenase, putative	7.9	6.5	7.2		Tb927.10.12890	bifunctional aminoacyl-tRNA synthetase, putative	1.2	2.6	1.9
Tb927.10.14950	RNA binding protein, putative,zinc finger protein family member, putative	11.5	2.8	7.2		Tb09.211.4430	helicase, putative	2.2	1.5	1.8
Tb11.02.4170	40S ribosomal protein S5, putative	5.4	8.8	7.1		Tb11.02.3070	signal recognition particle 54 kDa	1.4	2.3	1.8
Tb11.01.7960	60S ribosomal protein L2, putative,60S ribosomal protein L8, putative	8.3	5.9	7.1		Tb927.5.1460	hypothetical protein, conserved	2.4	1.2	1.8
Tb927.10.1510	NOT1	8.6	5.4	7		Tb927.10.10850	argonaute-like protein	1.8		1.8
Tb927.10.2270	vacuolar protein sorting-associated protein 35, putative	7		7		Tb927.10.9330	hypothetical protein, conserved	1.8		1.8
Tb09.211.0560	RNA-binding protein	12.2	1.6	6.9		Tb927.1.710	phosphoglycerate kinase	1.1	2.5	1.8
Tb09.211.0740	p21 antigen protein, putative	8.6	5.2	6.9		Tb927.8.5630	dihydroorotase, putative	1.8		1.8
Tb11.18.0004	eukaryotic translation initiation factor 4e, putative	7.5	5.8	6.7		Tb927.10.2690	hypothetical protein, conserved	2.1	1.4	1.8
Tb927.5.3810	orotidine-5-phosphate decarboxylase/orotate phosphoribosyltransferase, putative,OMPDCase-OPRTase, putative	10.7	2.6	6.7		Tb09.244.2630	40S ribosomal protein S6, putative	0.7	2.8	1.7
Tb927.8.4450	RNA-binding protein, putative	8.7	4.5	6.6		Tb11.46.0011	hypothetical protein, conserved,leucine-rich repeat protein (LRRP), putative	2.1	1.4	1.7
Tb927.10.3710	proteasome activator protein PA26	4.4	8.8	6.6		Tb09.211.4330	aminopeptidase P, putative,metallo-peptidase, Clan MG, Family M24	2	1.5	1.7
Tb927.6.2250	rac serine-threonine kinase, putative,protein kinase, putative	5.7	7.5	6.6		Tb927.4.3560	protein phoshatase 1, putative	1.2	2.2	1.7
Tb927.10.7060	nucleoporin interacting component (NUP93), putative	6.5		6.5		Tb927.3.1620	hypothetical protein, conserved	1.8	1.6	1.7
Tb927.3.1120	GTP-binding nuclear protein rtb2, putative	7.9	5.1	6.5		Tb927.3.2440	serine/threonine-protein kinase, putative,protein kinase, putative	1.6	1.8	1.7
Tb927.3.4760	dynamin, putative,vacuolar sortin protein 1, putative	11.5	1.4	6.4		Tb927.10.560	40S ribosomal proteins S11, putative	1.9	1.5	1.7
Tb927.8.1990	tryparedoxin peroxidase	7.8	4.8	6.3		Tb927.3.5150	exonuclease, putative	1.7		1.7
Tb927.4.400	RNA-binding protein, putative	8.6	4	6.3		Tb11.02.2430	60S ribosomal protein L17, putative	1.8	1.5	1.7
Tb927.8.3060	cytosolic leucyl aminopeptidase, putative,metallo-peptidase, Clan MF, Family M17	9.2	3.3	6.2		Tb927.10.14700	hypothetical protein, conserved	1.5	1.8	1.7
Tb927.5.3510	structural maintenance of chromosome 3 , putative	6.2		6.2		Tb927.8.5090	DNA-directed RNA polymerase I largest subunit	1.5	1.8	1.7
Tb11.01.6380	hypothetical protein, conserved	11.1	1.2	6.1		Tb927.6.1880	aspartyl-tRNA synthetase, putative	0.9	2.4	1.7
Tb927.7.3940	mitochondrial carrier protein, putative,ADP/ATP mitochondrial translocase, putative,adenine nucleotide mitochondrial translocator, putative	8.7	3.6	6.1		Tb927.4.1540	hypothetical protein, conserved	1.3	2	1.6
Tb927.8.2540	3-ketoacyl-CoA thiolase, putative	11.1	1.1	6.1		Tb927.4.2180	60S ribosomal protein L35a, putative	0.8	2.5	1.6
Tb09.160.4630	hypothetical protein, conserved	6.1		6.1		Tb09.211.4280	hypothetical protein, conserved	1.9	1.4	1.6
Tb11.02.4000	40S ribosomal protein S15A, putative	9.4	2.8	6.1		Tb927.10.2290	chaperone protein DNAj, putative	0.7	2.6	1.6
Tb927.8.2780	RNA-binding protein RBP10, putative	12	0.2	6.1		Tb927.6.950	cysteinyl-tRNA synthetase, putative	1.4	1.9	1.6
Tb927.10.6880	glyceraldehyde 3-phosphate dehydrogenase, cytosolic	7.5	4.6	6.1		Tb927.6.2360	adenosine kinase, putative	1.3	1.9	1.6
Tb927.7.4980	hypothetical protein, conserved,zinc finger protein family member, putative	7.3	4.6	6		Tb927.3.1920	NOT5 protein	1.8	1.4	1.6
Tb927.10.7330	40S ribosomal protein S24E, putative	7.5	4.5	6		Tb09.211.3510	ATP-dependent DEAD/H RNA helicase, putative	1.8	1.4	1.6
Tb927.4.3060	hypothetical protein, conserved	4.4	7.1	5.7		Tb927.10.12710	heat shock protein, putative	1.5	1.7	1.6
Tb927.6.2790	L-threonine 3-dehydrogenase, putative	6.7	4.7	5.7		Tb927.2.5160	chaperone protein DNAj, putative	1.2	2	1.6
Tb11.01.8390	hypothetical protein, conserved	5.6		5.6		Tb11.01.1390	hypothetical protein, conserved	1.6		1.6
Tb09.211.3550	glycerol kinase, glycosomal	7.6	3.6	5.6		Tb927.10.3560	arginine N-methyltransferase, putative	1.7	1.5	1.6
Tb927.10.7410	succinyl-CoA ligase [GDP-forming] beta-chain, putative	8.7	2.5	5.6		Tb927.10.12030	hypothetical protein, conserved	1.4	1.8	1.6
Tb927.2.470	retrotransposon hot spot (RHS) protein, putative,retrotransposon hot spot protein 4 (RHS4), putative	8	3.2	5.6		Tb09.160.1310	hypothetical protein, conserved	2	1.1	1.6
Tb927.7.1920	paraflagellar rod component, putative	7.5	3.5	5.5		Tb927.8.5290	hypothetical protein, conserved	2	1.2	1.6
Tb927.2.2510	hypothetical protein, conserved	7.8	3.1	5.4		Tb927.7.4290	hypothetical protein, conserved	1.9	1.3	1.6
Tb927.7.6360	histone H2A, putative	7.1	3.6	5.4		Tb927.7.6180	hypothetical protein, conserved	1.8	1.4	1.6
Tb09.211.3370	RNA-binding protein, putative	5.8	4.8	5.3		Tb927.4.4340	hypothetical protein, conserved	1.6		1.6
Tb927.10.13270	periodic tryptophan protein 2, putative,predicted WD40 repeat protein,predicted involvement in cytokinesis,predicted involvement in cell separation	5.9	4.7	5.3		Tb927.10.6070	universal minicircle sequence binding protein (UMSBP), putative,predicted zinc finger protein	2	1.1	1.6
Tb927.10.11180	E1-like ubiquitin-activating enzyme, putative,ATG7/CVT2/APG7, putative	5.3		5.3		Tb927.8.3770	mitogen-activated protein kinase, putative	1.6		1.6
Tb11.01.1250	hypothetical protein, conserved	9.3	1	5.2		Tb11.03.0450	RNA polymerase I second largest subunit	1.4	1.7	1.6
Tb11.01.3560	vacuolar ATP synthase subunit b, putative,v- ATPase B subunit,vacuolar proton pump B subunit	7.4	3	5.2		Tb927.7.4900	5'-3' exonuclease XRNA, putative,exoribonuclease 1, putative	1.9	1.2	1.5
Tb927.7.2300	Nucleoporin	5.2		5.2		Tb927.8.3660	protein transport protein sec23, putative	1.5		1.5
Tb927.10.15410	glycosomal malate dehydrogenase	7.2	3	5.1		Tb927.8.2630	kinesin, putative	1.6	1.4	1.5
Tb11.02.4990	hypothetical protein, conserved	5.3	4.7	5		Tb927.10.15520	signal recognition particle protein, putative	1.3	1.8	1.5
Tb927.6.5010	hypothetical protein, conserved	7.6	2.4	5		Tb09.211.1620	hypothetical protein, conserved	1.1	1.9	1.5
Tb927.8.750	nucleolar RNA-binding protein, putative	5.5	4.3	4.9		Tb927.3.3850	hypothetical protein, conserved	1.4	1.6	1.5
Tb927.3.3940	RNA-binding protein, putative	7.9	1.9	4.9		Tb927.10.3940	40S ribosomal protein S3A, putative	1.5	1.5	1.5
Tb927.1.1370	rRNA biogenesis protein, putative	6.6	3	4.8		Tb11.01.7535	60S ribosomal protein L27, putative	1.7	1.3	1.5
Tb11.47.0007	hypothetical protein, conserved	4.8		4.8		Tb927.4.2940	hypothetical protein, conserved	1.7	1.3	1.5
Tb927.6.3740	heat shock 70 kDa protein, mitochondrial precursor, putative	7.1	2.2	4.7		Tb927.10.70		1.3	1.7	1.5
Tb927.4.2040	hypothetical protein, conserved	5	4.1	4.6		Tb927.7.5210	hypothetical protein, conserved	1.7	1.3	1.5
Tb927.10.13280	hypothetical protein, conserved	8	1.1	4.6		Tb927.8.7090	hypothetical protein, conserved	1.5	1.5	1.5
Tb927.4.4670	hypothetical protein, conserved	7.4	1.6	4.5		Tb09.211.0180	hypothetical protein, conserved	0.5	2.5	1.5
Tb927.10.15850	peroxisome assembly protein, putative	4.5		4.5		Tb927.3.4750	aminopeptidase, putative,metallo-peptidase, Clan MA(E) Family M1	0.9	2	1.5
Tb927.10.8430	40S ribosomal protein S12, putative	7.3	1.6	4.5		Tb927.10.8960	hypothetical protein, conserved	1.4	1.5	1.5
Tb927.10.13780	glycogen synthase kinase 3	8.1	0.8	4.4		Tb927.6.3040	small GTP-binding protein Rab28, putative,Ras- related protein Rab-26 (Rab26), putative	1.5		1.5
Tb927.3.1800	hypothetical protein, conserved	4.3		4.3		Tb11.02.0980	hypothetical protein, conserved	1.5	1.4	1.5
Tb927.10.9840	chaperone protein DNAj, putative	2.8	5.8	4.3		Tb927.6.2880	kinesin, putative	1.6	1.3	1.4
Tb11.02.1085	40S ribosomal protein S4, putative	5.3	3.3	4.3		Tb927.4.3790	ubiquitin carboxyl-terminal hydrolase, putative,cysteine peptidase, Clan CA, family C19, putative	1.8	1.1	1.4
Tb927.6.4280	glyceraldehyde 3-phosphate dehydrogenase, glycosomal	5.8	2.6	4.2		Tb927.10.8190	T-complex protein 1, theta subunit, putative,CCT-theta, putative	1.3	1.6	1.4
Tb927.4.4160	hypothetical protein, conserved	4.3	4.2	4.2		Tb927.10.16040	oxidoreductase-protein, putative	1.4		1.4
Tb927.3.1570	protein kinase, putative	4.2		4.2		Tb927.6.640	kinetoplastid-specific phospho-protein phosphatase, putative	1.4		1.4
Tb927.2.510	retrotransposon hot spot (RHS) protein, putative,retrotransposon hot spot protein 4 (RHS4), putative	7.5	0.8	4.1		Tb927.4.1840	zinc carboxypeptidase, putative,metallo-peptidase, Clan MC, Family M14	1.1	1.7	1.4
Tb927.8.1170	hypothetical protein, conserved	6.8	1.5	4.1		Tb927.10.5810	hypothetical protein, conserved	1.6	1.2	1.4
Tb11.02.5660	hypothetical protein, conserved	7.1	1.2	4.1		Tb927.10.8630	hypothetical protein, conserved	1.4		1.4
Tb927.10.14820	mitochondrial carrier protein, putative,ADP/ATP translocase 1, putative	5.7	2.4	4.1		Tb927.7.1100	hypothetical protein, conserved	1.6	1.2	1.4
Tb09.211.1750	mitochondrial carrier protein, putative,mitochondrial phosphate transporter, putative	5.4	2.7	4.1		Tb11.01.3675	40S ribosomal protein S17, putative	1.4	1.4	1.4
Tb927.10.11760		6.3	1.8	4		Tb927.8.7520	aminopeptidase, putative	1.4		1.4
Tb927.4.760	gamma-adaptin 1, putative,AP-1 adapter complex gamma subunit, putative	7.2	0.8	4		Tb927.4.310	hypothetical protein, conserved	1.4	1.3	1.4
Tb927.10.7680	GTPase activating protein, putative	4		4		Tb11.02.0860	hypothetical protein, conserved	1.4		1.4
Tb11.02.4700	14-3-3-like protein, putative	6.1	1.8	4		Tb927.7.5000	60S ribosomal protein L19, putative	1.2	1.5	1.4
Tb927.10.10610	protein tyrosine phosphatase, putative	4		4		Tb927.4.2750	hypothetical protein, conserved	1.4	1.3	1.4
Tb927.1.2230	calpain-like protein fragment, putative	6.2	1.7	4		Tb927.7.1110	asparagine synthetase a, putative	1.6	1.1	1.4
Tb927.6.4440	hypothetical protein, conserved	5.9	1.9	3.9		Tb09.160.4430	NAD/FAD dependent dehydrogenase, putative,ubiquitin-activating enzyme, putative	1.6	1.1	1.4
Tb927.10.2840	ribosomal protein S25, putative	6.3	1.4	3.8		Tb927.10.14890	C-terminal motor kinesin, putative	1.6	1.1	1.3
Tb927.4.1680	hypothetical protein, conserved,ZFP family member, putative	6.5	1.2	3.8		Tb927.10.1060	T-complex protein 1, delta subunit, putative	1.1	1.5	1.3
Tb09.211.0180	hypothetical protein, conserved	5.3	2.1	3.7		Tb927.3.3310	60S ribosomal protein L13, putative	0.9	1.7	1.3
Tb11.01.8590	Rab-like 5, small G protein	3.7		3.7		Tb927.7.4420	proteasome alpha 3 subunit, putative	1.3		1.3
Tb927.8.6200	tubulin folding cofactor D, putative	3.7		3.7		Tb927.6.1800	protein phosphatase 2C, putative	1.3		1.3
Tb11.02.0750	T-complex protein 1, zeta subunit, putative	5.9	1.4	3.7		Tb11.02.2210	protein kinase A regulatory subunit	1.4	1.3	1.3
Tb09.211.0110	60S ribosomal protein L10, putative,QM-like protein	4.9	2.4	3.7		Tb11.01.5780	hypothetical protein, conserved	1.6	1	1.3
Tb09.211.1370	glyceraldehyde-3-phosphate dehydrogenase, putative	5.6	1.7	3.6		Tb927.3.3490	high mobility group protein, putative	1.5	1.1	1.3
Tb11.01.1680	polyubiquitin, putative	4.9	2.3	3.6		Tb927.10.3900	protein kinase, putative	1.3	1.3	1.3
Tb927.10.1100	60S ribosomal protein L9, putative	4.8	2.3	3.6		Tb927.5.2570	translation initiation factor, putative	1.5	1.1	1.3
Tb09.160.1560	hypothetical protein, conserved	3.5		3.5		Tb927.1.3300	myotubularin, putative,zinc-binding phosphatase, putative	1.3		1.3
Tb927.3.870	hypothetical protein, conserved	5.1	1.9	3.5		Tb11.02.2540	hypothetical protein, conserved	1.3		1.3
Tb927.10.15760	hypothetical protein, conserved	3.5		3.5		Tb927.3.5470	hypothetical protein, conserved	1.3		1.3
Tb927.7.7410	oxidoreductase, putative	6.3	0.6	3.4		Tb09.211.1130	hypothetical protein, conserved,zinc finger protein family member, putative	1.3		1.3
Tb927.7.2340	40S ribosomal protein S15, putative	5.5	1.3	3.4		Tb11.18.0002	hypothetical protein, conserved	1.4	1.1	1.3
Tb11.01.4940	AAA ATPase, putative	5.5	1.3	3.4		Tb11.01.3110	heat shock protein 70	1.6	1	1.3
Tb927.7.4000	glutathione synthetase, putative	4.7	2.1	3.4		Tb927.8.4500	hypothetical protein, conserved	0.9	1.6	1.3
Tb11.0290	40S ribosomal protein S14, putative,chrXI additional, unordered contigs	4.4	2.4	3.4		Tb11.03.0330	hypothetical protein, conserved	1.3	1.2	1.3
Tb927.10.3990	DHH1	5.1	1.7	3.4		Tb927.8.6150	40S ribosomal protein S8, putative	1.1	1.5	1.3
Tb927.8.3150	t-complex protein 1 gamma subunit, putative	5.1	1.6	3.4		Tb09.160.5560	adenylosuccinate lyase, putative	1.2	1.3	1.3
Tb927.1.2390	beta tubulin	5.7	0.8	3.3		Tb927.10.1210	katanin, putative	1.4	1.1	1.2
Tb11.1780	retrotransposon hot spot protein (RHS, pseudogene), putative,retrotransposon hot spot protein 1 (RHS1, pseudogene), putative,chrXI additional, unordered contigs	4.5	2	3.3		Tb927.10.6940	Dipeptidyl-peptidase 8-like, putative	1.2		1.2
Tb09.160.1310	hypothetical protein, conserved	4	2.5	3.2		Tb927.8.5030	trafficking protein particle complex subunit 3, putative,TRAPP, putative,transport protein particle (TRAPP) component, Bet3, putative	1.2		1.2
Tb11.02.0250	heat shock protein 84, putative	5	1.5	3.2		Tb927.6.3250	hypothetical protein, conserved	1.2		1.2
Tb927.8.1500	hypothetical protein, conserved	5.6	0.8	3.2		Tb11.01.8770	hypothetical protein, conserved,leucine-rich repeat protein (LRRP), putative	1.1	1.3	1.2
Tb927.4.1270	ruvB-like DNA helicase, putative	5.6	0.8	3.2		Tb11.01.4280	hypothetical protein, conserved	1.4	1	1.2
Tb09.160.5640	hypothetical protein, conserved	3.8	2.5	3.2		Tb927.10.15310	hypothetical protein, conserved	1.3	1.1	1.2
Tb09.160.2910	tricarboxylate carrier, putative	5	1.3	3.1		Tb11.02.4030	eukaryotic release factor 3, putative	1.5	1	1.2
Tb927.10.12030	hypothetical protein, conserved	4.1	2.2	3.1		Tb927.10.2940	hypothetical protein, conserved	1.2		1.2
Tb927.10.14320	hypothetical protein, conserved	3.1		3.1		Tb11.03.0140	Nucleoporin	1.3	1.1	1.2
Tb11.02.2800	ubiquitin carboxyl-terminal hydrolase, putative,cysteine peptidase, Clan CA, family C12, putative	3.1		3.1		Tb927.7.2450	hypothetical protein, conserved	1.1	1.3	1.2
Tb927.10.6070	universal minicircle sequence binding protein (UMSBP), putative,predicted zinc finger protein	3.5	2.7	3.1		Tb927.3.1280	hypothetical protein, conserved	1.2		1.2
Tb927.6.4600	pre-mRNA splicing factor ATP-dependent RNA helicase, putative,ATP-dependent RNA helicase, putative	2	4.3	3.1		Tb927.6.4750	hypothetical protein, conserved	1.5	0.9	1.2
Tb11.01.7010	hypothetical protein, conserved	5.1	1.1	3.1		Tb11.46.0008	arginyl-tRNA synthetase, putative	1.2	1.1	1.2
Tb927.2.5800	sedoheptulose-1,7-bisphosphatase	3.1		3.1		Tb11.01.6500	NAD synthase, putative	1.2		1.2
Tb11.03.0530	hypothetical protein, conserved	3.5	2.6	3.1		Tb927.6.4120	GTPase activating protein, putative	1.5	0.8	1.2
Tb927.10.4080	hypothetical protein, conserved	3		3		Tb927.8.7470	hypothetical protein, conserved	1.1	1.3	1.2
Tb11.02.0990	hypothetical protein, conserved	3.9	2.1	3		Tb927.4.2000	ruvB-like DNA helicase, putative,ATP-dependent DNA helicase, putative	1.4	0.9	1.2
Tb927.10.7090	alternative oxidase	5.1	0.9	3		Tb927.5.2540	hypothetical protein, conserved	1.2		1.2
Tb927.10.9330	hypothetical protein, conserved	4.8	1.2	3		Tb927.5.2620	hypothetical protein, conserved	1.2		1.2
Tb927.2.3080	fatty acid desaturase, putative,oleate desaturase, putative	4.5	1.5	3		Tb927.8.3550	mitogen-activated protein kinase 3, putative	1.2	1.1	1.2
Tb927.10.13360	elongation factor Tu, putative	5.1	0.8	3		Tb927.10.14870	hypothetical protein, conserved	1.1	1.2	1.2
Tb927.10.2290	chaperone protein DNAj, putative	4.4	1.6	3		Tb09.160.2050	endo-beta-N-acetylglucosaminidase, putative	1.1		1.1
Tb11.02.4300	hypothetical protein, conserved	3	2.9	2.9		Tb927.7.3170	hypothetical protein, conserved	1.4	0.9	1.1
Tb927.7.1040	40S ribosomal protein S16, putative	4.2	1.6	2.9		Tb927.8.3750	nucleolar protein, putative	0.5	1.8	1.1
Tb11.0880	60S ribosomal protein L21e, putative,chrXI additional, unordered contigs	3.3	2.5	2.9		Tb927.4.5180	protein kinase, putative	1.2	1.1	1.1
Tb927.7.710	heat shock 70 kDa protein, putative	4.1	1.6	2.9		Tb11.01.5355	hypothetical protein, conserved	1.3	1	1.1
Tb927.10.6400	chaperonin Hsp60, mitochondrial precursor	4.4	1.3	2.9		Tb927.5.590	protein phosphatase 1, regulatory subunit, putative	1.4	0.8	1.1
Tb927.4.3790	ubiquitin carboxyl-terminal hydrolase, putative,cysteine peptidase, Clan CA, family C19, putative	4.5	1.1	2.8		Tb927.10.14150	hypothetical protein, conserved	1.4	0.8	1.1
Tb927.2.2230	hypothetical protein, conserved	5.1	0.5	2.8		Tb11.02.5450	glucose-regulated protein 78, putative,luminal binding protein 1 (BiP), putative	0.6	1.6	1.1
Tb11.02.4500	hypothetical protein, conserved	2.4	3.3	2.8		Tb11.03.0700	hypothetical protein, conserved	1.1		1.1
Tb927.8.7100	acetyl-CoA carboxylase, putative	3.4	2.3	2.8		Tb927.4.1170	ankyrin, putative	1.1		1.1
Tb927.10.4060	hypothetical protein, conserved	2.8		2.8		Tb927.10.2240	hypothetical protein, conserved	1.2	1	1.1
Tb09.211.0350	adenylate kinase	5.5	0.1	2.8		Tb11.01.0320	hypothetical protein, conserved	1.1	1	1.1
Tb11.01.6200	hypothetical protein, conserved	4	1.6	2.8		Tb927.10.13710	hypothetical protein, conserved	1.3	0.9	1.1
Tb927.8.1980	hypothetical protein, conserved	4.5	1	2.8		Tb927.4.1690	hypothetical protein, conserved	1.1		1.1
Tb927.6.1900	bystin, putative	2.8		2.8		Tb11.42.0004	hypothetical protein, conserved	1.2	0.9	1.1
Tb927.7.5940	Protein Associated with Differentiation	3.6	1.8	2.7		Tb09.211.3610	ubiquitin-activating enzyme e1, putative	1.2	0.9	1.1
Tb927.10.5770	valosin-containing protein homolog,Transitional endoplasmic reticulum ATPase, putative	4.3	1.2	2.7		Tb09.211.4240	phosphoinositide-binding protein, putative	1.2	0.9	1.1
Tb09.160.2650	hypothetical protein, conserved	2.9	2.5	2.7		Tb927.4.4650	diphthine synthase, putative	1.1		1.1
Tb09.160.3270	eukaryotic initiation factor 4a, putative	4.1	1.3	2.7		Tb11.01.8510	T-complex protein 1, alpha subunit, putative	1	1.1	1.1
Tb927.7.5170	60S ribosomal protein L23a,60S ribosomal protein L25	2.9	2.4	2.6		Tb11.01.0355	ribosomal protein s26, putative	1.1	1	1.1
Tb09.211.3310	replication factor C, subunit 3, putative	4.5	0.7	2.6		Tb09.211.0865	60S ribosomal protein L37, putative	1	1.1	1.1
Tb927.8.3470	hypothetical protein, conserved	1.2	4	2.6		Tb927.10.5030	ubiquitin/ribosomal protein S27a, putative	0.8	1.3	1.1
Tb927.10.2580	hypothetical protein, conserved	2.6		2.6		Tb09.211.2570	T-complex protein 1, eta subunit, putative,t- complex protein 1 (eta subunit), putative	0.9	1.2	1.1
Tb927.10.15120	40S ribosomal protein S13, putative	2.7	2.5	2.6		Tb927.3.1350	hypothetical protein, conserved	0.3	1.8	1.1
Tb11.01.7800	nucleoside diphosphate kinase	3.4	1.8	2.6		Tb927.7.4070	calpain-like cysteine peptidase, putative,cysteine peptidase, Clan CA, family C2, putative	1.6	0.6	1.1
Tb11.01.3170	guanine nucleotide-binding protein beta subunit- like protein,activated protein kinase c receptor	2.6	2.5	2.5		Tb927.10.6800	developmentally regulated GTP-binding protein, putative	1.3	0.8	1.1
Tb11.47.0004	2-oxoglutarate dehydrogenase E1 component, putative	2.5		2.5		Tb927.10.1080	40S ribosomal protein S23, putative	1.3	0.8	1.1
Tb927.3.1350	hypothetical protein, conserved	4.3	0.8	2.5		Tb11.01.0450	protein phosphatase 1, putative	1	1.1	1.1
Tb927.7.3700	hypothetical protein, conserved	3.3	1.8	2.5		Tb927.7.2390	hypothetical protein, conserved	1.2	0.9	1.1
Tb11.03.0230	isocitrate dehydrogenase, putative	4	1	2.5		Tb927.8.4820	hypothetical protein, conserved	0.7	1.4	1.1
Tb09.211.4850	60S ribosomal protein L26, putative	2.8	2.2	2.5		Tb927.8.2820	hypothetical protein, conserved	1.2	0.9	1.1
Tb927.7.3500	glutathione-S-transferase/glutaredoxin,putative	2.5		2.5		Tb927.10.1560	hypothetical protein, conserved	0.3	1.8	1.1
Tb927.1.2340	alpha tubulin	4	0.9	2.5		Tb11.01.5250	hypothetical protein, conserved	0.8	1.3	1.1
Tb11.02.0110	hypothetical protein, conserved	2.4		2.4		Tb09.244.2590	60S ribosomal protein L32	1.1	1	1
Tb927.8.7470	hypothetical protein, conserved	3.1	1.8	2.4		Tb11.02.2520	hypothetical protein, conserved,predicted ankyrin repeat family protein	1.3	0.8	1
Tb927.3.5050	60S ribosomal protein L4	3.2	1.7	2.4		Tb927.8.4540	hypothetical protein, conserved	1.2	0.9	1
Tb927.4.1860	ribosomal protein S19, putative	2.2	2.6	2.4		Tb09.211.2650	60S ribosomal protein L27a,60S ribosomal protein L28,60S ribosomal protein L29	1.2	0.9	1
Tb927.10.12890	bifunctional aminoacyl-tRNA synthetase, putative	3.5	1.2	2.4		Tb927.10.10140	paraflagellar rod component, putative	0.7	1.3	1
Tb09.211.0620	actin A	3.8	1	2.4		Tb927.7.6210	hypothetical protein, conserved	1		1
Tb927.7.3090	hypothetical protein, conserved	2.8	2	2.4		Tb927.5.2320	hypothetical protein, conserved	0.8	1.3	1
Tb927.3.5370	hypothetical protein, conserved	3.2	1.5	2.4		Tb11.02.1210	leucyl-tRNA synthetase, putative	1.1	0.9	1
Tb11.42.0003	T-complex protein 1, beta subunit, putative	3.1	1.6	2.3		Tb927.10.3280	60S ribosomal proteins L38, putative	1.3	0.8	1
Tb927.6.2640	importin alpha subunit, putative	3.9	0.8	2.3		Tb11.46.0009	hypothetical protein, conserved,zinc finger protein family member, putative	1.1	0.9	1
Tb927.1.670	hypothetical protein, conserved	3.7	1	2.3		Tb927.4.920	hypothetical protein, conserved	1.2	0.8	1
Tb927.1.1710	hypothetical protein, conserved	3.1	1.5	2.3		Tb927.8.1510	ATP-dependent DEAD/H RNA helicase, putative	0.6	1.4	1
Tb09.160.1400	hypothetical protein, conserved	4.2	0.4	2.3		Tb927.8.3840	hypothetical protein, conserved	1.1	0.9	1
Tb09.211.2630	60S ribosomal protein L23, putative	2.9	1.8	2.3		Tb09.211.4920	dynein-associated protein, putative	1		1
Tb11.02.4150	pyruvate phosphate dikinase	3.3	1.4	2.3		Tb11.01.3290	hypothetical protein, conserved	1.2	0.8	1
Tb927.5.4270	ATP-dependent DEAD/H RNA helicase, putative	2.3		2.3		Tb09.160.1250	hypothetical protein, conserved	0.8	1.2	1
Tb09.211.3510	ATP-dependent DEAD/H RNA helicase, putative	2.7	1.8	2.3		Tb11.01.1310	replication factor C, subunit 4, putative	0.8	1.1	1
Tb927.4.3590	translation elongation factor 1-beta, putative	2.9	1.6	2.3		Tb11.01.2880	Nucleoporin	1		1
Tb927.1.700	phosphoglycerate kinase	3.4	1.1	2.3		Tb927.8.6280	hypothetical protein, conserved	1		1
Tb927.6.600	Chromatin assembly factor 1	3	1.4	2.2		Tb927.10.7990	replication factor C, subunit 5, putative,ATPase, putative	0.5	1.4	1
Tb927.10.14700	hypothetical protein, conserved	3.1	1.3	2.2		Tb927.8.820	hypothetical protein, conserved	1.1	0.9	1
Tb927.6.3890	replication factor C, subunit 2, putative	3.9	0.4	2.2		Tb09.211.4511	kinetoplastid membrane protein KMP-11	1.2	0.8	1
Tb927.7.2660	hypothetical protein, conserved,zinc finger protein family member, putative	2.2		2.2		Tb927.7.2530	N-acetyltransferase, putative	1		1
Tb09.211.3270	60S ribosomal subunit protein L31, putative	2.3	2	2.2		Tb927.10.9780	ATP-dependent DEAD/H RNA helicase, putative,ATP- dependent RNA helicase, putative	0.8	1.1	1
Tb09.160.4310	glutamate dehydrogenase	3.3	1	2.2		Tb927.7.5970	hypothetical protein, conserved	0.7	1.3	1
Tb927.4.4550	hypothetical protein, conserved	3.1	1.2	2.1		Tb927.10.13790	hypothetical protein, conserved	1	0.9	1
Tb927.8.570	proteasome regulatory non-ATP-ase subunit 10	3.6	0.7	2.1		Tb11.52.0006	hypothetical protein, conserved (pseudogene)	1.1	0.8	1
Tb927.7.1100	hypothetical protein, conserved	2.2	2	2.1		Tb927.10.13950	tubulin-specific chaperone, putative	1.3	0.6	1
Tb927.10.190	40S ribosomal protein S6, putative	3.1	1.2	2.1		Tb11.01.4370	hypothetical protein, conserved	0.7	1.2	1
Tb11.1400	hypothetical protein,chrXI additional, unordered contigs	2.1		2.1		Tb927.6.3340	hypothetical protein, conserved	0.9		0.9
Tb927.8.3750	nucleolar protein, putative	3.6	0.6	2.1		Tb927.10.10650	iron-containing hydrogenase, putative	0.9		0.9
Tb927.10.3560	arginine N-methyltransferase, putative	1.8	2.4	2.1		Tb927.8.6970	3-methylcrotonyl-CoA carboxylase alpha subunit, putative	1.1	0.8	0.9
Tb09.244.2630	40S ribosomal protein S6, putative	2.9	1.2	2		Tb927.10.1450	hypothetical protein, conserved	0.9		0.9
Tb927.1.2120	calpain, putative,cysteine peptidase, Clan CA, family C2, putative	2	2.1	2		Tb09.160.4680	Rab geranylgeranyl transferase component A, putative,Rab escort protein 1, putative	0.9		0.9
Tb927.10.2240	hypothetical protein, conserved	3.1	0.9	2		Tb09.244.2725	ribosomal protein L36, putative	1	0.9	0.9
Tb927.10.12990	hypothetical protein, conserved,predicted ankyrin repeat family protein	2.9	1.1	2		Tb927.10.14360	U2 small nuclear ribonucleoprotein 40K	0.9		0.9
Tb927.10.5330	40S ribosomal protein S18, putative	3.1	0.8	2		Tb927.7.5530	hypothetical protein, conserved	1.3	0.6	0.9
Tb927.3.5150	exonuclease, putative	2.4	1.5	2		Tb927.5.1100	peroxisome targeting signal 1 receptor	1	0.9	0.9
Tb927.10.230	proteasome alpha 5 subunit, putative,20S proteasome subunit alpha 5	1.7	2.2	1.9		Tb11.01.7710	hypothetical protein, conserved	0.9	0.9	0.9
Tb927.10.1560	hypothetical protein, conserved	3	0.9	1.9		Tb927.10.7420	hypothetical protein, conserved,predicted bromodomain protein	0.9		0.9
Tb927.8.4820	hypothetical protein, conserved	3.3	0.6	1.9		Tb927.4.2630	ATP-dependent DEAD/H RNA helicase, putative	0.6	1.2	0.9
Tb11.01.2550	hypothetical protein, conserved	2.8	1.1	1.9		Tb927.7.7070	hypothetical protein, conserved	1	0.8	0.9
Tb927.10.12500	P-type H -ATPase, putative	2.3	1.5	1.9		Tb927.8.1870	Golgi/lysosome glycoprotein 1	1	0.8	0.9
Tb11.22.0008	molybdopterin synthase sulphurylase protein, putative	1.9		1.9		Tb09.211.0090	hypothetical protein, conserved	0.8	0.9	0.9
Tb11.55.0013	cysteine desulfurase, putative	2.8	0.9	1.8		Tb927.10.12620	hypothetical protein, conserved	0.9	0.8	0.9
Tb927.7.5000	60S ribosomal protein L19, putative	2.2	1.4	1.8		Tb927.6.4410	S-adenosylmethionine decarboxylase	1	0.7	0.9
Tb10.v4.0247	s-adenosyl-L-methionine-c-24-delta-sterol-methy lt ransferase a, putative,chrX additional, unordered contigs	2.2	1.5	1.8		Tb927.4.5350	is_pseudo=true 3-methylcrotonyl-CoA carboxylase, pseudogene, putative,3-methylcrotonyl-CoA carboxylase, point mutation	1	0.8	0.9
Tb927.3.1680	hypothetical protein, conserved	2.1	1.5	1.8		Tb927.7.4700	hypothetical protein, conserved	1	0.7	0.9
Tb927.2.4550	FtsJ cell division protein, putative	1.8		1.8		Tb927.10.13800	hypothetical protein, conserved	0.8		0.8
Tb11.01.5820	hypothetical protein, conserved	2.7	0.8	1.8		Tb11.01.5350	profilin	1	0.7	0.8
Tb927.3.3310	60S ribosomal protein L13, putative	1.8	1.7	1.8		Tb927.7.5670	hypothetical protein, conserved	0.8		0.8
Tb11.01.3675	40S ribosomal protein S17, putative	2.4	1.1	1.8		Tb927.10.9250	G-actin binding protein, putative,CAP/Srv2p, putative	0.9	0.8	0.8
Tb927.1.710	phosphoglycerate kinase	3	0.5	1.7		Tb927.4.4160	hypothetical protein, conserved	0.8		0.8
Tb927.3.2100	hypothetical protein, conserved	2.2	1.2	1.7		Tb09.160.5200	hypothetical protein, conserved	0.9	0.7	0.8
Tb11.02.3070	signal recognition particle 54 kDa	1.7		1.7		Tb927.7.6090	hypothetical protein, conserved	1	0.7	0.8
Tb09.211.3680	chaperone protein DNAj, putative	2.8	0.6	1.7		Tb927.8.1750	hypothetical protein, conserved	0.8		0.8
Tb09.211.2380	hypothetical protein, conserved	2.1	1.3	1.7		Tb11.02.3920	tatD related deoxyribonuclease, putative	0.8		0.8
Tb927.10.12430	hypothetical protein, conserved	3.1	0.2	1.7		Tb927.8.6390	lysophospholipase, putative,alpha/beta hydrolase, putative	1	0.6	0.8
Tb11.02.3610	RNA-binding protein, putative	2.2	1.1	1.7		Tb927.7.3990	mitochondrial DNA polymerase I protein C	1.2	0.4	0.8
Tb927.3.4750	aminopeptidase, putative,metallo-peptidase, Clan MA(E) Family M1	2.2	1.2	1.7		Tb927.7.660	hypothetical protein, conserved	1	0.6	0.8
Tb09.211.4470	ADP-ribosylation factor, putative	2.3	1	1.7		Tb11.03.0090	ribokinase, putative	0.7	0.9	0.8
Tb927.10.9780	ATP-dependent DEAD/H RNA helicase, putative,ATP- dependent RNA helicase, putative	2.4	0.9	1.7		Tb927.4.1930	RNA-binding protein, putative	0.9	0.7	0.8
Tb927.8.3530	glycerol-3-phosphate dehydrogenase [NAD ], glycosomal	2	1.3	1.6		Tb11.01.1670	hypothetical protein, conserved	1.1	0.5	0.8
Tb09.160.3710	proliferative cell nuclear antigen (PCNA), putative	1.9	1.3	1.6		Tb11.01.6670	small GTPase	0.7	0.9	0.8
Tb927.10.8640	hypothetical protein, conserved	1.3	1.9	1.6		Tb927.7.4750	hypothetical protein, conserved	0.8	0.8	0.8
Tb11.02.2380	retrotransposon hot spot protein (RHS, pseudogene), putative,retrotransposon hot spot protein (RHS), degenerate	2	1.2	1.6		Tb11.01.4060	ubiquitin carboxyl-terminal hydrolase, putative,cysteine peptidase, Clan CA, family C19, putative	0.8	0.8	0.8
Tb927.10.3170	ABC transporter, putative	1.6		1.6		Tb927.3.2960	inosine-adenosine-guanosine-nucleosidehydrolase,IAG-nucleoside hydrolase	0.8		0.8
Tb927.6.1770	kinesin, putative	1.6		1.6		Tb927.10.1500	methionyl-tRNA synthetase, putative	1	0.6	0.8
Tb927.10.7990	replication factor C, subunit 5, putative,ATPase, putative	2.8	0.3	1.6		Tb927.3.5620	hypothetical protein, conserved	0.8	0.8	0.8
Tb927.10.5460	60S ribosomal protein L24, putative	1.2	1.9	1.6		Tb927.7.2720	hypothetical protein, conserved	0.6	1	0.8
Tb09.160.0580	Mov34/MPN/PAD-1 metallopeptidase, putative,metallo-peptidase, Clan MP, Family M67	1.8	1.4	1.6		Tb927.2.1890	E2-like ubiquitin-conjugation enzyme	0.8		0.8
Tb927.4.610	hypothetical protein, conserved	2.2	0.9	1.6		Tb927.7.4970	glutamine synthetase, putative	0.8	0.8	0.8
Tb11.01.2780	translation initiation factor 2 subunit, putative	2.7	0.3	1.5		Tb927.3.3450	ADP-ribosylation factor-like protein 3A, putative	0.8	0.7	0.8
Tb927.7.4900	5'-3' exonuclease XRNA, putative,exoribonuclease 1, putative	1.8	1.2	1.5		Tb11.02.4050	60S ribosomal protein L28, putative	0.9	0.6	0.8
Tb927.3.2440	serine/threonine-protein kinase, putative,protein kinase, putative	2.3	0.8	1.5		Tb927.5.2270	hypothetical protein, conserved	0.9	0.6	0.8
Tb11.01.1480	60S ribosomal protein L34, putative	1.3	1.7	1.5		Tb927.7.5160	deoxyuridine triphosphatase, putative,dUTP diphosphatase	0.9	0.7	0.8
Tb927.3.740	hypothetical protein, conserved,ZFP family member, putative	1.5		1.5		Tb927.10.13970	uracil-DNA glycosylase, putative	0.8		0.8
Tb927.4.450	coatomer alpha subunit, putative	2.8	0.2	1.5		Tb927.4.610	hypothetical protein, conserved	0.7	0.8	0.8
Tb11.02.4540	hypothetical protein, conserved,predicted tetratricopeptide repeat (TPR) protein	2.7	0.4	1.5		Tb927.8.6930	serine/threonine-protein kinase NrkA	0.8	0.7	0.8
Tb927.5.1880	inhibitor of serine peptidase (ISP), putative,ecotin family (I11), putative	0.8	2.3	1.5		Tb11.01.2330	hypothetical protein, conserved	0.7	0.8	0.8
Tb927.10.14150	hypothetical protein, conserved	1.9	1.1	1.5		Tb11.50.0006	epsinR	0.7		0.7
Tb927.3.930	dynein heavy chain, putative	1.5		1.5		Tb927.7.190	thimet oligopeptidase A, putative,metallo- peptidase, Clan MA(E) Family M3, putative	0.9	0.6	0.7
Tb11.02.5450	glucose-regulated protein 78, putative,luminal binding protein 1 (BiP), putative	2.2	0.8	1.5		Tb09.211.1350	peptidyl-prolyl cis-trans isomerase (cyclophilin- 40), putative,cyclophilin-40, putative	0.7		0.7
Tb927.7.6770	hypothetical protein, conserved	1.5		1.5		Tb09.211.1070	hypothetical protein, conserved,zinc finger protein family member, putative	0.8	0.6	0.7
Tb11.46.0009	hypothetical protein, conserved,zinc finger protein family member, putative	2	0.9	1.5		Tb927.2.2120	protein kinase, putative,NIMA/Nek Serine/threonine-protein kinase family, putative	0.8	0.6	0.7
Tb927.10.560	40S ribosomal proteins S11, putative	1.9	1.1	1.5		Tb927.6.2690	ubiquitin carboxyl-terminal hydrolase, putative,cysteine peptidase, Clan CA, family C19, putative	0.8	0.6	0.7
Tb11.01.5590	RNA-binding protein	1.7	1.2	1.5		Tb927.8.1270	hypothetical protein, conserved	0.4	1	0.7
Tb927.1.3260	hypothetical protein, conserved	2.1	0.9	1.5		Tb11.02.0740	60S ribosomal protein L44	0.8	0.6	0.7
Tb927.10.70		1.6	1.3	1.4		Tb11.22.0012	eukaryotic peptide chain release factor subunit 1, putative	0.8	0.7	0.7
Tb927.5.1140	choline/ethanolamine kinase, putative	2	0.9	1.4		Tb11.01.3690	splicing factor 3B subunit 1, putative	0.6	0.9	0.7
Tb11.01.1400	glycyl-tRNA synthetase, putative	2.1	0.8	1.4		Tb09.211.3140	hypothetical protein, conserved	0.8	0.6	0.7
Tb927.2.2970	mitochondrial carrier protein, putative	2.6	0.3	1.4		Tb11.01.0260	exosome complex exonuclease RRP44, putative	0.7		0.7
Tb927.4.2180	60S ribosomal protein L35a, putative	1.5	1.4	1.4		Tb09.160.4770	protein kinase, putative	0.8	0.6	0.7
Tb927.2.1170	retrotransposon hot spot (RHS) protein, putative,retrotransposon hot spot protein 5 (RHS5), putative	1.8	1.1	1.4		Tb09.211.0690	hypothetical protein, conserved	0.9	0.5	0.7
Tb927.10.15520	signal recognition particle protein, putative	2.3	0.5	1.4		Tb09.244.2850	hypothetical protein, conserved	0.8	0.6	0.7
Tb927.10.1540	hypothetical protein, conserved,zinc finger protein family member, putative	1.6	1.2	1.4		Tb09.211.1770	hypothetical protein, conserved	0.9	0.5	0.7
Tb11.03.0450	RNA polymerase I second largest subunit	1.5	1.3	1.4		Tb927.2.5130	hypothetical protein, conserved	0.4	1	0.7
Tb927.5.2090	kinesin, putative	0.7	2	1.4		Tb11.01.3630	eukaryotic translation initiation factor 4e, putative	0.8	0.6	0.7
Tb927.8.4500	hypothetical protein, conserved	2.5	0.2	1.4		Tb927.3.5420	protein transport protein Sec24A, putative	0.7		0.7
Tb11.01.1475	40S ribosomal protein S27, putative	2	0.8	1.4		Tb927.7.2360	N-acetyltransferase, putative	0.6	0.7	0.7
Tb927.10.15310	hypothetical protein, conserved	1.3	1.4	1.4		Tb927.6.1270	hypothetical protein, conserved	0.7		0.7
Tb927.5.900	oligosaccharyl transferase subunit, putative	1.4		1.4		Tb09.211.0410	hypothetical protein, conserved	0.7		0.7
Tb09.211.1310	hypothetical protein, conserved	1.4	1.3	1.4		Tb927.3.2600	ATP-dependent DEAD/H RNA helicase, putative	0.7	0.6	0.7
Tb927.10.14870	hypothetical protein, conserved	1.9	0.8	1.4		Tb927.3.4860	protein kinase, putative	0.7		0.7
Tb927.10.10850	argonaute-like protein	0.7	2	1.4		Tb927.6.3310	calpain-like cysteine peptidase, putative,cysteine peptidase, Clan CA, family C2, putative	0.7		0.7
Tb927.4.3840	nucleolar protein, putative	1.6	1.1	1.4		Tb927.7.5560	glucosamine-fructose-6-phosphate aminotransferase, putative	0.5	0.9	0.7
Tb927.7.2240	hypothetical protein, conserved	1.3	1.4	1.3		Tb927.6.400	peptidase M20/M25/M40, putative	0.8	0.6	0.7
Tb927.10.4110	60S ribosomal protein L30	1.9	0.8	1.3		Tb927.2.3780	translation initiation factor IF-2, putative	0.6	0.7	0.7
Tb927.8.760	nucleolar RNA-binding protein	1.7	0.9	1.3		Tb11.01.4740	hypothetical protein, conserved	0.7	0.6	0.7
Tb927.6.1880	aspartyl-tRNA synthetase, putative	2.3	0.4	1.3		Tb927.8.7250	hypothetical protein, conserved	0.7	0.6	0.7
Tb11.02.2430	60S ribosomal protein L17, putative	1.3	1.3	1.3		Tb11.01.1720	hypothetical protein, conserved	0.9	0.5	0.7
Tb927.10.14180	protein transport protein Sec13, putative,cytosolic coat protein, putative	2	0.7	1.3		Tb927.6.670	ribosomal RNA processing protein 45,exosome complex exonuclease	0.7		0.7
Tb927.8.6150	40S ribosomal protein S8, putative	1.2	1.5	1.3		Tb927.10.2730	hypothetical protein, conserved	0.7	0.6	0.6
Tb927.7.3160	dynein heavy chain, cytosolic, putative	1.8	0.8	1.3		Tb927.6.3650	ADP-ribosylation factor, putative	0.7	0.6	0.6
Tb11.01.4660	elongation factor 1 gamma, putative	1.6	1	1.3		Tb09.160.4250	tryparedoxin peroxidase	0.7	0.6	0.6
Tb09.211.2650	60S ribosomal protein L27a,60S ribosomal protein L28,60S ribosomal protein L29	1.4	1.2	1.3		Tb927.10.1320	hypothetical protein, conserved	0.7	0.6	0.6
Tb927.1.3200	phosphatase-like protein, putative	1.8	0.7	1.3		Tb927.4.960	hypothetical protein, conserved	0.6	0.7	0.6
Tb927.3.5340	Hsc70-interacting protein (Hip), putative	1.7	0.9	1.3		Tb927.8.5260	60S ribosomal protein L39, putative	0.8	0.5	0.6
Tb927.7.3180	Mu-adaptin 1, putative,adaptor complex AP-1 medium subunit, putative	1.9	0.6	1.2		Tb927.10.5040	chaperone protein DNAj, putative	0.6	0.6	0.6
Tb927.7.4680	hypothetical protein, conserved	1.2	1.3	1.2		Tb927.5.930	NADH-dependent fumarate reductase	0.7	0.6	0.6
Tb927.10.2890	enolase	1.9	0.5	1.2		Tb927.7.2190	hypothetical protein, conserved	0.8	0.5	0.6
Tb927.4.2630	ATP-dependent DEAD/H RNA helicase, putative	2	0.4	1.2		Tb927.4.3890	ATP-dependent RNA helicase, putative	0.6	0.7	0.6
Tb11.01.7535	60S ribosomal protein L27, putative	1.5	0.9	1.2		Tb927.10.13180	hypothetical protein, conserved	0.4	0.8	0.6
Tb09.160.5560	adenylosuccinate lyase, putative	1.9	0.5	1.2		Tb927.6.2520	hypothetical protein, conserved	0.6		0.6
Tb11.02.1330	hypothetical protein, conserved	1.6	0.8	1.2		Tb927.5.3450	hypothetical protein, conserved	0.6		0.6
Tb927.10.3940	40S ribosomal protein S3A, putative	1.4	1	1.2		Tb927.3.2490	hypothetical protein, conserved	0.5	0.7	0.6
Tb927.10.1500	methionyl-tRNA synthetase, putative	1.5	0.9	1.2		Tb927.7.7500	iron/ascorbate oxidoreductase family protein, putative	0.6		0.6
Tb927.8.5090	DNA-directed RNA polymerase I largest subunit	1.6	0.7	1.2		Tb11.01.4830	eukaryotic translation initiation factor 2 gamma, putative	0.4	0.8	0.6
Tb927.10.12620	hypothetical protein, conserved	1.9	0.4	1.2		Tb927.3.2900	elongation initiation factor 2 alpha subunit, putative	0.6	0.6	0.6
Tb927.4.1330	DNA topoisomerase IB, large subunit	1.1	1.2	1.1		Tb09.211.1870	hypothetical protein, conserved	0.6	0.6	0.6
Tb927.4.5350	3-methylcrotonyl-CoA carboxylase, pseudogene, putative,3-methylcrotonyl-CoA carboxylase, point mutation	1.1	1.2	1.1		Tb11.18.0015	hypothetical protein, conserved	0.9	0.3	0.6
Tb927.8.1510	ATP-dependent DEAD/H RNA helicase, putative	1.5	0.7	1.1		Tb927.1.3110	soluble N-ethylmaleimide sensitive factor (NSF) attachment protein, putative	0.7	0.5	0.6
Tb927.10.10140	paraflagellar rod component, putative	1.9	0.4	1.1		Tb927.10.14000	aconitase	0.7	0.5	0.6
Tb09.211.4430	helicase, putative	1.6	0.7	1.1		Tb11.02.5020	seryl-tRNA synthetase, putative	0.6		0.6
Tb11.01.4060	ubiquitin carboxyl-terminal hydrolase, putative,cysteine peptidase, Clan CA, family C19, putative	1.1		1.1		Tb927.8.5880	eukaryotic translation initiation factor 1A, putative	0.6		0.6
Tb11.01.0280	hypothetical protein, conserved	1.7	0.5	1.1		Tb927.3.3030	hypothetical protein, conserved	0.7	0.5	0.6
Tb927.10.16040	oxidoreductase-protein, putative	1.1		1.1		Tb11.01.6060	ADP-ribosylation factor GTPase activating protein 1, putative	0.6		0.6
Tb11.01.6500	NAD synthase, putative	1.4	0.9	1.1		Tb927.10.14810	hypothetical protein, conserved	0.7	0.5	0.6
Tb11.02.4030	eukaryotic release factor 3, putative	1.3	0.9	1.1		Tb927.3.760	hypothetical protein, conserved	0.7	0.5	0.6
Tb927.8.6970	3-methylcrotonyl-CoA carboxylase alpha subunit, putative	0.9	1.3	1.1		Tb09.160.0520	hypothetical protein, conserved	0.6	0.6	0.6
Tb11.01.8570	dynein light intermediate chain D1bLIC, putative	1.8	0.4	1.1		Tb927.7.6620	hypothetical protein, conserved	0.7	0.5	0.6
Tb927.3.5530	Tb-292 membrane associated protein	1	1.2	1.1		Tb927.2.4370	trypanothione synthetase	0.7	0.4	0.6
Tb927.5.600	hypothetical protein, conserved	0.5	1.7	1.1		Tb927.5.1090	threonyl-tRNA synthetase, putative	0.6	0.6	0.6
Tb09.211.4870	RNA 3'-terminal phosphate cyclase-like protein	1.1		1.1		Tb927.7.4390	threonine synthase, putative	0.6	0.6	0.6
Tb927.2.5160	chaperone protein DNAj, putative	1.3	0.8	1.1		Tb927.10.9430	phosphoribosylpyrophosphate synthetase, putative	0.3	0.8	0.6
Tb927.10.14360	U2 small nuclear ribonucleoprotein 40K	1.1		1.1		Tb927.4.2110	protein phosphatase 2C, putative	0.6	0.6	0.6
Tb11.02.0860	hypothetical protein, conserved	1		1		Tb927.6.4650	UV excision repair RAD23 protein, putative	0.6		0.6
Tb927.6.950	cysteinyl-tRNA synthetase, putative	1.2	0.8	1		Tb09.211.4200	hypothetical protein, conserved	0.2	0.9	0.6
Tb927.5.3230	hypothetical protein, conserved	1		1		Tb927.10.9260	hypothetical protein, conserved	0.6		0.6
Tb927.10.8190	T-complex protein 1, theta subunit, putative,CCT-theta, putative	1.6	0.5	1		Tb927.10.5930	protein kinase, putative	0.5	0.6	0.6
Tb927.10.170	pseudouridine synthase, Cbf5p	1.4	0.6	1		Tb11.01.1465	nascent polypeptide associated complex alpha subunit, putative	0.6	0.5	0.6
Tb11.02.0980	hypothetical protein, conserved	1.5	0.5	1		Tb09.244.2730	60S ribosomal protein L5, putative	0.5	0.6	0.5
Tb11.01.8770	hypothetical protein, conserved,leucine-rich repeat protein (LRRP), putative	1.4	0.7	1		Tb927.10.4560	elongation factor 2	0.6	0.5	0.5
Tb927.8.820	hypothetical protein, conserved	1.3	0.7	1		Tb927.8.1710	protein phosphatase 2A, regulatory subunit B, putative,phosphotyrosyl phosphate activator protein, putative	0.5		0.5
Tb11.01.1310	replication factor C, subunit 4, putative	1.9	0.1	1		Tb927.2.5060	GTP binding protein, putative	0.6	0.5	0.5
Tb927.5.2320	hypothetical protein, conserved	1.7	0.3	1		Tb927.10.9190	isoleucyl-tRNA synthetase, putative	0.6	0.5	0.5
Tb11.18.0002	hypothetical protein, conserved	1.3	0.6	1		Tb927.5.4350	NUDIX hydrolase, putative	0.5		0.5
Tb927.5.2960	phosphoribosylpyrophosphate synthetase, putative	1.6	0.4	1		Tb927.5.940	NADH-dependent fumarate reductase, putative	0.5	0.5	0.5
Tb11.03.0790	hypothetical protein, conserved	1		1		Tb09.160.0700	60S ribosomal protein L35, putative	0.6	0.4	0.5
Tb927.4.3890	ATP-dependent RNA helicase, putative	1.5	0.4	1		Tb11.01.1230	ADP-ribosylation factor GTPase activating protein, putative	0.5		0.5
Tb927.10.8040	adaptin complex 1 subunit, putative,beta-adaptin, fragment	1.5	0.4	0.9		Tb927.10.9240	hypothetical protein, conserved	0.5		0.5
Tb09.211.1620	hypothetical protein, conserved	1.4	0.5	0.9		Tb927.10.9160	hypothetical protein, conserved	0.6	0.4	0.5
Tb927.6.2360	adenosine kinase, putative	1.4	0.5	0.9		Tb05.5K5.30	serine/threonine protein phosphatase, putative,BAC from homologous region on chr5	0.5	0.5	0.5
Tb09.160.4250	tryparedoxin peroxidase	0.8	1	0.9		Tb927.3.3190	serine/threonine-protein kinase, putative,protein kinase, putative	0.6	0.5	0.5
Tb927.4.1840	zinc carboxypeptidase, putative,metallo-peptidase, Clan MC, Family M14	0.7	1.2	0.9		Tb927.7.3980	immunodominant antigen, putative,tc40 antigen-like	0.6	0.4	0.5
Tb927.2.5130	hypothetical protein, conserved	1.7	0.2	0.9		Tb11.01.7740	hypothetical protein, conserved	0.5		0.5
Tb09.160.4020	ubiquitin carboxyl-terminal hydrolase, putative,cysteine peptidase, Clan CA, family C19, putative	1	0.9	0.9		Tb927.2.5150	TPR-repeat protein, putative	0.5		0.5
Tb09.244.2730	60S ribosomal protein L5, putative	1	0.7	0.9		Tb927.10.12590	hypothetical protein, conserved	0.5	0.5	0.5
Tb09.211.4670	hypothetical protein, conserved	1	0.8	0.9		Tb927.2.4850	hypothetical protein, conserved	0.7	0.4	0.5
Tb09.211.2570	T-complex protein 1, eta subunit, putative,t- complex protein 1 (eta subunit), putative	1.3	0.5	0.9		Tb927.8.7170	inositol polyphosphate 1-phosphatase, putative	0.5	0.5	0.5
Tb11.01.3690	splicing factor 3B subunit 1, putative	1.4	0.4	0.9		Tb927.5.2900	histone deacetylase 4,histone deacetylase-like protein HDO4	0.5		0.5
Tb11.46.0008	arginyl-tRNA synthetase, putative	1.1	0.6	0.9		Tb927.3.3130	hypothetical protein, conserved	0.6	0.4	0.5
Tb927.10.1060	T-complex protein 1, delta subunit, putative	1.2	0.5	0.9		Tb927.6.2550	RNA-binding protein, putative	0.5	0.5	0.5
Tb927.5.2570	translation initiation factor, putative	1.1	0.7	0.9		Tb927.5.3120	translation initiation factor, putative	0.4	0.5	0.5
Tb927.3.1920	NOT5 protein	1.2	0.5	0.9		Tb09.211.4190	hypothetical protein, conserved	0.4	0.6	0.5
Tb927.10.8960	hypothetical protein, conserved	0.9	0.8	0.9		Tb927.10.7750	hypothetical protein, conserved	0.5		0.5
Tb927.7.4500	hypothetical protein, conserved	1.1	0.7	0.9		Tb927.7.970	hypothetical protein, conserved	0.5		0.5
Tb927.10.12710	heat shock protein, putative	1.1	0.7	0.9		Tb927.3.2170	translation elongation factor EF-2, putative	0.5	0.4	0.5
Tb927.3.5400	hypothetical protein, conserved	1.3	0.4	0.9		Tb11.02.0090	kinesin, putative,Unc104-like kinesin, putative	0.5	0.4	0.5
DECOY1_Tb11.01.1070	hypothetical protein, conserved	0.9		0.9		Tb927.8.6290	hypothetical protein, conserved	0.5		0.5
Tb927.7.2720	hypothetical protein, conserved	1.3	0.4	0.8		Tb927.10.4940	serine/threonine protein kinase	0.4	0.5	0.5
Tb927.3.1970	hypothetical protein, conserved	1.3	0.4	0.8		Tb11.02.0810	hypothetical protein, conserved	0.5		0.5
Tb09.211.0865	60S ribosomal protein L37, putative	0.4	1.2	0.8		Tb927.10.1860	hypothetical protein, conserved	0.5	0.4	0.5
Tb927.5.3250	hypothetical protein, conserved	0.9	0.8	0.8		Tb927.4.1850	hypothetical protein, conserved	0.5	0.5	0.5
Tb927.10.5030	ubiquitin/ribosomal protein S27a, putative	1.1	0.5	0.8		Tb11.02.3595	Protein translation factor SUI1 homolog, putative	0.5	0.4	0.5
Tb11.01.5250	hypothetical protein, conserved	0.8		0.8		Tb927.3.1300	hypothetical protein, conserved	0.5		0.5
Tb927.6.4000	hypothetical protein, conserved	0.7	0.9	0.8		Tb09.160.4220	general transcription factor IIB	0.5		0.5
Tb927.4.4950	hypothetical protein, conserved	0.9	0.7	0.8		Tb927.7.3780	poly(A) polymerase, putative	0.4		0.4
Tb09.211.4910	ubiquitin carboxyl-terminal hydrolase, putative,cysteine peptidase, Clan CA, family C19, putative	0.9	0.7	0.8		Tb927.10.10880	ATP-binding cassette protein, putative,ABC transporter, putative,ATPase, putative	0.5	0.4	0.4
Tb11.42.0004	hypothetical protein, conserved	0.9	0.6	0.8		Tb927.8.1950	hypothetical protein, conserved	0.5	0.4	0.4
Tb927.8.1270	hypothetical protein, conserved	1	0.5	0.8		Tb927.1.1470	hypothetical protein, conserved	0.5	0.4	0.4
Tb09.160.0700	60S ribosomal protein L35, putative	0.7	0.9	0.8		Tb11.01.0870	replication factor A, 51kDa subunit, putative	0.6	0.3	0.4
Tb927.1.3070	hypothetical protein, conserved	0.8		0.8		Tb927.10.14790	aminopeptidase, putative,metallo-peptidase, Clan MG, Family M24	0.5	0.4	0.4
Tb927.10.14810	hypothetical protein, conserved	1.2	0.3	0.8		Tb927.10.1540	hypothetical protein, conserved,zinc finger protein family member, putative	0.5	0.4	0.4
Tb11.01.4830	eukaryotic translation initiation factor 2 gamma, putative	1	0.4	0.7		Tb11.03.0410	eukaryotic translation initiation factor 5a, putative	0.4		0.4
Tb927.8.5290	hypothetical protein, conserved	1.2	0.3	0.7		Tb927.10.1590	ribosomal proteins L36, putative	0.4		0.4
Tb927.4.960	hypothetical protein, conserved	1.3	0.1	0.7		Tb11.02.4290	hypothetical protein, conserved	0.5	0.4	0.4
Tb11.01.3080	heat shock protein 70, putative	0.9	0.5	0.7		Tb11.01.0780	hypothetical protein, conserved	0.4		0.4
Tb927.8.4540	hypothetical protein, conserved	0.9	0.6	0.7		Tb927.5.2130	hypothetical protein, conserved	0.5	0.3	0.4
Tb927.7.5560	glucosamine-fructose-6-phosphate aminotransferase, putative	1.2	0.3	0.7		Tb927.1.1890	hypothetical protein, conserved	0.5	0.3	0.4
Tb09.160.0490	hypothetical protein, conserved	0.7		0.7		Tb927.1.3950	D-alanine aminotransferase	0.5	0.3	0.4
Tb11.01.3110	heat shock protein 70	0.8	0.6	0.7		Y1_psu|Tb11.01.4940	reversed: AAA ATPase, putative	0.5	0.4	0.4
Tb11.01.3630	eukaryotic translation initiation factor 4e, putative	0.9	0.5	0.7		Tb927.6.630	hypothetical protein, conserved	0.3	0.5	0.4
Tb11.01.0450	protein phosphatase 1, putative	0.8	0.6	0.7		Tb927.1.2210	hypothetical protein, conserved	0.4	0.4	0.4
Tb09.160.3520	radical SAM domain protein, putative	0.7		0.7		Tb927.8.3470	hypothetical protein, conserved	0.4	0.4	0.4
Tb927.5.1460	hypothetical protein, conserved	0.7	0.7	0.7		Tb11.01.1640	hypothetical protein, conserved	0.4	0.4	0.4
Tb11.03.0330	hypothetical protein, conserved	1.1	0.3	0.7		Tb927.10.12860	hypothetical protein, conserved	0.5	0.3	0.4
Tb11.01.0950	hypothetical protein, conserved	0.7		0.7		Tb927.7.2400	tyrosyl-tRNA synthetase, putative	0.4	0.4	0.4
Tb09.211.4511	kinetoplastid membrane protein KMP-11	1.1	0.3	0.7		Tb11.01.5860	t-complex protein 1, epsilon subunit, putative	0.4	0.3	0.4
Tb927.10.1080	40S ribosomal protein S23, putative	0.8	0.5	0.7		Tb11.02.0530	phosphoribosylpyrophosphate synthetase, putative	0.3	0.5	0.4
Tb927.10.9570	paraflagellar rod component, putative	0.9	0.4	0.7		Tb11.01.4630	hypothetical protein, conserved	0.4		0.4
Tb927.6.630	hypothetical protein, conserved	1.1	0.3	0.7		Tb927.3.3840	hypothetical protein, conserved	0.4		0.4
Tb11.02.2210	protein kinase A regulatory subunit	1	0.4	0.7		Tb927.10.15180	nucleosome assembly protein, putative	0.2	0.6	0.4
Tb927.10.1210	katanin, putative	0.9	0.4	0.7		Tb927.4.2310	asparaginyl-trna synthetase, putative	0.4	0.3	0.4
Tb09.211.1070	hypothetical protein, conserved,zinc finger protein family member, putative	1	0.3	0.7		Tb11.02.4320	hypothetical protein, conserved	0.4		0.4
Tb11.01.0700	ribose 5-phosphate isomerase, putative	0.8	0.5	0.6		Tb927.10.3500	RNA-binding protein, putative	0.4	0.4	0.4
Tb11.01.2330	hypothetical protein, conserved	1	0.3	0.6		Tb927.1.3070	hypothetical protein, conserved	0.5	0.3	0.4
Tb927.7.1110	asparagine synthetase a, putative	0.7	0.6	0.6		Tb927.10.9870	hypothetical protein, conserved	0.4		0.4
Tb09.160.3730	glutaminyl-tRNA synthetase, putative	0.6		0.6		Tb11.01.7910	hypothetical protein, conserved	0.4		0.4
Tb11.03.0140	Nucleoporin	0.8	0.5	0.6		Tb11.02.1980	hypothetical protein, conserved	0.4	0.4	0.4
Tb927.8.5260	60S ribosomal protein L39, putative	0.3	1	0.6		Tb927.7.1780	Adenine phosphoribosyltransferase, putative	0.4	0.3	0.4
Tb927.8.5030	trafficking protein particle complex subunit 3, putative,TRAPP, putative,transport protein particle (TRAPP) component, Bet3, putative	0.7	0.5	0.6		Tb927.8.1080	centrin, putative,caltractin, putative	0.4		0.4
Tb927.6.400	peptidase M20/M25/M40, putative	0.8	0.4	0.6		Tb927.10.15530	ABC transporter, putative	0.3	0.4	0.4
Tb927.5.2410	kinesin, putative	0.6		0.6		Tb927.2.2650	hypothetical protein, conserved	0.4	0.3	0.4
Tb927.7.4290	hypothetical protein, conserved	0.6	0.6	0.6		Tb11.02.2970	kinesin, putative,mitotic centromer-associated kinesin, putative,MCAK-like kinesin, putative	0.3	0.4	0.4
Tb927.7.6090	hypothetical protein, conserved	0.8	0.5	0.6		Tb927.7.1530	hypothetical protein, conserved	0.4	0.3	0.4
Tb927.7.5970	hypothetical protein, conserved	0.5	0.7	0.6		Tb927.4.1300	hypothetical protein, conserved	0.4	0.3	0.4
Tb927.10.13800	hypothetical protein, conserved	1.1	0.1	0.6		Tb11.01.3390	DNA topoisomerase II, putative	0.3	0.4	0.4
Tb11.22.0012	eukaryotic peptide chain release factor subunit 1, putative	0.9	0.4	0.6		Tb11.02.5400	cystathionine beta-synthase, putative	0.4	0.3	0.4
Tb09.244.2725	ribosomal protein L36, putative	0.6	0.6	0.6		Tb11.01.4510	hypothetical protein, conserved	0.4		0.4
Tb927.6.620	hypothetical protein, conserved	0.8	0.4	0.6		Tb927.10.12260	cytosolic nonspecific dipeptidase, putative,peptidase (M20/M25/M40 family), putative	0.4	0.3	0.4
Tb927.10.5450	hypothetical protein, conserved	0.6		0.6		Tb11.02.4190	MRB1-associated protein	0.3	0.4	0.4
Tb927.7.650	hypothetical protein, conserved	0.6		0.6		Tb927.8.4190	hypothetical protein, conserved	0.4	0.3	0.4
Tb927.10.3900	protein kinase, putative	0.6		0.6		Tb11.01.5410	hypothetical protein, conserved	0.4		0.4
Tb927.3.760	hypothetical protein, conserved	0.7	0.5	0.6		Tb11.02.5430	hypothetical protein, conserved	0.4	0.3	0.3
Tb11.01.2530	kinesin-like protein, putative	0.9	0.3	0.6		Tb927.10.1630	ribonuclease L inhibitor, putative,ATP-binding cassette sub-family E, putative	0.4	0.3	0.3
Tb11.02.4050	60S ribosomal protein L28, putative	0.6	0.6	0.6		Tb927.10.2770	eukaryotic translation initiation factor 5, putative	0.4	0.3	0.3
Tb927.7.5210	hypothetical protein, conserved	0.5	0.6	0.6		Tb927.7.5770	protein kinase, putative	0.4	0.3	0.3
Tb11.01.8510	T-complex protein 1, alpha subunit, putative	1	0.2	0.6		Tb927.6.4590	glutamyl-tRNA synthetase, putative	0.3	0.4	0.3
Tb927.7.3170	hypothetical protein, conserved	0.7	0.4	0.6		Tb927.7.3620	tyrosyl-tRNA synthetase, putative	0.3		0.3
Tb927.4.3410	selenoprotein, putative	1	0.2	0.6		Tb927.3.1030	RNA-binding protein	0.4	0.3	0.3
Tb927.10.15180	nucleosome assembly protein, putative	0.8	0.4	0.6		Tb927.5.2820	protein kinase, putative	0.3	0.3	0.3
Tb927.7.7070	hypothetical protein, conserved	0.5	0.6	0.6		Tb927.6.3100	hypothetical protein, conserved	0.2	0.4	0.3
Tb927.3.1620	hypothetical protein, conserved	0.7	0.4	0.6		Tb11.47.0028	hypothetical protein, conserved	0.3		0.3
Tb11.01.5350	profilin	1	0.1	0.6		Tb927.7.2710	NADH-cytochrome B5 reductase, putative	0.3		0.3
Tb05.5K5.200	guanine deaminase, putative,guanase, putative,guanine aminase, putative,guanine aminohydrolase, putative,BAC from homologous region on chr5	0.9	0.2	0.6		Tb11.55.0003	hypothetical protein, conserved	0.3		0.3
Tb11.02.1210	leucyl-tRNA synthetase, putative	0.6	0.5	0.6		Tb11.02.2410	clathrin coat assembly protein, putative	0.3	0.3	0.3
Tb927.5.3450	hypothetical protein, conserved	0.6	0.5	0.6		Tb11.02.4205	hypothetical protein, conserved	0.3		0.3
Tb927.5.1660	protein phosphatase 2C, putative	0.6		0.6		Tb927.10.5140	protein kinase, putative,mitogen-activated protein kinase 2, putative	0.2	0.4	0.3
Tb11.01.5355	hypothetical protein, conserved	0.4	0.7	0.6		Tb927.8.2000	cyclophilin type peptidyl-prolyl cis-trans isomerase, putative,peptidyl-prolyl cis-trans isomerase, putative	0.3	0.3	0.3
Tb927.7.4970	glutamine synthetase, putative	0.8	0.3	0.6		Tb927.7.2120	hypothetical protein, conserved	0.3		0.3
Tb11.02.5430	hypothetical protein, conserved	0.5		0.5		Tb09.211.3130	hypothetical protein, conserved	0.3		0.3
Tb09.160.1250	hypothetical protein, conserved	0.8	0.3	0.5		Tb927.10.15330	hypothetical protein, conserved	0.2	0.4	0.3
Tb11.22.0004	hypothetical protein, conserved	0.6	0.5	0.5		Tb927.10.15360		0.3	0.3	0.3
Tb927.6.2880	kinesin, putative	0.6	0.5	0.5		Tb927.7.880	RNA-binding protein, putative	0.3		0.3
Tb927.3.2600	ATP-dependent DEAD/H RNA helicase, putative	0.7	0.4	0.5		Tb927.10.2100	elongation factor 1-alpha,EF-1-alpha	0.3	0.3	0.3
Tb927.10.2690	hypothetical protein, conserved	0.4	0.6	0.5		Tb11.02.4460	hypothetical protein, conserved	0.3		0.3
Tb11.01.3290	hypothetical protein, conserved	0.7	0.3	0.5		Tb927.7.3820	hypothetical protein, conserved	0.3		0.3
Tb927.3.3450	ADP-ribosylation factor-like protein 3A, putative	0.6	0.4	0.5		Tb927.8.6660	paraflagellar rod component, putative	0.3	0.3	0.3
Tb11.01.0355	ribosomal protein s26, putative	0.6	0.5	0.5		Tb927.8.6080	hypothetical protein, conserved	0.3	0.3	0.3
Tb11.01.7710	hypothetical protein, conserved	0.8	0.2	0.5		Tb11.01.5170	hypothetical protein, conserved	0.3		0.3
Tb927.4.1540	hypothetical protein, conserved	0.7	0.3	0.5		Tb927.4.2070	antigenic protein, putative	0.3	0.2	0.3
Tb927.10.5930	protein kinase, putative	0.7	0.3	0.5		Tb927.5.3900	hypothetical protein, conserved	0.3	0.2	0.3
Tb09.211.4200	hypothetical protein, conserved	0.8	0.2	0.5		Tb927.10.5310	protein kinase, putative,SNF1-related protein kinases, putative	0.3		0.3
Tb927.10.3660	aspartate aminotransferase	0.7	0.3	0.5		Tb927.4.3410	selenoprotein, putative	0.2	0.4	0.3
Tb927.7.3980	immunodominant antigen, putative,tc40 antigen-like	0.7	0.3	0.5		Tb927.4.730	hypothetical protein, conserved	0.3		0.3
Tb927.4.920	hypothetical protein, conserved	0.5	0.4	0.5		Tb927.6.2060	histidyl-tRNA synthetase, putative	0.3	0.2	0.3
Tb09.244.2590	60S ribosomal protein L32	0.3	0.6	0.5		Tb927.8.5950	protein kinase, putative	0.3	0.3	0.3
Tb927.3.5330	ADP-ribosylation factor GTPase activating protein, putative,centaurin beta 5	0.5		0.5		Tb11.02.2560	hypothetical protein, conserved	0.2	0.3	0.3
Tb11.02.2520	hypothetical protein, conserved,predicted ankyrin repeat family protein	0.5	0.4	0.5		Tb927.2.5240	PRP19-like protein, putative	0.2	0.3	0.3
Tb927.10.11020	DNA mismatch repair protein, putative,MSH2	0.5		0.5		Tb927.5.990	hypothetical protein, conserved	0.3		0.3
Tb927.6.5070	hypothetical protein, conserved	0.7	0.2	0.5		Tb927.10.11380	hypothetical protein, conserved	0.3		0.3
Tb11.03.0090	ribokinase, putative	0.7	0.2	0.5		Tb927.1.1960	chaperone protein DNAj, putative	0.3	0.2	0.2
Tb927.3.3840	hypothetical protein, conserved	0.5		0.5		Tb11.22.0004	hypothetical protein, conserved	0.2	0.2	0.2
Tb927.10.14890	C-terminal motor kinesin, putative	0.7	0.2	0.5		Tb11.02.0040	hypothetical protein, conserved	0.2		0.2
Tb927.5.2270	hypothetical protein, conserved	0.5		0.5		Tb11.02.4470	nucleic acid binding protein, putative	0.2		0.2
Tb11.02.2560	hypothetical protein, conserved	0.8	0.1	0.5		Tb927.2.2430	casein kinase II, alpha chain	0.2	0.2	0.2
Tb927.10.6630	ATP-dependent DEAD/H RNA helicase HEL64, putative	0.7	0.2	0.4		Tb927.10.14240	N-myristoyl transferase, putative	0.3	0.2	0.2
Tb11.01.4280	hypothetical protein, conserved	0.5	0.4	0.4		Tb927.5.2530	hypothetical protein, conserved	0.1	0.3	0.2
Tb927.4.310	hypothetical protein, conserved	0.6	0.2	0.4		Tb09.211.1950	hypothetical protein, conserved,predicted zinc finger protein	0.2		0.2
Tb09.211.1130	hypothetical protein, conserved,zinc finger protein family member, putative	0.4		0.4		Tb927.1.1240	cytidine triphosphate synthase, putative	0.2	0.3	0.2
Tb927.4.2940	hypothetical protein, conserved	0.4	0.5	0.4		Tb927.10.7790	ubiquitin fusion degradation protein, putative	0.2		0.2
Tb11.02.4320	hypothetical protein, conserved	0.4		0.4		Tb09.244.2560	kinesin, putative	0.1	0.3	0.2
Tb09.211.0090	hypothetical protein, conserved	0.6	0.3	0.4		Tb927.10.11210	hypothetical protein, conserved	0.2	0.2	0.2
Tb927.8.3770	mitogen-activated protein kinase, putative	0.5	0.3	0.4		Tb09.211.0120	nascent polypeptide associated complex subunit, putative	0.2	0.2	0.2
Tb11.01.1670	hypothetical protein, conserved	0.5	0.4	0.4		Tb927.10.6630	ATP-dependent DEAD/H RNA helicase HEL64, putative	0.1	0.3	0.2
Tb927.4.1930	RNA-binding protein, putative	0.5	0.4	0.4		Tb927.7.4450	hypothetical protein, conserved	0.2	0.2	0.2
Tb927.10.9430	phosphoribosylpyrophosphate synthetase, putative	0.4		0.4		Tb11.01.5750	hypothetical protein, conserved	0.2		0.2
Tb11.01.0320	hypothetical protein, conserved	0.6	0.2	0.4		Tb11.02.5510	hypothetical protein, conserved	0.2		0.2
Tb09.160.5200	hypothetical protein, conserved	0.5	0.3	0.4		Tb11.01.0660	hypothetical protein, conserved	0.2		0.2
Tb927.4.2000	ruvB-like DNA helicase, putative,ATP-dependent DNA helicase, putative	0.6	0.3	0.4		Tb927.7.3550	hypothetical protein, conserved	0.2	0.2	0.2
Tb927.10.220	60S ribosomal protein L37a, putative	0.3	0.5	0.4		Tb11.v4.0005	ribonucleoside-diphosphate reductase small chain	0.2	0.2	0.2
Tb927.8.3840	hypothetical protein, conserved	0.6	0.2	0.4		Tb09.244.2820	DNA polymerase epsilon subunit b, putative	0.2	0.2	0.2
Tb927.4.1300	hypothetical protein, conserved	0.5	0.3	0.4		Tb927.1.1030	hypothetical protein, conserved,leucine-rich repeat protein (LRRP), putative	0.2	0.1	0.2
Tb927.7.2450	hypothetical protein, conserved	0.4	0.4	0.4		Tb927.10.6680	hypothetical protein, conserved,member of the NOL1/NOP2/sun family of proteins	0.2	0.2	0.2
Tb927.7.2190	hypothetical protein, conserved	0.5	0.3	0.4		Tb09.160.4850	hypothetical protein, conserved	0.1	0.2	0.2
Tb09.211.3140	hypothetical protein, conserved	0.6	0.3	0.4		Tb927.3.5540	dynein intermediate chain WDRD34, putative	0.2	0.2	0.2
Tb927.5.590	protein phosphatase 1, regulatory subunit, putative	0.5	0.4	0.4		Tb09.211.4670	hypothetical protein, conserved	0.2	0.2	0.2
Tb11.01.5780	hypothetical protein, conserved	0.5	0.3	0.4		Tb927.7.580	GTP-binding protein, putative	0.2	0.2	0.2
Tb11.52.0006	hypothetical protein, conserved (pseudogene)	0.7	0.1	0.4		Tb927.8.3310	acetyltransferase, putative	0.2	0.1	0.2
Tb11.02.3595	Protein translation factor SUI1 homolog, putative	0.6	0.3	0.4		Tb927.10.8650	hypothetical protein, conserved	0.2		0.2
Tb11.01.1270	nucleic acid binding protein, putative	0.4		0.4		Tb11.01.2240	hypothetical protein, conserved	0.2	0.1	0.2
Tb927.10.14790	aminopeptidase, putative,metallo-peptidase, Clan MG, Family M24	0.6	0.2	0.4		Tb09.160.2090	hypothetical protein, conserved,zinc finger protein family member, putative	0.2		0.2
Tb927.7.2360	N-acetyltransferase, putative	0.6	0.2	0.4		Tb09.160.0340	Nucleoporin	0.1	0.2	0.2
Tb927.5.930	NADH-dependent fumarate reductase	0.5	0.3	0.4		Tb09.160.2240	hypothetical protein, conserved	0.2	0.1	0.2
Tb927.8.7170	inositol polyphosphate 1-phosphatase, putative	0.5	0.3	0.4		Tb09.160.4240	nucleosome assembly protein-like protein	0.2	0.1	0.2
Tb927.10.1320	hypothetical protein, conserved	0.7	0.1	0.4		Tb927.3.5060	hypothetical protein, conserved	0.1	0.2	0.2
Tb927.8.6660	paraflagellar rod component, putative	0.4	0.3	0.4		Tb09.211.0610	hypothetical protein, conserved	0.2	0.2	0.2
Tb927.7.4750	hypothetical protein, conserved	0.6	0.2	0.4		Tb927.7.730	hypothetical protein, conserved	0.1		0.1
Tb927.10.3280	60S ribosomal proteins L38, putative	0.4	0.4	0.4		Tb927.10.8940	hypothetical protein, conserved	0.1	0.1	0.1
Tb11.22.0001	hypothetical protein, conserved	0.4	0.4	0.4		Tb11.02.0270	Nucleoporin	0.1	0.1	0.1
Tb927.5.2820	protein kinase, putative	0.6	0.2	0.4		Tb927.6.2900	hypothetical protein, conserved,SAM domain and HD domain-containing protein 1,dendritic cell-derived IFNG-induced protein	0.1		0.1
Tb11.01.0260	exosome complex exonuclease RRP44, putative	0.5	0.3	0.4		Tb927.4.2740	hypothetical protein, conserved	0.1	0.1	0.1
Tb09.211.1870	hypothetical protein, conserved	0.6	0.1	0.4		Tb927.8.3980	hypothetical protein, conserved	0.1		0.1
Tb11.02.5020	seryl-tRNA synthetase, putative	0.5	0.3	0.4		Tb927.8.4170	RNA-binding protein, putative	0.1		0.1
Tb927.8.6930	serine/threonine-protein kinase NrkA	0.6	0.1	0.4		Tb09.211.0870	hypothetical protein, conserved	0.1		0.1
Tb927.6.3650	ADP-ribosylation factor, putative	0.5	0.3	0.4		Tb927.7.7030	hypothetical protein, conserved	0.1		0.1
Tb927.3.2490	hypothetical protein, conserved	0.5	0.2	0.4		Tb927.3.2290	chaperone protein DNAj, putative	0.1		0.1
Tb927.7.190	thimet oligopeptidase A, putative,metallo- peptidase, Clan MA(E) Family M3, putative	0.5	0.3	0.4		Tb11.1380	hypothetical protein,chrXI additional, unordered contigs	0.1	0.1	0.1
Tb927.7.5160	deoxyuridine triphosphatase, putative,dUTP diphosphatase	0.5	0.3	0.4		Tb09.211.2110	elongation factor 1-alpha, putative,hsp70 subfamily B suppressor 1	0.1		0.1
Tb09.211.4240	phosphoinositide-binding protein, putative	0.6	0.1	0.4		Tb11.01.3150	gamma-tubulin complex subunit, putative,spindle pole body component alp6, putative	0.1	0.1	0.1
Tb11.01.1640	hypothetical protein, conserved	0.4	0.3	0.4		Tb927.7.2680	hypothetical protein, conserved,zinc finger protein family member, putative	0.1		0.1
Tb927.10.2730	hypothetical protein, conserved	0.4	0.3	0.4		Tb927.10.14730	chaperone protein DNAj, putative	0.1		0.1
Tb927.7.970	hypothetical protein, conserved	0.4	0.4	0.4		Tb927.7.4120	hypothetical protein, conserved	0.1		0.1
Tb927.4.2110	protein phosphatase 2C, putative	0.4	0.3	0.4		Tb927.7.2640	hypothetical protein, conserved	0.1	0.1	0.1
Tb927.7.3990	mitochondrial DNA polymerase I protein C	0.6	0.1	0.4
Tb11.02.0740	60S ribosomal protein L44	0.3	0.4	0.4
Tb927.4.5180	protein kinase, putative	0.4		0.4
Tb927.5.1090	threonyl-tRNA synthetase, putative	0.5	0.2	0.3
Tb927.1.3300	myotubularin, putative,zinc-binding phosphatase, putative	0.4	0.2	0.3
Tb927.7.4390	threonine synthase, putative	0.6	0.1	0.3
Tb11.01.7100	ATP-dependent DEAD/H RNA helicase, putative	0.3		0.3
Tb927.1.1470	hypothetical protein, conserved	0.4	0.2	0.3
Tb927.10.8630	hypothetical protein, conserved	0.5	0.2	0.3
Tb927.5.2130	hypothetical protein, conserved	0.5	0.2	0.3
Tb927.5.940	NADH-dependent fumarate reductase, putative	0.4	0.3	0.3
Tb09.211.4190	hypothetical protein, conserved	0.5	0.1	0.3
Tb927.6.640	kinetoplastid-specific phospho-protein phosphatase, putative	0.4	0.2	0.3
Tb927.3.3190	serine/threonine-protein kinase, putative,protein kinase, putative	0.5	0.2	0.3
Tb927.10.4560	elongation factor 2	0.4	0.3	0.3
Tb09.160.4430	NAD/FAD dependent dehydrogenase, putative,ubiquitin-activating enzyme, putative	0.5	0.1	0.3
Tb927.10.1590	ribosomal proteins L36, putative	0.4	0.2	0.3
Tb927.6.2690	ubiquitin carboxyl-terminal hydrolase, putative,cysteine peptidase, Clan CA, family C19, putative	0.4	0.2	0.3
Tb11.01.3930	RNA helicase, putative	0.3		0.3
Tb927.1.3110	soluble N-ethylmaleimide sensitive factor (NSF) attachment protein, putative	0.4	0.3	0.3
Tb927.10.5140	protein kinase, putative,mitogen-activated protein kinase 2, putative	0.3		0.3
Tb11.02.4470	nucleic acid binding protein, putative	0.3		0.3
Tb09.211.0690	hypothetical protein, conserved	0.4	0.2	0.3
Tb927.10.13180	hypothetical protein, conserved	0.6	0	0.3
Tb927.10.10880	ATP-binding cassette protein, putative,ABC transporter, putative,ATPase, putative	0.4	0.2	0.3
Tb927.5.3610	delta-adaptin, putative,adaptor complex protein (AP) 3 delta subunit 1, putative	0.3		0.3
Tb09.211.0120	nascent polypeptide associated complex subunit, putative	0.3		0.3
Tb927.7.3820	hypothetical protein, conserved	0.4	0.2	0.3
Tb927.8.2000	cyclophilin type peptidyl-prolyl cis-trans isomerase, putative,peptidyl-prolyl cis-trans isomerase, putative	0.3	0.3	0.3
Tb927.5.3900	hypothetical protein, conserved	0.3		0.3
Tb927.10.15530	ABC transporter, putative	0.4	0.2	0.3
Tb11.47.0006	hypothetical protein, conserved	0.3		0.3
Tb927.5.3120	translation initiation factor, putative	0.3	0.2	0.3
Tb927.8.2820	hypothetical protein, conserved	0.4	0.1	0.3
Tb09.244.2560	kinesin, putative	0.3	0.2	0.3
DECOY1_Tb11.01.4940	AAA ATPase, putative	0.3	0.2	0.3
Tb11.02.0240	ras-like small GTPase, putative	0.3		0.3
Tb927.10.5810	hypothetical protein, conserved	0.4	0.1	0.3
Tb927.2.3780	translation initiation factor IF-2, putative	0.4	0.1	0.3
Tb927.10.9190	isoleucyl-tRNA synthetase, putative	0.3	0.2	0.3
Tb11.01.0780	hypothetical protein, conserved	0.5	0	0.3
Tb927.1.1240	cytidine triphosphate synthase, putative	0.4	0.1	0.3
Tb11.02.4290	hypothetical protein, conserved	0.4	0.1	0.3
Tb09.211.1950	hypothetical protein, conserved,predicted zinc finger protein	0.3		0.3
Tb927.10.6800	developmentally regulated GTP-binding protein, putative	0.4	0.1	0.3
Tb927.10.14000	aconitase	0.3	0.2	0.3
Tb927.2.1810	transcription silencer	0.3		0.3
Tb927.10.13950	tubulin-specific chaperone, putative	0.3	0.2	0.3
Tb927.2.2120	protein kinase, putative,NIMA/Nek Serine/threonine-protein kinase family, putative	0.4	0.1	0.3
Tb927.6.2840	hypothetical protein, conserved	0.2		0.2
Tb05.5K5.30	serine/threonine protein phosphatase, putative,BAC from homologous region on chr5	0.3	0.2	0.2
Tb927.10.13790	hypothetical protein, conserved	0.3	0.2	0.2
Tb927.7.4070	calpain-like cysteine peptidase, putative,cysteine peptidase, Clan CA, family C2, putative	0.4	0.1	0.2
Tb927.6.2550	RNA-binding protein, putative	0.4	0.1	0.2
Tb927.3.2900	elongation initiation factor 2 alpha subunit, putative	0.3	0.2	0.2
Tb927.3.3670	RNA-binding protein, putative	0.3	0.2	0.2
Tb927.10.11210	hypothetical protein, conserved	0.2	0.3	0.2
Tb927.7.2390	hypothetical protein, conserved	0.3	0.2	0.2
Tb927.10.1420	methionine aminopeptidase 2, putative,metallo- peptidase, Clan MG, Family M24	0.2	0.3	0.2
Tb927.10.4940	serine/threonine protein kinase	0.3	0.1	0.2
Tb927.10.2700	hypothetical protein, conserved,predicted WD40 repeat protein	0.3	0.2	0.2
Tb927.10.12260	cytosolic nonspecific dipeptidase, putative,peptidase (M20/M25/M40 family), putative	0.3	0.2	0.2
Tb11.02.0210	hypothetical protein, conserved	0.2		0.2
Tb11.01.1720	hypothetical protein, conserved	0.3	0.1	0.2
Tb927.3.3130	hypothetical protein, conserved	0.2		0.2
Tb927.7.880	RNA-binding protein, putative	0.4	0.1	0.2
Tb09.160.0520	hypothetical protein, conserved	0.3	0.2	0.2
Tb927.8.5950	protein kinase, putative	0.2		0.2
Tb927.4.2310	asparaginyl-trna synthetase, putative	0.3	0.2	0.2
Tb927.5.2530	hypothetical protein, conserved	0.3	0.1	0.2
Tb09.211.3610	ubiquitin-activating enzyme e1, putative	0.3	0.2	0.2
Tb927.4.1850	hypothetical protein, conserved	0.3	0.1	0.2
Tb11.01.5750	hypothetical protein, conserved	0.4	0.1	0.2
Tb927.7.660	hypothetical protein, conserved	0.3	0.1	0.2
Tb927.7.6620	hypothetical protein, conserved	0.3	0.1	0.2
Tb927.3.1030	RNA-binding protein	0.3	0.1	0.2
Tb927.6.3160	splicing factor 3a, putative	0.2	0.2	0.2
Tb927.5.1650	serine/threonine-protein kinase, putative,protein kinase, putative	0.2	0.2	0.2
Tb927.8.1090	non-canonical poly (A) polymerase	0.3	0.1	0.2
Tb927.3.3030	hypothetical protein, conserved	0.3	0.1	0.2
Tb11.02.2970	kinesin, putative,mitotic centromer-associated kinesin, putative,MCAK-like kinesin, putative	0.3	0.1	0.2
Tb11.01.0820	hypothetical protein, conserved	0.2		0.2
Tb11.02.1980	hypothetical protein, conserved	0.2		0.2
Tb09.211.4280	hypothetical protein, conserved	0.2	0.2	0.2
Tb927.7.5530	hypothetical protein, conserved	0.3	0.1	0.2
Tb11.01.4630	hypothetical protein, conserved	0.2		0.2
Tb11.02.0530	phosphoribosylpyrophosphate synthetase, putative	0.2	0.2	0.2
Tb927.2.4850	hypothetical protein, conserved	0.2		0.2
Tb11.01.0660	hypothetical protein, conserved	0.2	0.1	0.2
Tb09.160.4240	nucleosome assembly protein-like protein	0.2	0.1	0.2
Tb927.2.5060	GTP binding protein, putative	0.2	0.1	0.2
Tb927.10.2770	eukaryotic translation initiation factor 5, putative	0.2	0.1	0.2
Tb927.4.2070	antigenic protein, putative	0.3	0.1	0.2
Tb927.3.2170	translation elongation factor EF-2, putative	0.2	0.1	0.2
Tb11.01.1465	nascent polypeptide associated complex alpha subunit, putative	0.2	0.2	0.2
Tb927.2.5240	PRP19-like protein, putative	0.2	0.1	0.2
Tb927.1.1890	hypothetical protein, conserved	0.2	0.1	0.2
Tb927.10.12860	hypothetical protein, conserved	0.3	0.1	0.2
Tb09.160.4850	hypothetical protein, conserved	0.3	0.1	0.2
Tb927.1.3950	D-alanine aminotransferase	0.2	0.1	0.2
Tb11.18.0016	hypothetical protein, conserved	0.2		0.2
Tb927.7.580	GTP-binding protein, putative	0.2	0.1	0.2
Tb927.10.2100	elongation factor 1-alpha,EF-1-alpha	0.2	0.1	0.2
Tb11.01.5860	t-complex protein 1, epsilon subunit, putative	0.2	0.1	0.2
Tb11.55.0003	hypothetical protein, conserved	0.1	0.2	0.2
Tb927.2.1890	E2-like ubiquitin-conjugation enzyme	0.2		0.2
Tb927.3.5060	hypothetical protein, conserved	0.3	0	0.2
Tb927.6.2060	histidyl-tRNA synthetase, putative	0.2	0.1	0.2
Tb11.02.5400	cystathionine beta-synthase, putative	0.2	0.1	0.2
Tb11.02.2410	clathrin coat assembly protein, putative	0.2		0.2
Tb11.01.7910	hypothetical protein, conserved	0.2		0.2
Tb927.7.3550	hypothetical protein, conserved	0.2	0.1	0.1
Tb927.3.3490	high mobility group protein, putative	0.2	0.1	0.1
Tb927.4.1170	ankyrin, putative	0.1		0.1
Tb11.02.0090	kinesin, putative,Unc104-like kinesin, putative	0.2	0.1	0.1
Tb11.v4.0005	ribonucleoside-diphosphate reductase small chain	0.2	0.1	0.1
Tb927.10.8940	hypothetical protein, conserved	0.2	0	0.1
Tb927.10.14240	N-myristoyl transferase, putative	0.2	0.1	0.1
Tb11.02.0790	kinesin, putative,MCAK-like kinesin, putative	0.2	0.1	0.1
Tb927.10.15330	hypothetical protein, conserved	0.1		0.1
Tb09.244.2850	hypothetical protein, conserved	0.2	0.1	0.1
Tb927.6.4590	glutamyl-tRNA synthetase, putative	0.2	0.1	0.1
Tb927.10.5040	chaperone protein DNAj, putative	0.1		0.1
Tb927.7.2400	tyrosyl-tRNA synthetase, putative	0.2	0	0.1
Tb11.01.4740	hypothetical protein, conserved	0.2	0.1	0.1
Tb927.5.300	iron/ascorbate oxidoreductase family protein, putative	0.1	0.1	0.1
Tb927.1.1030	hypothetical protein, conserved,leucine-rich repeat protein (LRRP), putative	0.2	0.1	0.1
Tb927.10.5310	protein kinase, putative,SNF1-related protein kinases, putative	0.1		0.1
Tb927.10.12590	hypothetical protein, conserved	0.1		0.1
Tb927.8.6080	hypothetical protein, conserved	0.1	0.1	0.1
Tb11.03.0410	eukaryotic translation initiation factor 5a, putative	0.1		0.1
Tb927.3.2290	chaperone protein DNAj, putative	0.1	0.1	0.1
Tb927.7.2710	NADH-cytochrome B5 reductase, putative	0.1	0.1	0.1
Tb927.7.1780	Adenine phosphoribosyltransferase, putative	0.1	0.1	0.1
Tb927.8.4190	hypothetical protein, conserved	0.2	0	0.1
Tb11.18.0015	hypothetical protein, conserved	0.1	0.1	0.1
Tb927.7.4450	hypothetical protein, conserved	0.1		0.1
Tb927.8.2330	hypothetical protein, conserved	0.1		0.1
Tb09.211.0610	hypothetical protein, conserved	0.1	0	0.1
Tb927.2.4370	trypanothione synthetase	0.1	0.1	0.1
Tb927.7.5770	protein kinase, putative	0.1	0	0.1
Tb927.4.2740	hypothetical protein, conserved	0.1	0	0.1
Tb09.160.0340	Nucleoporin	0.1	0.1	0.1
Tb927.2.5980	ATP-dependent Clp protease subunit, heat shock protein 100 (HSP100), putative,serine peptidase, putative	0.1		0.1
Tb927.4.730	hypothetical protein, conserved	0.1	0	0.1
Tb927.10.1630	ribonuclease L inhibitor, putative,ATP-binding cassette sub-family E, putative	0.1	0.1	0.1
Tb09.160.4770	protein kinase, putative	0.1	0	0.1
Tb11.01.0870	replication factor A, 51kDa subunit, putative	0.1	0	0.1
Tb11.01.2100	hypothetical protein, conserved	0.1	0	0.1
Tb927.10.9260	hypothetical protein, conserved	0.1		0.1
Tb927.7.2680	hypothetical protein, conserved,zinc finger protein family member, putative	0.1	0	0.1
Tb927.8.1950	hypothetical protein, conserved	0.1	0	0.1
Tb927.2.5150	TPR-repeat protein, putative	0.1	0	0.1
Tb09.244.2820	DNA polymerase epsilon subunit b, putative	0	0.1	0.1
Tb927.7.2640	hypothetical protein, conserved	0	0	0
BirA-RBP9
