# Supplementary material for: Characterization of RBP9 and RBP10, two developmentally regulated RNA-binding proteins in Trypanosoma brucei
Source: Open Biol. 2017 Apr 5;7(4):160159. doi: 10.1098/rsob.160159 (PMC5413900; doi:10.1098/rsob.160159)
Supplement: Table S7 [file rsob160159supp7.xlsx]

## Sheet: Table S7
Table S7. RBP9 BioID and mRNA associated values for proteins biotinylated in both replicates.
RBP9 BioID							RBP9 induction (h)			RBP10 induction (h)			RBP9 induction (h)
		Fold Enrichment					median normalised expression counts			median normalised expression counts			fold change		log 2 fold change				Proteome Datasets
accession	Annotation	Expt. 1	Expt.2	Average	Log2 Average		0	12	24	0	5	10	12/ 0	24 / 0	12 / 0	24 / 0	BSF/PCF	p-value	Mitoch.	Glycos.
Tb927.1.2430	histone H3	6175.56	2663	4419.28	12.1096		4950	5259	5257	5994	5397	5015	1.06242	1.06202	0.08736	0.0868112	1.84	4.89237e-38	m
Tb927.11.12120	RBP9	4920.34	518.438	2719.39	11.4091		72	14843	12251	41	64	75	206.153	170.153	7.68757	7.41069	3.172	1.02627e-56
Tb927.5.4170	histone H4	1123.56	710.5	917.029	9.84082		0	0	0	0	0	0	#DIV/0!	#DIV/0!	#DIV/0!	#DIV/0!		2.13275e-194	m
Tb927.11.6630	3-methylcrotonoyl-CoA carboxylase beta subunit, putative	812.6	623.8	718.2	9.48824		873	675	595	838	701	601	0.773196	0.681558	-0.371094	-0.553092	0.297	0.0560737	m
Tb927.11.16550	ZC3H46	579.375	436.7	508.038	8.98879		164	450	474	161	149	225	2.7439	2.89024	1.45623	1.53119	0.752	0.744857
Tb927.9.10770	PABP2	721.8	286	503.9	8.97699		10118	8059	6741	10655	10135	8528	0.796501	0.666238	-0.328251	-0.58589	0.286	0.0271734	m
Tb927.10.11390	60S ribosomal protein L6	380.705	564	472.352	8.88372		6785	7372	5250	6656	6647	7862	1.08651	0.773766	0.119707	-0.370031	-0.475	5.67825e-23	m
Tb927.7.7420	ATP synthase alpha chain, mitochondrial precursor,ATP synthase F1	350.76	510.681	430.721	8.75061		3332	1253	777	2714	1622	1336	0.37605	0.233193	-1.411	-2.1004	-1.45	1.00674e-21	m
Tb927.11.4300	60S ribosomal protein L18	468.622	368.8	418.711	8.70981		6802	7028	5197	8999	9378	10310	1.03323	0.76404	0.0471552	-0.38828	-0.263	1.25124e-14
Tb927.10.2620	hypothetical protein, conserved	466.358	353.4	409.879	8.67905		1018	659	559	691	712	532	0.647348	0.549116	-0.627387	-0.864817	-0.273	1.1071e-11
Tb927.7.2780	hypothetical protein, conserved	336.52	419.8	378.16	8.56285		439	364	331	577	654	520	0.829157	0.753986	-0.270282	-0.40739	-0.041	2.9269e-06
Tb927.11.4460	ALBA1	450	303.6	376.8	8.55766		2397	2804	2315	1536	2298	1940	1.1698	0.965791	0.226256	-0.0502177	1.023	1.25285e-06
Tb927.8.1330	60S ribosomal protein L7a	413.042	280.5	346.771	8.43784		1979	1872	1450	4507	4571	4201	0.945932	0.732693	-0.0801912	-0.448719	-1.276	5.19357e-05
Tb927.9.13990	DRBD2	423	210.8	316.9	8.30788		3590	3879	3854	2715	2860	2301	1.0805	1.07354	0.111701	0.102373	-0.038	3.03073e-08
Tb927.8.900	splicing factor TSR1	23.86	580.7	302.28	8.23974		3700	2200	1528	2699	2748	1981	0.594595	0.412973	-0.750022	-1.27588	-0.532	2.22706e-25
Tb927.8.4290	Ribosome biogenesis protein Nop16,putative	234.036	339	286.518	8.16248		834	492	385	518	395	288	0.589928	0.461631	-0.761389	-1.11519	0.06	0.000369555
Tb927.7.210	proline dehydrogenase	378.796	169.094	273.945	8.09774		1966	462	379	1605	562	401	0.234995	0.192777	-2.0893	-2.37499	-0.933	3.55748e-44	m
Tb927.11.7350	histone H2B variant	295.2	200	247.6	7.95187		1008	925	645	1217	1159	886	0.917659	0.639881	-0.12397	-0.644125	0.156	0.00246365
Tb927.10.8200	hypothetical protein, conserved	274.145	206.3	240.222	7.90823		711	664	500	691	584	449	0.933896	0.703235	-0.0986663	-0.507921	-0.121	2.41594e-06
Tb927.10.5150	ZC3H31	389.2	89.68	239.44	7.90352		130	137	283	111	114	117	1.05385	2.17692	0.0756643	1.12229	0.945	0.050151
Tb927.10.4180	TFIIF-stimulated CTD phosphatase	334.4	113.7	224.05	7.80768		1217	2782	3401	923	1400	2026	2.28595	2.79458	1.19279	1.48263	2.006	6.32981e-45
Tb927.10.8720	NOT10	370.6	61.13	215.865	7.75399		2611	2867	3128	2298	2253	2106	1.09805	1.19801	0.134939	0.260638	0.666	0.221571
Tb927.2.2670	histone H4	319.855	111	215.428	7.75106		1685	1932	1787	1572	1733	1376	1.14659	1.06053	0.197347	0.084791	1.117	1.78622e-08
Tb927.11.4450	ALBA2	256.6	145.6	201.1	7.65177		1426	692	499	793	874	907	0.485273	0.34993	-1.04313	-1.51486	-0.721	1.44971e-31
Tb927.10.5360	40S ribosomal protein S10	249.591	131.316	190.453	7.57329		1087	942	805	1026	803	983	0.866605	0.74057	-0.206553	-0.433291	-1.247	1.86249e-26
Tb927.9.2020	60S ribosomal protein L38, putative	49.38	319.7	184.54	7.52779		4503	5045	4299	6160	6452	6256	1.12036	0.954697	0.163968	-0.0668854	-0.945	2.31342e-45
Tb927.11.2060	60S acidic ribosomal subunit protein, putative	307.409	40.02	173.715	7.44058		7397	7457	6050	10310	10320	9906	1.00811	0.817899	0.0116551	-0.290005	-0.114	4.08626e-10
Tb927.6.4770	mkt1	216.668	123.2	169.934	7.40883		781	1176	1189	861	955	1214	1.50576	1.52241	0.590494	0.606354	0.102	0.132282
Tb927.11.11230	40S ribosomal protein L14, putative	126.572	207.3	166.936	7.38315		4348	4130	3007	5536	5721	5907	0.949862	0.691582	-0.0742102	-0.532027	-0.261	2.9492e-11
Tb927.11.11780	acyl-CoA dehydrogenase, putative	279.475	53.0962	166.286	7.37752		795	364	427	583	464	363	0.457862	0.537107	-1.12702	-0.896719	-0.612	1.12246e-22	m
Tb927.4.1080	V-type ATPase, A subunit, putative	294.2	37.19	165.695	7.37239		1119	1651	1739	1690	1856	2163	1.47542	1.55407	0.56113	0.636048	0.687	0.175036
Tb927.11.7380	glycerol-3-phosphate dehydrogenase (FAD-dependent), mitochondrial	255	76.06	165.53	7.37095		1149	1590	1479	1257	2561	2951	1.38381	1.28721	0.468648	0.364243	1.596	6.81402e-17	m
Tb927.4.3550	60S ribosomal protein L13a, putative	152.19	163.2	157.695	7.30099		2891	3377	2354	4426	4837	4563	1.16811	0.814251	0.224174	-0.296454	-0.317	4.10475e-16
Tb927.5.2080	guanosine monophosphate reductase, putative	308.323	5.58721	156.955	7.29421		1279	934	864	1122	1104	954	0.730258	0.675528	-0.453522	-0.565913	-0.959	9.88079e-43		g
Tb927.11.9710	60S ribosomal protein L10a, putative	151.4	158.6	155	7.27612		7921	8495	5783	7172	7957	9557	1.07247	0.730085	0.100931	-0.453864	-0.2	6.35373e-08
Tb927.3.4920	LETM1	240.675	60.93	150.803	7.23652		670	436	367	698	647	490	0.650746	0.547761	-0.619833	-0.868381	0.206	0.0105068	m
Tb927.10.1550	proteasome regulatory non-ATP-ase subunit 5,19S proteasome regulatory subunit	244.8	35.13	139.965	7.12892		1332	1214	1088	1091	1099	1080	0.911411	0.816817	-0.133826	-0.291916	0.632	0.391046
Tb927.9.8720	fructose-1,6-bisphosphatase	220.438	55.9305	138.184	7.11045		541	1535	1367	481	1687	1783	2.83734	2.5268	1.50454	1.33731	1.512	1.48566e-18		g
Tb927.10.8980	hypothetical protein, conserved	157.7	112.9	135.3	7.08002		921	523	372	1100	914	721	0.567861	0.403909	-0.81639	-1.3079	-0.379	2.69998e-15	m
Tb927.4.4730	amino acid transporter, putative	224.6	45.13	134.865	7.07537		2073	3001	1428	2963	2061	2076	1.44766	0.688857	0.533723	-0.537724	-3.35	2.0135e-259
Tb927.11.880	cyclophilin a,cyclophilin type peptidyl-prolyl cis-trans isomerase	21.7	235	128.35	7.00394		6818	8951	7279	8224	9358	9411	1.31285	1.06762	0.3927	0.0943917	-0.147	7.49418e-11
Tb927.10.12740	ZC3H35	156.255	99.6	127.928	6.99919		1071	427	397	894	544	528	0.398693	0.370682	-1.32665	-1.43175	0.126	0.000405385
Tb927.9.9290	PABP1	120.103	133.7	126.901	6.98756		5859	2620	2114	4739	3776	2125	0.447175	0.360812	-1.16109	-1.47068	-1.187	5.40389e-51
Tb927.10.11300	paraflagellar rod component, putative	227.4	14.83	121.115	6.92023		3848	5437	3705	4221	4764	4527	1.41294	0.962838	0.498702	-0.0546353	0.056	1.00875e-05	m
Tb927.11.5520	triosephosphate isomerase	49.8399	181.8	115.82	6.85574		5014	3854	2445	5271	5198	3632	0.768648	0.487635	-0.379605	-1.03613	-1.686	1.03744e-99	m	g
Tb927.3.720	ZFP2	226.955	4.5899	115.773	6.85515		2914	1879	1714	1218	1327	896	0.644818	0.588195	-0.633036	-0.765634	0.119	0.00329957
Tb927.11.11520	glycosomal membrane protein (PEX11)	222.018	7.11246	114.565	6.84002		2520	1279	816	2307	2373	1678	0.50754	0.32381	-0.978407	-1.62678	-0.619	3.40636e-28	m	g
Tb927.10.11930	NAD or NADP dependent oxidoreductase	187.62	40.29	113.955	6.83232		459	460	434	515	454	421	1.00218	0.945534	0.00313971	-0.0807991	0.533	0.962441	m
Tb927.9.12890	hypothetical protein, conserved	135.14	91.99	113.565	6.82737		402	342	314	184	212	191	0.850746	0.781095	-0.233199	-0.356431	0.817	0.0435038
Tb927.10.12660	PUF2	176.54	49.53	113.035	6.82063		312	362	441	248	268	340	1.16026	1.41346	0.214444	0.499233	1.54	0.274898
Tb927.3.3580	lipophosphoglycan biosynthetic protein, putative,heat shock protein 90, putative,glucose regulated protein 94, putative	148.33	74.08	111.205	6.79708		2853	2376	1757	3130	2575	1587	0.832808	0.615843	-0.263945	-0.699366	-0.162	1.22267e-11	m
Tb927.10.14140	pyruvate kinase 1	94.02	127.1	110.56	6.78869		2733	13964	12631	3114	6573	14985	5.1094	4.62166	2.35315	2.20841	3.151	2.47483e-140
Tb927.10.14750	fibrillarin, putative	158.718	62.36	110.539	6.78841		2117	1947	1489	1534	1522	1212	0.919698	0.703354	-0.120768	-0.507678	-0.637	2.86744e-12
Tb927.11.4210	hypothetical protein, conserved	183.65	36.61	110.13	6.78306		602	902	989	694	737	803	1.49834	1.64286	0.583364	0.716207	0.183	0.0142019
Tb927.2.820	retrotransposon hot spot protein (RHS, pseudogene), putative,retrotransposon hot spot protein 1 (RHS1)	192.185	26.7103	109.448	6.7741		4019	3453	3657	3225	3201	3207	0.859169	0.909928	-0.218986	-0.136176	1.351	2.62831e-16
Tb927.11.11680	2-oxoglutarate dehydrogenase E2 component, putative	156.42	54.78	105.6	6.72247		4847	2197	1667	6062	3403	2250	0.45327	0.343924	-1.14156	-1.53984	-1.024	1.12094e-52	m
Tb927.8.890	small GTP-binding protein Rab1	152.86	56.97	104.915	6.71308		2058	3605	3444	1774	2162	2623	1.7517	1.67347	0.808756	0.742842	1.27	3.51936e-13	m
Tb927.9.11580	Gim5A protein,glycosomal membrane protein	79.8584	126.7	103.279	6.69041		3419	2698	1517	2174	2319	1871	0.78912	0.443697	-0.341684	-1.17235	0.003	8.90111e-07	m	g
Tb927.8.3020	hypothetical protein, conserved	158.346	38.19	98.2679	6.61865		1248	1198	1589	1097	990	1040	0.959936	1.27324	-0.05899	0.348501	0.38	0.581825
Tb927.4.4940	hypothetical protein, conserved	111.88	83.83	97.855	6.61257		1840	630	538	2171	766	623	0.342391	0.292391	-1.54628	-1.77403	-1.824	1.61672e-104
Tb927.11.11900	coatomer gamma subunit, putative,cytosolic coat protein, putative	147.412	47.94	97.676	6.60993		1942	2490	3045	1708	1878	1938	1.28218	1.56797	0.358603	0.648899	0.898	0.000597437
Tb927.11.3740	proteasome regulatory ATPase subunit 2	155.38	38.38	96.88	6.59813		1040	1027	837	1728	1763	1313	0.9875	0.804808	-0.0181473	-0.313284	0.403	0.371854
Tb927.10.9910	hypothetical protein, conserved	132.12	54.2	93.16	6.54164		876	1097	1290	908	1058	1082	1.25228	1.4726	0.324561	0.558368	0.328	0.0977839
Tb927.10.8270	eukaryotic translation initiation factor 3 subunit 8, putative	149.06	34.73	91.895	6.52191		3196	2107	1643	2459	2255	1675	0.659262	0.51408	-0.601077	-0.959935	0.068	2.68475e-05
Tb927.8.4810	prohibitin 1	165.84	17.32	91.58	6.51696		795	519	337	494	412	346	0.65283	0.423899	-0.61522	-1.23821	-0.797	2.04306e-29	m
Tb927.9.14000	60S ribosomal protein L12, putative	97.16	83.3	90.23	6.49554		832	1016	805	1538	1522	1275	1.22115	0.967548	0.288245	-0.0475947	0.294	0.107449
Tb927.3.1380	ATP synthase beta chain, mitochondrial precursor,ATP synthase F1, beta subunit	136.28	43.91	90.0948	6.49337		11956	5076	3429	12930	11349	6138	0.424557	0.286802	-1.23597	-1.80187	-1.96	3.19187e-128	m
Tb927.6.820	PUF4	148.84	28.27	88.555	6.4685		164	240	196	185	164	147	1.46341	1.19512	0.549339	0.257158	0.404	0.77412
Tb927.11.10200	hypothetical protein, conserved	98.5616	71.91	85.2358	6.41339		590	810	757	671	725	633	1.37288	1.28305	0.457207	0.359578	0.482	0.779152
Tb927.8.4330	small GTP-binding protein Rab11,Rab11A GTPase	137.82	28.73	83.275	6.37981		980	1489	1619	965	1135	1430	1.51939	1.65204	0.60349	0.724249	1.398	8.25467e-16	m
Tb927.7.4180	fatty acid elongase, putative	95.3289	69.88	82.6044	6.36815		1812	1569	1308	2171	1976	1756	0.865894	0.721854	-0.207738	-0.47022	-0.007	3.63429e-07	m
Tb927.1.3180	40S ribosomal protein S11, putative	142.64	16.47	79.555	6.31388		6230	6671	4954	8763	8306	8929	1.07079	0.795185	0.0986709	-0.330638	-0.716	1.77231e-34	m
Tb927.7.320	RBP8	98.68	60.23	79.455	6.31207		607	543	638	637	345	301	0.894563	1.05107	-0.160744	0.0718599	0.218	0.0180731
Tb927.6.850	NOT2	108.56	48.32	78.44	6.29352		1229	1345	1364	1226	1297	1279	1.09439	1.10985	0.130121	0.150359	-0.185	2.83235e-11
Tb927.2.4210	glycosomal phosphoenolpyruvate carboxykinase	53.4516	102.464	77.9577	6.28462		7842	2579	1526	9979	7158	4913	0.32887	0.194593	-1.60441	-2.36147	-3.145	7.54548e-251	m	g
Tb927.7.1730	60S ribosomal protein L7, putative	58.6961	97.0256	77.8608	6.28283		1904	1896	1522	1884	1474	2172	0.995798	0.79937	-0.00607451	-0.323065	-1.05	2.25086e-45
Tb11.0845	dynein light chain LC8, putative	141.82	11.17	76.495	6.25729		3580	2128	1322	964	1148	870	0.594413	0.369274	-0.750461	-1.43724	-0.029	9.79888e-08
Tb927.10.5620	fructose-bisphosphate aldolase, glycosomal	117.479	32.7114	75.095	6.23065		8645	26823	22147	9686	17169	28064	3.10272	2.56183	1.63353	1.35717	1.772	1.02412e-36	m	g
Tb927.10.2900	importin beta-1 subunit, putative	133.94	10.25	72.095	6.17183		2661	2023	1287	2169	2077	2022	0.760241	0.483653	-0.395472	-1.04796	0.152	0.000438569
Tb927.6.3500	endosomal trafficking protein RME-8, putative	121.088	22.85	71.9688	6.1693		2418	2372	3234	2920	3325	5383	0.980976	1.33747	-0.0277102	0.419505	1.798	9.06956e-09
Tb927.10.1400	hypoxanthine-guanine phosphoribosyltransferase	133.307	9.66667	71.487	6.15961		437	1001	616	491	566	913	2.29062	1.40961	1.19574	0.495297	-0.95	5.20664e-39		g
Tb927.6.5040	ribosomal protein L15, putative	71.1917	71.05	71.1208	6.1522		5591	7093	5538	9292	8704	10032	1.26865	0.99052	0.34329	-0.0137413	-0.563	7.46512e-27
Tb927.11.5290	mitochondrial carrier protein, putative	113.157	28.48	70.8186	6.14606		527	531	620	572	564	609	1.00759	1.17647	0.0109089	0.234465	0.276	0.0546875	m
Tb927.7.3040	hypothetical protein, conserved	108.924	32.53	70.7271	6.14419		973	1006	1007	992	953	819	1.03392	1.03494	0.0481186	0.049552	-0.34	1.97523e-15
Tb927.11.15150	1-acyl-sn-glycerol-3-phosphate acyltransferase protein, putative	126.02	15.04	70.53	6.14017		468	608	484	580	607	427	1.29915	1.03419	0.377563	0.0484985	0.211	0.00837399	m
Tb927.3.3560	hypothetical protein, conserved	102.148	35.8259	68.9872	6.10826		1644	2650	2539	1754	2029	2473	1.61192	1.5444	0.688782	0.62705	0.82	0.0167957
Tb927.10.4610	dolicholphosphate-mannose synthase, putative	121.06	15.01	68.035	6.08821		257	347	272	337	352	361	1.35019	1.05837	0.433167	0.0818383	0.546	0.925379		g
Tb927.11.15230	cytosolic coat protein, putative	102.8	30.89	66.845	6.06275		613	685	620	653	799	722	1.11746	1.01142	0.160217	0.0163811	0.942	0.000523352	m
Tb927.10.12960	ras-related protein rab-5,small GTPase, putative	105.22	26.59	65.905	6.04232		441	832	945	648	747	712	1.88662	2.14286	0.915805	1.09954	1.16	3.20602e-08	m
Tb927.10.12700	pyruvate dehydrogenase E1 alpha subunit, putative	82.06	44.99	63.525	5.98925		4495	5371	5850	4331	4719	4270	1.19488	1.30145	0.25687	0.380116	-0.389	4.51995e-19	m
Tb927.1.1420	hypothetical protein, conserved	71.6108	54.0724	62.8416	5.97365		1388	1085	1010	1351	1270	1065	0.7817	0.727666	-0.355313	-0.458652	-0.361	7.71272e-16
Tb927.1.2260	calpain-like protein fragment, putative	107.82	15.82	61.82	5.95		2193	902	655	1486	758	458	0.411309	0.298678	-1.28171	-1.74334	-2.673	6.88947e-183	m
Tb927.8.6580	succinate dehydrogenase flavoprotein, putative	112.94	10.53	61.735	5.94802		1703	975	731	1564	716	640	0.572519	0.429243	-0.804604	-1.22014	-1.433	9.56764e-78	m
Tb927.9.6870	RNA-binding protein, putative (RBSR1)	35.3	85.27	60.285	5.91373		404	323	306	439	469	279	0.799505	0.757426	-0.322821	-0.400824	-0.232	2.38751e-08
Tb11.0400	P27 protein, putative (P27)	87.58	23.41	55.495	5.79429		1043	397	295	1571	1234	691	0.380633	0.282838	-1.39353	-1.82195	-1.355	3.78156e-51
Tb927.11.16400	kinetoplast DNA-associated protein, putative	65.8017	45.08	55.4409	5.79288		1085	1148	901	945	638	556	1.05806	0.830415	0.0814276	-0.268096	0.482	0.802693	m
Tb927.10.540	SUB2	107.287	3.47829	55.3826	5.79136		4242	3106	1889	4259	4352	3535	0.732202	0.445309	-0.449687	-1.16712	0.034	2.28443e-06
Tb927.10.510	hypothetical protein, conserved	95.7837	12.33	54.0568	5.75641		348	283	261	424	318	233	0.813218	0.75	-0.298285	-0.415037	-0.415	1.98865e-11	m
Tb927.3.1590	hypothetical protein, conserved	68.9059	39.0269	53.9664	5.75399		1275	1099	935	1507	1431	1011	0.861961	0.733333	-0.214306	-0.447459	-0.411	6.67801e-17
Tb927.8.2460	hypothetical protein, conserved	64.38	42.55	53.465	5.74052		1342	2262	1926	963	1094	974	1.68554	1.43517	0.753214	0.521223	0.58	0.690724	m
Tb927.11.11590	eukaryotic translation initiation factor, putative	95.1027	11.1475	53.1251	5.73132		2349	1785	1408	2227	2046	1707	0.759898	0.599404	-0.396123	-0.738399	-0.533	3.99502e-24
Tb927.6.4340	U6 snRNA-associated Sm-like protein LSm5p	52.38	52.78	52.58	5.71644		309	267	261	199	191	190	0.864078	0.84466	-0.210767	-0.243557	0.485	0.863512
Tb927.10.9080	pteridine transporter, putative	84.06	19	51.53	5.68734		4407	3867	2374	5971	5171	3393	0.877468	0.538688	-0.188582	-0.892477	-2.618	1.1347e-188	m
Tb927.11.530	RNA-binding protein, putative (RBP3)	49.92	51.76	50.84	5.66789		206	204	237	135	172	196	0.990291	1.15049	-0.0140752	0.202243	1.574	0.141826	m
Tb927.7.2820	histone H2A, putative	58.5968	42.5873	50.5921	5.66084		0	0	0	0	0	0	#DIV/0!	#DIV/0!	#DIV/0!	#DIV/0!		3.94591e-32	m
Tb927.10.4640	EIF3-interacting protein, putative	89.512	11.63	50.571	5.66024		1856	1405	1374	2037	2074	1254	0.757004	0.740302	-0.401627	-0.433815	-0.683	3.15894e-28
Tb927.3.1790	pyruvate dehydrogenase E1 beta subunit, putative	53.5	44.15	48.825	5.60955		3599	3174	2611	3815	3595	2098	0.881912	0.725479	-0.181294	-0.462994	-1.322	1.01979e-69	m
Tb927.5.3400	calcium-translocating P-type ATPase,calcium pump	75.2108	22.0837	48.6473	5.60429		2665	1621	1246	2760	2873	2546	0.608255	0.467542	-0.717251	-1.09683	-0.111	1.21138e-09	m
Tb927.10.730	ATP synthase, putative	78.6513	18.6412	48.6462	5.60426		541	1055	1193	625	769	906	1.95009	2.20518	0.963542	1.14089	0.853	0.00634266
Tb927.6.560	cysteine peptidase C (CPC),CPC cysteine peptidase, Clan CA, family C1, Cathepsin B-like	68.4	26.78	47.59	5.57259		578	2127	2264	776	1684	2690	3.67993	3.91696	1.87968	1.96973	2.491	2.07581e-69
Tb927.11.13970	Pab1p-dependent poly(A) ribonuclease subunit, putative,PAN3	64.5835	29.67	47.1267	5.55847		648	698	702	724	773	711	1.07716	1.08333	0.107233	0.115477	0.388	0.299072
Tb927.10.14930	hypothetical protein, conserved,zinc finger protein family member, putative	66.9639	27.2504	47.1071	5.55787		823	1037	1143	715	785	818	1.26002	1.38882	0.333452	0.473861	-0.005	0.0768396
Tb927.3.720	zinc finger protein 2	61.48	32.39	46.935	5.55259		2914	1879	1714	1218	1327	896	0.644818	0.588195	-0.633036	-0.765634	0.119	0.00329957
Tb927.11.8800	hypothetical protein, conserved	79.02	11.12	45.07	5.4941		318	308	239	282	292	340	0.968553	0.751572	-0.0460964	-0.412016	0.593	0.7362	m
Tb927.10.7500	fibrillarin	59.4	28.57	43.985	5.45894		1793	1382	1020	1149	1212	837	0.770775	0.568879	-0.375618	-0.813806	-0.522	7.22178e-22
Tb927.3.1410	cytochrome oxidase subunit VII	31.76	55.62	43.69	5.44923		1572	731	605	1940	1797	859	0.465013	0.38486	-1.10466	-1.37759	-2.415	6.87122e-151	m
Tb927.10.13730	60S ribosomal protein L7, putative	66.7603	19.2311	42.9957	5.42612		1149	789	639	977	914	587	0.686684	0.556136	-0.542282	-0.846491	-0.513	4.13431e-18
Tb927.1.2570	coatomer beta subunit	63.5975	21.1668	42.3821	5.40538		1866	2314	2286	2309	2373	2887	1.24009	1.22508	0.31044	0.292876	0.887	0.000760818
Tb927.11.5170	ubiquitin activating enzyme, putative	63.3802	21.19	42.2851	5.40208		178	165	138	96	94	127	0.926966	0.775281	-0.109411	-0.367209	0.337	0.296173
Tb927.11.5970	phosphoinositide-specific phospholipase C, putative	64.4	19.66	42.03	5.39335		592	526	599	727	702	603	0.888514	1.01182	-0.170534	0.0169588	0.084	0.000490737	m
Tb927.10.5760	adenylate kinase, putative	43.7053	40.05	41.8776	5.38811		1703	852	964	1564	1502	1089	0.500294	0.56606	-0.999153	-0.820973	-1.132	3.62908e-53	m	g
Tb927.7.5340	hypothetical protein, conserved	81.0896	1.73463	41.4121	5.37198		1231	1727	1955	984	911	1126	1.40292	1.58814	0.488437	0.667338	0.633	0.844752	m
Tb927.7.1240	hypothetical protein, conserved	65.62	15.17	40.395	5.3361		877	1206	1495	929	757	952	1.37514	1.70468	0.459581	0.769497	0.984	0.00561747
Tb927.10.9800	60S ribosomal protein L22	64.7514	16.02	40.3857	5.33577		3645	4208	3002	4032	4270	4917	1.15446	0.823594	0.207216	-0.279995	-0.073	1.73638e-08
Tb927.10.16070	eukaryotic translation initiation factor 4e, putative	41.68	38.52	40.1	5.32553		80	66	38	148	86	69	0.825	0.475	-0.277534	-1.074	-0.425	3.98077e-06
Tb927.11.15070	hypothetical protein, conserved	44.94	34.65	39.795	5.31452		691	497	498	730	625	606	0.719247	0.720695	-0.47544	-0.47254	0.315	0.098194	m
Tb927.10.8890	kinetoplast DNA-associated protein, putative	61.88	17.31	39.595	5.30725		844	984	1114	943	921	746	1.16588	1.31991	0.221415	0.400434	0.788	0.0247383	m
Tb927.9.9660	ATOM40	68.16	10.92	39.54	5.30524		2087	1092	883	1817	1408	1017	0.523239	0.423095	-0.934458	-1.24095	-0.489	1.23325e-21	m
Tb927.10.180	ATP synthase F1 subunit gamma protein, putative	46.58	32.09	39.335	5.29774		1257	911	633	963	972	667	0.724741	0.50358	-0.464462	-0.989707	-1.301	7.89602e-57	m
Tb927.7.4470	hypothetical protein, conserved	55.5	22.61	39.055	5.28744		1371	955	1017	1664	1936	1520	0.696572	0.741794	-0.521656	-0.430909	0.811	0.0110505	m
Tb927.11.2430	dynein heavy chain, putative	67.3227	10.5973	38.96	5.28392		3960	4886	6664	3899	3688	5491	1.23384	1.68283	0.303153	0.750888	1.327	0.0223704
Tb927.8.5760	hypothetical protein, conserved	61.979	15.44	38.7095	5.27462		1122	1729	1633	1183	2269	2072	1.541	1.45544	0.623865	0.541452	0.633	0.349714
Tb927.10.15710	mitochondrial carrier protein, putative	61.74	13.17	37.455	5.22709		621	483	560	532	477	426	0.777778	0.901771	-0.36257	-0.149166	0.198	0.0179802	m
Tb927.5.1580	hypothetical protein, conserved,zinc finger protein family member, putative	67.6178	6.53883	37.0783	5.2125		528	461	526	593	735	776	0.873106	0.996212	-0.195771	-0.00547513	1.146	2.04778e-07
Tb927.10.6220	5'-3' exoribonuclease XRND, putative,5'-3' exoribonuclease 2, putative	62.3415	11.21	36.7757	5.20068		985	507	407	995	725	550	0.514721	0.413198	-0.958138	-1.27509	-0.089	1.31877e-07
Tb927.8.2160	multidrug resistance protein A,p-glycoprotein	61.7955	7.56575	34.6806	5.11606		2231	1460	1085	2493	1438	1437	0.654415	0.486329	-0.611722	-1.04	-0.346	2.14103e-13	m
Tb927.6.1000	cysteine peptidase precursor,cysteine peptidase, Clan CA, family C1, Cathepsin L-like	40.4	28.31	34.355	5.10245		6828	17061	16657	10954	16441	11763	2.49868	2.43951	1.32117	1.28659		0
Tb927.5.1060	mitochondrial processing peptidase, beta subunit, putative,metallo-peptidase, Clan ME, Family M16	51.38	17.18	34.28	5.0993		2815	1369	877	2974	1294	1240	0.486323	0.311545	-1.04001	-1.68249	-2.67	7.24605e-189	m
Tb927.7.6930	ATPase, putative	49.62	18.88	34.25	5.09803		314	269	297	438	413	344	0.856688	0.94586	-0.223158	-0.0803016	-0.842	4.43044e-28	m
Tb927.9.9630	hypothetical protein, conserved	48.1923	19.7936	33.9929	5.08716		1176	1354	1134	960	1044	915	1.15136	0.964286	0.20334	-0.0524674	0.435	0.544277	m
Tb927.11.6690	protein kinase, putative	24.65	42.5771	33.6136	5.07097		322	364	410	346	375	405	1.13043	1.27329	0.176878	0.348563	1.318	4.90687e-09
Tb927.7.2170	hypothetical protein, conserved	53.6078	12.5	33.0539	5.04675		3268	1620	1387	2715	2016	1238	0.495716	0.424419	-1.01241	-1.23644	-0.494	2.06791e-21
Tb927.11.10010	vacuolar sorting-associated protein-like, putative	56.655	8.80217	32.7286	5.03248		688	651	652	578	581	686	0.946221	0.947674	-0.079751	-0.0775366	0.89	0.00330122
Tb927.2.1140	retrotransposon hot spot protein (RHS, pseudogene), putative,retrotransposon hot spot protein 3 (RHS3), interrupted	51.88	13.55	32.715	5.03188		178	172	170	144	162	122	0.966292	0.955056	-0.0494687	-0.0663425	4.579	4.04634e-80
Tb927.5.295b	retrotransposon hotspot (RHS) protein 1	64.662	0.524093	32.5931	5.02649		2217	1404	1450	2100	2277	2104	0.633288	0.654037	-0.659066	-0.612556	1.297	1.08218e-13
Tb927.6.3840	reticulon domain protein	38.32	25.75	32.035	5.00158		3400	2157	1545	3463	3040	1854	0.634412	0.454412	-0.656509	-1.13793	0.389	0.244502	m
Tb927.10.14040	vacuolar ATP synthase subunit c, putative	49.6	14.22	31.91	4.99594		602	756	784	556	530	594	1.25581	1.30233	0.328623	0.38109	0.827	0.0196386
Tb927.10.11590	nicotinate phosphoribosyltransferase, putative	46.84	16.6	31.72	4.98732		758	1201	1038	635	819	969	1.58443	1.36939	0.663966	0.453537	1.003	3.89566e-05
Tb05.5K5.60	hypothetical protein, conserved,BAC from homologous region on chr5	46.126	14.87	30.498	4.93064		125	108	76	113	133	114	0.864	0.608	-0.210897	-0.717857	0.58	0.807154
Tb927.2.6050	beta prime COP protein	49.26	10.59	29.925	4.90328		1375	1938	1965	1125	1303	1399	1.40945	1.42909	0.495137	0.515098	0.537	0.957932
Tb927.10.11270	RNA-binding protein, putative	47.52	12.32	29.92	4.90304		355	215	143	279	310	205	0.605634	0.402817	-0.723482	-1.3118	-0.676	3.57358e-18
Tb927.11.15240	small GTPase, putative,ras-related protein rab-2a, putative	38.02	21.74	29.88	4.90111		818	794	1358	519	538	560	0.97066	1.66015	-0.0429618	0.731311	0.734	0.0858746	m
Tb927.8.980	phosphoacetylglucosamine mutase, putative,acetylglucosaminephosphomutase, putative,N-acetylglucosamine-phosphate mutase, putative	53.8527	5.74396	29.7983	4.89716		2645	4840	4475	2889	2902	3478	1.82987	1.69187	0.871739	0.75862	0.104	5.48886e-05
Tb927.7.4950	NAD(p)-dependent steroid dehydrogenase-like protein	44.8	14.16	29.48	4.88166		440	310	432	329	250	252	0.704545	0.981818	-0.505235	-0.0264722	-0.385	3.76566e-13	m
Tb927.5.1700	replication Factor A 28 kDa subunit, putative	40.2735	18.53	29.4018	4.87783		854	1141	1080	556	713	643	1.33607	1.26464	0.417991	0.338723	0.096	0.00277796
Tb927.7.2700	NADH-cytochrome B5 reductase, putative	36.8512	21.56	29.2056	4.86817		1622	628	402	2059	1481	855	0.387176	0.247842	-1.36894	-2.01251	-1.355	6.26801e-64	m
Tb927.11.3980	mitochondrial processing peptidase alpha subunit, putative,metallo-peptidase, Clan ME, Family M16	40.4	17.86	29.13	4.86443		3044	729	594	3438	1684	829	0.239488	0.195138	-2.06198	-2.35743	-2.114	3.87565e-133	m
Tb927.11.510	RNA-binding protein (UBP2)	41.1869	16.22	28.7034	4.84315		1305	510	461	1237	1026	541	0.390805	0.353257	-1.35548	-1.50121	-1.127	2.02677e-40
Tb927.5.1000	ubiquitin-conjugating enzyme e2, putative,ubiquitin carrier protein, putative,ubiquitin-protein ligase, putative	34.64	22.38	28.51	4.8334		5667	4636	3898	3824	4266	3327	0.81807	0.687842	-0.289705	-0.539851	0.751	0.035456
Tb927.10.6060	universal minicircle sequence binding protein (UMSBP), putative,DNA-binding protein HEXBP, putative,zinc finger protein	25.2656	31.5185	28.392	4.82741		5522	1928	1131	6272	6385	2185	0.349149	0.204817	-1.51809	-2.28759	-0.796	4.97897e-38
Tb927.4.470	snoRNP protein GAR1, putative	39.8	15.62	27.71	4.79233		1750	1356	892	940	877	842	0.774857	0.509714	-0.367998	-0.972239	-0.643	1.01479e-26
Tb927.6.1030	cysteine peptidase precursor,cysteine peptidase, Clan CA, family C1, Cathepsin L-like	34.76	19.87	27.315	4.77162		8095	18477	16233	2568	1885	7247	2.28252	2.00531	1.19063	1.00383	2.758	1.7584e-103
Tb927.4.410	CAF 40	24.1107	30.4612	27.286	4.77009		1063	1216	1275	1443	1566	1533	1.14393	1.19944	0.194002	0.262356	0.611	0.588475
Tb927.8.7730	hypothetical protein, conserved	31.78	22.7	27.24	4.76765		889	1079	619	811	437	459	1.21372	0.696288	0.27944	-0.522244	-0.502	2.16751e-17	m
Tb927.3.5520	26S proteasome regulatory non-ATPase subunit	40.9511	13.27	27.1106	4.76078		3111	3426	3065	2802	2628	2535	1.10125	0.985214	0.139147	-0.0214913	0.954	4.89974e-05
Tb927.10.5250	hypothetical protein, conserved,zinc finger protein family member, putative	41.3107	12.3933	26.852	4.74696		291	1175	2148	220	581	983	4.0378	7.38144	2.01357	2.8839	1.282	0.272022
Tb927.10.12240	short-chain dehydrogenase, putative	53.0092	0.674516	26.8419	4.74641		1250	1149	898	988	805	651	0.9192	0.7184	-0.121549	-0.477141	-0.756	3.2953e-30	m
Tb927.6.1470	hypothetical protein, conserved	22.52	29.83	26.175	4.71012		1417	877	754	1188	1135	880	0.618913	0.53211	-0.692191	-0.910203	-0.054	1.98395e-07
Tb927.4.100	retrotransposon hot spot protein (RHS, pseudogene), putative,retrotransposon hot spot protein 1 (RHS1), interrupted	37.14	14.73	25.935	4.69683		1535	1142	1257	1517	1450	1592	0.743974	0.818893	-0.426676	-0.288254	1.532	6.38513e-21
Tb927.5.800	casein kinase I, isoform 2	32.0258	19.7528	25.8893	4.69428		2686	4092	4569	1999	2262	2581	1.52345	1.70104	0.607347	0.766419	0.56	0.899299	m
Tb927.3.1240	protein phosphatase 2A, putative	33.7447	17.15	25.4474	4.66944		530	655	612	706	677	575	1.23585	1.15472	0.305503	0.207539	0.152	0.00359949
Tb927.8.3250	dynein heavy chain, putative	39.3599	10.88	25.1199	4.65076		5367	5158	5249	4985	4381	5152	0.961058	0.978014	-0.0573041	-0.0320733	0.695	0.639238
Tb927.2.5530	hypothetical protein, conserved	37.2243	12.1774	24.7008	4.62649		1456	1332	1231	1429	961	1358	0.914835	0.845467	-0.128416	-0.24218	1.304	0.00020544	m
Tb927.9.5890	solanesyl-diphosphate synthase, putative	35.1863	13.3772	24.2818	4.6018		1911	961	777	1739	1481	1112	0.502878	0.406593	-0.991719	-1.29834	-0.289	3.28991e-14	m
Tb927.5.3030	intraflagellar transport protein IFT122, putative	39.8204	8.49347	24.1569	4.59436		1478	2000	2120	1627	1507	1664	1.35318	1.43437	0.436354	0.520418	0.756	0.0455592
Tb927.6.2280	hypothetical protein, conserved	47.2228	0.772839	23.9978	4.58483		372	315	227	292	286	214	0.846774	0.610215	-0.239951	-0.71261	-0.095	6.6748e-05
Tb927.4.2530	hypothetical protein, conserved	23.96	23.98	23.97	4.58316		1906	1564	1222	3493	3807	3054	0.820567	0.641133	-0.285308	-0.641304	0.48	0.784945	m
Tb927.7.3080	hypothetical protein, conserved	28.16	19.77	23.965	4.58286		311	332	291	332	346	369	1.06752	0.935691	0.0942687	-0.0958954	0.215	0.0245976
Tb927.8.3560	DNA repair and recombination helicase protein PIF1, putative,DNA repair and recombination protein, mitochondrial precursor, putative	33.5063	13.7595	23.6329	4.56272		1313	865	923	1364	1066	875	0.658797	0.70297	-0.602095	-0.508464	0.557	0.862977	m
Tb927.8.4210	hypothetical protein, conserved	32.62	14.25	23.435	4.55059		952	782	741	884	969	769	0.821429	0.778361	-0.283793	-0.361488	-0.533	5.51487e-23
Tb927.6.4370	eukaryotic translation initiation factor 3 subunit 7-like protein	20.2492	24.91	22.5796	4.49695		2511	1337	1076	2423	2341	1309	0.532457	0.428515	-0.909263	-1.22258	-0.906	1.419e-40
Tb927.11.14130	ribosomal protein L18, putative	20.7461	23.8111	22.2786	4.47759		8142	8743	6759	8431	8950	8065	1.07381	0.83014	0.102745	-0.268573	-0.249	4.94783e-14
Tb927.10.8170	nuclear pore complex protein (NUP155), putative,nucleoporin, putative	37.8452	6.55348	22.1993	4.47244		1286	1284	1051	1478	1418	1241	0.998445	0.817263	-0.00224544	-0.291128	0.377	0.220623
Tb927.9.6230	arginine kinase	25.2	19.08	22.14	4.46858		86	335	425	112	140	379	3.89535	4.94186	1.96175	2.30505	1.182	0.00230451	m
Tb927.2.1330	retrotransposon hot spot protein (RHS, pseudogene), putative,retrotransposon hot spot protein 6 (RHS6), degenerate	27.38	16.84	22.11	4.46663		1028	470	302	1087	1197	1069	0.457198	0.293774	-1.12911	-1.76722	1.744	2.53162e-16	m
Tb927.6.4740	importin-alpha re-exporter protein, putative,cellular apoptosis susceptibility protein, putative	32.3963	10.1604	21.2784	4.41132		1322	1053	856	1048	891	897	0.79652	0.647504	-0.328217	-0.627039	-0.137	1.46244e-09
Tb927.8.3690	isocitrate dehydrogenase [NADP], mitochondrial precursor, putative	40.7648	1.45638	21.1106	4.39989		2483	1349	1542	1954	1174	1170	0.543294	0.621023	-0.880194	-0.687281	0.104	7.10395e-05	m
Tb927.6.740	ATP-dependent DEAH-box RNA helicase, putative	23.4703	18.2086	20.8395	4.38125		1591	1463	1466	1763	1733	1650	0.919547	0.921433	-0.121004	-0.118049	0.884	0.00141655
Tb927.10.14550	ATP-dependent DEAD/H RNA helicase, putative	24.757	14.0741	19.4155	4.27914		1135	885	657	1008	856	709	0.779736	0.578855	-0.358943	-0.788727	-0.412	0.0121346
Tb927.10.7310	terminal uridylyltransferase 3, putative	22.74	15.93	19.335	4.27314		303	348	233	279	314	303	1.14851	0.768977	0.19977	-0.378988	0.667	0.347705
Tb927.8.1960	hypothetical protein, conserved	32.804	5.55513	19.1796	4.2615		1045	958	953	718	704	614	0.916746	0.911962	-0.125405	-0.132955	0.296	0.0729153
Tb927.8.7530	3,2-trans-enoyl-CoA isomerase, mitochondrial precursor, putative	32.0035	5.98166	18.9926	4.24736		1866	773	781	1722	1083	671	0.414255	0.418542	-1.27141	-1.25655	-0.897	7.81253e-36	m
Tb927.8.7780	hypothetical protein, conserved	27.4014	8.54466	17.973	4.16776		98	744	1118	108	322	1031	7.59184	11.4082	2.92445	3.51199	2.539	5.76987e-18
Tb927.10.9440	NADH dehydrogenase	35.1252	0.786011	17.9556	4.16636		2367	910	798	1927	1882	1503	0.384453	0.337136	-1.37912	-1.5686	-0.473	1.75848e-21	m
Tb927.8.730	nucleolar RNA-binding protein, putative	31.0186	4.12261	17.5706	4.13509		3081	2361	1641	2586	2652	1427	0.76631	0.532619	-0.384001	-0.908823	-0.876	7.80412e-41
Tb927.2.340	retrotransposon hot spot (RHS) protein, putative,retrotransposon hot spot protein 4 (RHS4), putative	24.8863	10.1826	17.5344	4.13212		6254	4783	5172	5710	6328	5337	0.764791	0.826991	-0.386863	-0.274057	3.411	6.99413e-159
Tb927.6.1870	eukaryotic translation initiation factor 4e, putative	22.6086	11.18	16.8943	4.07847		1980	1837	1522	1830	1836	1350	0.927778	0.768687	-0.108149	-0.379532	0.139	0.00041801
Tb927.11.5250	hypothetical protein, conserved	18.3719	15.1652	16.7685	4.06768		1888	1103	1024	1854	1391	1096	0.584216	0.542373	-0.775426	-0.882643	-0.127	2.63217e-09
Tb927.9.6070	40S ribosomal protein S3, putative	20.5678	12.6668	16.6173	4.05462		6709	5994	4528	9079	8650	8911	0.893427	0.674914	-0.162579	-0.567224	-0.537	6.51812e-16
Tb927.2.4130	enoyl-CoA hydratase/Enoyl-CoA isomerase/3-hydroxyacyl-CoA dehydrogenase, putative	26.9249	5.90708	16.416	4.03703		944	787	817	929	765	682	0.833686	0.865466	-0.262423	-0.208451	0.658	0.310627		g
Tb927.6.1500	alkyl-dihydroxyacetone phosphate synthase,alkyl-DHAP synthase,alkylglycerone-phosphate synthase	22.7746	9.95321	16.3639	4.03245		2003	978	1032	2034	1889	1387	0.488268	0.515227	-1.03426	-0.956719	0.083	7.72351e-05		g
Tb927.11.8880	hypothetical protein, conserved	26.9275	5.60757	16.2675	4.02392		166	168	180	315	300	241	1.01205	1.08434	0.017278	0.116814	0.313	0.250417
Tb927.2.560	retrotransposon hot spot (RHS) protein, putative,retrotransposon hot spot protein 4 (RHS4), putative	20.205	12.3	16.2525	4.02259		1717	1303	1378	1344	1412	1219	0.758882	0.802563	-0.398053	-0.317314	2.207	1.83949e-53
Tb927.9.6290	arginine kinase	29.9804	1.86118	15.9208	3.99284		2596	7213	5367	2682	2565	5307	2.77851	2.06741	1.47431	1.04783	-0.917	1.08839e-46	m
Tb927.11.3570	aminopeptidase, putative,metallo-peptidase, Clan MA(E) Family M1	16.3704	14.6696	15.52	3.95606		3113	2549	2216	3432	3420	3405	0.818824	0.711854	-0.288374	-0.490348	-0.128	2.62532e-10
Tb927.11.10790	40S ribosomal protein SA, putative	18.4854	11.8701	15.1777	3.92388		13805	11327	6674	15664	18136	9591	0.8205	0.483448	-0.285425	-1.04857	-0.33	0.00275973
Tb927.4.1360	hypothetical protein, conserved	14.1139	15.7506	14.9323	3.90036		1452	904	746	1373	1062	654	0.62259	0.513774	-0.683647	-0.960794	-1.975	7.40578e-109		g
Tb927.6.4390	kinesin, putative	15.7328	14.05	14.8914	3.89641		867	2136	3209	936	1286	2177	2.46367	3.70127	1.30081	1.88802	1.611	8.01087e-21	m
Tb927.8.2520	acetyl-CoA synthetase, putative	24.8072	4.34378	14.5755	3.86547		2633	4374	3564	3007	3147	3298	1.66122	1.35359	0.732246	0.43679	0.508	0.91064
Tb927.9.14430	casein kinase II, putative	19.3722	9.63622	14.5042	3.8584		591	726	655	658	739	736	1.22843	1.10829	0.296811	0.148337	0.511	0.965925
Tb927.10.2020	hexokinase	23.8443	4.96686	14.4056	3.84855		729	289	184	937	246	229	0.396433	0.252401	-1.33485	-1.98621	1.192	1.00045e-08		g
Tb05.5K5.70	nucleolar RNA helicase II, putative,nucleolar RNA helicase Gu, putative,BAC from homologous region on chr5	19.7889	8.85848	14.3237	3.84033		3008	1379	987	2410	2109	1328	0.458444	0.328125	-1.12518	-1.60768	-1.225	2.9106e-62
Tb927.10.1170	intraflagellar transport protein IFT172, putative	22.6852	5.62335	14.1542	3.82316		2543	3396	3589	2711	2715	3667	1.33543	1.41133	0.417305	0.49705	1.002	5.33934e-05
Tb927.4.2240	hypothetical protein, conserved	14.9299	13.0252	13.9775	3.80504		581	702	742	1340	572	566	1.20826	1.27711	0.272933	0.352881	0.199	0.00636717
Tb927.3.2830	hypothetical protein, conserved	24.4696	2.20505	13.3373	3.7374		701	498	444	546	463	333	0.710414	0.633381	-0.493269	-0.658855	-0.089	2.8627e-06
Tb927.2.100	retrotransposon hot spot (RHS) protein, putative,retrotransposon hot spot protein 1 (RHS1), putative	18.6282	7.09814	12.8632	3.68518		4220	3114	3142	3252	3246	2995	0.737915	0.74455	-0.438474	-0.42556	1.267	4.90084e-13	m
Tb927.10.5610	40S ribosomal protein S9, putative	13.0888	12.5779	12.8334	3.68183		5142	5697	4345	6425	6535	6827	1.10793	0.845002	0.147873	-0.242973	0.336	0.11347	m
Tb927.10.14470	intraflagellar transport protein IFT140, putative	18.1106	7.40138	12.756	3.6731		1979	2691	3065	1757	1680	2190	1.35978	1.54876	0.443371	0.631115	0.897	0.00585138
Tb927.9.3990	ribosomal protein S7, putative	12.3528	13.0648	12.7088	3.66775		9803	11821	7886	15550	15084	17433	1.20586	0.804448	0.270057	-0.31393	0.749	0.0288613	m
Tb927.10.12840	mitochondrial carrier protein, putative,mitochondrial 2-oxoglutarate/malate carrier protein, putative	17.1539	8.10736	12.6306	3.65886		3296	2135	1713	3028	3068	1959	0.647755	0.519721	-0.62648	-0.944191	-1.969	4.92554e-120	m
Tb927.10.1720	ATP-dependent DEAD/H RNA helicase, putative	22.0995	3.05051	12.575	3.65249		644	369	366	627	479	313	0.572981	0.568323	-0.80344	-0.815217	-0.314	4.17261e-10
Tb927.2.3180	hypothetical protein, conserved	16.7627	8.13523	12.449	3.63796		1329	1126	1027	859	782	729	0.847254	0.772761	-0.239134	-0.371905	0.052	2.34886e-05	m
Tb927.10.15370	DNA-directed RNA polymerase, alpha subunit, putative,RNA polymerase subunit, putative	21.3559	3.48965	12.4228	3.63492		658	529	451	652	560	401	0.803951	0.68541	-0.31482	-0.54496	-0.39	7.62628e-14
Tb927.6.700	alanyl-tRNA synthetase, putative	20.8761	3.83014	12.3531	3.62681		3383	2488	2404	3344	2864	2130	0.735442	0.710612	-0.443317	-0.492866	0.033	3.26792e-06
Tb927.11.6600	hypothetical protein, conserved	19.0975	5.5164	12.3069	3.6214		138	175	169	147	155	249	1.26812	1.22464	0.342687	0.292355	-0.083	0.223412
Tb927.3.3060	hypothetical protein, conserved	21.3176	3.27101	12.2943	3.61992		664	925	1521	472	590	788	1.39307	2.29066	0.47827	1.19577	1.381	2.66253e-05
Tb927.10.1490	hypothetical protein, conserved	16.1937	8.39118	12.2924	3.6197		3827	3108	3397	3675	3355	3721	0.812124	0.88764	-0.300227	-0.171953	0.374	0.403062
Tb927.11.8770	ATP-dependent DEAD/H RNA helicase, putative,DEAD box RNA helicase, putative,RNA helicase, putative	19.78	2.50576	11.1429	3.47805		1024	856	969	892	854	702	0.835938	0.946289	-0.258533	-0.0796471	0.387	0.30234
Tb927.11.14330	hypothetical protein, conserved	18.0416	3.87478	10.9582	3.45394		1741	2180	2570	1906	1912	2274	1.25215	1.47616	0.324412	0.561852	0.791	0.189475
Tb927.5.760	hypothetical protein, conserved	15.3802	6.1874	10.7838	3.43079		1613	2407	2602	1460	1304	1520	1.49225	1.61314	0.57749	0.689875	0.183	0.238294
Tb927.10.10460	histone H2B, putative	15.5893	5.93599	10.7626	3.42796		0	0	0	0	0	0	#DIV/0!	#DIV/0!	#DIV/0!	#DIV/0!		0.0446505	m
Tb927.9.7720	hypothetical protein, conserved,predicted tetratricopeptide repeat protein	17.2454	4.22774	10.7366	3.42446		1939	2154	2072	2103	2037	2302	1.11088	1.06859	0.151705	0.0957112	0.772	0.0293138
Tb927.11.7590	hypothetical protein, conserved	10.6963	9.45466	10.0755	3.33277		785	741	820	873	828	822	0.943949	1.04459	-0.0832191	0.0629313	1.028	1.50896e-05
Tb927.3.3270	ATP-dependent phosphofructokinase	14.3604	5.37621	9.86831	3.3028		7455	18045	19582	8154	10187	16785	2.42052	2.62669	1.27532	1.39325	3.028	2.63253e-131	m	g
Tb927.4.4490	multidrug resistance protein E,p-glycoprotein	12.1647	7.41528	9.79001	3.29131		1978	1702	1583	2090	1666	1779	0.860465	0.800303	-0.216811	-0.321381	0.042	0.0214082	m
Tb927.11.9530	14-3-3-like protein, putative	12.5615	6.65862	9.61007	3.26455		4654	6421	4824	6021	6927	6729	1.37967	1.03653	0.464327	0.0517587	0.697	0.122445
Tb927.3.2230	succinyl-CoA synthetase alpha subunit, putative	13.5103	5.52119	9.51574	3.25032		5556	4451	3065	4647	5483	4656	0.801116	0.551656	-0.319917	-0.85816	-0.591	1.8586e-27	m
Tb927.1.120	retrotransposon hot spot (RHS) protein, putative,retrotransposon hot spot protein 4 (RHS4), putative	11.4897	7.12887	9.30929	3.21867		6509	5320	5091	7050	7529	6053	0.81733	0.782148	-0.29101	-0.354487	1.925	8.00251e-44	m
Tb927.10.14990	intraflagellar transport protein IFT80/CHE2, putative	15.8075	1.93548	8.87148	3.14917		1194	1456	1471	1077	1160	1415	1.21943	1.23199	0.286208	0.300994	0.633	0.396126
Tb927.4.1790	ribosomal protein L3, putative	11.9086	5.61079	8.75971	3.13088		823	698	777	591	843	885	0.848117	0.944107	-0.237665	-0.0829778	-1.253	4.69356e-05
Tb927.8.6110	hypothetical protein, conserved	16.811	0.683311	8.74714	3.12881		4684	1614	1246	4796	3934	2133	0.344577	0.266012	-1.5371	-1.91044	-1.333	9.95107e-73	m
Tb927.10.6050	clathrin heavy chain	13.2889	4.11816	8.70352	3.1216		4444	10487	13431	5289	6474	12986	2.35981	3.02228	1.23867	1.59564	1.556	0.000319446
Tb927.9.4290	hypothetical protein, conserved	11.9621	5.01188	8.48698	3.08525		143	162	150	134	112	129	1.13287	1.04895	0.179979	0.0689474	1.022	0.00564675
Tb927.3.4720	dynamin, putative,vacuolar sortin protein 1, putative	15.9792	0.82671	8.40297	3.0709		263	713	1152	249	408	929	2.71103	4.38023	1.43884	2.13101	2.964	1.63458e-105	m
Tb927.10.14600	40S ribosomal protein S2, putative	8.60374	8.13424	8.36899	3.06505		3748	3989	2788	4508	4227	4579	1.0643	0.743863	0.0899062	-0.42689	-0.267	3.76892e-14	m
Tb927.1.1670	hypothetical protein, conserved	13.201	3.5292	8.36511	3.06438		1568	1894	1813	1463	1556	1727	1.20791	1.15625	0.272511	0.209453	0.833	0.00723924
Tb927.11.6790	hypothetical protein, conserved,predicted WD40 repeat protein	12.5224	4.16629	8.34436	3.0608		2129	1333	1046	2155	1757	1388	0.626116	0.49131	-0.675499	-1.02529	-0.543	8.57322e-23
Tb927.2.830	retrotransposon hot spot protein (RHS, pseudogene), putative,retrotransposon hot spot protein 1 (RHS1), interrupted	15.1996	1.46981	8.33472	3.05913		748	723	768	361	397	381	0.966578	1.02674	-0.0490426	0.038068	1.145	7.534e-08	m
Tb927.7.6820	hypothetical protein, conserved	10.4646	6.0694	8.26702	3.04737		1159	995	982	1373	1303	1156	0.858499	0.847282	-0.220112	-0.239086	0.231	0.0118131
Tb927.5.3800	glutamine hydrolysing (not ammonia-dependent) carbomoyl phosphate synthase, putative	12.1201	3.8073	7.96369	2.99344		5860	4554	3847	5913	5523	4451	0.777133	0.656485	-0.363766	-0.607167	-0.799	1.36124e-29
Tb927.2.450	retrotransposon hot spot (RHS) protein, putative,retrotransposon hot spot protein 4 (RHS4), putative	11.5384	4.25473	7.89657	2.98123		4943	3318	3564	4394	4607	3901	0.671252	0.72102	-0.575073	-0.47189	2.383	2.58816e-71
Tb927.6.4480	valyl-tRNA synthetase, putative	11.9206	3.7624	7.84151	2.97113		2954	2273	1541	3762	3808	3198	0.769465	0.521666	-0.378072	-0.938803	-0.532	4.66681e-24
Tb927.3.3760	tryparedoxin	13.4102	2.0684	7.73931	2.9522		0	0	0	0	0	0	#DIV/0!	#DIV/0!	#DIV/0!	#DIV/0!		0		g
Tb927.11.13920	kinesin-II 85 Kd subunit, putative	12.4303	2.92457	7.67745	2.94063		830	1349	1871	689	662	797	1.6253	2.25422	0.700707	1.17263	1.087	3.80066e-07
Tb927.10.2560	mitochondrial malate dehydrogenase	8.91532	6.31154	7.61343	2.92855		3689	707	519	2982	1375	890	0.191651	0.140689	-2.38345	-2.82942	-2.355	1.59833e-153	m
Tb927.4.4070	mevalonate kinase, putative	4.03939	11.0692	7.55429	2.9173		1218	1078	1058	1051	978	692	0.885057	0.868637	-0.176157	-0.203175	-0.121	1.84796e-08	m	g
Tb927.11.16020	RNA-binding protein, putative	13.0661	1.57622	7.32114	2.87207		1110	666	496	1054	874	519	0.6	0.446847	-0.736966	-1.16215	-0.397	1.2351e-14
Tb927.3.1840	3-oxo-5-alpha-steroid 4-dehydrogenase, putative	11.9959	2.62051	7.30822	2.86952		1618	930	987	1886	2423	1917	0.574784	0.610012	-0.798909	-0.71309	0.453	0.598134	m	g
Tb10.v4.0033	pumillo RNA binding protein PUF1,chrX additional, unordered contigs	11.5099	3.05769	7.2838	2.86469		345	347	456	469	399	344	1.0058	1.32174	0.0083393	0.402437	-0.536	0.000101886
Tb927.11.10030	60S ribosomal protein L29, putative	7.73174	6.81158	7.27166	2.86228		2582	3006	1836	6234	6673	5980	1.16421	0.711077	0.219356	-0.491923	-0.573	2.59822e-26
Tb927.3.3610	peroxisomal targeting signal type 2 receptor, putative,peroxin 7	9.05858	5.37037	7.21447	2.85089		1006	1162	971	1214	1173	1234	1.15507	0.965209	0.20798	-0.0510871	-0.085	8.17532e-08		g
Tb927.5.1210	short-chain dehydrogenase, putative	7.93315	6.47873	7.20594	2.84919		2485	1372	1338	2600	1555	947	0.552113	0.538431	-0.856965	-0.893168	0.631	0.384624	m	g
Tb927.10.14950	RNA binding protein, putative,zinc finger protein family member, putative	11.4691	2.83804	7.15356	2.83866		883	415	623	911	740	635	0.469989	0.705549	-1.0893	-0.503181	-0.488	6.00181e-13
Tb927.11.6300	40S ribosomal protein S5, putative	5.4333	8.82752	7.13041	2.83399		4794	5083	3438	3302	4315	3561	1.06028	0.717146	0.0844503	-0.47966	-0.868	3.80023e-10	m
Tb927.11.16280	60S ribosomal protein L2, putative,60S ribosomal protein L8, putative	8.25257	5.94473	7.09865	2.82754		3594	3459	3167	5473	4867	5017	0.962437	0.881191	-0.0552354	-0.182474	-0.854	9.31116e-41
Tb927.10.1510	NOT1	8.56116	5.36818	6.96467	2.80006		4746	5750	6614	4394	4134	4549	1.21155	1.39359	0.27685	0.478811	0.207	0.302117
Tb927.9.8740	RNA-binding protein	12.1888	1.64887	6.91886	2.79053		4279	4512	2987	3201	3608	3129	1.05445	0.69806	0.0764934	-0.518576	-0.265	3.90977e-08
Tb927.9.9060	Lsm12	8.55696	5.24077	6.89887	2.78636		1188	818	637	1409	1394	955	0.688552	0.536195	-0.538362	-0.89917	0.116	0.000664771
Tb927.11.2260	eukaryotic translation initiation factor 4e, putative	7.5332	5.83692	6.68506	2.74094		1467	1592	1384	1193	1153	1171	1.08521	0.943422	0.117971	-0.0840249	-0.078	1.52114e-08
Tb927.5.3810	orotidine-5-phosphate decarboxylase/orotate phosphoribosyltransferase, putative,OMPDCase-OPRTase, putative	10.7449	2.56148	6.6532	2.73405		1914	1089	598	2608	2294	1334	0.568966	0.312435	-0.813587	-1.67837	-1.346	4.00416e-66
Tb927.8.4450	RNA-binding protein, putative	8.74274	4.51133	6.62704	2.72836		1353	610	467	1185	814	461	0.45085	0.345159	-1.14928	-1.53467	-0.275	4.60691e-11
Tb927.10.3710	proteasome activator protein PA26	4.40838	8.80988	6.60913	2.72446		1503	1305	943	1285	1252	1083	0.868263	0.627412	-0.203795	-0.672515	0.191	0.00464035
Tb927.6.2250	rac serine-threonine kinase, putative,protein kinase, putative	5.69558	7.50515	6.60036	2.72255		828	1044	1250	839	926	985	1.26087	1.50966	0.334419	0.594225	1.52	1.22271e-19
Tb927.3.1120	GTP-binding nuclear protein rtb2, putative	7.87027	5.14254	6.50641	2.70186		3102	2931	2123	3080	3302	2114	0.944874	0.684397	-0.0818057	-0.547094	0.069	2.09798e-05	m
Tb927.3.4760	dynamin, putative,vacuolar sortin protein 1, putative	11.473	1.40804	6.44054	2.68718		1621	918	936	1552	824	739	0.566317	0.577421	-0.820318	-0.792304	-0.223	3.90162e-13
Tb927.8.1990	tryparedoxin peroxidase	7.78198	4.83594	6.30896	2.6574		3505	4381	2870	3673	4149	3493	1.24993	0.81883	0.321846	-0.288364	0.022	2.10812e-06	m
Tb927.4.400	RNA-binding protein, putative	8.61674	3.95476	6.28575	2.65208		466	826	815	500	484	623	1.77253	1.74893	0.825812	0.80647	0.73	0.114695
Tb927.8.3060	cytosolic leucyl aminopeptidase, putative,metallo-peptidase, Clan MF, Family M17	9.20064	3.26828	6.23446	2.64026		1955	1771	1773	1623	1402	1332	0.905882	0.906905	-0.142604	-0.140976	-0.52	4.67242e-24	m
Tb927.11.14750	hypothetical protein, conserved	11.0706	1.20331	6.13696	2.61752		913	906	986	881	993	803	0.992333	1.07996	-0.0111038	0.110973	-0.275	0.00377157
Tb927.7.3940	mitochondrial carrier protein, putative,ADP/ATP mitochondrial translocase, putative,adenine nucleotide mitochondrial translocator, putative	8.66824	3.59597	6.13211	2.61638		2217	1320	900	3082	2530	1846	0.595399	0.405954	-0.748071	-1.30061	-0.552	4.83391e-24	m	g
Tb927.8.2540	3-ketoacyl-CoA thiolase, putative	11.1141	1.13684	6.12548	2.61482		5608	2973	2464	7265	4841	2936	0.530136	0.439372	-0.915567	-1.18648	-0.724	2.20418e-34	m
Tb927.11.6140	40S ribosomal protein S15A, putative	9.40111	2.79588	6.09849	2.60845		2257	2329	1593	3973	3898	4177	1.0319	0.705804	0.0453042	-0.50266	-0.44	2.25658e-18	m
Tb927.8.2780	RNA-binding protein RBP10, putative	11.9509	0.187845	6.06936	2.60154		149	508	707	151	31453	31412	3.4094	4.74497	1.76952	2.2464	2.648	0.00551364
Tb927.10.6880	glyceraldehyde 3-phosphate dehydrogenase, cytosolic	7.52155	4.59037	6.05596	2.59836		2146	2608	1864	1857	2718	3091	1.21528	0.868593	0.281294	-0.203248	0.169	0.0013437
Tb927.7.4980	hypothetical protein, conserved,zinc finger protein family member, putative	7.33786	4.61111	5.97449	2.57881		294	327	299	345	297	331	1.11224	1.01701	0.153474	0.0243293	0.62	0.574359	m
Tb927.10.7330	40S ribosomal protein S24E, putative	7.48011	4.45427	5.96719	2.57705		3290	1833	1645	2354	3107	993	0.557143	0.5	-0.843881	-1	-1.738	1.07258e-70
Tb927.4.3060	hypothetical protein, conserved	4.35003	7.11538	5.73271	2.51922		4951	5212	5237	3970	4476	4952	1.05272	1.05777	0.0741171	0.0810207	0.68	0.161227	m
Tb927.6.2790	L-threonine 3-dehydrogenase, putative	6.65876	4.69191	5.67533	2.50471		6823	3685	3714	8589	6918	4364	0.540085	0.544335	-0.888742	-0.877432	-0.456	1.62989e-21	m
Tb927.10.7410	succinyl-CoA ligase [GDP-forming] beta-chain, putative	8.73686	2.49495	5.61591	2.48952		7917	3427	2244	7534	7564	4559	0.432866	0.283441	-1.20801	-1.81888	-1.495	1.48757e-87	m
Tb927.2.470	retrotransposon hot spot (RHS) protein, putative,retrotransposon hot spot protein 4 (RHS4), putative	7.97999	3.23996	5.60997	2.48799		1203	918	966	991	1039	891	0.763092	0.802993	-0.390071	-0.316542	1.485	2.74023e-17	m
Tb927.7.1920	paraflagellar rod component, putative	7.5128	3.54366	5.52823	2.46682		770	813	915	683	730	759	1.05584	1.18831	0.0783969	0.248913	-0.24	4.14376e-12	m
Tb927.2.2510	hypothetical protein, conserved	7.77213	3.05962	5.41588	2.43719		1302	1047	802	2872	3195	2773	0.804147	0.615975	-0.314468	-0.699055	0.093	0.000433634	m
Tb927.7.6360	histone H2A, putative	7.14236	3.63883	5.3906	2.43044		2503	2298	1877	2579	2475	2051	0.918098	0.7499	-0.123279	-0.41523	0.476	0.7194
Tb927.9.12360	RBP35	5.82641	4.8221	5.32425	2.41258		839	1114	1226	1173	1080	1371	1.32777	1.46126	0.409007	0.547216	0.113	0.0130969
Tb927.10.13270	periodic tryptophan protein 2, putative,predicted WD40 repeat protein,predicted involvement in cytokinesis,predicted involvement in cell separation	5.92607	4.69831	5.31219	2.40931		785	476	413	980	756	534	0.606369	0.526115	-0.721731	-0.926551	-0.248	2.70359e-10
Tb927.11.9490	hypothetical protein, conserved	9.34703	1.04229	5.19466	2.37703		297	254	221	254	225	231	0.855219	0.744108	-0.225634	-0.426417	0.424	0.565949
Tb927.10.15410	glycosomal malate dehydrogenase	7.16132	3.0315	5.09641	2.34948		10487	2205	1831	10876	6190	2222	0.21026	0.174597	-2.24975	-2.5179	-3.518	3.59698e-292	m	g
Tb927.11.7140	RBP45	5.33565	4.68905	5.01235	2.32549		463	508	479	608	587	549	1.09719	1.03456	0.133816	0.0490135	0.468	0.776913
Tb927.6.5010	hypothetical protein, conserved	7.56646	2.42723	4.99684	2.32102		866	1235	1286	843	1271	1290	1.4261	1.48499	0.512072	0.570452	0.294	0.0396817
Tb927.8.750	nucleolar RNA-binding protein, putative	5.54683	4.30476	4.92579	2.30036		782	596	501	474	453	459	0.762148	0.640665	-0.391856	-0.642358	0.512	0.957796
Tb927.3.3940	RNA-binding protein, putative	7.8645	1.91468	4.88959	2.28971		1587	1858	2369	1329	1286	1145	1.17076	1.49275	0.227448	0.577976	-0.122	0.0395251
Tb927.1.1370	rRNA biogenesis protein, putative	6.63488	2.99634	4.81561	2.26772		684	369	300	607	491	293	0.539474	0.438596	-0.890376	-1.18903	-0.399	4.23228e-13
Tb927.6.3740	heat shock 70 kDa protein, mitochondrial precursor, putative	7.06646	2.24418	4.65532	2.21888		0	0	0	0	0	0	#DIV/0!	#DIV/0!	#DIV/0!	#DIV/0!		0	m
Tb927.4.2040	hypothetical protein, conserved	5.01303	4.12751	4.57027	2.19228		5417	4614	2769	3044	3198	2896	0.851763	0.511169	-0.231476	-0.968129	-0.022	1.49566e-07
Tb927.10.13280	hypothetical protein, conserved	8.03215	1.08407	4.55811	2.18844		3587	1765	1635	3615	3075	2637	0.492055	0.455813	-1.02311	-1.13349	-0.307	3.13282e-16
Tb927.4.4670	hypothetical protein, conserved	7.42067	1.64133	4.531	2.17983		358	422	442	409	459	379	1.17877	1.23464	0.237283	0.304087	0.664	0.385432
Tb927.10.8430	40S ribosomal protein S12, putative	7.31882	1.58441	4.45162	2.15433		5916	7624	5377	7062	5819	7723	1.28871	0.908891	0.365926	-0.137821	-0.415	6.05304e-12
Tb927.10.13780	glycogen synthase kinase 3	8.10571	0.751431	4.42857	2.14684		2855	2629	2959	2854	2931	3013	0.920841	1.03643	-0.118977	0.051619	0.985	1.10425e-05
Tb927.10.9840	chaperone protein DNAj, putative	2.77826	5.79936	4.28881	2.10058		841	803	765	726	622	503	0.954816	0.909631	-0.0667058	-0.136646	0.249	0.0259281
Tb927.11.3590	40S ribosomal protein S4, putative	5.25693	3.26834	4.26263	2.09174		8834	7766	5850	13056	13530	12917	0.879103	0.662214	-0.185895	-0.59463	-0.354	3.06886e-18	m
Tb927.6.4280	glyceraldehyde 3-phosphate dehydrogenase, glycosomal	5.84325	2.64692	4.24509	2.08579		20121	38496	35043	24408	22864	35203	1.91322	1.74161	0.936007	0.800424	2.118	1.86831e-57	m	g
Tb927.4.4160	hypothetical protein, conserved	4.31421	4.1517	4.23295	2.08166		683	705	706	539	493	592	1.03221	1.03367	0.0457377	0.0477826	0.345	0.158424	m
Tb927.2.510	retrotransposon hot spot (RHS) protein, putative,retrotransposon hot spot protein 4 (RHS4), putative	7.5452	0.753719	4.14946	2.05292		712	481	492	507	565	526	0.675562	0.691011	-0.56584	-0.533219	0.584	0.68053
Tb927.8.1170	hypothetical protein, conserved	6.80278	1.46899	4.13589	2.0482		1261	1014	941	1585	1676	1164	0.804124	0.746233	-0.314511	-0.422302	-0.564	1.18637e-13
Tb927.11.7780	ATOM46	7.08886	1.15116	4.12001	2.04265		2124	944	580	1769	1672	831	0.444444	0.27307	-1.16993	-1.87266	-1.129	1.47956e-50	m
Tb927.10.14820	mitochondrial carrier protein, putative,ADP/ATP translocase 1, putative	5.73693	2.38644	4.06169	2.02208		1228	730	456	765	643	532	0.594463	0.371336	-0.750342	-1.4292	-1.29	7.14441e-56	m
Tb927.9.10310	mitochondrial carrier protein, putative,mitochondrial phosphate transporter, putative	5.4182	2.68516	4.05168	2.01852		2008	1701	1186	2962	2878	1608	0.847112	0.590637	-0.239376	-0.759655	-0.898	1.66093e-40	m	g
Tb927.10.11760		6.28455	1.79429	4.03942	2.01415		1671	1782	1901	1353	1220	1386	1.06643	1.13764	0.0927856	0.186047	-0.699	4.47138e-12
Tb927.4.760	gamma-adaptin 1, putative,AP-1 adapter complex gamma subunit, putative	7.19252	0.849795	4.02116	2.00761		1037	2010	2114	1191	1374	1884	1.93828	2.03857	0.95478	1.02756	1.394	2.98729e-16
Tb927.11.6870	14-3-3-like protein, putative	6.13436	1.78651	3.96044	1.98566		4067	3763	3513	3052	3466	2869	0.925252	0.863782	-0.112082	-0.211261	-0.08	1.68368e-05
Tb927.1.2230	calpain-like protein fragment, putative	6.22461	1.67681	3.95071	1.98211		1749	399	316	789	524	253	0.22813	0.180675	-2.13207	-2.46853	-0.908	2.68281e-39	m
Tb927.6.4440	hypothetical protein, conserved	5.94868	1.85281	3.90074	1.96375		4493	2852	2216	5251	5209	3545	0.634765	0.493212	-0.655705	-1.01972	-0.405	1.04503e-19
Tb927.10.2840	ribosomal protein S25, putative	6.28447	1.41005	3.84726	1.94383		2808	2926	2029	2600	2450	2985	1.04202	0.722578	0.0593868	-0.468774	-0.527	1.20889e-12
Tb927.4.1680	hypothetical protein, conserved,ZFP family member, putative	6.48001	1.20229	3.84115	1.94154		816	904	854	711	746	751	1.10784	1.04657	0.147754	0.0656669	0.386	0.28905
Tb927.9.8200	hypothetical protein, conserved	5.31094	2.07224	3.69159	1.88424		2166	1381	1251	1883	1446	886	0.637581	0.577562	-0.64932	-0.791951	-0.61	7.07302e-26
Tb927.11.3240	T-complex protein 1, zeta subunit, putative	5.88469	1.42398	3.65434	1.86961		4727	2273	1616	4457	3925	2839	0.480855	0.341866	-1.05633	-1.5485	-0.464	9.29441e-22
Tb927.9.8070	60S ribosomal protein L10, putative,QM-like protein	4.91255	2.39424	3.6534	1.86924		3464	4123	2885	5717	5750	5882	1.19024	0.832852	0.251256	-0.263868	-0.357	2.91462e-11	m
Tb927.9.9820	glyceraldehyde-3-phosphate dehydrogenase, putative	5.57073	1.72409	3.64741	1.86687		364	465	365	447	476	408	1.27747	1.00275	0.353292	0.00395801	-0.192	1.98817e-08
Tb927.11.9920	polyubiquitin, putative	4.88308	2.28871	3.58589	1.84233		4508	4456	4747	3391	3370	4513	0.988465	1.05302	-0.0167383	0.0745285	1.156	0.000291101	m	g
Tb927.10.1100	60S ribosomal protein L9, putative	4.81753	2.33091	3.57422	1.83763		6720	7426	5496	6834	6869	7608	1.10506	0.817857	0.144124	-0.290079	-0.209	5.54174e-13	m
Tb927.3.870	hypothetical protein, conserved	5.10673	1.92706	3.51689	1.8143		608	438	346	640	562	444	0.720395	0.569079	-0.47314	-0.813299	0.097	0.000765551
Tb927.7.7410	oxidoreductase, putative	6.28767	0.587331	3.4375	1.78136		847	665	689	839	833	719	0.785124	0.813459	-0.349008	-0.297858	-0.321	1.629e-12	m
Tb927.7.2340	40S ribosomal protein S15, putative	5.53707	1.29699	3.41703	1.77274		2322	3175	1909	6440	6178	8072	1.36736	0.822136	0.451389	-0.282551	-0.283	9.41863e-14
Tb927.11.13360	AAA ATPase, putative	5.47594	1.3378	3.40687	1.76845		1956	1278	1378	1923	1856	1720	0.653374	0.704499	-0.614019	-0.50533	0.19	0.0116759
Tb927.7.4000	glutathione synthetase, putative	4.68054	2.11349	3.39702	1.76427		651	871	638	692	631	671	1.33794	0.980031	0.420015	-0.0291011	0.384	0.284709
Tb11.0290	40S ribosomal protein S14, putative,chrXI additional, unordered contigs	4.3766	2.40479	3.3907	1.76158		721	452	499	1667	1591	835	0.626907	0.692094	-0.673676	-0.530959	-0.124	0.00261564
Tb927.10.3990	DHH1	5.05931	1.66192	3.36062	1.74873		5101	4144	3214	5895	6495	5275	0.81239	0.630073	-0.299756	-0.66641	0.387	0.228508
Tb927.8.3150	t-complex protein 1 gamma subunit, putative	5.12794	1.58884	3.35839	1.74777		5863	4352	3626	5044	4736	3402	0.742282	0.618455	-0.429961	-0.69326	-0.499	8.08278e-24
Tb927.1.2390	beta tubulin	5.73673	0.840953	3.28884	1.71758		23417	25292	12890	21113	13204	22167	1.08007	0.550455	0.111125	-0.861304	-1.111	2.01277e-23
Tb927.9.2650	hypothetical protein, conserved	3.96653	2.49717	3.23185	1.69236		518	378	417	499	531	417	0.72973	0.805019	-0.454566	-0.312905	0.304	0.0902568	m
Tb927.11.2650	heat shock protein 84, putative	4.95653	1.50556	3.23105	1.692		6130	1434	1086	6071	4846	2111	0.233931	0.177162	-2.09584	-2.49686	-0.433	1.80222e-21	m
Tb927.8.1500	hypothetical protein, conserved	5.62195	0.802941	3.21244	1.68367		1616	1593	1481	1894	1593	1507	0.985767	0.91646	-0.0206809	-0.125856	0.176	0.00169859
Tb927.4.1270	ruvB-like DNA helicase, putative	5.58617	0.802637	3.1944	1.67555		1396	1232	960	962	1115	719	0.882521	0.687679	-0.180297	-0.540193	-0.117	7.03084e-09
Tb927.9.7690	hypothetical protein, conserved	3.789	2.52087	3.15493	1.65761		1162	1145	1203	1026	1078	1248	0.98537	1.03528	-0.0212625	0.0500266	0.554	0.995005
Tb927.9.4310	tricarboxylate carrier, putative	4.96626	1.32955	3.1479	1.65439		319	82	71	275	181	137	0.257053	0.222571	-1.95986	-2.16767	-0.099	0.0139291	m
Tb927.10.12030	hypothetical protein, conserved	4.09388	2.1789	3.13639	1.64911		1071	850	961	889	929	882	0.793651	0.897292	-0.333424	-0.15635	0.776	0.0336525
Tb927.11.15370	hypothetical protein, conserved	5.07676	1.1087	3.09273	1.62888		3332	1328	824	3360	3001	2029	0.398559	0.247299	-1.32713	-2.01567	-0.808	2.33647e-37
Tb927.11.550	SCD6	3.50738	2.61002	3.0587	1.61292		4281	4479	4184	4114	4564	3908	1.04625	0.977342	0.0652288	-0.033065	-0.004	2.63134e-07
Tb927.11.3500	hypothetical protein, conserved	3.94394	2.08333	3.01364	1.5915		1266	1490	1402	1432	1467	1434	1.17694	1.10742	0.235035	0.147209	0.54	0.952638
Tb927.10.9330	hypothetical protein, conserved	4.78446	1.22568	3.00507	1.5874		585	1025	1134	568	711	803	1.75214	1.93846	0.809115	0.954912	0.618	0.753285
Tb927.10.13360	elongation factor Tu, putative	5.12436	0.834016	2.97919	1.57492		3425	1593	1152	2943	2340	1276	0.465109	0.33635	-1.10436	-1.57196	-1.129	1.10429e-55	m
Tb927.10.2290	chaperone protein DNAj, putative	4.35849	1.57857	2.96853	1.56975		1137	1117	1063	848	829	746	0.98241	0.934916	-0.0256031	-0.0970907	0.125	0.000673069
Tb927.11.6440	hypothetical protein, conserved	3.00647	2.88561	2.94604	1.55878		7329	5715	5615	6861	6445	4366	0.779779	0.766135	-0.358863	-0.38433	-0.858	3.9e-43
Tb927.7.1040	40S ribosomal protein S16, putative	4.18194	1.62264	2.90229	1.53719		4153	3996	2764	6161	5848	7673	0.962196	0.665543	-0.0555973	-0.587396	-0.201	3.18205e-12	m
Tb11.0880	60S ribosomal protein L21e, putative,chrXI additional, unordered contigs	3.31057	2.45869	2.88463	1.52839		1382	1528	1118	1395	1358	1673	1.10564	0.808973	0.144887	-0.305837	-0.369	2.36144e-10
Tb927.7.710	heat shock 70 kDa protein, putative	4.0591	1.64282	2.85096	1.51145		5165	3661	2946	5176	5503	4316	0.708809	0.570378	-0.496531	-0.810011	-0.418	1.187e-20
Tb927.10.6400	chaperonin Hsp60, mitochondrial precursor	4.44708	1.2535	2.85029	1.51111		22422	3855	2556	16163	8666	3527	0.171929	0.113995	-2.54011	-3.13296	0.863	0.00113585	m
Tb927.4.3790	ubiquitin carboxyl-terminal hydrolase, putative,cysteine peptidase, Clan CA, family C19, putative	4.54451	1.13312	2.83882	1.50529		936	1147	1195	798	787	650	1.22543	1.27671	0.293285	0.35243	0.194	0.00456924
Tb927.2.2230	hypothetical protein, conserved	5.13713	0.535018	2.83607	1.5039		1392	1090	997	1047	1045	710	0.783046	0.716236	-0.352831	-0.481494	-0.108	1.99341e-08
Tb927.11.6660	hypothetical protein, conserved	2.3954	3.27437	2.83488	1.50329		1167	968	868	1066	1065	1012	0.829477	0.743787	-0.269726	-0.427038	0.232	0.0140404
Tb927.8.7100	acetyl-CoA carboxylase, putative	3.35335	2.31205	2.8327	1.50218		4065	5940	6724	4292	5442	6453	1.46125	1.65412	0.547208	0.726064	0.707	0.31894
Tb927.9.8450	adenylate kinase	5.48121	0.13649	2.80885	1.48998		806	1314	720	975	640	598	1.63027	0.8933	0.705114	-0.162783	-0.684	4.77157e-27
Tb927.11.14590	hypothetical protein, conserved	3.99224	1.59903	2.79563	1.48318		1678	892	940	1540	1628	1404	0.531585	0.560191	-0.911627	-0.83601	0.724	0.0933783
Tb927.8.1980	hypothetical protein, conserved	4.5339	1.01842	2.77616	1.47309		921	682	575	747	682	495	0.740499	0.624321	-0.433429	-0.679639	-0.051	1.43694e-05
Tb927.7.5940	Protein Associated with Differentiation	3.64601	1.82714	2.73657	1.45237		3374	1681	1195	5133	2442	1511	0.498222	0.354179	-1.00514	-1.49745	-2.589	5.882e-189	m
Tb927.10.5770	valosin-containing protein homolog,Transitional endoplasmic reticulum ATPase, putative	4.2953	1.16517	2.73023	1.44902		3150	2799	2131	3779	3647	3205	0.888571	0.676508	-0.17044	-0.563821	0.285	0.0293138
Tb927.9.4080	hypothetical protein, conserved	2.94917	2.46544	2.7073	1.43686		335	506	566	363	270	277	1.51045	1.68955	0.594976	0.756641	-0.111	0.135357
Tb927.9.4680	eukaryotic initiation factor 4a, putative	4.07363	1.29093	2.68228	1.42346		3194	2761	2038	5046	4840	3324	0.864433	0.638071	-0.210173	-0.64821	-0.057	2.75151e-08	m
Tb927.7.5170	60S ribosomal protein L23a,60S ribosomal protein L25	2.91375	2.35537	2.63456	1.39756		1741	2584	1202	4658	4448	5748	1.4842	0.690408	0.56969	-0.534479	-1.107	2.98249e-26
Tb927.9.12300	replication factor C, subunit 3, putative	4.51151	0.690976	2.60124	1.3792		675	740	688	729	838	660	1.0963	1.01926	0.132638	0.0275211	0.829	0.0115498
Tb927.8.3470	hypothetical protein, conserved	1.17065	4.03021	2.60043	1.37875		466	349	466	511	582	507	0.748927	1	-0.417103	0	1.461	2.64632e-13
Tb927.10.15120	40S ribosomal protein S13, putative	2.65017	2.49661	2.57339	1.36367		5278	4877	3595	6036	6484	6632	0.924024	0.681129	-0.113997	-0.554	0.999	4.33209e-06
Tb927.11.16130	nucleoside diphosphate kinase	3.37065	1.7758	2.57323	1.36358		5667	4324	2192	7572	7323	7299	0.763014	0.386801	-0.390219	-1.37034	-0.761	1.53611e-36	m
Tb927.11.11360	guanine nucleotide-binding protein beta subunit- like protein,activated protein kinase c receptor	2.58057	2.50353	2.54205	1.34599		18640	20585	14258	15961	15760	16071	1.10435	0.764914	0.143192	-0.38663	1.133	1.66359e-09
Tb927.3.1350	hypothetical protein, conserved	4.29818	0.763239	2.53071	1.33954		1741	909	702	1591	1052	667	0.522114	0.403217	-0.937564	-1.31037	-0.631	1.57135e-24
Tb927.7.3700	hypothetical protein, conserved	3.27487	1.77618	2.52553	1.33658		383	1039	1143	424	691	1095	2.71279	2.98433	1.43978	1.57741	0.861	0.0161941
Tb927.11.900	isocitrate dehydrogenase, putative	4.00816	1.01314	2.51065	1.32806		531	1114	1112	805	581	904	2.09793	2.09416	1.06897	1.06637	0.69	0.172902	m	g
Tb927.9.14370	60S ribosomal protein L26, putative	2.82853	2.18012	2.50432	1.32442		6038	6160	4698	6000	5366	6325	1.02021	0.778072	0.0288596	-0.362024	-0.317	3.26088e-16
Tb927.1.2340	alpha tubulin	4.03723	0.878004	2.45762	1.29726		28507	25955	15302	38030	35737	26387	0.910478	0.53678	-0.135304	-0.897596	-0.756	2.2366e-38	m
Tb927.8.7470	hypothetical protein, conserved	3.05321	1.8291	2.44116	1.28756		678	602	582	675	627	548	0.887906	0.858407	-0.171522	-0.220266	0.816	0.0256262
Tb927.3.5050	60S ribosomal protein L4	3.1573	1.70054	2.42892	1.28031		18108	17935	15276	16249	17803	16687	0.990446	0.843605	-0.0138495	-0.24536	-0.036	3.2134e-08
Tb927.4.1860	ribosomal protein S19, putative	2.2342	2.55075	2.39248	1.25851		7115	7412	5026	6059	6194	7133	1.04174	0.706395	0.0589991	-0.501453	-0.465	1.3464e-22
Tb927.10.12890	bifunctional aminoacyl-tRNA synthetase, putative	3.51922	1.22874	2.37398	1.24731		2266	3085	2550	2339	2589	2270	1.36143	1.12533	0.445123	0.170349	0.548	0.899979
Tb927.9.8850	actin A	3.78592	0.961494	2.37371	1.24714		74	101	76	90	86	116	1.36486	1.02703	0.448758	0.0384741	-1.012	3.9078e-24
Tb927.7.3090	hypothetical protein, conserved	2.77818	1.95045	2.36432	1.24142		1327	1355	1709	1396	1838	2189	1.0211	1.28787	0.0301245	0.364984	0.682	0.194318
Tb927.3.5370	hypothetical protein, conserved	3.24609	1.45833	2.35221	1.23402		1139	1068	894	1283	1271	722	0.937665	0.784899	-0.0928561	-0.349421	0.585	0.6127	m
Tb927.11.1900	T-complex protein 1, beta subunit, putative	3.12026	1.57935	2.3498	1.23254		5497	1845	1163	4322	4816	3079	0.335638	0.21157	-1.57502	-2.24079	-0.947	4.39455e-47
Tb927.6.2640	importin alpha subunit, putative	3.8888	0.793286	2.34104	1.22715		978	745	761	1351	1230	1025	0.761759	0.778119	-0.392594	-0.361938	-0.768	4.48239e-30
Tb927.1.670	hypothetical protein, conserved	3.65494	1.01105	2.333	1.22218		371	409	318	405	381	368	1.10243	0.857143	0.140682	-0.222392	0.212	0.0174009
Tb927.1.1710	hypothetical protein, conserved	3.14813	1.51186	2.32999	1.22033		2056	1448	1537	2028	1859	1935	0.70428	0.747568	-0.505779	-0.419723	0.917	0.000331879
Tb927.9.2730	hypothetical protein, conserved	4.21422	0.444821	2.32952	1.22003		779	993	1085	879	801	895	1.27471	1.39281	0.35017	0.478	0.303	0.119082
Tb927.9.11380	60S ribosomal protein L23, putative	2.865	1.79272	2.32886	1.21962		8298	7860	6440	9872	11035	8040	0.947216	0.776091	-0.0782343	-0.365703	-0.403	1.30389e-11
Tb927.11.6280	pyruvate phosphate dikinase	3.2705	1.37537	2.32294	1.21595		12750	5532	3096	12833	10779	5645	0.433882	0.242824	-1.20462	-2.04202	-4.039	0	m	g
Tb927.9.12510	ATP-dependent DEAD/H RNA helicase, putative	2.73672	1.84366	2.29019	1.19547		3272	2103	1715	3437	3399	2667	0.642726	0.524144	-0.637724	-0.931964	-0.377	5.77e-08
Tb927.4.3590	translation elongation factor 1-beta, putative	2.94692	1.58721	2.26707	1.18083		3959	3620	2227	4978	4846	2956	0.914372	0.562516	-0.129146	-0.830035	0.243	0.012697
Tb927.1.700	phosphoglycerate kinase	3.38103	1.13059	2.25581	1.17365		302	1117	1221	165	935	2658	3.69868	4.04305	1.88701	2.01544	5.163	4.70134e-297
Tb927.6.600	Chromatin assembly factor 1	3.0479	1.41458	2.23124	1.15784		373	415	413	304	409	314	1.1126	1.10724	0.153936	0.146966	-0.27	5.61014e-05
Tb927.10.14700	hypothetical protein, conserved	3.11549	1.25585	2.18567	1.12808		1158	976	654	1077	1050	815	0.842832	0.564767	-0.246682	-0.824273	-0.083	1.20456e-08
Tb927.6.3890	replication factor C, subunit 2, putative	3.94314	0.420586	2.18186	1.12556		431	482	545	450	454	522	1.11833	1.2645	0.161345	0.338568	0.478	0.791152
Tb927.9.12200	60S ribosomal subunit protein L31, putative	2.30618	2.01809	2.16213	1.11245		2342	2326	1858	3584	3619	3064	0.993168	0.793339	-0.00988998	-0.333991	-0.689	2.00319e-19
Tb927.9.5900	glutamate dehydrogenase	3.26197	1.04348	2.15273	1.10616		5676	1291	1109	6017	2074	1463	0.227449	0.195384	-2.13639	-2.35562	-2.085	7.99223e-137	m
Tb927.4.4550	hypothetical protein, conserved	3.05442	1.22895	2.14168	1.09874		2515	1246	1344	2296	1756	1219	0.495427	0.534394	-1.01325	-0.904025	-0.473	2.33011e-21
Tb927.8.570	proteasome regulatory non-ATP-ase subunit 10	3.57526	0.701705	2.13848	1.09659		721	951	813	652	739	750	1.319	1.1276	0.399446	0.173256	0.328	0.127641
Tb927.7.1100	hypothetical protein, conserved	2.24327	2.02703	2.13515	1.09434		922	1001	1103	1065	1085	1112	1.08568	1.19631	0.118603	0.258594	0.621	0.456568
Tb927.10.190	40S ribosomal protein S6, putative	3.09204	1.1579	2.12497	1.08744		4598	4657	3778	4706	5031	4896	1.01283	0.821662	0.0183944	-0.283384	-0.275	9.57132e-15
Tb927.8.3750	nucleolar protein, putative	3.61277	0.577024	2.0949	1.06688		2811	2268	1923	2749	2751	1881	0.80683	0.684098	-0.309663	-0.547725	-0.469	1.14681e-21
Tb927.10.3560	arginine N-methyltransferase, putative	1.75146	2.36431	2.05788	1.04116		1713	946	910	1206	1370	793	0.552248	0.531232	-0.856613	-0.912587	-0.371	1.83217e-16
Tb927.9.15360	40S ribosomal protein S6, putative	2.89723	1.19517	2.0462	1.03295		7063	6163	4171	8151	8480	7918	0.872575	0.590542	-0.196648	-0.759888	-0.612	1.28663e-27	m
Tb927.1.2120	calpain, putative,cysteine peptidase, Clan CA, family C2, putative	2.01141	2.05552	2.03347	1.02394		765	901	994	908	844	943	1.17778	1.29935	0.236067	0.377786	0.524	1	m
Tb927.10.2240	hypothetical protein, conserved	3.13796	0.89814	2.01805	1.01296		2021	1740	1853	1914	1926	1615	0.86096	0.916873	-0.215982	-0.125206	-0.017	2.44486e-07
Tb927.10.12990	hypothetical protein, conserved,predicted ankyrin repeat family protein	2.92513	1.10675	2.01594	1.01145		235	246	297	235	224	269	1.04681	1.26383	0.0659976	0.337802	0.747	0.152933
Tb927.10.5330	40S ribosomal protein S18, putative	3.07622	0.835992	1.9561	0.967984		156	186	157	247	324	297	1.19231	1.00641	0.253757	0.00921853	-4.819	0	m
Tb927.3.5150	exonuclease, putative	2.44314	1.46623	1.95469	0.966936		486	535	573	348	393	405	1.10082	1.17901	0.138583	0.237579	0.701	0.201619
Tb927.10.230	proteasome alpha 5 subunit, putative,20S proteasome subunit alpha 5	1.70007	2.19185	1.94596	0.960481		861	724	559	678	751	618	0.840883	0.649245	-0.250024	-0.623165	-0.105	7.43417e-08
Tb927.10.1560	hypothetical protein, conserved	3.0022	0.883554	1.94288	0.958193		2424	1253	887	2062	1341	897	0.516914	0.365924	-0.952003	-1.45038	-0.704	1.89673e-29
Tb927.8.4820	hypothetical protein, conserved	3.278	0.607293	1.94264	0.958022		3191	1818	1422	1830	1578	1023	0.569727	0.445628	-0.811656	-1.16609	-1.067	2.52631e-51
Tb927.11.10780	hypothetical protein, conserved	2.77598	1.09583	1.93591	0.95301		813	697	570	732	700	577	0.857319	0.701107	-0.222097	-0.512293	-0.332	9.08451e-12	m
Tb927.10.12500	P-type H -ATPase, putative	2.25067	1.52061	1.88564	0.915055		5314	2347	2156	4442	2945	1741	0.441664	0.405721	-1.17898	-1.30144	-1.672	1.64207e-101	m
Tb927.11.1670	cysteine desulfurase, putative	2.83479	0.85389	1.84434	0.883103		516	517	584	449	486	467	1.00194	1.13178	0.00279321	0.178597	0.015	3.4874e-05	m
Tb927.7.5000	60S ribosomal protein L19, putative	2.23356	1.44835	1.84096	0.880455		4015	4727	3698	5582	5515	6238	1.17733	0.921046	0.235525	-0.118655	-0.518	5.81668e-07
Tb10.v4.0247	s-adenosyl-L-methionine-c-24-delta-sterol-methy lt ransferase a, putative,chrX additional, unordered contigs	2.18748	1.45368	1.82058	0.864395		0	0	0	0	0	0	#DIV/0!	#DIV/0!	#DIV/0!	#DIV/0!
Tb927.3.1680	hypothetical protein, conserved	2.05131	1.51526	1.78328	0.834537		2460	1614	1194	1885	1913	1205	0.656098	0.485366	-0.608018	-1.04286	-0.654	4.1284e-29
Tb927.11.14220	hypothetical protein, conserved	2.72422	0.80333	1.76377	0.818667		442	571	554	484	413	442	1.29186	1.25339	0.369444	0.32584	-0.364	0.0273609
Tb927.3.3310	60S ribosomal protein L13, putative	1.79752	1.7261	1.76181	0.817057		5310	3866	3191	6702	5433	4824	0.72806	0.600942	-0.45787	-0.734703	0.121	0.000191095
Tb927.11.11820	40S ribosomal protein S17, putative	2.41035	1.09438	1.75236	0.809303		3474	3038	2592	3491	3386	3549	0.874496	0.746114	-0.193476	-0.422532	0.078	3.92004e-05	m
Tb927.1.710	phosphoglycerate kinase	2.96787	0.465796	1.71683	0.779751		2695	1009	637	2345	527	515	0.374397	0.236364	-1.41736	-2.08092	-3.8	7.68586e-298	m
Tb927.3.2100	hypothetical protein, conserved	2.23703	1.19321	1.71512	0.77831		1204	759	706	984	1104	834	0.630399	0.586379	-0.665664	-0.770095	-1.293	4.87873e-63
Tb927.11.12730	chaperone protein DNAj, putative	2.7958	0.595964	1.69588	0.762037		111	150	155	86	134	167	1.35135	1.3964	0.434403	0.481709	0.986	0.0297168
Tb927.9.11050	hypothetical protein, conserved	2.10284	1.26949	1.68617	0.753746		1788	1662	2009	1655	1884	1624	0.92953	1.1236	-0.105426	0.168131	-0.104	0.0401475
Tb927.10.12430	hypothetical protein, conserved	3.13911	0.2306	1.68486	0.752626		1971	1000	836	1724	1152	674	0.507357	0.42415	-0.978928	-1.23735	-0.731	6.90759e-30
Tb927.11.5850	RBP38	2.24855	1.11503	1.68179	0.749994		3787	3203	2622	3549	3576	3152	0.845788	0.692369	-0.241632	-0.530388	0.766	0.0299056
Tb927.3.4750	aminopeptidase, putative,metallo-peptidase, Clan MA(E) Family M1	2.19002	1.15297	1.6715	0.741143		764	653	647	706	688	709	0.854712	0.846859	-0.22649	-0.239807	-0.209	3.21782e-11
Tb927.9.13680	ADP-ribosylation factor, putative	2.33506	1.00538	1.67022	0.740036		1432	2031	1751	866	1560	1764	1.4183	1.22277	0.504159	0.290148	1.271	4.63483e-07
Tb927.10.9780	ATP-dependent DEAD/H RNA helicase, putative,ATP- dependent RNA helicase, putative	2.40505	0.928013	1.66653	0.736849		1532	1034	987	1230	1099	831	0.674935	0.644256	-0.56718	-0.634294	-0.017	1.40857e-06
Tb927.8.3530	glycerol-3-phosphate dehydrogenase [NAD ], glycosomal	1.99481	1.30456	1.64969	0.722192		17438	28523	19382	17389	16908	22736	1.63568	1.11148	0.709891	0.152483	-1.332	1.44188e-76	m	g
Tb927.9.5190	proliferative cell nuclear antigen (PCNA), putative	1.92313	1.34215	1.63264	0.707206		647	401	307	1429	1088	745	0.619784	0.474498	-0.690163	-1.07553	-0.251	3.74157e-10
Tb927.10.8640	hypothetical protein, conserved	1.29066	1.92884	1.60975	0.686837		127	166	149	102	102	140	1.30709	1.17323	0.386355	0.230484	0.177	0.0440331
Tb927.11.4770	retrotransposon hot spot protein (RHS, pseudogene), putative,retrotransposon hot spot protein (RHS), degenerate	2.00715	1.19803	1.60259	0.680406		1056	409	324	1038	1086	794	0.387311	0.306818	-1.36844	-1.70454	1.88	9.9567e-31
Tb927.10.7990	replication factor C, subunit 5, putative,ATPase, putative	2.84848	0.308136	1.57831	0.658378		777	672	601	983	914	774	0.864865	0.773488	-0.209453	-0.37055	0.567	0.780559
Tb927.10.5460	60S ribosomal protein L24, putative	1.227	1.90638	1.56669	0.64772		3043	2944	2252	3209	3218	3794	0.967466	0.740059	-0.0477167	-0.434288	-1.187	5.76452e-47
Tb927.8.5530	Mov34/MPN/PAD-1 metallopeptidase, putative,metallo-peptidase, Clan MP, Family M67	1.75137	1.3748	1.56308	0.644393		370	432	366	362	373	415	1.16757	0.989189	0.223506	-0.0156816	0.516	0.99936
Tb927.4.610	hypothetical protein, conserved	2.23701	0.877089	1.55705	0.638815		200	296	343	156	166	213	1.48	1.715	0.565597	0.778209	1.143	1.89871e-05
Tb927.11.10990	translation initiation factor 2 subunit, putative	2.73516	0.344474	1.53982	0.622758		567	369	300	607	601	450	0.650794	0.529101	-0.619728	-0.918386	0.251	0.0703787
Tb927.7.4900	5'-3' exonuclease XRNA, putative,exoribonuclease 1, putative	1.83911	1.23811	1.53861	0.621626		2207	2642	2658	2167	2405	2521	1.1971	1.20435	0.259544	0.268254	0.315	0.194318
Tb927.3.2440	serine/threonine-protein kinase, putative,protein kinase, putative	2.28332	0.793201	1.53826	0.6213		493	546	645	397	502	535	1.10751	1.30832	0.147313	0.387712	-0.066	6.06143e-07
Tb927.11.9730	60S ribosomal protein L34, putative	1.32358	1.74661	1.53509	0.618326		6692	6440	5020	10876	11410	9700	0.962343	0.750149	-0.0553768	-0.41475	-0.193	3.44227e-12
Tb927.4.450	coatomer alpha subunit, putative	2.81493	0.24076	1.52785	0.6115		1258	1314	1396	1411	1356	1382	1.04452	1.1097	0.0628334	0.150167	0.504	0.870167
Tb927.11.6710	hypothetical protein, conserved,predicted tetratricopeptide repeat (TPR) protein	2.68822	0.35819	1.52321	0.607111		237	255	238	209	197	218	1.07595	1.00422	0.10561	0.00607451	0.333	0.263181
Tb927.5.1880	inhibitor of serine peptidase (ISP), putative,ecotin family (I11), putative	0.771568	2.25849	1.51503	0.599346		497	734	575	587	762	653	1.47686	1.15694	0.562534	0.210316	0.422	0.520416
Tb927.10.14150	hypothetical protein, conserved	1.87707	1.14225	1.50966	0.594224		2934	5665	6355	2745	3751	4762	1.93081	2.16599	0.949207	1.11502	1.931	1.15349e-42	m
Tb927.11.7460	glucose-regulated protein 78, putative,luminal binding protein 1 (BiP), putative	2.18642	0.827619	1.50702	0.5917		2726	3083	2584	4070	3994	4506	1.13096	0.947909	0.177549	-0.0771795	1.253	3.43518e-12	m
Tb927.11.19800	ZC3H41	2.04918	0.907284	1.47823	0.563871		285	448	262	793	968	689	1.57193	0.919298	0.652537	-0.121395	6.178	1.83901e-15
Tb927.10.560	40S ribosomal proteins S11, putative	1.87629	1.06585	1.47107	0.556866		8592	8978	7591	9813	9513	10021	1.04493	0.883496	0.0634001	-0.178704	0.349	0.125259
Tb927.11.14020	NRBD2	1.68266	1.24088	1.46177	0.547716		10259	8077	5232	10097	11708	7547	0.787309	0.509991	-0.344999	-0.971456	0.131	0.000206101
Tb927.1.3260	hypothetical protein, conserved	2.06021	0.857004	1.45861	0.544589		1561	1020	1110	1980	1877	2108	0.653427	0.711083	-0.613901	-0.491911	0.73	0.104353
Tb927.10.70	retrotransposon hot spot (RHS), putative, (fragment)	1.63636	1.25631	1.44633	0.5324		449	322	405	434	505	396	0.717149	0.902004	-0.479655	-0.148794	1.702	5.85374e-24	m
Tb927.5.1140	choline/ethanolamine kinase, putative	2.00955	0.875929	1.44274	0.528813		1250	837	939	1254	1100	957	0.6696	0.7512	-0.578629	-0.412731	0.757	0.0487333
Tb927.11.9640	glycyl-tRNA synthetase, putative	2.06068	0.823721	1.4422	0.528274		1880	1276	931	1925	2032	1554	0.678723	0.495213	-0.559104	-1.01388	-0.26	2.55709e-13		g
Tb927.2.2970	mitochondrial carrier protein, putative	2.59342	0.288153	1.44079	0.526859		1042	437	328	978	550	300	0.419386	0.314779	-1.25365	-1.66759	-0.724	6.08839e-29	m
Tb927.4.2180	60S ribosomal protein L35a, putative	1.50049	1.36908	1.43478	0.520834		5615	6528	4767	6552	6544	7486	1.1626	0.848976	0.217355	-0.236204	-0.32	1.89494e-07	m
Tb927.2.1170	retrotransposon hot spot (RHS) protein, putative,retrotransposon hot spot protein 5 (RHS5), putative	1.79265	1.06981	1.43123	0.517256		1120	622	461	655	751	668	0.555357	0.411607	-0.848512	-1.28066	1.253	6.94763e-10
Tb927.10.15520	signal recognition particle protein, putative	2.32188	0.524469	1.42317	0.509112		1308	1266	1176	1237	1256	1110	0.96789	0.899083	-0.0470851	-0.153474	0.184	0.00289155
Tb927.10.1540	hypothetical protein, conserved,zinc finger protein family member, putative	1.64844	1.17682	1.41263	0.49838		626	504	632	654	524	404	0.805112	1.00958	-0.312739	0.0137619	0.163	0.0522884
Tb927.11.630	RNA polymerase I second largest subunit	1.52695	1.25535	1.39115	0.476282		2514	1628	1412	2791	2233	1703	0.647574	0.561655	-0.626884	-0.832245	-0.521	2.99364e-23
Tb927.5.2090	kinesin, putative	0.74829	2.01714	1.38272	0.467504		1327	2359	3013	1215	1381	2001	1.77769	2.27054	0.830007	1.18303	1.691	0.000108918
Tb927.8.4500	hypothetical protein, conserved	2.54932	0.214946	1.38213	0.466898		1696	1796	1659	1403	1286	1290	1.05896	0.978184	0.0826512	-0.0318223	-0.125	2.28646e-06
Tb927.11.9720	40S ribosomal protein S27, putative	1.98649	0.769404	1.37795	0.462521		866	997	581	586	692	707	1.15127	0.670901	0.203226	-0.575829	-0.961	1.78846e-30	m
Tb927.10.15310	hypothetical protein, conserved	1.32846	1.42325	1.37586	0.460329		262	264	350	240	238	186	1.00763	1.33588	0.0109711	0.417788	-1.036	7.41851e-15
Tb927.10.14870	hypothetical protein, conserved	1.87596	0.845108	1.36053	0.444174		1178	559	398	1255	820	564	0.474533	0.337861	-1.07542	-1.5655	-0.672	3.77146e-26
Tb927.10.10850	argonaute-like protein	0.74113	1.97863	1.35988	0.443477		1263	652	541	1466	1525	1591	0.516231	0.428345	-0.953911	-1.22315	0.362	0.171364
Tb927.4.3840	nucleolar protein, putative	1.59596	1.12041	1.35818	0.441679		1248	808	671	1101	964	590	0.647436	0.53766	-0.627191	-0.895233	-0.824	7.52236e-31
Tb927.7.2240	hypothetical protein, conserved	1.30707	1.38677	1.34692	0.429664		3628	2655	1781	3408	3839	2881	0.731808	0.490904	-0.450463	-1.02649	0.507	0.917709
Tb927.10.4110	60S ribosomal protein L30	1.91384	0.767367	1.3406	0.422881		7643	7310	5421	9304	9026	9881	0.956431	0.709276	-0.0642676	-0.49558	-0.668	8.48081e-32
Tb927.8.760	nucleolar RNA-binding protein	1.73755	0.93851	1.33803	0.42011		10845	7228	3643	6653	6757	3929	0.666482	0.335915	-0.585362	-1.57383	-1.735	1.54876e-107
Tb927.6.1880	aspartyl-tRNA synthetase, putative	2.28984	0.366179	1.32801	0.409266		1339	1215	812	1515	1417	991	0.907394	0.606423	-0.1402	-0.721604	-1.661	1.50152e-84
Tb927.11.4820	60S ribosomal protein L17, putative	1.32173	1.32505	1.32339	0.404236		5489	4022	2742	6755	6880	5926	0.732738	0.499545	-0.44863	-1.00131	-0.311	5.46448e-16
Tb927.10.14180	protein transport protein Sec13, putative,cytosolic coat protein, putative	1.98935	0.652765	1.32106	0.401695		1503	1609	1440	1274	1229	1432	1.07053	0.958084	0.0983193	-0.0617762	0.667	0.257237
Tb927.8.6150	40S ribosomal protein S8, putative	1.17462	1.45349	1.31405	0.394024		3074	3126	2545	3812	4163	3586	1.01692	0.827912	0.0242006	-0.272452	-1.451	5.23909e-22
Tb927.7.3160	dynein heavy chain, cytosolic, putative	1.78158	0.827157	1.30437	0.383349		2925	2081	2249	2982	2762	3514	0.711453	0.768889	-0.49116	-0.379153	0.56	0.946636
Tb927.11.13090	elongation factor 1 gamma, putative	1.5761	1.01198	1.29404	0.371879		3292	3580	2465	2688	2716	2611	1.08748	0.748785	0.120995	-0.417377	-0.953	2.92978e-47
Tb927.11.11490	60S ribosomal protein L27a,60S ribosomal protein L28,60S ribosomal protein L29	1.39978	1.15282	1.2763	0.351967		354	308	328	431	394	326	0.870056	0.926554	-0.200819	-0.110054	0.596	0.667933
Tb927.1.3200	phosphatase-like protein, putative	1.83455	0.717464	1.27601	0.351639		563	270	245	700	971	1084	0.479574	0.435169	-1.06018	-1.20035	0.534	0.962713
Tb927.3.5340	Hsc70-interacting protein (Hip), putative	1.66034	0.877159	1.26875	0.343405		2294	1896	1205	2445	2607	1855	0.826504	0.525283	-0.274906	-0.928832	-0.98	1.16695e-45
Tb927.7.3180	Mu-adaptin 1, putative,adaptor complex AP-1 medium subunit, putative	1.87149	0.627523	1.24951	0.321359		484	846	986	580	697	1050	1.74793	2.03719	0.805651	1.02658	1.93	5.6708e-32
Tb927.7.4680	hypothetical protein, conserved	1.17445	1.27224	1.22334	0.29083		379	356	351	557	590	634	0.939314	0.926121	-0.0903206	-0.110727	0.051	0.00374214
Tb927.10.2890	enolase	1.87526	0.532548	1.2039	0.267719		16327	9165	6845	15226	14049	17266	0.56134	0.419244	-0.833053	-1.25414	0.091	1.87357e-05	m
Tb927.4.2630	ATP-dependent DEAD/H RNA helicase, putative	2.00941	0.398073	1.20374	0.267526		1439	854	800	1167	874	641	0.593468	0.555942	-0.752759	-0.846995	-0.438	2.54494e-17
Tb927.11.15880	60S ribosomal protein L27, putative	1.50956	0.89527	1.20242	0.265937		117	251	183	640	699	767	2.1453	1.5641	1.10118	0.645335	0.392	0.75898
Tb927.9.7550	adenylosuccinate lyase, putative	1.9098	0.464383	1.18709	0.247434		737	822	632	1050	1017	662	1.11533	0.857531	0.157474	-0.22174	-0.519	2.79393e-21
Tb927.11.3840	hypothetical protein, conserved	1.55695	0.811564	1.18426	0.243981		629	626	605	557	529	434	0.995231	0.961844	-0.00689736	-0.0561249	0.362	0.223529
Tb927.10.3940	40S ribosomal protein S3A, putative	1.38241	0.972008	1.17721	0.235371		3110	3010	2512	2502	2091	3393	0.967846	0.807717	-0.0471511	-0.308078	-1.854	2.84062e-110	m
Tb927.10.1500	methionyl-tRNA synthetase, putative	1.49074	0.854788	1.17276	0.229911		4345	5689	2754	4077	3806	3748	1.30932	0.633832	0.388819	-0.657828	-1	4.77427e-50	m
Tb927.8.5090	DNA-directed RNA polymerase I largest subunit	1.59389	0.74518	1.16953	0.225933		4051	2176	1808	3671	2946	2117	0.537151	0.44631	-0.8966	-1.16388	-0.576	2.24335e-26
Tb927.10.12620	hypothetical protein, conserved	1.92281	0.394781	1.15879	0.212624		837	663	725	734	718	707	0.792115	0.866189	-0.336219	-0.207247	-0.019	0.000120128
Tb927.4.1330	DNA topoisomerase IB, large subunit	1.10256	1.18631	1.14443	0.194634		1770	2672	2141	1360	1630	1827	1.5096	1.2096	0.594171	0.274535	0.975	2.48327e-05
Tb927.4.5350	3-methylcrotonyl-CoA carboxylase, pseudogene, putative,3-methylcrotonyl-CoA carboxylase, point mutation	1.13062	1.15385	1.14223	0.191857		271	214	214	280	231	254	0.789668	0.789668	-0.340682	-0.340682	0.541	1	m
Tb927.8.1510	ATP-dependent DEAD/H RNA helicase, putative	1.52226	0.733754	1.12801	0.173779		2252	1487	977	2465	2100	1402	0.660302	0.433837	-0.598802	-1.20478	-0.655	6.16672e-29
Tb927.10.10140	paraflagellar rod component, putative	1.88184	0.373528	1.12768	0.17336		1410	1847	1506	1723	1941	1742	1.30993	1.06809	0.389489	0.0950266	0.598	0.539011	m
Tb927.9.13610	helicase, putative	1.58655	0.662282	1.12442	0.169177		854	850	1033	687	757	939	0.995316	1.2096	-0.00677323	0.274532	0.858	0.403585
Tb927.11.8270	hypothetical protein, conserved	1.74726	0.49217	1.11971	0.163129		1149	665	510	1170	883	649	0.578764	0.443864	-0.788953	-1.17181	-0.682	1.85254e-25
Tb927.11.14870	NAD synthase, putative	1.36934	0.853256	1.1113	0.152248		284	317	279	230	208	201	1.1162	0.982394	0.158592	-0.0256258	-0.372	3.07434e-11
Tb927.11.6160	eukaryotic release factor 3, putative	1.32848	0.885517	1.107	0.146653		2016	1714	1490	1446	1337	1274	0.850198	0.739087	-0.234129	-0.436183	-0.738	1.85278e-31
Tb927.8.6970	3-methylcrotonyl-CoA carboxylase alpha subunit, putative	0.895232	1.29423	1.09473	0.130575		823	494	401	940	866	753	0.600243	0.487242	-0.736381	-1.03729	0.217	0.012543
Tb927.11.16810	dynein light intermediate chain D1bLIC, putative	1.83368	0.35329	1.09348	0.128933		1157	1392	1547	1005	1032	1404	1.20311	1.33708	0.26677	0.419084	0.562	0.796559
Tb927.3.5530	Tb-292 membrane associated protein	0.955529	1.21932	1.08742	0.120914		1447	1809	2094	1463	1388	1797	1.25017	1.44713	0.322127	0.533197	0.756	0.356452
Tb927.5.600	hypothetical protein, conserved	0.506013	1.66458	1.0853	0.118089		425	398	252	298	339	302	0.936471	0.592941	-0.0946944	-0.754039	0.598	0.565156
Tb927.2.5160	chaperone protein DNAj, putative	1.29363	0.824877	1.05925	0.0830499		3585	1566	953	3894	4172	3557	0.43682	0.26583	-1.19489	-1.91142	-0.429	2.98846e-20
Tb927.6.950	cysteinyl-tRNA synthetase, putative	1.20354	0.8309	1.01722	0.02463		3102	2850	2116	2730	3194	2504	0.918762	0.682141	-0.122237	-0.551859	0.283	0.032491
Tb927.10.8190	T-complex protein 1, theta subunit, putative,CCT-theta, putative	1.55375	0.475447	1.0146	0.0209095		4633	2322	1519	4264	3848	2732	0.501187	0.327865	-0.996579	-1.60882	-0.985	2.10569e-48
Tb927.10.170	pseudouridine synthase, Cbf5p	1.432	0.596149	1.01407	0.0201604		1731	1229	860	1894	1848	1190	0.709994	0.496823	-0.494121	-1.0092	-0.524	3.01379e-22
Tb927.11.3490	hypothetical protein, conserved	1.53347	0.489294	1.01138	0.0163293		2134	2540	2470	2204	2294	2296	1.19025	1.15745	0.251268	0.210951	0.366	0.170843
Tb927.11.17000	hypothetical protein, conserved,leucine-rich repeat protein (LRRP), putative	1.35698	0.651719	1.00435	0.00625833		8765	9356	7393	7251	7487	7147	1.06743	0.843468	0.0941378	-0.245594	-0.189	9.81653e-13	m
Tb927.8.820	hypothetical protein, conserved	1.34563	0.662841	1.00424	0.00609733		428	569	497	451	448	552	1.32944	1.16121	0.410818	0.215635	1.382	1.96508e-12
Tb927.11.9550	replication factor C, subunit 4, putative	1.85879	0.140111	0.999449	-0.000795505		649	725	893	650	710	701	1.1171	1.37596	0.159763	0.460442	0.31	0.0942526
Tb927.5.2320	hypothetical protein, conserved	1.65581	0.335952	0.99588	-0.00595635		4400	1455	1189	3941	3065	1681	0.330682	0.270227	-1.59648	-1.88775	-0.487	4.0787e-23
Tb927.11.2280	hypothetical protein, conserved	1.34056	0.644131	0.992347	-0.0110837		661	1102	1305	776	955	1051	1.66717	1.97428	0.737402	0.981328	1.222	4.77866e-10
Tb927.5.2960	phosphoribosylpyrophosphate synthetase, putative	1.57047	0.400749	0.985611	-0.020909		1243	1468	1276	1273	1334	1119	1.18101	1.02655	0.240026	0.037802	0.506	0.960533
Tb927.4.3890	ATP-dependent RNA helicase, putative	1.48105	0.444013	0.962532	-0.055093		2539	3995	4376	2289	2700	3295	1.57345	1.72351	0.653935	0.785352	0.771	0.0267726
Tb927.10.8040	adaptin complex 1 subunit, putative,beta-adaptin, fragment	1.52891	0.36672	0.947816	-0.0773209		1065	1682	1820	1405	1820	2020	1.57934	1.70892	0.659324	0.773085	1.61	7.79949e-24
Tb927.9.10100	hypothetical protein, conserved	1.39227	0.497209	0.944739	-0.0820123		5692	1166	965	5672	4149	2543	0.204849	0.169536	-2.28737	-2.56033	-1.711	4.90575e-102
Tb927.6.2360	adenosine kinase, putative	1.40849	0.471346	0.939918	-0.0893928		1090	417	396	715	821	648	0.382569	0.363303	-1.38621	-1.46076	0.955	0.000157259
Tb927.9.5750	tryparedoxin peroxidase	0.843917	1.03554	0.93973	-0.0896813		7019	3945	2654	5159	4586	2997	0.562046	0.378117	-0.83124	-1.4031	-1.325	5.52681e-73	m
Tb927.4.1840	zinc carboxypeptidase, putative,metallo-peptidase, Clan MC, Family M14	0.672022	1.20272	0.937373	-0.0933049		652	485	603	741	799	898	0.743865	0.924847	-0.426887	-0.112714	0.65	0.503902
Tb927.2.5130	hypothetical protein, conserved	1.7096	0.151635	0.930619	-0.103738		458	428	375	425	398	320	0.934498	0.818777	-0.0977368	-0.288457	0.248	0.0551472
Tb927.9.5520	ubiquitin carboxyl-terminal hydrolase, putative,cysteine peptidase, Clan CA, family C19, putative	0.961317	0.873407	0.917362	-0.124437		854	652	770	888	809	839	0.763466	0.901639	-0.389364	-0.149378	0.573	0.916859
Tb927.9.15150	60S ribosomal protein L5, putative	1.03678	0.749164	0.89297	-0.163317		10398	9476	8323	9703	9185	10443	0.911329	0.800442	-0.133956	-0.321131	0.26	0.01403
Tb927.9.14120	hypothetical protein, conserved	0.992429	0.778746	0.885587	-0.175293		373	345	520	298	272	371	0.924933	1.3941	-0.112579	0.479336	0.066	0.110157
Tb927.9.11270	T-complex protein 1, eta subunit, putative,t- complex protein 1 (eta subunit), putative	1.31652	0.45206	0.884289	-0.17741		4893	3483	2185	4381	4443	2977	0.711833	0.446556	-0.490389	-1.16309	-0.506	5.58444e-24
Tb927.11.11850	splicing factor 3B subunit 1, putative	1.3754	0.388532	0.881967	-0.181203		1192	1024	1052	1165	1135	1057	0.85906	0.88255	-0.219169	-0.18025	0.522	1
Tb927.11.1990	arginyl-tRNA synthetase, putative	1.13326	0.629863	0.881559	-0.181871		2196	1369	1153	2200	1873	1171	0.623406	0.525046	-0.681756	-0.929486	-0.577	6.82944e-24
Tb927.10.1060	T-complex protein 1, delta subunit, putative	1.22046	0.537741	0.8791	-0.185901		4415	2873	1532	4217	3677	3000	0.650736	0.346999	-0.619855	-1.527	-0.336	6.17855e-17
Tb927.5.2570	translation initiation factor, putative	1.07108	0.680987	0.876031	-0.190945		2437	1580	1100	3142	2831	1979	0.648338	0.451375	-0.625182	-1.1476	-0.812	2.29649e-36
Tb927.3.1920	NOT5 protein	1.24114	0.501979	0.871561	-0.198326		1821	1793	1979	1411	1617	1347	0.984624	1.08677	-0.0223554	0.120041	0.348	0.1324
Tb927.10.8960	hypothetical protein, conserved	0.899607	0.840672	0.870139	-0.200681		256	224	187	231	234	207	0.875	0.730469	-0.192645	-0.453106	0.283	0.107542
Tb927.7.4500	hypothetical protein, conserved	1.07772	0.65601	0.866865	-0.206121		1871	3177	4316	2256	2748	4251	1.69802	2.30679	0.763856	1.20589	2.007	9.42999e-47
Tb927.10.12710	heat shock protein, putative	1.0551	0.66231	0.858706	-0.219763		9320	2502	1733	9532	6597	2994	0.268455	0.185944	-1.89725	-2.42706	0.157	0.000399988
Tb927.3.5400	hypothetical protein, conserved	1.31319	0.399363	0.856277	-0.223851		671	482	456	489	435	316	0.718331	0.679583	-0.47728	-0.557279	-0.342	2.11241e-12
Tb927.7.2720	hypothetical protein, conserved	1.28262	0.402465	0.842541	-0.247182		372	328	332	249	318	324	0.88172	0.892473	-0.181607	-0.164119	0.738	0.130529
Tb927.3.1970	hypothetical protein, conserved	1.2502	0.400752	0.825478	-0.276699		328	257	263	272	227	240	0.783537	0.801829	-0.351927	-0.318633	0.29	0.127019
Tb927.9.9210	60S ribosomal protein L37, putative	0.408855	1.23793	0.823393	-0.280347		1505	1537	1114	1298	1280	1340	1.02126	0.740199	0.0303537	-0.434014	-0.775	1.06838e-11
Tb927.5.3250	hypothetical protein, conserved	0.856191	0.782921	0.819556	-0.287086		2282	1520	1698	2310	2152	2100	0.666082	0.744084	-0.586227	-0.426462	0.425	0.406089
Tb927.10.5030	ubiquitin/ribosomal protein S27a, putative	1.107	0.521635	0.814319	-0.296334		3787	3818	2623	1886	2077	1932	1.00819	0.692633	0.0117617	-0.529838	-0.469	1.63667e-21
Tb927.6.4000	hypothetical protein, conserved	0.679096	0.938097	0.808597	-0.306508		2052	836	1006	1944	2095	1921	0.407407	0.490253	-1.29546	-1.0284	-0.122	5.9651e-10	m
Tb927.4.4950	hypothetical protein, conserved	0.949434	0.654608	0.802021	-0.318288		468	316	315	290	318	231	0.675214	0.673077	-0.566584	-0.571157	-0.857	5.12115e-29
Tb927.9.14470	ubiquitin carboxyl-terminal hydrolase, putative,cysteine peptidase, Clan CA, family C19, putative	0.911258	0.658508	0.784883	-0.349451		758	712	674	992	1052	1023	0.939314	0.889182	-0.0903206	-0.169449	1.145	6.06011e-08
Tb927.11.1890	hypothetical protein, conserved	0.901225	0.644482	0.772853	-0.371733		939	979	711	1115	1258	884	1.0426	0.757188	0.0601837	-0.401276	0.482	0.809657
Tb927.8.1270	hypothetical protein, conserved	1.00115	0.521824	0.761489	-0.393106		1607	890	723	1007	859	508	0.553827	0.449907	-0.852493	-1.1523	-0.997	3.67539e-41
Tb927.9.1810	60S ribosomal protein L35, putative	0.654135	0.865793	0.759964	-0.395997		2875	2712	1944	4347	4984	3922	0.943304	0.676174	-0.0842048	-0.564534	-0.785	6.46851e-37
Tb927.10.14810	hypothetical protein, conserved	1.17415	0.335148	0.75465	-0.40612		1386	1178	888	1095	998	809	0.849928	0.640693	-0.234588	-0.642296	0.103	0.000268903	m
Tb927.11.13250	eukaryotic translation initiation factor 2 gamma, putative	1.03808	0.439281	0.738683	-0.436973		3085	3121	3402	2958	2930	2485	1.01167	1.10276	0.0167379	0.141113	0.06	1.1468e-05
Tb927.8.5290	hypothetical protein, conserved	1.15644	0.290526	0.723481	-0.466974		251	363	387	306	306	393	1.44622	1.54183	0.532282	0.624646	0.708	0.223529
Tb927.4.960	hypothetical protein, conserved	1.30175	0.145165	0.723457	-0.46702		347	744	921	489	594	807	2.14409	2.65418	1.10037	1.40827	1.624	9.80955e-21
Tb927.11.11290	heat shock protein 70, putative	0.895037	0.537374	0.716206	-0.481554		910	821	816	624	626	571	0.902198	0.896703	-0.148484	-0.157297	0.373	0.253878	m
Tb927.8.4540	hypothetical protein, conserved	0.864549	0.555338	0.709944	-0.494223		3895	3624	3653	3569	3857	3801	0.930424	0.937869	-0.10404	-0.0925416	-0.393	2.49021e-13
Tb927.7.5560	glucosamine-fructose-6-phosphate aminotransferase, putative	1.16654	0.251539	0.709039	-0.496064		1006	614	755	1004	989	814	0.610338	0.750497	-0.71232	-0.414082	0.439	0.51037
Tb927.11.11330	heat shock protein 70	0.830524	0.578251	0.704387	-0.505559		50988	18105	11997	49004	34648	17297	0.355084	0.235291	-1.49377	-2.08748	-0.728	6.24469e-37	m	g
Tb927.11.11770	eukaryotic translation initiation factor 4e, putative	0.864236	0.536979	0.700607	-0.513322		1395	1195	1250	1389	1345	1178	0.856631	0.896057	-0.223255	-0.158337	-0.004	1.26051e-06
Tb927.11.8090	protein phosphatase 1, putative	0.80002	0.58888	0.69445	-0.526057		1796	1601	1499	1521	1387	1329	0.891425	0.834633	-0.165814	-0.260787	-0.156	5.62923e-09
Tb927.5.1460	hypothetical protein, conserved	0.673927	0.706106	0.690016	-0.535297		1409	1888	1329	1496	2186	2133	1.33996	0.943222	0.422187	-0.0843305	0.286	0.0365453
Tb927.11.810	hypothetical protein, conserved	1.10614	0.27281	0.689477	-0.536426		198	179	180	166	143	174	0.90404	0.909091	-0.145541	-0.137504	0.034	0.0287934
Tb927.9.13920	kinetoplastid membrane protein KMP-11	1.12063	0.253756	0.68719	-0.541218		3359	3207	2349	2838	2979	1564	0.954748	0.699315	-0.0668074	-0.515985	-0.67	1.57434e-30
Tb927.10.1080	40S ribosomal protein S23, putative	0.825386	0.543905	0.684645	-0.546571		5173	6179	4983	8121	8840	8320	1.19447	0.963271	0.256372	-0.0539866	0.3	0.112021
Tb927.10.9570	paraflagellar rod component, putative	0.92893	0.432296	0.680613	-0.555093		2101	1997	1405	2117	2653	2430	0.9505	0.668729	-0.0732418	-0.580506	0.49	0.798124	m
Tb927.6.630	hypothetical protein, conserved	1.07554	0.252402	0.663969	-0.590812		1097	868	783	1149	957	749	0.791249	0.713765	-0.337797	-0.486479	-0.488	9.74137e-20
Tb927.11.4610	protein kinase A regulatory subunit	0.966061	0.355997	0.661029	-0.597215		1215	1435	1503	989	1321	1729	1.18107	1.23704	0.240094	0.306889	0.956	0.267093
Tb927.10.1210	katanin, putative	0.943098	0.362954	0.653026	-0.614788		750	877	903	723	786	877	1.16933	1.204	0.225686	0.267835	0.629	0.446425
Tb927.9.9450	ZC3H28	1.04984	0.250815	0.650329	-0.620759		4189	4013	4436	3911	3688	3395	0.957985	1.05896	-0.0619247	0.0826535	-0.037	0.000455626
Tb927.11.8970	ribose 5-phosphate isomerase, putative	0.824056	0.473403	0.648729	-0.624312		2691	2477	1498	2061	2206	2101	0.920476	0.55667	-0.119549	-0.845105	0.671	0.210959
Tb927.11.10560	eukaryotic translation initation factor 4 gamma	1.00241	0.288978	0.645693	-0.631079		3593	3407	3260	3025	3040	2731	0.948233	0.90732	-0.076687	-0.140317	0.107	0.0183491
Tb927.7.1110	asparagine synthetase a, putative	0.678009	0.608072	0.643041	-0.637018		1723	1561	1043	1690	3016	1948	0.905978	0.60534	-0.142452	-0.724184	0.116	0.000190689
Tb927.11.980	Nucleoporin	0.799636	0.476274	0.637955	-0.648474		2300	2148	1931	2413	2227	2134	0.933913	0.839565	-0.0986399	-0.252286	0.678	0.204109
Tb927.8.5260	60S ribosomal protein L39, putative	0.263879	1.00827	0.636077	-0.652726		3850	4017	2351	6647	6346	6556	1.04338	0.610649	0.06126	-0.711584	-0.368	4.08842e-07
Tb927.8.5030	trafficking protein particle complex subunit 3, putative,TRAPP, putative,transport protein particle (TRAPP) component, Bet3, putative	0.731123	0.523799	0.627461	-0.672402		121	88	90	107	103	100	0.727273	0.743802	-0.459432	-0.42701	-0.059	0.000913607
Tb927.6.400	peptidase M20/M25/M40, putative	0.809607	0.435947	0.622777	-0.683212		1268	1587	1494	1570	1514	1780	1.25158	1.17823	0.323747	0.236625	0.584	0.67598
Tb927.7.4290	hypothetical protein, conserved	0.59368	0.646984	0.620332	-0.688888		1353	850	674	894	1024	1116	0.628234	0.498152	-0.670627	-1.00534	0.126	0.000468371
Tb927.7.6090	hypothetical protein, conserved	0.764899	0.473741	0.61932	-0.691242		4613	3132	2339	3843	3785	2819	0.678951	0.507045	-0.558621	-0.979813	-0.268	9.39133e-15
Tb927.7.5970	hypothetical protein, conserved	0.476643	0.741821	0.609232	-0.714936		5923	1804	2028	7444	4410	4811	0.304575	0.342394	-1.71513	-1.54627	-0.494	1.31002e-22	m
Tb927.10.13800	hypothetical protein, conserved	1.10574	0.109107	0.607425	-0.719221		2593	1987	1929	2433	2617	2504	0.766294	0.743926	-0.38403	-0.426769	-0.072	7.9205e-09
Tb927.11.2300	eukaryotic peptide chain release factor subunit 1, putative	0.856034	0.355428	0.605731	-0.723251		2511	1282	1169	2191	2030	1229	0.510554	0.465552	-0.969866	-1.10299	-0.448	3.32848e-20
Tb927.9.15210	ribosomal protein L36, putative	0.581456	0.616865	0.599161	-0.738985		2208	2342	1560	2408	2972	2772	1.06069	0.706522	0.0850009	-0.501194	-0.621	1.68298e-17
Tb927.6.620	hypothetical protein, conserved	0.756428	0.427925	0.592177	-0.755901		2689	3764	3741	3291	3022	3341	1.39978	1.39122	0.485197	0.476354	0.373	0.491081
Tb927.3.760	hypothetical protein, conserved	0.720596	0.457366	0.588981	-0.763706		416	508	521	455	459	551	1.22115	1.2524	0.288245	0.3247	0.731	0.128502
Tb927.11.10760	kinesin-like protein, putative	0.897209	0.276856	0.587032	-0.768488		1706	2216	2067	1460	1463	1367	1.29894	1.21161	0.37734	0.276921	0.363	0.17257	m
Tb927.11.6180	60S ribosomal protein L28, putative	0.560178	0.611689	0.585934	-0.771191		6550	8184	5307	13074	13794	14021	1.24947	0.810229	0.321311	-0.303598	0.05	7.29141e-06
Tb927.7.5210	hypothetical protein, conserved	0.530296	0.634988	0.582642	-0.779318		1765	1127	1370	1737	1745	1561	0.638527	0.776204	-0.647181	-0.365492	0.406	0.314481
Tb927.11.16760	T-complex protein 1, alpha subunit, putative	0.955196	0.20232	0.578758	-0.788968		4747	2433	1755	4385	4194	2920	0.512534	0.369707	-0.96428	-1.43555	-0.469	4.70367e-22
Tb927.7.3170	hypothetical protein, conserved	0.737602	0.412673	0.575137	-0.798022		381	517	490	481	473	513	1.35696	1.28609	0.440373	0.362991	0.474	0.739206
Tb927.4.3410	selenoprotein, putative	0.977248	0.166948	0.572098	-0.805665		608	580	565	843	734	750	0.953947	0.929276	-0.0680184	-0.10582	0.076	0.000176191
Tb927.10.15180	nucleosome assembly protein, putative	0.766287	0.376301	0.571294	-0.807694		4870	4142	2998	4545	4123	2385	0.850513	0.615606	-0.233594	-0.699921	-0.657	2.10446e-30
Tb927.7.7070	hypothetical protein, conserved	0.520182	0.618137	0.569159	-0.813096		570	824	728	533	700	627	1.44561	1.27719	0.531682	0.352977	0.439	0.565855
Tb927.3.1620	hypothetical protein, conserved	0.71591	0.418326	0.567118	-0.81828		1297	1033	1111	1361	1407	1511	0.796453	0.856592	-0.328338	-0.22332	1.015	1.08629e-05
Tb927.11.13780	profilin	1.04907	0.0849338	0.567002	-0.818574		322	411	267	270	301	301	1.2764	0.829193	0.352078	-0.270221	0.521	1
Tb05.5K5.200	guanine deaminase, putative,guanase, putative,guanine aminase, putative,guanine aminohydrolase, putative,BAC from homologous region on chr5	0.886342	0.246728	0.566535	-0.819763		429	140	126	451	559	597	0.32634	0.293706	-1.61555	-1.76755	1.452	1.86459e-11
Tb927.11.3730	leucyl-tRNA synthetase, putative	0.638094	0.488594	0.563344	-0.827911		3589	2040	1277	3292	3156	2054	0.568403	0.355809	-0.815013	-1.49082	-1.209	8.41197e-62	m
Tb927.5.3450	hypothetical protein, conserved	0.63916	0.48329	0.561225	-0.833348		899	863	640	861	920	841	0.959956	0.711902	-0.0589606	-0.490249	0.695	0.172314
Tb927.11.13790	hypothetical protein, conserved	0.434518	0.667792	0.551155	-0.85947		508	350	295	764	591	504	0.688976	0.580709	-0.537474	-0.784114	-0.762	1.126e-25
Tb927.7.4970	glutamine synthetase, putative	0.80304	0.298926	0.550983	-0.85992		1562	701	571	1331	530	382	0.448784	0.365557	-1.15591	-1.45183	-0.871	3.66966e-33
Tb927.9.2590	hypothetical protein, conserved	0.8297	0.265636	0.547668	-0.868627		1091	749	695	1328	1331	1236	0.686526	0.63703	-0.542613	-0.650566	0.413	0.361601
Tb927.11.2370	hypothetical protein, conserved	0.616112	0.469898	0.543005	-0.880963		2258	1813	2210	1814	1572	1318	0.802923	0.978742	-0.316667	-0.0309991	0.355	0.152497
Tb927.6.2880	kinesin, putative	0.593689	0.478307	0.535998	-0.8997		618	931	1175	575	647	817	1.50647	1.90129	0.591174	0.926982	0.565	0.821177
Tb927.3.2600	ATP-dependent DEAD/H RNA helicase, putative	0.686896	0.374187	0.530542	-0.914462		9777	8939	5901	7358	6800	5637	0.914289	0.603559	-0.129278	-0.728432	-0.174	1.11983e-09
Tb927.10.2690	hypothetical protein, conserved	0.408938	0.637871	0.523404	-0.934003		477	468	694	462	520	492	0.981132	1.45493	-0.0274807	0.540946	0.976	0.000301813
Tb927.11.11460	hypothetical protein, conserved	0.694421	0.336589	0.515505	-0.955942		2280	1938	1554	2429	2371	2045	0.85	0.681579	-0.234465	-0.553047	-0.402	1.50316e-18	m
Tb927.3.3450	ADP-ribosylation factor-like protein 3A, putative	0.596763	0.433556	0.51516	-0.956908		1567	2183	1758	1733	2212	2308	1.39311	1.12189	0.478307	0.16593	1.403	5.1743e-17
Tb927.11.8200	ribosomal protein s26, putative	0.562984	0.464036	0.51351	-0.961535		5669	4932	2977	7996	8210	7715	0.869995	0.525137	-0.200921	-0.929235	-0.616	6.93361e-29
Tb927.11.16050	hypothetical protein, conserved	0.798438	0.209716	0.504077	-0.988285		463	456	416	372	401	353	0.984881	0.898488	-0.0219784	-0.154429	0.266	0.0443484
Tb927.4.1540	hypothetical protein, conserved	0.72901	0.278373	0.503692	-0.989387		1648	1593	1636	1597	1691	1616	0.966626	0.992718	-0.04897	-0.0105435	0.143	0.000488957	m	g
Tb927.10.5930	protein kinase, putative	0.659705	0.338494	0.499099	-1.0026		446	397	375	380	294	402	0.890135	0.840807	-0.167905	-0.250153	0.017	6.44374e-05
Tb927.9.13350	hypothetical protein, conserved	0.827195	0.170867	0.499031	-1.0028		340	279	305	306	328	294	0.820588	0.897059	-0.28527	-0.156726	0.072	0.000917434
Tb927.10.3660	aspartate aminotransferase	0.692877	0.257926	0.475401	-1.07278		976	638	714	1355	2307	3004	0.653689	0.731557	-0.613325	-0.450957	2.272	3.02779e-56
Tb927.7.3980	immunodominant antigen, putative,tc40 antigen-like	0.656769	0.289917	0.473343	-1.07904		2698	1577	1537	2522	2494	2044	0.584507	0.569681	-0.774708	-0.811773	0.382	0.220057
Tb927.4.920	hypothetical protein, conserved	0.530545	0.405237	0.467891	-1.09576		638	564	519	704	725	623	0.884013	0.81348	-0.177861	-0.297822	0.772	0.046789
Tb927.9.15420	60S ribosomal protein L32	0.285645	0.641227	0.463436	-1.10956		6903	6903	4592	10896	11015	9062	1	0.665218	0	-0.588101	-0.369	1.12025e-18
Tb927.11.4910	hypothetical protein, conserved,predicted ankyrin repeat family protein	0.542338	0.37893	0.460634	-1.11831		2152	1867	1659	2017	1803	1376	0.867565	0.770911	-0.204956	-0.375364	0.131	0.000353505
Tb927.6.5070	hypothetical protein, conserved	0.69429	0.219286	0.456788	-1.1304		2449	2877	2267	1760	1906	2028	1.17477	0.925684	0.232372	-0.111408	0.336	0.100809	m
Tb927.11.1020	ribokinase, putative	0.664984	0.248011	0.456497	-1.13132		4402	2159	1655	5697	5727	3983	0.490459	0.375965	-1.0278	-1.41133	-0.614	2.28945e-29		g
Tb927.10.14890	C-terminal motor kinesin, putative	0.700168	0.209154	0.454661	-1.13714		1594	7049	7401	1640	3259	7043	4.42221	4.64304	2.14477	2.21507	3.5	1.35277e-172
Tb927.10.14890	hypothetical protein, conserved	0.771646	0.12885	0.450248	-1.15121		1594	7049	7401	1640	3259	7043	4.42221	4.64304	2.14477	2.21507	3.5	1.35277e-172
Tb927.10.6630	ATP-dependent DEAD/H RNA helicase HEL64, putative	0.662372	0.226707	0.44454	-1.16962		1990	1261	937	1723	1638	847	0.633668	0.470854	-0.6582	-1.08665	-1.422	2.481e-67
Tb927.11.12440	hypothetical protein, conserved	0.519584	0.368666	0.444125	-1.17096		892	699	697	958	899	698	0.783632	0.78139	-0.351751	-0.355885	-0.076	5.5604e-07
Tb927.4.310	hypothetical protein, conserved	0.638674	0.246255	0.442464	-1.17637		2895	1481	1861	2971	2773	3567	0.511572	0.642832	-0.966992	-0.637485	0.99	0.223412
Tb927.4.2940	hypothetical protein, conserved	0.376595	0.507232	0.441913	-1.17816		159	166	165	152	169	188	1.04403	1.03774	0.0621565	0.0534393	0.774	0.162228
Tb927.9.8050	hypothetical protein, conserved	0.592586	0.283365	0.437975	-1.19108		274	361	359	372	426	453	1.31752	1.31022	0.397823	0.389808	0.471	0.762315
Tb927.8.3770	mitogen-activated protein kinase, putative	0.548757	0.322307	0.435532	-1.19915		860	1025	1614	1212	1316	1684	1.19186	1.87674	0.253215	0.908232	0.886	0.00153753
Tb927.11.9910	hypothetical protein, conserved	0.482213	0.388133	0.435173	-1.20034		967	846	984	1004	984	770	0.874871	1.01758	-0.192858	0.0251424	0.681	0.209921
Tb927.4.1930	RNA-binding protein, putative	0.514124	0.350572	0.432348	-1.20973		2034	1278	978	1090	968	720	0.628319	0.480826	-0.670432	-1.05641	-0.499	7.39996e-20
Tb927.11.8230	hypothetical protein, conserved	0.617992	0.237029	0.42751	-1.22597		254	276	278	300	241	256	1.08661	1.09449	0.11984	0.130256	0.556	0.874946
Tb927.9.7110	hypothetical protein, conserved	0.520912	0.326804	0.423858	-1.23835		1284	1611	1863	1089	1630	1913	1.25467	1.45093	0.327311	0.536982	1.477	5.24204e-19	m
Tb927.4.2000	ruvB-like DNA helicase, putative,ATP-dependent DNA helicase, putative	0.554578	0.287615	0.421097	-1.24778		1771	1258	979	1269	1149	892	0.710333	0.552795	-0.493432	-0.855183	-0.309	3.15182e-14
Tb927.10.220	60S ribosomal protein L37a, putative	0.316658	0.5255	0.421079	-1.24784		3982	3638	2783	4405	4491	3710	0.913611	0.698895	-0.130348	-0.516852	-0.557	2.56589e-23
Tb927.8.3840	hypothetical protein, conserved	0.622377	0.219009	0.420693	-1.24916		989	1216	1436	1048	1227	1443	1.22952	1.45197	0.298101	0.538013	1.273	2.0499e-12	m
Tb927.4.1300	hypothetical protein, conserved	0.51494	0.31732	0.41613	-1.26489		7364	8141	4126	7020	8088	7045	1.10551	0.560293	0.144716	-0.835746	-0.222	1.59863e-13	m
Tb927.7.2450	hypothetical protein, conserved	0.397696	0.43405	0.415873	-1.26578		647	670	760	483	533	490	1.03555	1.17465	0.0503954	0.232234	0.479	0.798132
Tb927.7.2190	hypothetical protein, conserved	0.508842	0.322325	0.415583	-1.26679		1905	2329	2471	1642	2075	1948	1.22257	1.29711	0.28992	0.375304	1.118	1.729e-08	m
Tb927.9.12070	hypothetical protein, conserved	0.579653	0.250974	0.415314	-1.26773		1294	1274	1396	1251	1323	1221	0.984544	1.07883	-0.0224723	0.109461	0.178	0.00187704
Tb927.5.590	protein phosphatase 1, regulatory subunit, putative	0.464967	0.363125	0.414046	-1.27214		538	466	409	443	473	347	0.866171	0.760223	-0.207276	-0.395505	0.247	0.0458536
Tb927.11.14190	hypothetical protein, conserved	0.523715	0.301341	0.412528	-1.27743		1520	1509	1472	1686	2077	2112	0.992763	0.968421	-0.0104785	-0.0462937	0.188	0.00185214
Tb927.11.5840	Protein translation factor SUI1 homolog, putative	0.557323	0.257382	0.407353	-1.29565		1209	863	692	1202	1081	806	0.713813	0.572374	-0.486382	-0.80497	-0.123	7.31985e-08
Tb927.10.14790	aminopeptidase, putative,metallo-peptidase, Clan MG, Family M24	0.568025	0.246	0.407012	-1.29686		4296	3576	3214	3276	3603	2558	0.832402	0.748138	-0.264647	-0.418624	-0.12	4.67165e-10
Tb927.7.2360	N-acetyltransferase, putative	0.566376	0.243009	0.404693	-1.3051		1051	620	475	635	576	437	0.589914	0.451951	-0.761423	-1.14576	-0.304	1.16925e-12
Tb927.5.930	NADH-dependent fumarate reductase	0.507575	0.282746	0.395161	-1.33949		3341	930	818	3528	2437	2460	0.27836	0.244837	-1.84498	-2.03011	-3.39	7.93838e-269	m	g
Tb927.8.7170	inositol polyphosphate 1-phosphatase, putative	0.460858	0.323178	0.392018	-1.35101		268	266	180	369	362	349	0.992537	0.671642	-0.0108068	-0.574236	-0.325	1.43281e-09		g
Tb927.10.1320	hypothetical protein, conserved	0.665285	0.118632	0.391959	-1.35123		306	350	494	385	415	456	1.14379	1.61438	0.193823	0.690979	0.963	0.000709145
Tb927.8.6660	paraflagellar rod component, putative	0.445666	0.337257	0.391462	-1.35306		3228	4205	3588	3472	3773	3108	1.30266	1.11152	0.381465	0.152539	-0.351	6.60596e-18	m
Tb927.7.4750	hypothetical protein, conserved	0.566549	0.215957	0.391253	-1.35382		280	329	376	335	375	421	1.175	1.34286	0.232661	0.425306	0.963	0.00121659
Tb927.10.3280	60S ribosomal proteins L38, putative	0.427083	0.353652	0.390368	-1.35709		5135	5689	4093	6809	6943	6335	1.10789	0.797079	0.147811	-0.327206	-0.204	4.32206e-12
Tb927.11.2410	hypothetical protein, conserved	0.399987	0.379753	0.38987	-1.35893		3420	539	479	2730	617	346	0.157602	0.140058	-2.66564	-2.8359	-3.212	7.41593e-223	m
Tb927.5.2820	protein kinase, putative	0.605658	0.173785	0.389721	-1.35949		618	624	726	707	820	765	1.00971	1.17476	0.0139392	0.232363	0.473	0.808266
Tb927.11.8290	exosome complex exonuclease RRP44, putative	0.45131	0.326222	0.388766	-1.36303		951	807	768	903	765	635	0.84858	0.807571	-0.236877	-0.308339	-0.292	4.52811e-13
Tb927.9.10490	hypothetical protein, conserved	0.645627	0.126214	0.38592	-1.37363		454	421	481	414	400	328	0.927313	1.05947	-0.108872	0.0833446	0.353	0.243571
Tb927.11.7170	seryl-tRNA synthetase, putative	0.476836	0.293655	0.385245	-1.37615		1814	1420	1126	1370	1441	1277	0.7828	0.620728	-0.353284	-0.687968	-0.101	6.72519e-09	m
Tb927.8.6930	serine/threonine-protein kinase NrkA	0.646913	0.122691	0.384802	-1.37781		593	911	1131	416	441	808	1.53626	1.90725	0.619419	0.931495	0.869	0.00480804
Tb927.6.3650	ADP-ribosylation factor, putative	0.46677	0.297477	0.382124	-1.38789		1696	1244	1191	1509	1576	1100	0.733491	0.702241	-0.44715	-0.509963	0.027	5.22673e-06
Tb927.3.2490	hypothetical protein, conserved	0.545863	0.216242	0.381053	-1.39194		1713	2222	2550	1498	1680	1874	1.29714	1.48862	0.375334	0.573972	0.701	0.129457
Tb927.7.190	thimet oligopeptidase A, putative,metallo- peptidase, Clan MA(E) Family M3, putative	0.489103	0.267076	0.37809	-1.4032		1775	641	440	1904	3388	2256	0.361127	0.247887	-1.46942	-2.01224	-0.157	1.30856e-10	m
Tb927.7.5160	deoxyuridine triphosphatase, putative,dUTP diphosphatase	0.4779	0.273402	0.375651	-1.41254		1388	749	654	1312	998	614	0.539625	0.471182	-0.88997	-1.08565	-0.209	1.36637e-10	m
Tb927.9.13380	phosphoinositide-binding protein, putative	0.61944	0.126636	0.373038	-1.42261		1206	1646	2503	984	1224	1688	1.36484	2.07546	0.448734	1.05343	1.337	5.85487e-14
Tb927.11.9880	hypothetical protein, conserved	0.395239	0.345464	0.370351	-1.43303		265	279	245	275	271	327	1.05283	0.924528	0.0742728	-0.113211	0.907	0.019174
Tb927.10.2730	hypothetical protein, conserved	0.379783	0.344409	0.362096	-1.46556		783	668	772	1154	1221	1074	0.853129	0.985951	-0.229164	-0.0204115	0.182	0.00517835
Tb927.7.970	hypothetical protein, conserved	0.351791	0.365347	0.358569	-1.47968		1094	802	718	896	692	538	0.73309	0.656307	-0.447939	-0.607557	0.284	0.0599728
Tb927.4.2110	protein phosphatase 2C, putative	0.400812	0.31522	0.358016	-1.4819		1109	1048	1072	756	799	901	0.944995	0.966637	-0.0816206	-0.0489545	0.681	0.200428
Tb927.7.3990	mitochondrial DNA polymerase I protein C	0.610548	0.104706	0.357627	-1.48347		959	1040	1379	993	973	1098	1.08446	1.43796	0.116981	0.52402	0.77	0.176044
Tb927.11.3230	60S ribosomal protein L44	0.313494	0.398828	0.356161	-1.4894		3823	5118	2868	5477	6089	6181	1.33874	0.750196	0.420875	-0.41466	-0.642	3.67915e-27
Tb927.5.1090	threonyl-tRNA synthetase, putative	0.472601	0.220635	0.346618	-1.52858		3280	2134	1842	3404	3281	3394	0.65061	0.561585	-0.620136	-0.832423	-0.293	9.72745e-16
Tb927.1.3300	myotubularin, putative,zinc-binding phosphatase, putative	0.445205	0.246149	0.345677	-1.5325		728	1044	1215	767	791	793	1.43407	1.66896	0.520111	0.738946	0.906	0.000811402
Tb927.7.4390	threonine synthase, putative	0.551878	0.130869	0.341373	-1.55058		1625	480	417	1625	863	627	0.295385	0.256615	-1.75933	-1.96232	-1.091	1.01988e-48
Tb927.1.1470	hypothetical protein, conserved	0.438199	0.23751	0.337854	-1.56553		235	145	126	299	127	173	0.617021	0.53617	-0.696608	-0.899237	-1.036	1.45132e-12
Tb927.10.8630	hypothetical protein, conserved	0.46505	0.207175	0.336113	-1.57298		622	778	597	219	296	293	1.2508	0.959807	0.322856	-0.0591836	0.038	9.57373e-05		g
Tb927.5.2130	hypothetical protein, conserved	0.468277	0.199737	0.334007	-1.58205		470	413	365	711	658	574	0.878723	0.776596	-0.186519	-0.364764	0.865	0.00791883
Tb927.5.940	NADH-dependent fumarate reductase, putative	0.382916	0.281374	0.332145	-1.59012		897	614	800	852	709	830	0.684504	0.891862	-0.546869	-0.165108	-0.27	1.34906e-12
Tb927.9.13340	hypothetical protein, conserved	0.537173	0.122818	0.329996	-1.59948		774	510	468	783	626	495	0.658915	0.604651	-0.601836	-0.725825	-0.054	5.25044e-06
Tb927.6.640	kinetoplastid-specific phospho-protein phosphatase, putative	0.409362	0.248825	0.329094	-1.60343		1100	854	854	922	758	583	0.776364	0.776364	-0.365196	-0.365196	0.419	0.856893
Tb927.3.3190	serine/threonine-protein kinase, putative,protein kinase, putative	0.476354	0.177283	0.326819	-1.61344		1091	2072	1932	1166	1489	1606	1.89918	1.77085	0.925373	0.824444	0.309	0.264301
Tb927.10.4560	elongation factor 2	0.381942	0.260166	0.321054	-1.63911		9670	7561	4943	21261	21234	14670	0.781903	0.511169	-0.354939	-0.968129	-0.173	1.11248e-11	m
Tb927.9.6040	NAD/FAD dependent dehydrogenase, putative,ubiquitin-activating enzyme, putative	0.52574	0.110163	0.317952	-1.65312		588	671	664	540	584	657	1.14116	1.12925	0.190497	0.175367	0.18	0.00505536
Tb927.10.1590	ribosomal proteins L36, putative	0.419721	0.215016	0.317369	-1.65577		664	1197	645	2964	3001	2874	1.80271	0.971386	0.850168	-0.0418841	-1.071	7.72892e-40
Tb927.6.2690	ubiquitin carboxyl-terminal hydrolase, putative,cysteine peptidase, Clan CA, family C19, putative	0.39772	0.235251	0.316485	-1.65979		1313	1391	1443	922	1109	1171	1.05941	1.09901	0.0832555	0.136204	0.724	0.0869911
Tb927.1.3110	soluble N-ethylmaleimide sensitive factor (NSF) attachment protein, putative	0.355018	0.272144	0.313581	-1.67309		688	950	948	637	650	624	1.38081	1.37791	0.465519	0.462478	1.216	2.76235e-09	m
Tb927.9.8990	hypothetical protein, conserved	0.371714	0.227099	0.299407	-1.73982		1164	1481	1246	1222	1228	1145	1.27234	1.07045	0.347481	0.098213	0.071	6.5605e-05
Tb927.10.13180	hypothetical protein, conserved	0.576872	0.018947	0.297909	-1.74705		2335	1385	1255	1919	1588	1202	0.593148	0.537473	-0.753537	-0.895735	-0.177	1.2993e-10
Tb927.10.10880	ATP-binding cassette protein, putative,ABC transporter, putative,ATPase, putative	0.399582	0.187211	0.293397	-1.76908		1396	1273	1294	1071	1102	906	0.911891	0.926934	-0.133067	-0.109461	0.802	0.0179158
Tb927.7.3820	hypothetical protein, conserved	0.370352	0.209724	0.290038	-1.78569		173	182	164	204	160	202	1.05202	0.947977	0.0731664	-0.0770762	0.242	0.0833381
Tb927.8.2000	cyclophilin type peptidyl-prolyl cis-trans isomerase, putative,peptidyl-prolyl cis-trans isomerase, putative	0.315932	0.258796	0.287364	-1.79905		1946	1311	1040	727	609	417	0.67369	0.53443	-0.569844	-0.903928	-0.811	3.63309e-32
Tb927.10.15530	ABC transporter, putative	0.380668	0.164708	0.272688	-1.87468		1807	1493	1271	1660	1640	1186	0.826231	0.703376	-0.275382	-0.507632	-0.684	5.27886e-29
Tb927.5.3120	translation initiation factor, putative	0.340242	0.202186	0.271214	-1.8825		1719	1552	1650	1995	1808	1346	0.90285	0.95986	-0.147441	-0.0591035	-0.333	7.00794e-16
Tb927.8.2820	hypothetical protein, conserved	0.399639	0.126703	0.263171	-1.92593		2616	4028	5907	3447	3443	4564	1.53976	2.25803	0.622701	1.17506	0.891	0.011094	m
Tb927.9.15470	kinesin, putative	0.340767	0.184102	0.262434	-1.92997		928	939	1092	692	607	512	1.01185	1.17672	0.0170004	0.234776	0.326	0.0944599
Tb927.11.13360	AAA ATPase, putative	0.345536	0.17576	0.260648	-1.93983		1956	1278	1378	1923	1856	1720	0.653374	0.704499	-0.614019	-0.50533	0.19	0.0116759
Tb927.10.5810	hypothetical protein, conserved	0.449736	0.0706581	0.260197	-1.94232		2012	2730	3004	1386	2251	2859	1.35686	1.49304	0.440271	0.578255	2.265	1.47829e-64
Tb927.2.3780	translation initiation factor IF-2, putative	0.375563	0.141994	0.258778	-1.95021		5030	1986	1615	3848	3564	2615	0.394831	0.321074	-1.34069	-1.63902	-0.381	1.77185e-18
Tb927.10.9190	isoleucyl-tRNA synthetase, putative	0.30683	0.207385	0.257108	-1.95956		3844	2731	2300	3665	4117	3766	0.710458	0.598335	-0.493179	-0.740974	0.178	0.00111772	m
Tb927.11.9040	hypothetical protein, conserved	0.463566	0.0488687	0.256217	-1.96456		83	63	32	117	121	89	0.759036	0.385542	-0.39776	-1.37504	-1.131	5.5615e-17
Tb927.1.1240	cytidine triphosphate synthase, putative	0.377494	0.134394	0.255944	-1.9661		1381	1072	1264	1117	1371	955	0.776249	0.915279	-0.365408	-0.127717	-0.687	3.74146e-27
Tb927.11.6430	hypothetical protein, conserved	0.384452	0.126154	0.255303	-1.96972		2887	3208	3437	2735	2617	2761	1.11119	1.19051	0.152103	0.251579	0.453	0.657718
Tb927.10.6800	developmentally regulated GTP-binding protein, putative	0.394044	0.115983	0.255013	-1.97136		792	431	371	886	934	742	0.544192	0.468434	-0.877813	-1.09408	-0.005	1.01311e-05
Tb927.10.14000	aconitase	0.292651	0.214403	0.253527	-1.97979		2472	714	682	2210	624	913	0.288835	0.27589	-1.79168	-1.85784	0.15	0.000709419	m
Tb927.10.13950	tubulin-specific chaperone, putative	0.324783	0.178833	0.251808	-1.9896		456	394	311	346	432	294	0.864035	0.682018	-0.210838	-0.552119	0.16	0.0138265
Tb927.2.2120	protein kinase, putative,NIMA/Nek Serine/threonine-protein kinase family, putative	0.389774	0.11326	0.251517	-1.99127		323	1011	2076	362	572	851	3.13003	6.42724	1.64618	2.6842	1.924	1.6031e-35
Tb05.5K5.30	serine/threonine protein phosphatase, putative,BAC from homologous region on chr5	0.311912	0.186707	0.249309	-2.00399		944	732	993	604	597	529	0.775424	1.05191	-0.366943	0.0730069	-0.831	2.45198e-39
Tb927.10.13790	hypothetical protein, conserved	0.260171	0.230261	0.245216	-2.02787		957	1812	2870	1215	1528	2136	1.89342	2.99896	0.920992	1.58446	2.03	9.53375e-47
Tb927.7.4070	calpain-like cysteine peptidase, putative,cysteine peptidase, Clan CA, family C2, putative	0.380549	0.101825	0.241187	-2.05178		2491	1942	1214	2573	2219	1214	0.779607	0.487354	-0.359182	-1.03696	-1.993	8.62003e-119	m
Tb927.6.2550	RNA-binding protein, putative	0.398113	0.0809784	0.239546	-2.06163		1343	964	1249	1379	1680	1615	0.717796	0.930007	-0.478354	-0.104686	0.113	0.00014796
Tb927.3.2900	elongation initiation factor 2 alpha subunit, putative	0.283061	0.192889	0.237975	-2.07112		2461	1404	1164	1980	1743	1136	0.5705	0.472978	-0.809702	-1.08015	-0.932	7.12595e-43
Tb927.3.3670	RNA-binding protein, putative	0.321368	0.153635	0.237501	-2.07399		1153	600	461	909	636	429	0.520382	0.399827	-0.942358	-1.32255	-0.725	2.30025e-26
Tb927.10.11210	hypothetical protein, conserved	0.202693	0.270929	0.236811	-2.07819		441	374	334	465	358	374	0.848073	0.75737	-0.23774	-0.400931	0.083	0.000726931
Tb927.7.2390	hypothetical protein, conserved	0.250547	0.222259	0.236403	-2.08068		1368	1014	993	1142	1072	1021	0.741228	0.725877	-0.432011	-0.462203	0.288	0.0472417	m
Tb927.10.1420	methionine aminopeptidase 2, putative,metallo- peptidase, Clan MG, Family M24	0.19925	0.269287	0.234268	-2.09377		2509	1990	1564	2429	2433	1848	0.793145	0.623356	-0.334344	-0.681872	-0.171	3.37805e-11
Tb927.10.4940	serine/threonine protein kinase	0.325054	0.137379	0.231217	-2.11268		500	494	437	453	506	442	0.988	0.874	-0.0174171	-0.194295	1.113	3.94643e-06
Tb927.10.2700	hypothetical protein, conserved,predicted WD40 repeat protein	0.304611	0.154607	0.229609	-2.12275		758	594	489	708	649	441	0.783641	0.645119	-0.351735	-0.632363	-0.261	4.53122e-11
Tb927.10.12260	cytosolic nonspecific dipeptidase, putative,peptidase (M20/M25/M40 family), putative	0.296696	0.158103	0.2274	-2.1367		4581	1076	826	5527	1572	853	0.234883	0.18031	-2.08998	-2.47145	-2.049	2.02545e-122
Tb927.11.9960	hypothetical protein, conserved	0.324312	0.12282	0.223566	-2.16123		235	200	172	215	187	206	0.851064	0.731915	-0.232661	-0.450252	0.365	0.341485
Tb927.7.880	RNA-binding protein, putative	0.375171	0.0642986	0.219735	-2.18616		288	278	211	293	254	331	0.965278	0.732639	-0.0509839	-0.448826	0.713	0.25193
Tb927.9.1600	hypothetical protein, conserved	0.255515	0.18395	0.219732	-2.18618		1106	1044	1378	602	717	789	0.943942	1.24593	-0.0832297	0.317225	0.847	0.247556
Tb927.4.2310	asparaginyl-trna synthetase, putative	0.27478	0.162087	0.218433	-2.19474		3224	1456	1056	2881	2735	1512	0.451613	0.327543	-1.14684	-1.61024	-0.365	1.24775e-17
Tb927.5.2530	hypothetical protein, conserved	0.315531	0.121226	0.218379	-2.19509		2052	876	786	1877	1424	1000	0.426901	0.383041	-1.22803	-1.38443	-0.02	9.08224e-07
Tb927.9.12650	ubiquitin-activating enzyme e1, putative	0.278304	0.158174	0.218239	-2.19602		3915	4699	6042	4243	5519	10350	1.20026	1.5433	0.263341	0.626014	1.454	2.69826e-20
Tb927.4.1850	hypothetical protein, conserved	0.345374	0.0832426	0.214308	-2.22224		764	844	984	662	709	693	1.10471	1.28796	0.14367	0.365086	0.809	0.020263
Tb927.11.14160	hypothetical protein, conserved	0.353532	0.0731723	0.213352	-2.22869		698	806	1049	858	819	853	1.15473	1.50287	0.207553	0.587716	-0.85	1.00658e-39
Tb927.7.660	hypothetical protein, conserved	0.286493	0.137316	0.211904	-2.23851		277	205	185	300	266	264	0.740072	0.66787	-0.434262	-0.582361	-0.398	8.27786e-11
Tb927.7.6620	hypothetical protein, conserved	0.317286	0.102929	0.210107	-2.2508		1206	1099	1133	860	835	765	0.911277	0.939469	-0.134039	-0.090082	0.101	0.00027969
Tb927.3.1030	RNA-binding protein	0.347983	0.066036	0.207009	-2.27223		1110	869	929	1260	1209	889	0.782883	0.836937	-0.353132	-0.256809	-0.533	4.83906e-22
Tb927.6.3160	splicing factor 3a, putative	0.2328	0.176722	0.204761	-2.28799		521	415	347	461	460	400	0.796545	0.666027	-0.328172	-0.586348	0.379	0.321832
Tb927.5.1650	serine/threonine-protein kinase, putative,protein kinase, putative	0.208404	0.18961	0.199007	-2.32911		750	775	976	688	695	842	1.03333	1.30133	0.0473057	0.379991	0.678	0.297822
Tb927.8.1090	non-canonical poly (A) polymerase	0.270947	0.122583	0.196765	-2.34545		712	878	802	910	802	792	1.23315	1.1264	0.302344	0.171725	0.369	0.224203
Tb927.3.3030	hypothetical protein, conserved	0.27578	0.111907	0.193844	-2.36704		1917	1487	1570	1632	1607	1149	0.775691	0.818988	-0.366446	-0.288086	-0.69	5.56361e-30
Tb927.11.5300	kinesin, putative,mitotic centromer-associated kinesin, putative,MCAK-like kinesin, putative	0.323275	0.0639758	0.193625	-2.36866		1587	1321	1289	1593	1578	1562	0.832388	0.812224	-0.264672	-0.30005	0.754	0.0512426
Tb927.9.13440	hypothetical protein, conserved	0.208382	0.164843	0.186613	-2.42188		1844	1362	1280	1818	1799	1770	0.738612	0.694143	-0.437112	-0.526695	0.781	0.0255401
Tb927.7.5530	hypothetical protein, conserved	0.271629	0.101009	0.186319	-2.42415		260	316	322	259	280	295	1.21538	1.23846	0.281413	0.308549	1.105	4.6371e-05
Tb927.2.5060	GTP binding protein, putative	0.242238	0.117913	0.180075	-2.47333		1536	683	580	1003	907	638	0.444661	0.377604	-1.16922	-1.40505	-0.49	4.54631e-20
Tb927.10.2770	eukaryotic translation initiation factor 5, putative	0.231908	0.126959	0.179434	-2.47848		2837	1931	1727	2762	2726	1994	0.680649	0.608742	-0.555018	-0.716098	-0.415	1.62112e-19
Tb927.4.2070	antigenic protein, putative	0.264387	0.0939892	0.179188	-2.48045		3142	3324	3150	2404	1845	2527	1.05792	1.00255	0.0812372	0.00366865	1.004	0.258724
Tb927.3.2170	translation elongation factor EF-2, putative	0.246421	0.108945	0.177683	-2.49262		864	734	692	822	702	662	0.849537	0.800926	-0.235251	-0.320259	0.623	0.492764
Tb927.2.5240	PRP19-like protein, putative	0.227174	0.125222	0.176198	-2.50473		775	688	593	501	475	409	0.887742	0.765161	-0.171788	-0.386164	0.002	9.83453e-06
Tb927.1.1890	hypothetical protein, conserved	0.245447	0.0950264	0.170237	-2.55439		874	827	992	893	831	752	0.946224	1.13501	-0.0797459	0.182707	0.715	0.131263
Tb927.10.12860	hypothetical protein, conserved	0.27645	0.0583985	0.167424	-2.57842		549	497	603	430	382	368	0.905282	1.09836	-0.14356	0.135352	0.111	0.000779578
Tb927.1.3950	D-alanine aminotransferase	0.237774	0.0880055	0.16289	-2.61803		765	484	429	1029	449	681	0.63268	0.560784	-0.660453	-0.834482	0.8	0.0211581	m
Tb927.7.580	GTP-binding protein, putative	0.21329	0.10485	0.15907	-2.65227		687	679	613	629	608	558	0.988355	0.892285	-0.0168985	-0.164423	0.357	0.176259
Tb927.10.2100	elongation factor 1-alpha,EF-1-alpha	0.204856	0.112683	0.15877	-2.65499		0	0	0	0	0	0	#DIV/0!	#DIV/0!	#DIV/0!	#DIV/0!		0.0771269	m
Tb927.3.5060	hypothetical protein, conserved	0.270464	0.0351315	0.152798	-2.71031		756	807	608	779	795	689	1.06746	0.804233	0.0941824	-0.314315	-0.251	1.64293e-11
Tb927.6.2060	histidyl-tRNA synthetase, putative	0.1848	0.11694	0.15087	-2.72862		638	498	373	602	579	600	0.780564	0.584639	-0.357411	-0.774381	0.196	0.00948217
Tb11.02.5400	cystathionine beta-synthase, putative	0.22178	0.0798209	0.1508	-2.72929		2314	508	452	1976	676	454	0.219533	0.195333	-2.18749	-2.35599	-1.456	6.12543e-73
Tb927.7.3550	hypothetical protein, conserved	0.163492	0.132634	0.148063	-2.75572		14090	21432	17714	11539	10859	13803	1.52108	1.2572	0.605095	0.330218	-0.038	0.000637311	m
Tb927.3.3490	high mobility group protein, putative	0.171117	0.123406	0.147261	-2.76355		3146	2125	1474	2448	1917	1182	0.675461	0.468531	-0.566056	-1.09378	0.334	0.0920109
Tb927.10.8940	hypothetical protein, conserved	0.243198	0.0375888	0.140393	-2.83245		12355	15970	12945	13282	15461	14095	1.29259	1.04775	0.370269	0.0673	0.019	5.83459e-07	m
Tb927.10.14240	N-myristoyl transferase, putative	0.178867	0.100887	0.139877	-2.83777		1740	940	739	1605	1507	1284	0.54023	0.424713	-0.888355	-1.23544	0.381	0.237487
Tb927.11.3280	kinesin, putative,MCAK-like kinesin, putative	0.185714	0.0933323	0.139523	-2.84142		1445	1808	1978	1587	1558	1619	1.25121	1.36886	0.323325	0.452973	0.661	0.264451
Tb927.9.15000	hypothetical protein, conserved	0.187506	0.0870617	0.137284	-2.86476		446	426	379	479	514	481	0.955157	0.849776	-0.0661903	-0.234846	0.402	0.46205
Tb927.6.4590	glutamyl-tRNA synthetase, putative	0.195441	0.0782046	0.136823	-2.86962		1915	820	591	1820	1755	1287	0.428198	0.308616	-1.22365	-1.69611	-0.477	1.11311e-20
Tb927.7.2400	tyrosyl-tRNA synthetase, putative	0.222375	0.0392954	0.130835	-2.93418		753	542	403	964	768	652	0.719788	0.535193	-0.474357	-0.90187	-1.408	1.30785e-62
Tb927.11.13180	POMP10	0.188078	0.0707691	0.129423	-2.94983		2308	1622	1408	1889	1874	1249	0.702773	0.610052	-0.508869	-0.712996	-0.219	1.89215e-12	m
Tb927.5.300	iron/ascorbate oxidoreductase family protein, putative	0.138716	0.119305	0.12901	-2.95444		177	122	143	291	904	1340	0.689266	0.80791	-0.536868	-0.307734	1.145	1.82163e-06		g
Tb927.1.1030	hypothetical protein, conserved,leucine-rich repeat protein (LRRP), putative	0.159092	0.0945884	0.12684	-2.97892		959	1118	1165	822	825	786	1.1658	1.21481	0.221317	0.280727	0.381	0.256981
Tb927.8.6080	hypothetical protein, conserved	0.126158	0.115098	0.120628	-3.05136		490	333	300	489	376	374	0.679592	0.612245	-0.55726	-0.707819	-0.237	2.10737e-10	m	g
Tb927.3.2290	chaperone protein DNAj, putative	0.115589	0.106646	0.111118	-3.16984		357	347	318	182	189	189	0.971989	0.890756	-0.0409884	-0.166897	0.283	0.143678
Tb927.7.2710	NADH-cytochrome B5 reductase, putative	0.119453	0.0887854	0.104119	-3.26369		382	300	188	461	428	351	0.78534	0.492147	-0.34861	-1.02284	-0.141	5.57929e-05	m
Tb927.7.1780	Adenine phosphoribosyltransferase, putative	0.0779139	0.127425	0.10267	-3.28392		1439	823	581	1848	2347	1836	0.571925	0.403753	-0.806102	-1.30846	-0.787	2.86944e-31
Tb927.8.4190	hypothetical protein, conserved	0.152579	0.0488839	0.100732	-3.31141		1539	1236	1481	1602	1234	972	0.803119	0.962313	-0.316314	-0.0554216	0.694	0.135264
Tb927.11.2110	hypothetical protein, conserved	0.120421	0.0731047	0.0967631	-3.3694		366	448	535	311	307	375	1.22404	1.46175	0.291655	0.547695	0.737	0.116139	m
Tb927.9.8820	hypothetical protein, conserved	0.141495	0.0258184	0.0836569	-3.57937		2274	1571	1545	2265	2184	1611	0.690853	0.67942	-0.533549	-0.557625	0.307	0.0548096
Tb927.2.4370	trypanothione synthetase	0.0621427	0.102244	0.0821936	-3.60483		2193	765	887	1846	1155	877	0.348837	0.404469	-1.51937	-1.3059	0.648	0.323983
Tb927.7.5770	protein kinase, putative	0.13977	0.0167645	0.0782673	-3.67545		283	313	390	232	300	423	1.10601	1.37809	0.145361	0.462672	0.439	0.827678
Tb927.4.2740	hypothetical protein, conserved	0.125078	0.0310175	0.0780475	-3.6795		2039	2358	1605	2427	2449	1551	1.15645	0.787151	0.209702	-0.345288	-0.732	4.61109e-34	m
Tb927.9.1340	Nucleoporin	0.0931711	0.0601266	0.0766488	-3.70559		982	850	827	1043	918	704	0.86558	0.842159	-0.20826	-0.247836	0.885	0.0019311
Tb927.4.730	hypothetical protein, conserved	0.100336	0.043523	0.0719296	-3.79727		367	221	173	249	262	248	0.60218	0.47139	-0.731734	-1.08501	0.295	0.1346
Tb927.10.1630	ribonuclease L inhibitor, putative,ATP-binding cassette sub-family E, putative	0.0700956	0.0705436	0.0703196	-3.82993		1346	628	528	1313	1112	833	0.466568	0.392273	-1.09984	-1.35007	-0.416	1.68394e-17
Tb927.9.6560	protein kinase, putative	0.102181	0.0364162	0.0692987	-3.85103		1303	937	1119	1116	1583	2034	0.71911	0.858787	-0.475716	-0.219627	1.456	0.00921816
Tb927.11.9130	replication factor A, 51kDa subunit, putative	0.103418	0.0331751	0.0682965	-3.87204		1240	938	725	1063	990	912	0.756452	0.584677	-0.40268	-0.774287	-0.855	2.4179e-36
Tb927.11.10330	hypothetical protein, conserved	0.092418	0.0377914	0.0651047	-3.94109		483	498	466	533	462	472	1.03106	0.964803	0.0441226	-0.0516932	-0.128	6.32996e-08
Tb927.7.2680	hypothetical protein, conserved,zinc finger protein family member, putative	0.10187	0.020528	0.0611992	-4.03034		1635	589	635	1555	670	631	0.360245	0.388379	-1.47295	-1.36446	-0.644	1.44947e-11
Tb927.8.1950	hypothetical protein, conserved	0.0737634	0.0372044	0.0554839	-4.17179		1515	835	869	1303	1583	1751	0.551155	0.573597	-0.85947	-0.80189	0.123	0.000262729
Tb927.2.5150	TPR-repeat protein, putative	0.0816344	0.0261005	0.0538674	-4.21444		589	613	494	425	498	517	1.04075	0.83871	0.0576194	-0.253757	0.6	0.592756
Tb927.9.15030	DNA polymerase epsilon subunit b, putative	0.0477409	0.0529948	0.0503679	-4.31135		0	0	0	0	0	0	#DIV/0!	#DIV/0!	#DIV/0!	#DIV/0!
Tb927.7.2640	hypothetical protein, conserved	0.0439515	0.0126281	0.0282898	-5.14358		6617	2790	2059	4929	1407	1591	0.421641	0.311168	-1.24591	-1.68423	-1.95	3.55402e-124	m
