# Supplementary material for: Characterization of RBP9 and RBP10, two developmentally regulated RNA-binding proteins in Trypanosoma brucei
Source: Open Biol. 2017 Apr 5;7(4):160159. doi: 10.1098/rsob.160159 (PMC5413900; doi:10.1098/rsob.160159)
Supplement: Table S8 [file rsob160159supp8.xlsx]

## Sheet: Table S8
Table S8. RBP10 BioID and mRNA associated values for proteins biotinylated in both replicates.
RBP10 BioID							RBP9 induction (h)			RBP10 induction (h)			RBP10 induction (h)
		Fold Enrichment					median normalised expression counts			median normalised expression counts			fold change		log 2 fold change				Proteome Datasets
accession	Annotation	Expt. 1	Expt.2	Average	Log2 Average		0	12	24	0	5	10	12/ 0	24 / 0	12 / 0	24 / 0	BSF/PCF	p-value	Mitoch.	Glycos.
Tb927.8.2780	RBP10	3385.1	1921	2653.03	11.3734		149	508	707	151	31453	31412	208.298	208.026	7.70251	7.70062	2.648	0.00551364
Tb927.9.2020	60S ribosomal protein L38	1229	799.1	1014.05	9.98591		4503	5045	4299	6160	6452	6256	1.0474	1.01558	0.0668161	0.0223102	-0.945	2.31342054953404e-45
Tb927.10.5150	ZC3H31	1182.2	796.8	989.5	9.95056		130	137	283	111	114	117	1.02703	1.05405	0.0384741	0.0759489	0.945	0.050151
Tb927.10.9740	proteasome regulatory ATPase subunit 6,19S proteasome regulatory subunit	231.8	1161.7	696.756	9.44451		755	915	949	732	726	747	0.991803	1.02049	-0.0118741	0.0292646	0.401	0.346075	m
Tb927.7.2780	hypothetical protein, conserved	490.6	487.2	488.906	8.93341		439	364	331	577	654	520	1.13345	0.901213	0.180719	-0.15006	-0.041	2.92690085680798e-06
Tb927.10.4180	TFIIF-stimulated CTD phosphatase, putative	394	424	409	8.67596		1217	2782	3401	923	1400	2026	1.51679	2.19502	0.601024	1.13423	2.006	6.32981247662768e-45	m
Tb927.1.4420	ABC transporter, putative	435.6	255	345.276	8.43161		670	377	379	690	546	402	0.791304	0.582609	-0.337695	-0.779401	-1.066	3.79815335644827e-43	m
Tb927.5.3810	orotidine-5-phosphate decarboxylase/orotate phosphoribosyltransferase, putative,OMPDCase-OPRT	447.5	165.7	306.586	8.26015		1914	1089	598	2608	2294	1334	0.879601	0.511503	-0.185078	-0.967185	-1.346	4.0041636359125e-66	m
Tb927.11.530	RBP3	359.8	203.6	281.69	8.13796		206	204	237	135	172	196	1.27407	1.45185	0.349449	0.537894	1.574	0.141826	m
Tb927.11.6630	3-methylcrotonoyl-CoA carboxylase beta subunit, putative	102.9	458	280.445	8.13157		873	675	595	838	701	601	0.836516	0.717184	-0.257536	-0.479585	0.297	0.0560737
Tb927.11.7380	glycerol-3-phosphate dehydrogenase (FAD-dependent), mitochondrial	158.4	397.6	278	8.11894		1149	1590	1479	1257	2561	2951	2.03739	2.34765	1.02672	1.23122	1.596	6.8140249006153e-17	m
Tb927.5.4170	histone H4	277.2	277.8	277.486	8.11627		0	0	0	0	0	0	#DIV/0!	#DIV/0!	#DIV/0!	#DIV/0!		2.13275289098848e-194
Tb927.8.4290	Ribosome biogenesis protein Nop16,putative	278	276.8	277.4	8.11582		834	492	385	518	395	288	0.762548	0.555985	-0.391099	-0.846883	0.06	0.000369555	m
Tb927.10.8980	hypothetical protein, conserved	113.9	431.4	272.64	8.09085		921	523	372	1100	914	721	0.830909	0.655455	-0.267237	-0.609432	-0.379	2.69998147230052e-15	m
Tb927.9.12890	hypothetical protein, conserved	242.6	263.5	253.05	7.98328		402	342	314	184	212	191	1.15217	1.03804	0.204358	0.0538669	0.817	0.0435038
Tb927.5.520	stomatin-like protein, putative	243.7	209.5	226.622	7.82414		1013	655	644	827	769	503	0.929867	0.608222	-0.104904	-0.717329	-0.034	2.0992984324227e-06
Tb927.9.10770	PABP2	132.6	272.9	202.78	7.66377		10118	8059	6741	10655	10135	8528	0.951197	0.800375	-0.0721845	-0.321251	0.286	0.0271734	m
Tb927.11.2060	60S acidic ribosomal subunit protein, putative	109.1	289.6	199.343	7.63911		7397	7457	6050	10310	10320	9906	1.00097	0.960815	0.00139864	-0.0576698	-0.114	4.08626257081682e-10	m
Tb927.11.7350	histone H2B variant, putative	144.6	244.6	194.6	7.60437		1008	925	645	1217	1159	886	0.952342	0.72802	-0.0704486	-0.457951	0.156	0.00246365
Tb927.1.2430	histone H3	187.7	189.6	188.611	7.55927		4950	5259	5257	5994	5397	5015	0.9004	0.83667	-0.151361	-0.257269	1.84	4.89236824521298e-38
Tb09.211.4540	DRBD2	194	174.4	184.21	7.52521		2087	1092	883	1817	1408	1017	0.774904	0.559714	-0.367911	-0.837239	-0.489	1.23325300397128e-21
Tb927.10.12740	ZC3H35	215.1	148.6	181.836	7.50649		1071	427	397	894	544	528	0.608501	0.590604	-0.716668	-0.759737	0.126	0.000405385
Tb927.9.8720	fructose-1,6-bisphosphatase	35.5	323.2	179.335	7.48652		541	1535	1367	481	1687	1783	3.50728	3.70686	1.81035	1.8902	1.512	1.48565611401139e-18	m	g
Tb927.3.720	ZFP2	311.6	23.5	167.556	7.3885		2914	1879	1714	1218	1327	896	1.08949	0.735632	0.123654	-0.442943	0.119	0.00329957
Tb927.10.540	SUB2	75.1	244.4	159.746	7.31964		4242	3106	1889	4259	4352	3535	1.02184	0.830007	0.0311638	-0.268805	0.034	2.28442599097694e-06
Tb927.7.990	chaperone protein DNAj, putative	115.8	186.8	151.285	7.24113		709	509	546	540	495	383	0.916667	0.709259	-0.125531	-0.495615	0.327	0.121022
Tb927.11.4460	ALBA1	168.1	124.8	146.48	7.19456		2397	2804	2315	1536	2298	1940	1.49609	1.26302	0.581201	0.336878	1.023	1.25284812663579e-06
Tb927.10.12660	PUF2	152.9	128.6	140.76	7.13709		312	362	441	248	268	340	1.08065	1.37097	0.111893	0.455195	1.54	0.274898
Tb927.6.2280	hypothetical protein, conserved	228.4	47.5	137.945	7.10795		372	315	227	292	286	214	0.979452	0.732877	-0.0299532	-0.448358	-0.095	6.67479634380851e-05	m
Tb927.11.14090	ZC3H46	141.9	126.5	134.205	7.0683		3201	2009	1907	3447	4253	2682	1.23383	0.778068	0.30314	-0.362032	-0.328	1.75459275546152e-16	m
Tb927.8.1330	60S ribosomal protein L7a	113.2	130.7	121.984	6.93055		1979	1872	1450	4507	4571	4201	1.0142	0.932106	0.0203424	-0.101435	-1.276	5.19356748233036e-05
Tb927.8.4330	small GTP-binding protein Rab11,Rab11A GTPase	77.1	166.1	121.595	6.92594		980	1489	1619	965	1135	1430	1.17617	1.48187	0.234091	0.567414	1.398	8.25466604223103e-16
Tb927.10.11390	60S ribosomal protein L6, putative	111.7	129.3	120.502	6.91292		6785	7372	5250	6656	6647	7862	0.998648	1.18119	-0.00195208	0.240241	-0.475	5.67825400239804e-23
Tb927.10.14780	protein kinase, putative,mitogen-activated protein kinase kinase kinase, putative	66.2	164	115.1	6.84674		1272	1322	1182	1941	2149	2108	1.10716	1.08604	0.146865	0.119075	1.138	2.2194230926709e-08	m
Tb927.10.5360	40S ribosomal protein S10, putative	70.6	157.2	113.877	6.83133		1087	942	805	1026	803	983	0.782651	0.95809	-0.353559	-0.0617674	-1.247	1.86249239370464e-26
Tb927.6.1470	hypothetical protein, conserved	102.7	121.3	111.995	6.80729		1417	877	754	1188	1135	880	0.955387	0.740741	-0.0658425	-0.432959	-0.054	1.98394614456703e-07	m
Tb927.6.4140	paraflagellar rod component, putative	24.9	189.7	107.303	6.74555		1824	1294	717	2337	2406	1763	1.02953	0.754386	0.0419789	-0.406625	-0.692	1.35135658869432e-29
Tb927.9.13990	hypothetical protein, conserved	87.3	125.4	106.375	6.73302		3590	3879	3854	2715	2860	2301	1.05341	0.847514	0.0750629	-0.238691	-0.038	3.03072691389423e-08
Tb927.2.3030	ATP-dependent Clp protease subunit, heat shock protein 78 (HSP78), putative,serine peptidase, putative	19.3	193	106.123	6.72959		1927	762	698	1865	1521	909	0.81555	0.487399	-0.294155	-1.03682	0.016	3.45528315415434e-06	m
Tb927.8.4890	endoplasmic reticulum oxidoreductin, putative,pol-associated gene 1	24.9	181.7	103.29	6.69056		460	478	783	470	971	1860	2.06596	3.95745	1.04681	1.98457	2.215	1.96496636558866e-33
Tb927.11.16550	hypothetical protein, conserved	55.2	147.8	101.5	6.66534		164	450	474	161	149	225	0.925466	1.39752	-0.111748	0.482864	0.752	0.744857
Tb927.5.1930	hypothetical protein, conserved	68	131.8	99.865	6.64191		667	1067	1078	923	1076	1179	1.16576	1.27736	0.221276	0.353161	1.269	4.86473146660922e-11
Tb927.6.3500	endosomal trafficking protein RME-8, putative	53.7	143.3	98.5015	6.62207		2418	2372	3234	2920	3325	5383	1.1387	1.84349	0.187386	0.882442	1.798	9.06956085488424e-09
Tb927.11.14090	hypothetical protein, conserved	112.2	84	98.14	6.61677		3201	2009	1907	3447	4253	2682	1.23383	0.778068	0.30314	-0.362032	-0.328	1.75459275546152e-16
Tb927.4.3550	60S ribosomal protein L13a, putative	82.3	110.5	96.3633	6.59041		2891	3377	2354	4426	4837	4563	1.09286	1.03095	0.128109	0.0439792	-0.317	4.1047467997322e-16	m
Tb927.11.9710	60S ribosomal protein L10a, putative	34.9	157.7	96.275	6.58909		7921	8495	5783	7172	7957	9557	1.10945	1.33254	0.149849	0.414182	-0.2	6.35372581539577e-08	m
Tb927.11.11230	40S ribosomal protein L14, putative	94.2	95.5	94.888	6.56815		4348	4130	3007	5536	5721	5907	1.03342	1.06702	0.0474234	0.0935817	-0.261	2.94920147825516e-11	m
Tb927.10.5620	fructose-bisphosphate aldolase, glycosomal	38.8	150.5	94.6537	6.56459		8645	26823	22147	9686	17169	28064	1.77256	2.89738	0.825833	1.53475	1.772	1.02411636966507e-36	m	g
Tb927.7.210	proline dehydrogenase	89.8	97.9	93.8396	6.55213		1966	462	379	1605	562	401	0.350156	0.249844	-1.51393	-2.0009	-0.933	3.55747627900671e-44	m
Tb927.10.510	hypothetical protein, conserved	55.2	130.5	92.8785	6.53727		348	283	261	424	318	233	0.75	0.549528	-0.415037	-0.863734	-0.415	1.98865149704676e-11	m
Tb927.8.4810	prohibitin 1	52.7	130.2	91.425	6.51452		795	519	337	494	412	346	0.834008	0.700405	-0.261867	-0.513739	-0.797	2.0430622111928e-29
Tb927.11.11520	glycosomal membrane protein (PEX11)	70	110.4	90.2185	6.49535		2520	1279	816	2307	2373	1678	1.02861	0.727352	0.0406941	-0.459275	-0.619	3.40636133109696e-28		g
Tb927.7.7420	ATP synthase alpha chain, mitochondrial precursor,ATP synthase F1, alpha subunit	84.1	96.2	90.1285	6.49391		3332	1253	777	2714	1622	1336	0.597642	0.492262	-0.742647	-1.0225	-1.45	1.00673638078656e-21
Tb927.11.4300	60S ribosomal protein L18, putative	72	105.4	88.6781	6.47051		6802	7028	5197	8999	9378	10310	1.04212	1.14568	0.0595156	0.196208	-0.263	1.25124278860436e-14
Tb927.11.10200	hypothetical protein, conserved	64.4	111.7	88.0784	6.46072		590	810	757	671	725	633	1.08048	0.943368	0.111668	-0.0841073	0.482	0.779152
Tb927.6.4770	mkt1	74.3	99.6	86.9505	6.44212		781	1176	1189	861	955	1214	1.10918	1.40999	0.149487	0.495683	0.102	0.132282
Tb927.11.1740	intraflagellar transport protein IFT88	51.9	115.7	83.825	6.38931		1043	1341	1427	848	904	1050	1.06604	1.23821	0.0922585	0.308253	0.591	0.627708
Tb927.10.15720	proteasome regulatory non-ATP-ase subunit 9,19S proteasome regulatory subunit	17.1	148.1	82.6405	6.36878		1147	1461	1190	1228	1342	1412	1.09283	1.14984	0.128074	0.20143	1.05	1.52234956744308e-06
Tb927.11.10010	vacuolar sorting-associated protein-like, putative	44.9	118.6	81.7608	6.35334		688	651	652	578	581	686	1.00519	1.18685	0.00746867	0.247139	0.89	0.00330122	m
Tb927.4.1080	V-type ATPase, A subunit, putative	23.6	137.3	80.465	6.33029		1119	1651	1739	1690	1856	2163	1.09822	1.27988	0.135173	0.35601	0.687	0.175036
Tb927.10.4610	dolicholphosphate-mannose synthase, putative	21.7	138.8	80.255	6.32652		257	347	272	337	352	361	1.04451	1.07122	0.0628268	0.0992502	0.546	0.925379		g
Tb927.10.8890	kinetoplast DNA-associated protein, putative	77	83.4	80.23	6.32607		844	984	1114	943	921	746	0.97667	0.791092	-0.0340566	-0.338082	0.788	0.0247383	m
Tb927.6.1090	proteasome regulatory ATPase subunit 3	27.2	131.9	79.565	6.31406		993	1054	1098	1228	1236	1066	1.00651	0.868078	0.00936818	-0.204103	0.346	0.151187	m
Tb927.7.1790	Adenine phosphoribosyltransferase, putative	66.1	90	78.06	6.28651		678	415	413	597	597	423	1	0.708543	0	-0.497073	-1.531	8.79890498901273e-70		g
Tb927.3.4920	LETM1	73.5	81.4	77.4523	6.27524		670	436	367	698	647	490	0.926934	0.702006	-0.109461	-0.510445	0.206	0.0105068	m
Tb927.11.11680	2-oxoglutarate dehydrogenase E2 component, putative	27.5	126.2	76.855	6.26407		4847	2197	1667	6062	3403	2250	0.561366	0.371165	-0.832987	-1.42987	-1.024	1.1209413545691e-52	m
Tb11.0845	dynein light chain LC8, putative	24.3	125.4	74.84	6.22574		3580	2128	1322	964	1148	870	1.19087	0.90249	0.252018	-0.148018	-0.029	9.79888009814753e-08	m
Tb927.1.2260	calpain-like protein fragment, putative	81.7	67.3	74.49	6.21897		2193	902	655	1486	758	458	0.510094	0.30821	-0.971164	-1.69801	-2.673	6.88946995934947e-183
Tb927.10.12960	ras-related protein rab-5,small GTPase, putative	48	100.2	74.075	6.21091		441	832	945	648	747	712	1.15278	1.09877	0.205114	0.135883	1.16	3.20602459982452e-08
Tb927.4.4380	vacuolar-type proton translocating pyrophosphatase 1, putative	37.2	110.8	73.985	6.20916		6543	3214	2587	7237	7611	5503	1.05168	0.760398	0.0726942	-0.395173	0.052	4.85007355143532e-06
Tb927.10.1400	hypoxanthine-guanine phosphoribosyltransferase	98.2	45.8	72.0066	6.17006		437	1001	616	491	566	913	1.15275	1.85947	0.205079	0.894892	-0.95	5.20664448961897e-39		g
Tb927.11.3740	proteasome regulatory ATPase subunit 2	33.7	109.4	71.55	6.16088		1040	1027	837	1728	1763	1313	1.02025	0.759838	0.0289293	-0.396236	0.403	0.371854
Tb927.11.10160	60S ribosomal protein L22, putative	74.5	68.1	71.2812	6.15545		4777	5325	3744	4579	4519	5429	0.986897	1.18563	-0.019029	0.245654	-0.288	2.54570412300694e-10
Tb927.10.8200	hypothetical protein, conserved	69.1	73.2	71.1753	6.1533		711	664	500	691	584	449	0.845152	0.649783	-0.242717	-0.62197	-0.121	2.41594090605492e-06	m
Tb927.5.295b	retrotransposon hotspot (RHS) protein 1	26.2	116.1	71.1438	6.15267		2217	1404	1450	2100	2277	2104	1.08429	1.0019	0.116745	0.00274538	1.297	1.08218135097845e-13
Tb927.10.9800	60S ribosomal protein L22	70.7	70.6	70.6546	6.14271		3645	4208	3002	4032	4270	4917	1.05903	1.21949	0.0827404	0.286283	-0.073	1.73637859104903e-08	m
Tb927.11.15150	1-acyl-sn-glycerol-3-phosphate acyltransferase protein, putative	37.4	103.2	70.32	6.13586		468	608	484	580	607	427	1.04655	0.736207	0.0656436	-0.441817	0.211	0.00837399
Tb927.7.3040	hypothetical protein, conserved	68.8	71.8	70.2687	6.13481		973	1006	1007	992	953	819	0.960685	0.825605	-0.0578639	-0.276477	-0.34	1.97522862912689e-15
Tb927.10.11930	NAD or NADP dependent oxidoreductase, putative,short chain dehydrogenase, putative	26.8	108.4	67.59	6.07874		459	460	434	515	454	421	0.881553	0.817476	-0.18188	-0.290752	0.533	0.962441
Tb927.3.1970	hypothetical protein, conserved	1.5	129.2	65.3429	6.02996		328	257	263	272	227	240	0.834559	0.882353	-0.260914	-0.180572	0.29	0.127019	m
Tb927.10.14930	ZC3H39	83.9	42.7	63.2877	5.98385		823	1037	1143	715	785	818	1.0979	1.14406	0.134749	0.194158	-0.005	0.0768396	m
Tb927.6.850	hypothetical protein, conserved	34.5	89	61.76	5.9486		1229	1345	1364	1226	1297	1279	1.05791	1.04323	0.0812195	0.0610573	-0.185	2.83234550039629e-11
Tb927.4.4910	3,2-trans-enoyl-CoA isomerase, mitochondrial precursor, putative	34.5	87.5	60.97	5.93003		2105	1307	1042	2114	1934	1190	0.914853	0.562914	-0.128388	-0.829014	-0.808	6.83341005582871e-33	m
Tb927.8.890	small GTP-binding protein Rab1, putative	42.7	78.2	60.42	5.91695		2058	3605	3444	1774	2162	2623	1.21871	1.47858	0.285361	0.564212	1.27	3.51935844731788e-13
Tb927.11.4450	ALBA2	53.9	61.1	57.525	5.84612		1426	692	499	793	874	907	1.10214	1.14376	0.140312	0.193782	-0.721	1.44971341040938e-31
Tb927.6.3840	reticulon domain protein	43.3	71.1	57.205	5.83807		3400	2157	1545	3463	3040	1854	0.877852	0.535374	-0.187951	-0.901381	0.389	0.244502
Tb927.10.9910	hypothetical protein, conserved	47.5	60.7	54.095	5.75742		876	1097	1290	908	1058	1082	1.1652	1.19163	0.220575	0.252936	0.328	0.0977839
Tb927.3.4000	clathrin coat assembly protein ap19, putative	48.6	59.4	54	5.75489		337	454	555	400	488	572	1.22	1.43	0.286881	0.516015	1.501	5.75883749596075e-11
Tb927.4.1600	hypothetical protein, conserved	49.3	58.6	53.945	5.75342		333	444	351	246	232	344	0.943089	1.39837	-0.0845335	0.48375	-0.099	1.72809703026614e-06		g
Tb927.10.14040	vacuolar ATP synthase subunit c, putative	21.4	85.8	53.57	5.74335		602	756	784	556	530	594	0.953237	1.06835	-0.0690925	0.095378	0.827	0.0196386
Tb927.11.16450	hypothetical protein, conserved	30.7	75	52.87	5.72438		272	248	207	263	244	205	0.927757	0.779468	-0.108182	-0.359439	0.131	0.0207786
Tb927.8.2520	acetyl-CoA synthetase, putative	73.7	31.6	52.6932	5.71955		2633	4374	3564	3007	3147	3298	1.04656	1.09677	0.0656523	0.133267	0.508	0.91064	m
Tb927.10.3200	U2 splicing auxiliary factor, putative	52.5	52.3	52.3669	5.71058		1422	1207	871	951	1143	1039	1.20189	1.09253	0.265308	0.127678	0.223	0.00824638	m
Tb927.10.2900	importin beta-1 subunit, putative	26.7	77.3	52.025	5.70113		2661	2023	1287	2169	2077	2022	0.957584	0.932227	-0.0625288	-0.101247	0.152	0.000438569
Tb927.7.4470	hypothetical protein, conserved	20.1	83.3	51.655	5.69084		1371	955	1017	1664	1936	1520	1.16346	0.913462	0.218424	-0.130584	0.811	0.0110505
Tb927.11.5450	malic enzyme, putative	11.8	82.2	46.9971	5.5545		1331	1014	1066	1514	1626	1356	1.07398	0.895641	0.102962	-0.159008	-0.265	4.11419060264157e-14
Tb927.11.14950	ZFP2	50.9	41.6	46.215	5.53029		4016	3112	2342	3718	4223	2615	1.13583	0.703335	0.183741	-0.507716	0.572	0.712397	m
Tb927.3.3560	hypothetical protein, conserved	27.1	64.6	45.8438	5.51865		1644	2650	2539	1754	2029	2473	1.15678	1.40992	0.21012	0.495613	0.82	0.0167957
Tb927.1.1420	hypothetical protein, conserved	52.9	38.5	45.7491	5.51567		1388	1085	1010	1351	1270	1065	0.940044	0.788305	-0.0891992	-0.343174	-0.361	7.7127164191952e-16
Tb927.11.15070	hypothetical protein, conserved	33.2	58.2	45.705	5.51428		691	497	498	730	625	606	0.856164	0.830137	-0.22404	-0.268579	0.315	0.098194
Tb927.11.260	hypothetical protein, conserved,predicted WD40 repeat protein	33.4	54.8	44.111	5.46307		1052	1078	1174	1037	973	1079	0.938284	1.0405	-0.0919042	0.057279	0.831	0.00972363
Tb927.11.880	cyclophilin a,cyclophilin type peptidyl-prolyl cis-trans isomerase	41.8	45.8	43.785	5.45236		6818	8951	7279	8224	9358	9411	1.13789	1.14433	0.18636	0.194508	-0.147	7.49417528633282e-11
Tb927.9.6870	RBSR1	38.2	49.1	43.68	5.4489		404	323	306	439	469	279	1.06834	0.635535	0.095367	-0.653956	-0.232	2.38750905381884e-08
Tb927.11.1180	protein kinase, putative,cdc2-related kinase, putative	38.3	48.8	43.5696	5.44525		188	625	814	257	432	593	1.68093	2.30739	0.749263	1.20626	1.893	8.15875055461341e-31
Tb927.11.11900	coatomer gamma subunit, putative,cytosolic coat protein, putative	36.1	51	43.5537	5.44472		1942	2490	3045	1708	1878	1938	1.09953	1.13466	0.136889	0.182261	0.898	0.000597437
Tb927.9.1780	sec1 family transport protein, putative	35.6	51	43.305	5.43646		632	625	726	645	741	765	1.14884	1.18605	0.200174	0.246161	0.757	0.0640154
Tb927.2.2670	histone H4, putative	42	42.9	42.4614	5.40808		1685	1932	1787	1572	1733	1376	1.10242	0.875318	0.14067	-0.192121	1.117	1.78622062054224e-08
Tb927.9.12110	6-phosphogluconate dehydrogenase, decarboxylating	17.8	66.2	42.0343	5.3935		1760	1321	982	1530	2198	1934	1.4366	1.26405	0.52266	0.338056	0.069	3.72167992353439e-05
Tb927.7.230	40S ribosomal protein S33, putative	29.5	54.3	41.8939	5.38867		1494	1558	1502	629	382	522	0.607313	0.829889	-0.719487	-0.26901	-0.574	0.0392021	m
Tb927.2.1180	retrotransposon hot spot (RHS) protein, putative,retrotransposon hot spot protein 3 (RHS3), putative	34.6	47.6	41.1136	5.36154		1010	554	595	554	651	534	1.17509	0.963899	0.232772	-0.0530462	3.131	1.17398057087364e-88	m
Tb927.9.3770	hypothetical protein, conserved	36.2	44.5	40.32	5.33342		430	426	435	392	475	467	1.21173	1.19133	0.277074	0.252569	1.256	7.32004144583258e-09
Tb927.11.8380	NADPH--cytochrome p450 reductase, putative	12.6	67.8	40.1624	5.32777		1316	1735	2470	1170	1412	1920	1.20684	1.64103	0.271232	0.714598	0.929	0.000200554	m
Tb927.5.960	hypothetical protein, conserved	19.1	60.4	39.7757	5.31382		304	346	291	369	425	405	1.15176	1.09756	0.203842	0.134301	1.042	0.00018467	m	g
Tb927.11.2430	dynein heavy chain, putative	22.4	55	38.7041	5.27441		3960	4886	6664	3899	3688	5491	0.945884	1.40831	-0.0802655	0.493965	1.327	0.0223704	m
Tb927.11.5520	triosephosphate isomerase	38.7	38.4	38.5378	5.2682		5014	3854	2445	5271	5198	3632	0.986151	0.689053	-0.0201201	-0.537312	-1.686	1.03743814189507e-99		g
Tb927.5.3400	calcium-translocating P-type ATPase,calcium pump	28.2	48.1	38.1191	5.25244		2665	1621	1246	2760	2873	2546	1.04094	0.922464	0.0578897	-0.116436	-0.111	1.21138019578859e-09	m
Tb927.9.5890	solanesyl-diphosphate synthase, putative	35.4	40.3	37.8169	5.24096		1911	961	777	1739	1481	1112	0.851639	0.639448	-0.231686	-0.645101	-0.289	3.28991215807907e-14	m
Tb927.6.820	pumilio RNA binding protein, putative	31.7	42.6	37.155	5.21548		164	240	196	185	164	147	0.886486	0.794595	-0.173829	-0.331709	0.404	0.77412
Tb927.8.5460	flagellar calcium-binding protein,44 kDa calflagin,44 kDa calcimedin	33.2	41	37.095	5.21315		1021	1372	838	468	500	645	1.06838	1.37821	0.0954196	0.462791	-2.562	6.8762253944551e-158	m
Tb927.3.3580	lipophosphoglycan biosynthetic protein, putative,heat shock protein 90, putative,glucose regulated protein 94, putative	26.9	46.7	36.8154	5.20224		2853	2376	1757	3130	2575	1587	0.822684	0.507029	-0.28159	-0.979861	-0.162	1.22267418422641e-11	m
Tb927.11.6690	protein kinase, putative	36.4	35.5	35.9424	5.16762		322	364	410	346	375	405	1.08382	1.17052	0.116119	0.22715	1.318	4.90686866819336e-09
Tb927.10.12240	short-chain dehydrogenase, putative	8.4	62.1	35.2775	5.14067		1250	1149	898	988	805	651	0.814777	0.658907	-0.295522	-0.601853	-0.756	3.29529962537607e-30
Tb927.7.4180	fatty acid elongase, putative	20.4	50	35.1562	5.13571		1812	1569	1308	2171	1976	1756	0.91018	0.808844	-0.135777	-0.306067	-0.007	3.63429332381433e-07
Tb927.5.1580	ZC3H13	44.3	25.1	34.7223	5.11779		528	461	526	593	735	776	1.23946	1.3086	0.309712	0.388025	1.146	2.04777802810216e-07
Tb927.11.5780	mitochondrial DNA-directed RNA polymerase	26.6	42.8	34.7105	5.1173		797	723	844	775	753	777	0.971613	1.00258	-0.0415464	0.00371829	0.815	0.0178046	m
Tb927.10.2200	hypothetical protein, conserved	27.5	41.6	34.55	5.11061		181	196	293	156	106	105	0.679487	0.673077	-0.557482	-0.571157	0.436	0.64007
Tb927.9.9290	polyadenylate-binding protein 1, putative	33	35.1	34.0676	5.09033		5859	2620	2114	4739	3776	2125	0.796793	0.448407	-0.327724	-1.15712	-1.187	5.40389467946253e-51
Tb927.9.13580	hypothetical protein, conserved	29.3	38.7	34	5.08746		825	491	521	825	665	568	0.806061	0.688485	-0.31104	-0.538503	-1.443	7.04846663257068e-61
Tb927.10.6810	guanylate kinase, putative	37.4	30.1	33.745	5.0766		705	320	277	461	529	450	1.14751	0.976139	0.198501	-0.0348417	0.39	0.328124	m	g
Tb927.10.1390	hypoxanthine-guanine phosphoribosyltransferase, putative	24.8	42.2	33.495	5.06587		1876	547	347	2167	2372	1504	1.0946	0.694047	0.130405	-0.526895	-0.953	1.17986100038405e-42		g
Tb927.6.1000	cysteine peptidase precursor,cysteine peptidase, Clan CA, family C1, Cathepsin L-like	29	37.2	33.1	5.04876		6828	17061	16657	10954	16441	11763	1.50091	1.07385	0.58584	0.102798		0	m
Tb927.10.8490	glucose transporter, putative	25.3	39.2	32.27	5.01212		7389	671	858	10685	2615	658	0.244736	0.0615817	-2.0307	-4.02136	-2.143	1.12649572052773e-144	m
Tb927.8.5760	hypothetical protein, conserved	16.3	47.7	32.0142	5.00064		1122	1729	1633	1183	2269	2072	1.91801	1.75148	0.939607	0.808574	0.633	0.349714	m
Tb927.9.10560	hypothetical protein, conserved	34.5	29.4	31.935	4.99707		1342	731	531	1624	1474	670	0.907635	0.412562	-0.139815	-1.27732	-1.254	1.24886075343223e-58
Tb927.7.2700	NADH-cytochrome B5 reductase, putative	30	32.7	31.3657	4.97112		1622	628	402	2059	1481	855	0.719281	0.41525	-0.475372	-1.26795	-1.355	6.26801452039883e-64	m
Tb927.11.16400	kinetoplast DNA-associated protein, putative	21.1	41.1	31.1131	4.95945		1085	1148	901	945	638	556	0.675132	0.58836	-0.566758	-0.765229	0.482	0.802693	m
Tb927.8.800	hypothetical protein, conserved	24.1	38	31.0616	4.95706		1011	1037	930	1163	1458	1934	1.25365	1.66294	0.32614	0.733737	1.288	0.00643312
Tb927.11.6230	SEC61	9.7	51.9	30.7583	4.9429		3513	4646	4559	3490	4311	4796	1.23524	1.37421	0.304796	0.458605	1.138	2.17337752517586e-09	m
Tb927.9.9550	hypothetical protein, conserved	18.5	40.6	29.5293	4.88407		631	1242	1093	659	976	923	1.48103	1.40061	0.566603	0.486052	0.083	0.536194
Tb927.8.4210	hypothetical protein, conserved	23.4	34.4	28.875	4.85175		952	782	741	884	969	769	1.09615	0.86991	0.13245	-0.201063	-0.533	5.51487207450189e-23
Tb927.11.8870	mitochondrial DEAD box protein,KREH1	16.6	40.8	28.7318	4.84457		916	673	530	979	872	641	0.890705	0.65475	-0.166981	-0.610985	-0.603	4.85112305199237e-22
Tb927.3.2190	RNA triphosphatase	28	28.7	28.3226	4.82388		254	323	305	277	264	284	0.953069	1.02527	-0.069348	0.036005	0.658	0.406713
Tb927.4.100	is_pseudo=true retrotransposon hot spot protein (RHS, pseudogene), putative,retrotransposon hot spot protein 1 (RHS1), interrupted	22.9	33.2	28.075	4.81121		1535	1142	1257	1517	1450	1592	0.955834	1.04944	-0.0651682	0.0696193	1.532	6.38512653388184e-21	m
Tb927.11.5170	ubiquitin activating enzyme, putative	27.3	28.8	28.0167	4.80821		178	165	138	96	94	127	0.979167	1.32292	-0.0303736	0.403722	0.337	0.296173	m
Tb927.9.14430	casein kinase II, putative	14	41.9	27.952	4.80488		591	726	655	658	739	736	1.1231	1.11854	0.167487	0.161618	0.511	0.965925
Tb927.3.1410	cytochrome oxidase subunit VII	24.4	30.6	27.51	4.78188		1572	731	605	1940	1797	859	0.926289	0.442784	-0.110466	-1.17533	-2.415	6.8712179694944e-151
Tb927.10.9440	NADH dehydrogenase	6.7	48.3	27.5026	4.7815		2367	910	798	1927	1882	1503	0.976648	0.779969	-0.0340899	-0.358512	-0.473	1.75847584977371e-21	m
Tb927.6.5040	ribosomal protein L15, putative	23.1	30.9	26.9992	4.75485		5591	7093	5538	9292	8704	10032	0.93672	1.07964	-0.0943106	0.110548	-0.563	7.46512116672594e-27
Tb927.8.6330	hypothetical protein, conserved	28.9	23.3	26.0979	4.70586		935	1047	1367	1144	1181	1226	1.03234	1.07168	0.0459219	0.0998719	0.885	0.00193677	m
Tb927.9.11580	Gim5A protein,glycosomal membrane protein	24.8	26.7	25.7619	4.68717		3419	2698	1517	2174	2319	1871	1.0667	0.860626	0.0931509	-0.216542	0.003	8.90111441681052e-07		g
Tb927.8.3020	hypothetical protein, conserved	16.2	33.9	25.0359	4.64593		1248	1198	1589	1097	990	1040	0.902461	0.94804	-0.148063	-0.07698	0.38	0.581825
Tb927.9.9630	hypothetical protein, conserved	15.4	34.5	24.9448	4.64067		1176	1354	1134	960	1044	915	1.0875	0.953125	0.121015	-0.0692627	0.435	0.544277
Tb927.7.1500	nucleotide binding protein, putative	20.3	28.7	24.4987	4.61464		328	275	302	463	384	323	0.829374	0.697624	-0.269906	-0.519478	-0.037	5.36511328380159e-05
Tb927.7.1730	60S ribosomal protein L7, putative	23.8	25	24.4015	4.6089		1904	1896	1522	1884	1474	2172	0.782378	1.15287	-0.354062	0.205225	-1.05	2.25085857014201e-45
Tb927.7.320	hypothetical protein, conserved	20.1	28.4	24.205	4.59723		607	543	638	637	345	301	0.541601	0.472527	-0.884697	-1.08153	0.218	0.0180731	m
Tb927.11.6600	hypothetical protein, conserved	26.4	21.3	23.821	4.57416		138	175	169	147	155	249	1.05442	1.69388	0.0764521	0.76033	-0.083	0.223412	m
Tb927.10.5250	hypothetical protein, conserved,zinc finger protein family member, putative	27.7	19.8	23.7433	4.56945		291	1175	2148	220	581	983	2.64091	4.46818	1.40103	2.15969	1.282	0.272022	m
Tb927.10.10610	protein tyrosine phosphatase, putative	25.3	21.5	23.3813	4.54729		1136	692	744	1128	1143	999	1.0133	0.885638	0.0190583	-0.17521	0.037	3.01424511592135e-05		g
Tb927.8.3560	DNA repair and recombination helicase protein PIF1, putative,DNA repair and recombination protein, mitochondrial precursor, putative	21.4	25.2	23.275	4.54071		1313	865	923	1364	1066	875	0.781525	0.641496	-0.355636	-0.640489	0.557	0.862977
Tb927.9.4500	HSP70-like protein	38.8	4.6	21.6923	4.43911		1265	1739	3799	1597	3773	8110	2.36255	5.07827	1.24035	2.34434	2.618	1.71799859060826e-88
Tb927.8.980	phosphoacetylglucosamine mutase, putative,acetylglucosaminephosphomutase, putative,N-acetylglucosamine-phosphate mutase, putative	5.2	37.1	21.175	4.40429		2645	4840	4475	2889	2902	3478	1.0045	1.20388	0.00647732	0.267688	0.104	5.48885961659332e-05	m
Tb927.10.13730	60S ribosomal protein L7, putative	17.2	24	20.6097	4.36525		1149	789	639	977	914	587	0.935517	0.600819	-0.0961644	-0.734998	-0.513	4.13430627370844e-18
Tb927.1.2570	coatomer beta subunit	16.7	24.3	20.5136	4.35851		1866	2314	2286	2309	2373	2887	1.02772	1.25032	0.0394439	0.322303	0.887	0.000760818
Tb927.11.5290	mitochondrial carrier protein, putative	16.6	24.4	20.4729	4.35565		527	531	620	572	564	609	0.986014	1.06469	-0.02032	0.0904271	0.276	0.0546875
Tb927.10.6880	glyceraldehyde 3-phosphate dehydrogenase, cytosolic	4.4	34.1	19.2424	4.26622		2146	2608	1864	1857	2718	3091	1.46365	1.66451	0.549572	0.7351	0.169	0.0013437
Tb927.10.13310	DNA-directed RNA polymerase II, putative,RNA polymerase subunit, putative	4.9	31.3	18.0796	4.17629		395	392	301	374	371	249	0.991979	0.665775	-0.0116191	-0.586893	-0.607	1.3042560316633e-15	m
Tb927.4.2380	sarcoplasmic reticulum glycoprotein, putative	14.3	21.4	17.8396	4.15702		155	458	827	193	325	596	1.68394	3.08808	0.751839	1.62671	2.069	6.82636390574961e-36	m
Tb927.8.1960	hypothetical protein, conserved	16.5	18.6	17.5558	4.13387		1045	958	953	718	704	614	0.980501	0.855153	-0.0284084	-0.225745	0.296	0.0729153
Tb927.7.2820	histone H2A, putative	16.9	17.4	17.1215	4.09774		0	0	0	0	0	0	#DIV/0!	#DIV/0!	#DIV/0!	#DIV/0!		3.94591427194754e-32
Tb927.2.4210	glycosomal phosphoenolpyruvate carboxykinase	10.5	23.1	16.8204	4.07214		7842	2579	1526	9979	7158	4913	0.717306	0.492334	-0.479339	-1.02229	-3.145	7.545475343181e-251		g
Tb927.10.1170	intraflagellar transport protein IFT172, putative	12.2	21.3	16.7655	4.06743		2543	3396	3589	2711	2715	3667	1.00148	1.35264	0.00212708	0.435775	1.002	5.33933846196957e-05	m
Tb927.11.10790	40S ribosomal protein SA, putative	8.7	23.7	16.2375	4.02125		13805	11327	6674	15664	18136	9591	1.15781	0.612296	0.211404	-0.7077	-0.33	0.00275973
Tb927.11.5810	hypothetical protein, conserved	15.8	16.1	15.9419	3.99475		224	197	173	207	166	128	0.801932	0.618357	-0.318448	-0.693487	0.298	0.194474
Tb927.10.5760	adenylate kinase, putative	14.6	17.1	15.8612	3.98743		1703	852	964	1564	1502	1089	0.960358	0.696292	-0.0583557	-0.522237	-1.132	3.6290764959437e-53		g
Tb927.11.8770	ATP-dependent DEAD/H RNA helicase, putative,DEAD box RNA helicase, putative,RNA helicase, putative	7.2	23.6	15.4091	3.94571		1024	856	969	892	854	702	0.957399	0.786996	-0.0628076	-0.345573	0.387	0.30234
Tb927.3.2830	hypothetical protein, conserved	4.6	25.7	15.1409	3.92038		701	498	444	546	463	333	0.847985	0.60989	-0.237889	-0.713379	-0.089	2.86270188484402e-06
Tb927.4.110	is_pseudo=true retrotransposon hot spot protein (RHS, pseudogene), putative,retrotransposon hot spot protein 1 (RHS1), interrupted	11.8	18.3	15.0307	3.90984		342	199	255	183	210	195	1.14754	1.06557	0.198546	0.0916305	2.501	1.26576691686914e-38
Tb927.8.7780	hypothetical protein, conserved	16.1	13.7	14.8957	3.89682		98	744	1118	108	322	1031	2.98148	9.5463	1.57603	3.25494	2.539	5.76987359833626e-18
Tb927.10.2980	proteasome regulatory non-ATPase subunit 11,19S proteasome regulatory subunit, Metallo-peptidase, Clan MP, Family M67	11.4	18.3	14.8852	3.89581		123	125	106	619	550	559	0.88853	0.903069	-0.170508	-0.147091	1.266	8.04156334229644e-06
Tb927.11.7590	hypothetical protein, conserved	13.7	15.9	14.7863	3.88619		785	741	820	873	828	822	0.948454	0.941581	-0.0763509	-0.0868433	1.028	1.50896267321743e-05
Tb927.2.340	retrotransposon hot spot (RHS) protein, putative,retrotransposon hot spot protein 4 (RHS4), putative	10	19.5	14.7244	3.88013		6254	4783	5172	5710	6328	5337	1.10823	0.934676	0.148259	-0.0974617	3.411	6.99412945995975e-159
Tb927.5.3030	intraflagellar transport protein IFT122, putative	11	18	14.4549	3.85349		1478	2000	2120	1627	1507	1664	0.926245	1.02274	-0.110535	0.0324412	0.756	0.0455592
Tb927.3.3060	hypothetical protein, conserved	18.1	10.4	14.2569	3.83359		664	925	1521	472	590	788	1.25	1.66949	0.321928	0.739409	1.381	2.66253179352236e-05	m
Tb927.4.2240	hypothetical protein, conserved	13.9	14.1	14.002	3.80756		581	702	742	1340	572	566	0.426866	0.422388	-1.22815	-1.24336	0.199	0.00636717
Tb927.4.410	CAF 40	14.1	13.9	13.9692	3.80418		1063	1216	1275	1443	1566	1533	1.08524	1.06237	0.118013	0.0872864	0.611	0.588475
Tb927.11.4700	prostaglandin f synthase	12.8	14.9	13.8721	3.79411		8884	4058	2592	9026	8134	3633	0.901174	0.402504	-0.150122	-1.31293	-2.518	9.13646611548174e-176
Tb927.10.2810	hypothetical protein, conserved	11.1	16.2	13.6143	3.76706		1180	1034	943	830	801	777	0.96506	0.936145	-0.0513091	-0.0951967	0.116	0.000269691
Tb927.10.6060	universal minicircle sequence binding protein (UMSBP), putative,DNA-binding protein HEXBP, putative,zinc finger protein	15.2	11.7	13.4341	3.74783		5522	1928	1131	6272	6385	2185	1.01802	0.348374	0.0257611	-1.52129	-0.796	4.9789665276616e-38
Tb05.5K5.70	nucleolar RNA helicase II, putative,nucleolar RNA helicase Gu, putative,BAC from homologous region on chr5	9.7	16.4	13.0803	3.70933		3008	1379	987	2410	2109	1328	0.875104	0.551037	-0.192474	-0.859778	-1.225	2.91060164894286e-62	m
Tb927.10.1490	hypothetical protein, conserved	10.1	15.3	12.74	3.67129		3827	3108	3397	3675	3355	3721	0.912925	1.01252	-0.131431	0.0179461	0.374	0.403062	m
Tb927.11.9530	14-3-3-like protein, putative	8.3	16.9	12.6241	3.6581		4654	6421	4824	6021	6927	6729	1.15047	1.11759	0.202228	0.160389	0.697	0.122445	m
Tb927.9.6290	arginine kinase	11.6	13	12.2911	3.61954		2596	7213	5367	2682	2565	5307	0.956376	1.97875	-0.0643504	0.984587	-0.917	1.08839304513278e-46	m
Tb927.5.800	casein kinase I, isoform 2	9.5	14.9	12.219	3.61106		2686	4092	4569	1999	2262	2581	1.13157	1.29115	0.17832	0.368652	0.56	0.899299
Tb927.6.4390	kinesin, putative	12.1	12.1	12.0907	3.59582		867	2136	3209	936	1286	2177	1.37393	2.32585	0.45831	1.21776	1.611	8.01086984623219e-21
Tb927.8.7530	3,2-trans-enoyl-CoA isomerase, mitochondrial precursor, putative	10	14.1	12.0265	3.58815		1866	773	781	1722	1083	671	0.62892	0.389663	-0.669052	-1.3597	-0.897	7.81252695087844e-36
Tb927.10.14550	ATP-dependent DEAD/H RNA helicase, putative	12.2	11.4	11.7809	3.55838		1135	885	657	1008	856	709	0.849206	0.703373	-0.235813	-0.507638	-0.412	0.0121346
Tb927.11.14130	ribosomal protein L18, putative	10.6	12.5	11.5218	3.52629		8142	8743	6759	8431	8950	8065	1.06156	0.956589	0.0861839	-0.0640292	-0.249	4.94783438997112e-14
Tb927.8.5650	hypothetical protein, conserved	10.1	12.3	11.1689	3.48141		1113	1085	1017	1163	1130	1028	0.971625	0.883921	-0.0415283	-0.178011	0.818	0.0142871
Tb927.9.6070	40S ribosomal protein S3, putative	11	11.2	11.0805	3.46996		6709	5994	4528	9079	8650	8911	0.952748	0.981496	-0.0698333	-0.0269461	-0.537	6.5181151584279e-16	m
Tb927.10.14470	intraflagellar transport protein IFT140, putative	8.4	13.8	11.0582	3.46704		1979	2691	3065	1757	1680	2190	0.956175	1.24644	-0.064653	0.317817	0.897	0.00585138	m
Tb927.11.1420	hypothetical protein, conserved	4.6	17.4	10.9801	3.45682		522	571	630	498	743	907	1.49197	1.82129	0.577216	0.864957	1.157	2.8896095208276e-05
Tb927.3.3270	ATP-dependent phosphofructokinase	6.8	14.5	10.6318	3.41031		7455	18045	19582	8154	10187	16785	1.24933	2.0585	0.321149	1.04159	3.028	2.63252710939935e-131	m	g
Tb927.10.2560	mitochondrial malate dehydrogenase	8.1	13	10.5684	3.40169		3689	707	519	2982	1375	890	0.4611	0.298457	-1.11685	-1.7444	-2.355	1.59833406897489e-153
Tb927.11.8880	hypothetical protein, conserved	7.5	13.4	10.4393	3.38395		166	168	180	315	300	241	0.952381	0.765079	-0.0703893	-0.386319	0.313	0.250417
Tb927.8.2540	3-ketoacyl-CoA thiolase, putative	3.2	16.7	9.96395	3.31672		5608	2973	2464	7265	4841	2936	0.666345	0.404129	-0.585658	-1.30711	-0.724	2.20417722133556e-34
Tb927.11.6720	mRNA cap guanine-N7 methyltransferase, putative	8.6	11.2	9.86924	3.30294		679	427	376	902	909	766	1.00776	0.849224	0.0111529	-0.235783	0.05	7.34966130075752e-05	m
Tb927.11.13920	kinesin-II 85 Kd subunit, putative	4	15.5	9.72656	3.28193		830	1349	1871	689	662	797	0.960813	1.15675	-0.0576728	0.210076	1.087	3.80066058680576e-07	m
Tb927.7.6820	hypothetical protein, conserved	11.3	7.9	9.58035	3.26008		1159	995	982	1373	1303	1156	0.949017	0.841952	-0.0754945	-0.24819	0.231	0.0118131
Tb927.2.100	retrotransposon hot spot (RHS) protein, putative,retrotransposon hot spot protein 1 (RHS1), putative	6	12.8	9.38349	3.23012		4220	3114	3142	3252	3246	2995	0.998155	0.920972	-0.00266426	-0.118771	1.267	4.90083542086295e-13
Tb927.3.4720	dynamin, putative,vacuolar sortin protein 1, putative	2.3	16.3	9.30802	3.21847		263	713	1152	249	408	929	1.63855	3.73092	0.712423	1.89953	2.964	1.63457878177546e-105
Tb927.4.1360	hypothetical protein, conserved	7.7	10.3	8.996	3.16928		1452	904	746	1373	1062	654	0.773489	0.476329	-0.370548	-1.06997	-1.975	7.4057762382282e-109		g
Tb927.4.400	RNA-binding protein, putative	11.4	6.4	8.89851	3.15356		466	826	815	500	484	623	0.968	1.246	-0.046921	0.317304	0.73	0.114695	m
Tb927.10.14950	RNA binding protein, putative,zinc finger protein family member, putative	10.5	7.3	8.85263	3.14611		883	415	623	911	740	635	0.812294	0.697036	-0.299926	-0.520694	-0.488	6.00180648102619e-13
Tb927.11.7140	hypothetical protein, conserved	10.4	7.1	8.75228	3.12966		463	508	479	608	587	549	0.965461	0.902961	-0.0507108	-0.147265	0.468	0.776913
Tb927.9.3990	ribosomal protein S7, putative	8.8	8.5	8.65485	3.11351		9803	11821	7886	15550	15084	17433	0.970032	1.12109	-0.0438955	0.164906	0.749	0.0288613
Tb927.10.1510	NOT1	9.7	7.6	8.64671	3.11215		4746	5750	6614	4394	4134	4549	0.940828	1.03528	-0.0879965	0.0500146	0.207	0.302117
Tb927.2.450	retrotransposon hot spot (RHS) protein, putative,retrotransposon hot spot protein 4 (RHS4), putative	5.6	11.6	8.56217	3.09798		4943	3318	3564	4394	4607	3901	1.04848	0.887802	0.0682927	-0.171691	2.383	2.58815790869525e-71
Tb927.9.8740	RNA-binding protein	10.5	6.5	8.53741	3.0938		4279	4512	2987	3201	3608	3129	1.12715	0.977507	0.172677	-0.032821	-0.265	3.90976765931661e-08	m
Tb927.10.450	hypothetical protein, conserved	8.7	8	8.36978	3.06519		1422	1721	1927	780	949	1120	1.21667	1.4359	0.282934	0.521953	0.925	0.000394373
Tb927.5.760	hypothetical protein, conserved	8.7	7.8	8.26961	3.04782		1613	2407	2602	1460	1304	1520	0.893151	1.0411	-0.163024	0.058103	0.183	0.238294
Tb927.4.3060	hypothetical protein, conserved	9.7	6.8	8.2613	3.04637		4951	5212	5237	3970	4476	4952	1.12746	1.24736	0.173071	0.318872	0.68	0.161227	m
Tb927.6.4600	pre-mRNA splicing factor ATP-dependent RNA helicase, putative,ATP-dependent RNA helicase, putative	8.8	7.7	8.24146	3.0429		636	374	349	740	741	683	1.00135	0.922973	0.00194827	-0.11564	0.963	0.00029576	m
Tb927.11.2260	eukaryotic translation initiation factor 4e, putative	9	7.5	8.23865	3.04241		1467	1592	1384	1193	1153	1171	0.966471	0.981559	-0.0492015	-0.026853	-0.078	1.52113996373745e-08
Tb927.4.4490	multidrug resistance protein E,p-glycoprotein	8.3	7.9	8.09839	3.01764		1978	1702	1583	2090	1666	1779	0.797129	0.851196	-0.327115	-0.232436	0.042	0.0214082	m
Tb927.11.6140	40S ribosomal protein S15A, putative	7.7	8.2	7.95288	2.99148		2257	2329	1593	3973	3898	4177	0.981123	1.05135	-0.0274947	0.0722384	-0.44	2.25658268673667e-18	m
Tb927.9.7590	60S ribosomal protein L11, putative	3.3	12.5	7.89368	2.9807		0	0	0	0	0	0	#DIV/0!	#DIV/0!	#DIV/0!	#DIV/0!		5.14804963674248e-63	m
Tb927.10.5610	40S ribosomal protein S9, putative	8.1	7.6	7.86784	2.97597		5142	5697	4345	6425	6535	6827	1.01712	1.06257	0.0244908	0.0875553	0.336	0.11347	m
Tb927.3.2230	succinyl-CoA synthetase alpha subunit, putative	6.4	9.2	7.75815	2.95571		5556	4451	3065	4647	5483	4656	1.1799	1.00194	0.238666	0.00279141	-0.591	1.858597371056e-27	m
Tb927.6.2790	L-threonine 3-dehydrogenase, putative	3.7	11.8	7.7501	2.95421		6823	3685	3714	8589	6918	4364	0.805449	0.508092	-0.312135	-0.976839	-0.456	1.62989332356651e-21	m
Tb927.2.5530	hypothetical protein, conserved	8.8	6.7	7.7416	2.95263		1456	1332	1231	1429	961	1358	0.672498	0.950315	-0.572398	-0.0735224	1.304	0.00020544	m
Tb927.10.7090	alternative oxidase	2.7	12.5	7.63248	2.93215		378	1880	1779	422	1238	2754	2.93365	6.52607	1.5527	2.70621	3.216	1.50698902891744e-32
Tb927.10.12840	mitochondrial carrier protein, putative,mitochondrial 2-oxoglutarate/malate carrier protein, putative	6.6	8.5	7.57185	2.92065		3296	2135	1713	3028	3068	1959	1.01321	0.646962	0.0189333	-0.628248	-1.969	4.92554398919679e-120	m
Tb927.3.1840	3-oxo-5-alpha-steroid 4-dehydrogenase, putative	5.4	9.4	7.42528	2.89245		1618	930	987	1886	2423	1917	1.28473	1.01644	0.361465	0.0235207	0.453	0.598134		g
Tb927.9.7720	hypothetical protein, conserved,predicted tetratricopeptide repeat protein	4.5	10.1	7.3037	2.86863		1939	2154	2072	2103	2037	2302	0.968616	1.09463	-0.0460029	0.130439	0.772	0.0293138	m
Tb927.6.4280	glyceraldehyde 3-phosphate dehydrogenase, glycosomal	1.6	12.9	7.23726	2.85544		20121	38496	35043	24408	22864	35203	0.936742	1.44227	-0.0942763	0.528344	2.118	1.86831225639296e-57		g
Tb927.10.13270	periodic tryptophan protein 2, putative,predicted WD40 repeat protein,predicted involvement in cytokinesis,predicted involvement in cell separation	7.1	6.9	7.04296	2.81618		785	476	413	980	756	534	0.771429	0.544898	-0.374396	-0.875942	-0.248	2.70358663656858e-10	m
Tb927.1.120	retrotransposon hot spot (RHS) protein, putative,retrotransposon hot spot protein 4 (RHS4), putative	3.2	10.6	6.91393	2.78951		6509	5320	5091	7050	7529	6053	1.06794	0.858582	0.094835	-0.219973	1.925	8.00250559602134e-44
Tb927.1.1670	hypothetical protein, conserved	4.8	9	6.90586	2.78782		1568	1894	1813	1463	1556	1727	1.06357	1.18045	0.0889123	0.239338	0.833	0.00723924
Tb927.10.10460	histone H2B, putative	6.5	7.2	6.82832	2.77153		0	0	0	0	0	0	#DIV/0!	#DIV/0!	#DIV/0!	#DIV/0!		0.0446505
Tb927.10.6050	clathrin heavy chain	4.1	9.2	6.63543	2.73019		4444	10487	13431	5289	6474	12986	1.22405	2.45528	0.291662	1.29589	1.556	0.000319446
Tb927.6.4480	valyl-tRNA synthetase, putative	4	9.2	6.58363	2.71888		2954	2273	1541	3762	3808	3198	1.01223	0.85008	0.0175336	-0.23433	-0.532	4.66681238392105e-24
Tb927.6.700	alanyl-tRNA synthetase, putative	3.6	9.3	6.47244	2.69431		3383	2488	2404	3344	2864	2130	0.856459	0.636962	-0.223543	-0.650721	0.033	3.26792054960941e-06	m
Tb927.11.16280	60S ribosomal protein L2, putative,60S ribosomal protein L8, putative	6.3	6.5	6.41961	2.68249		3594	3459	3167	5473	4867	5017	0.889275	0.916682	-0.169299	-0.125507	-0.854	9.31115809012985e-41
Tb927.11.3570	aminopeptidase, putative,metallo-peptidase, Clan MA(E) Family M1	6.1	6.6	6.36841	2.67093		3113	2549	2216	3432	3420	3405	0.996503	0.992133	-0.00505323	-0.0113948	-0.128	2.62531686627552e-10
Tb927.10.7410	succinyl-CoA ligase [GDP-forming] beta-chain, putative	4.4	8.1	6.23744	2.64095		7917	3427	2244	7534	7564	4559	1.00398	0.605123	0.00573333	-0.724699	-1.495	1.48756794228971e-87
Tb927.10.7440	MTR4,ATP- dependent RNA helicase, putative	4.4	8	6.23056	2.63936		921	592	536	815	686	581	0.841718	0.712883	-0.248591	-0.488262	0.021	1.54316315043176e-05	m
Tb927.11.14330	hypothetical protein, conserved	4.7	7.6	6.15358	2.62143		1741	2180	2570	1906	1912	2274	1.00315	1.19307	0.0045344	0.254684	0.791	0.189475
Tb927.3.1590	hypothetical protein, conserved	4.1	8.1	6.09596	2.60785		1275	1099	935	1507	1431	1011	0.949569	0.670869	-0.0746557	-0.575896	-0.411	6.67801019000043e-17
Tb927.11.9920	polyubiquitin, putative	5.4	6.7	6.05915	2.59911		4508	4456	4747	3391	3370	4513	0.993807	1.33088	-0.00896219	0.412376	1.156	0.000291101		g
Tb927.8.1500	hypothetical protein, conserved	6.5	5.6	6.03787	2.59404		1616	1593	1481	1894	1593	1507	0.841077	0.795671	-0.24969	-0.329757	0.176	0.00169859
Tb927.7.3880	protein kinase, putative	6.1	5.8	5.93026	2.5681		615	718	801	614	649	726	1.057	1.18241	0.0799798	0.241731	0.678	0.260129
Tb927.8.750	nucleolar RNA-binding protein, putative	7.2	4.6	5.92533	2.5669		782	596	501	474	453	459	0.955696	0.968354	-0.065376	-0.0463929	0.512	0.957796
Tb927.3.3940	RNA-binding protein, putative	6.6	5.2	5.9102	2.56321		1587	1858	2369	1329	1286	1145	0.967645	0.86155	-0.0474505	-0.214994	-0.122	0.0395251
Tb927.11.16830	Rab-like 5, small G protein	6.1	5.7	5.86496	2.55212		687	807	755	827	849	803	1.0266	0.970979	0.0378772	-0.0424873	0.343	0.152515
Tb927.11.6870	14-3-3-like protein, putative	4.5	7.3	5.85931	2.55073		4067	3763	3513	3052	3466	2869	1.13565	0.940039	0.183517	-0.089207	-0.08	1.68368096702722e-05	m
Tb927.5.1250	hypothetical protein, conserved	5.3	6.1	5.72468	2.51719		1047	626	666	1226	1115	1042	0.909462	0.849918	-0.136915	-0.234604	0.604	0.557116
Tb927.9.12360	RNA-binding protein, putative	6.4	5	5.71519	2.5148		839	1114	1226	1173	1080	1371	0.920716	1.1688	-0.119172	0.225026	0.113	0.0130969
Tb927.2.470	retrotransposon hot spot (RHS) protein, putative,retrotransposon hot spot protein 4 (RHS4), putative	3.7	7.6	5.6862	2.50746		1203	918	966	991	1039	891	1.04844	0.899092	0.0682387	-0.15346	1.485	2.74023272974108e-17	m
Tb927.7.6360	histone H2A, putative	4.5	6.7	5.61546	2.48941		2503	2298	1877	2579	2475	2051	0.959674	0.795269	-0.0593832	-0.330484	0.476	0.7194
Tb927.11.5700	hypothetical protein, conserved	5.3	5.8	5.59549	2.48426		899	786	904	1068	1135	1223	1.06273	1.14513	0.0877807	0.195513	1.26	4.55020324212305e-11
Tb927.3.5370	hypothetical protein, conserved	5.2	6	5.58713	2.48211		1139	1068	894	1283	1271	722	0.990647	0.562744	-0.0135571	-0.82945	0.585	0.6127
Tb927.11.10030	60S ribosomal protein L29, putative	6.4	4.7	5.56995	2.47766		2582	3006	1836	6234	6673	5980	1.07042	0.959256	0.0981773	-0.0600127	-0.573	2.59822478096978e-26	m
Tb927.1.700	phosphoglycerate kinase	3.5	7.6	5.56608	2.47666		302	1117	1221	165	935	2658	5.66667	16.1091	2.5025	4.0098	5.163	4.7013384311938e-297
Tb927.3.4760	dynamin, putative,vacuolar sortin protein 1, putative	1.5	9.4	5.48731	2.4561		1621	918	936	1552	824	739	0.530928	0.47616	-0.913412	-1.07048	-0.223	3.90161759891237e-13
Tb927.10.6400	chaperonin Hsp60, mitochondrial precursor	5.2	5.6	5.37139	2.42529		22422	3855	2556	16163	8666	3527	0.536163	0.218214	-0.899257	-2.19618	0.863	0.00113585	m
Tb927.11.14220	hypothetical protein, conserved	6.8	4	5.35766	2.4216		442	571	554	484	413	442	0.853306	0.913223	-0.228865	-0.130961	-0.364	0.0273609	m
Tb927.8.1170	hypothetical protein, conserved	4.3	6.3	5.32148	2.41183		1261	1014	941	1585	1676	1164	1.05741	0.734385	0.0805393	-0.445392	-0.564	1.18636538787386e-13
Tb927.11.6300	40S ribosomal protein S5, putative	5.4	5.2	5.2815	2.40095		4794	5083	3438	3302	4315	3561	1.30678	1.07844	0.38602	0.108942	-0.868	3.80023159675e-10
Tb927.10.14600	40S ribosomal protein S2, putative	4.1	6.4	5.25791	2.39449		3748	3989	2788	4508	4227	4579	0.937666	1.01575	-0.0928534	0.022545	-0.267	3.76891527380144e-14	m
Tb927.10.14990	intraflagellar transport protein IFT80/CHE2, putative	1.8	8.6	5.20899	2.381		1194	1456	1471	1077	1160	1415	1.07707	1.31383	0.107107	0.393784	0.633	0.396126	m
Tb927.9.9060	p21 antigen protein, putative	5.2	5.1	5.16455	2.36864		1188	818	637	1409	1394	955	0.989354	0.677786	-0.0154411	-0.561099	0.116	0.000664771
Tb927.11.1670	cysteine desulfurase, putative	3.8	6.5	5.15495	2.36596		516	517	584	449	486	467	1.08241	1.04009	0.114241	0.0567071	0.015	3.48740008144259e-05
Tb927.1.2230	calpain-like protein fragment, putative	3.9	6.3	5.10176	2.351		1749	399	316	789	524	253	0.664132	0.320659	-0.590458	-1.64089	-0.908	2.68281316983404e-39
Tb927.11.9490	hypothetical protein, conserved	4.1	5.9	5.01408	2.32599		297	254	221	254	225	231	0.885827	0.909449	-0.174903	-0.136936	0.424	0.565949
Tb927.4.760	gamma-adaptin 1, putative,AP-1 adapter complex gamma subunit, putative	4.7	5.3	4.97659	2.31516		1037	2010	2114	1191	1374	1884	1.15365	1.58186	0.206209	0.661626	1.394	2.98729417968026e-16
Tb927.1.3200	phosphatase-like protein, putative	6.9	3	4.93213	2.30221		563	270	245	700	971	1084	1.38714	1.54857	0.472116	0.630938	0.534	0.962713
Tb927.1.3260	hypothetical protein, conserved	4.8	5.1	4.92743	2.30084		1561	1020	1110	1980	1877	2108	0.94798	1.06465	-0.0770718	0.0903744	0.73	0.104353
Tb927.10.13780	glycogen synthase kinase 3	3.2	6.6	4.90148	2.29322		2855	2629	2959	2854	2931	3013	1.02698	1.05571	0.0384076	0.0782153	0.985	1.10425058799857e-05
Tb927.6.5010	hypothetical protein, conserved	5.9	3.9	4.8937	2.29092		866	1235	1286	843	1271	1290	1.50771	1.53025	0.592359	0.613767	0.294	0.0396817
Tb927.7.3090	hypothetical protein, conserved	4.1	5.5	4.82298	2.26993		1327	1355	1709	1396	1838	2189	1.31662	1.56805	0.396838	0.648973	0.682	0.194318	m
Tb927.10.11760	PUF6	5.6	4.1	4.81167	2.26654		1671	1782	1901	1353	1220	1386	0.9017	1.02439	-0.149281	0.0347654	-0.699	4.47137799769514e-12
Tb927.6.600	Chromatin assembly factor 1	5.9	3.7	4.77688	2.25607		373	415	413	304	409	314	1.34539	1.03289	0.42803	0.0466932	-0.27	5.61014307222268e-05
Tb927.11.7780	ATOM46	2.6	6.9	4.76641	2.2529		2124	944	580	1769	1672	831	0.945167	0.469757	-0.0813592	-1.09001	-1.129	1.47955967835759e-50	m
Tb10.v4.0033	pumillo RNA binding protein PUF1,chrX additional, unordered contigs	4.8	4.7	4.76041	2.25109		345	347	456	469	399	344	0.850746	0.733475	-0.233199	-0.447179	-0.536	0.000101886
Tb927.4.1790	ribosomal protein L3, putative	2.6	6.8	4.69527	2.23121		823	698	777	591	843	885	1.4264	1.49746	0.512375	0.582519	-1.253	4.69355682380831e-05
Tb927.7.7410	oxidoreductase, putative	1.4	7.9	4.65604	2.2191		847	665	689	839	833	719	0.992849	0.856973	-0.0103543	-0.222679	-0.321	1.62899509695951e-12
Tb927.1.1370	rRNA biogenesis protein, putative	1.9	7.3	4.62514	2.2095		684	369	300	607	491	293	0.808896	0.482702	-0.305973	-1.0508	-0.399	4.23228373035357e-13	m
Tb927.9.1680	Mov34/MPN/PAD-1 metallopeptidase, putative,metallo-peptidase, Clan MP, Family M67	5	4.2	4.59924	2.2014		143	236	250	182	203	262	1.11538	1.43956	0.157541	0.525628	0.683	0.349879
Tb927.10.2840	ribosomal protein S25, putative	5.7	3.4	4.59254	2.19929		2808	2926	2029	2600	2450	2985	0.942308	1.14808	-0.0857299	0.199219	-0.527	1.20888573998036e-12	m
Tb927.11.2650	heat shock protein 84, putative	1.9	7.3	4.58107	2.19568		6130	1434	1086	6071	4846	2111	0.798221	0.347719	-0.32514	-1.52401	-0.433	1.80222047602589e-21	m
Tb927.10.220	60S ribosomal protein L37a, putative	6.1	3.1	4.57968	2.19525		3982	3638	2783	4405	4491	3710	1.01952	0.842225	0.0278947	-0.247723	-0.557	2.56589421064531e-23
Tb927.3.1120	GTP-binding nuclear protein rtb2, putative	4.2	4.9	4.56716	2.1913		3102	2931	2123	3080	3302	2114	1.07208	0.686364	0.10041	-0.542955	0.069	2.09798007962631e-05
Tb927.6.3740	heat shock 70 kDa protein, mitochondrial precursor, putative	2.1	7.1	4.55801	2.1884		0	0	0	0	0	0	#DIV/0!	#DIV/0!	#DIV/0!	#DIV/0!		0
Tb927.2.240	retrotransposon hot spot (RHS) protein, putative,retrotransposon hot spot protein 5 (RHS5), putative	3.6	5.4	4.51367	2.1743		616	353	278	361	369	421	1.02216	1.1662	0.031622	0.221821	2.315	2.28097912110637e-39	m
Tb927.10.8430	40S ribosomal protein S12, putative	2	6.9	4.47612	2.16225		5916	7624	5377	7062	5819	7723	0.823988	1.0936	-0.279306	0.129085	-0.415	6.05303567003245e-12
Tb927.10.3990	DHH1	3.7	5	4.34214	2.11841		5101	4144	3214	5895	6495	5275	1.10178	0.894826	0.139838	-0.160321	0.387	0.228508	m
Tb927.11.3590	40S ribosomal protein S4, putative	3.8	4.8	4.30032	2.10444		8834	7766	5850	13056	13530	12917	1.03631	0.989354	0.0514489	-0.0154419	-0.354	3.06885512708529e-18	m
Tb927.11.6660	hypothetical protein, conserved	2.3	6.2	4.284	2.09896		1167	968	868	1066	1065	1012	0.999062	0.949343	-0.00135401	-0.0749981	0.232	0.0140404
Tb927.9.4680	eukaryotic initiation factor 4a, putative	2.6	5.7	4.19385	2.06828		3194	2761	2038	5046	4840	3324	0.959176	0.65874	-0.0601332	-0.60222	-0.057	2.75151123363946e-08
Tb927.10.13360	elongation factor Tu, putative	3.3	5	4.13746	2.04874		3425	1593	1152	2943	2340	1276	0.795107	0.433571	-0.330779	-1.20566	-1.129	1.10428838566334e-55	m
Tb11.0290	40S ribosomal protein S14, putative,chrXI additional, unordered contigs	4.2	4.1	4.12674	2.045		721	452	499	1667	1591	835	0.954409	0.5009	-0.0673203	-0.997406	-0.124	0.00261564	m
Tb927.2.2230	hypothetical protein, conserved	1.8	6.3	4.09017	2.03216		1392	1090	997	1047	1045	710	0.99809	0.678128	-0.0027585	-0.560371	-0.108	1.99340849357805e-08	m
Tb927.2.3080	fatty acid desaturase, putative,oleate desaturase, putative	2.7	5.5	4.0816	2.02913		566	682	643	546	679	769	1.24359	1.40842	0.314511	0.494083	0.292	0.238602
Tb927.7.1040	40S ribosomal protein S16, putative	3.9	4.2	4.05612	2.0201		4153	3996	2764	6161	5848	7673	0.949197	1.24541	-0.0752212	0.316626	-0.201	3.18204629738883e-12	m
Tb927.11.10780	hypothetical protein, conserved	3.8	4.2	4.03176	2.01141		813	697	570	732	700	577	0.956284	0.788251	-0.0644887	-0.343272	-0.332	9.08451299631452e-12
Tb927.11.9640	glycyl-tRNA synthetase, putative	1.3	6.6	3.98681	1.99523		1880	1276	931	1925	2032	1554	1.05558	0.807273	0.078042	-0.308872	-0.26	2.55709433094767e-13		g
Tb927.2.2510	hypothetical protein, conserved	3.2	4.7	3.98586	1.99489		1302	1047	802	2872	3195	2773	1.11247	0.965529	0.15376	-0.0506081	0.093	0.000433634
Tb927.9.7690	hypothetical protein, conserved	4.5	3.4	3.98079	1.99306		1162	1145	1203	1026	1078	1248	1.05068	1.21637	0.0713264	0.282587	0.554	0.995005	m
Tb927.7.3700	hypothetical protein, conserved	3.4	4.4	3.93299	1.97563		383	1039	1143	424	691	1095	1.62972	2.58255	0.704621	1.36879	0.861	0.0161941	m
Tb927.4.1270	ruvB-like DNA helicase, putative	2.5	5.3	3.91974	1.97076		1396	1232	960	962	1115	719	1.15904	0.747401	0.212935	-0.420045	-0.117	7.03083734704955e-09
Tb927.5.1210	short-chain dehydrogenase, putative	3.1	4.8	3.90926	1.96689		2485	1372	1338	2600	1555	947	0.598077	0.364231	-0.741597	-1.45708	0.631	0.384624		g
Tb927.10.5840	translation elongation factor 1-beta, putative	4.4	3.4	3.85978	1.94852		3325	2975	1861	4694	4977	2751	1.06029	0.586067	0.0844585	-0.770862	-0.28	3.43147886991201e-14	m
Tb927.11.550	SCD6	4.7	3.1	3.85603	1.94712		4281	4479	4184	4114	4564	3908	1.10938	0.949927	0.149757	-0.0741113	-0.004	2.63133997338956e-07
Tb927.6.4440	hypothetical protein, conserved	3.9	3.8	3.84538	1.94312		4493	2852	2216	5251	5209	3545	0.992002	0.67511	-0.0115858	-0.566807	-0.405	1.04503382977113e-19
Tb927.1.2120	calpain, putative,cysteine peptidase, Clan CA, family C2, putative	3.9	3.7	3.81802	1.93282		765	901	994	908	844	943	0.929515	1.03855	-0.105449	0.0545655	0.524	1
Tb927.3.3760	tryparedoxin	1.8	5.7	3.7744	1.91625		0	0	0	0	0	0	#DIV/0!	#DIV/0!	#DIV/0!	#DIV/0!		0		g
Tb927.7.4000	glutathione synthetase, putative	3.8	3.6	3.68586	1.882		651	871	638	692	631	671	0.91185	0.969653	-0.133132	-0.0444593	0.384	0.284709
Tb927.3.740	hypothetical protein, conserved,ZFP family member, putative	4.1	3.2	3.66084	1.87217		1727	1465	1969	1369	1484	1203	1.084	0.878744	0.116369	-0.186486	0.567	0.769931
Tb927.10.230	proteasome alpha 5 subunit, putative,20S proteasome subunit alpha 5	3.9	3.4	3.64548	1.86611		861	724	559	678	751	618	1.10767	0.911504	0.147528	-0.133678	-0.105	7.43416769330552e-08
Tb927.10.7330	40S ribosomal protein S24E, putative	3.6	3.7	3.63262	1.86101		3290	1833	1645	2354	3107	993	1.31988	0.421835	0.400408	-1.24525	-1.738	1.07258135974698e-70	m
Tb927.7.710	heat shock 70 kDa protein, putative	2.5	4.6	3.5896	1.84382		5165	3661	2946	5176	5503	4316	1.06318	0.833849	0.0883807	-0.262143	-0.418	1.18699547309134e-20	m
Tb927.9.8450	adenylate kinase	6.1	1	3.55542	1.83002		806	1314	720	975	640	598	0.65641	0.613333	-0.60733	-0.705257	-0.684	4.77156990702018e-27
Tb927.9.12570	glycerol kinase, glycosomal	2.5	4.6	3.55063	1.82807		5038	24077	13514	5254	7184	14372	1.36734	2.73544	0.451371	1.45177	1.551	1.66480497570515e-24		g
Tb927.10.15410	glycosomal malate dehydrogenase	2.3	4.8	3.54244	1.82474		10487	2205	1831	10876	6190	2222	0.569143	0.204303	-0.813137	-2.29122	-3.518	3.59698494174872e-292	m	g
Tb927.5.300	iron/ascorbate oxidoreductase family protein, putative	4.5	2.6	3.52546	1.81781		177	122	143	291	904	1340	3.10653	4.60481	1.6353	2.20314	1.145	1.82163045390209e-06		g
Tb927.3.5340	Hsc70-interacting protein (Hip), putative	3.8	3.2	3.52455	1.81744		2294	1896	1205	2445	2607	1855	1.06626	0.758691	0.0925561	-0.398415	-0.98	1.16694571102051e-45
Tb927.8.1990	tryparedoxin peroxidase	4.3	2.8	3.51792	1.81472		3505	4381	2870	3673	4149	3493	1.12959	0.950994	0.175805	-0.0724923	0.022	2.10811801999988e-06
Tb927.10.4060	hypothetical protein, conserved	3.4	3.6	3.49769	1.8064		545	484	475	664	731	631	1.1009	0.950301	0.138688	-0.0735432	0.922	0.00147954
Tb927.5.2410	kinesin, putative	3.3	3.6	3.48095	1.79948		1380	1726	1966	1368	1644	1884	1.20175	1.37719	0.265142	0.461731	0.885	0.00429987
Tb927.11.3240	T-complex protein 1, zeta subunit, putative	2.7	4.3	3.47568	1.79729		4727	2273	1616	4457	3925	2839	0.880637	0.636976	-0.18338	-0.65069	-0.464	9.29440513128066e-22
Tb927.6.2640	importin alpha subunit, putative	2.2	4.7	3.46305	1.79204		978	745	761	1351	1230	1025	0.910437	0.758697	-0.135369	-0.398404	-0.768	4.4823896732522e-30
Tb927.3.1800	hypothetical protein, conserved	3.2	3.8	3.46002	1.79078		906	830	840	996	1024	1092	1.02811	1.09639	0.0399981	0.132755	0.963	0.000139269
Tb927.5.3800	glutamine hydrolysing (not ammonia-dependent) carbomoyl phosphate synthase, putative	1.8	5	3.40286	1.76675		5860	4554	3847	5913	5523	4451	0.934044	0.752748	-0.0984381	-0.409761	-0.799	1.36124296225421e-29
Tb927.4.2040	hypothetical protein, conserved	3.7	3	3.35233	1.74517		5417	4614	2769	3044	3198	2896	1.05059	0.95138	0.0712016	-0.0719068	-0.022	1.49566185991252e-07
Tb927.9.12300	replication factor C, subunit 3, putative	2	4.6	3.33009	1.73556		675	740	688	729	838	660	1.14952	0.90535	0.201031	-0.143453	0.829	0.0115498	m
Tb927.6.1770	kinesin, putative	2.9	3.8	3.3293	1.73522		1494	1866	1887	1444	1460	1599	1.01108	1.10734	0.0158976	0.147099	0.635	0.376299
Tb927.3.1680	hypothetical protein, conserved	3.1	3.4	3.27912	1.71331		2460	1614	1194	1885	1913	1205	1.01485	0.639257	0.0212724	-0.645531	-0.654	4.12840347310084e-29
Tb927.11.16130	nucleoside diphosphate kinase	3.4	3.1	3.27411	1.7111		5667	4324	2192	7572	7323	7299	0.967116	0.963946	-0.0482396	-0.0529756	-0.761	1.53611288893493e-36
Tb927.8.5580	hypothetical protein, conserved	3.6	3	3.2724	1.71035		3464	3174	3843	3592	3269	3722	0.910078	1.03619	-0.135938	0.0512907	0.642	0.769931	m
Tb927.8.4450	RNA-binding protein, putative	0.8	5.8	3.2687	1.70872		1353	610	467	1185	814	461	0.68692	0.38903	-0.541786	-1.36205	-0.275	4.60690992422946e-11
Tb927.11.10990	translation initiation factor 2 subunit, putative	3.1	3.4	3.24909	1.70004		567	369	300	607	601	450	0.990115	0.741351	-0.0143315	-0.431772	0.251	0.0703787
Tb927.9.5900	glutamate dehydrogenase	2.3	4.1	3.23412	1.69337		5676	1291	1109	6017	2074	1463	0.34469	0.243144	-1.53663	-2.04011	-2.085	7.9922257302706e-137
Tb927.10.15120	40S ribosomal protein S13, putative	3.4	3	3.19173	1.67434		5278	4877	3595	6036	6484	6632	1.07422	1.09874	0.103291	0.135851	0.999	4.33208945731607e-06
Tb927.7.4680	hypothetical protein, conserved	3.8	2.6	3.17789	1.66807		379	356	351	557	590	634	1.05925	1.13824	0.0830376	0.186806	0.051	0.00374214
Tb927.9.8850	actin A	1.9	4.4	3.15049	1.65558		74	101	76	90	86	116	0.955556	1.28889	-0.0655883	0.366128	-1.012	3.90779750572456e-24
Tb927.11.6790	hypothetical protein, conserved,predicted WD40 repeat protein	2.1	4.1	3.11677	1.64005		2129	1333	1046	2155	1757	1388	0.815313	0.644084	-0.294574	-0.63468	-0.543	8.57321734125029e-23
Tb927.11.11690	vacuolar ATP synthase subunit b, putative,v- ATPase B subunit,vacuolar proton pump B subunit	2.8	3.3	3.08098	1.62339		3214	4814	5246	2981	3557	4106	1.19322	1.37739	0.254865	0.461937	1.159	7.6290984753487e-10
Tb927.10.12990	hypothetical protein, conserved,predicted ankyrin repeat family protein	3.5	2.6	3.06973	1.61811		235	246	297	235	224	269	0.953191	1.14468	-0.069162	0.194945	0.747	0.152933	m
Tb927.9.5520	ubiquitin carboxyl-terminal hydrolase, putative,cysteine peptidase, Clan CA, family C19, putative	3.6	2.5	3.05447	1.61092		854	652	770	888	809	839	0.911036	0.94482	-0.13442	-0.0818889	0.573	0.916859	m
Tb927.7.2340	40S ribosomal protein S15, putative	1.7	4.4	3.04841	1.60806		2322	3175	1909	6440	6178	8072	0.959317	1.25342	-0.0599208	0.325865	-0.283	9.41862564436767e-14
Tb927.10.14820	mitochondrial carrier protein, putative,ADP/ATP translocase 1, putative	1.9	4.1	3.04483	1.60636		1228	730	456	765	643	532	0.840523	0.695425	-0.250641	-0.524034	-1.29	7.14441116200101e-56
Tb927.9.10310	mitochondrial carrier protein, putative,mitochondrial phosphate transporter, putative	2.6	3.2	2.94384	1.5577		2008	1701	1186	2962	2878	1608	0.971641	0.542876	-0.041505	-0.881304	-0.898	1.66093006869055e-40		g
Tb927.5.2940	stress-induced protein sti1, putative	3.6	2.2	2.91005	1.54104		2430	697	421	2023	2901	3124	1.43401	1.54424	0.520054	0.626898	0.458	0.62507
Tb927.9.13680	ADP-ribosylation factor, putative	2.4	3.4	2.90746	1.53976		1432	2031	1751	866	1560	1764	1.80139	2.03695	0.849107	1.02641	1.271	4.63483455608435e-07
Tb927.5.2090	kinesin, putative	2.2	3.6	2.90478	1.53843		1327	2359	3013	1215	1381	2001	1.13663	1.64691	0.184757	0.719765	1.691	0.000108918
Tb927.9.11380	60S ribosomal protein L23, putative	3.3	2.5	2.89273	1.53243		8298	7860	6440	9872	11035	8040	1.11781	0.814425	0.160672	-0.296147	-0.403	1.30389038618071e-11
Tb927.4.3590	translation elongation factor 1-beta, putative	2.6	3.1	2.88697	1.52955		3959	3620	2227	4978	4846	2956	0.973483	0.593813	-0.0387718	-0.75192	0.243	0.012697
Tb927.9.14470	ubiquitin carboxyl-terminal hydrolase, putative,cysteine peptidase, Clan CA, family C19, putative	3.3	2.5	2.87514	1.52363		758	712	674	992	1052	1023	1.06048	1.03125	0.0847227	0.0443941	1.145	6.06010840624207e-08
Tb927.9.14370	60S ribosomal protein L26, putative	3.1	2.6	2.87152	1.52182		6038	6160	4698	6000	5366	6325	0.894333	1.05417	-0.161115	0.076103	-0.317	3.26087565754318e-16
Tb927.11.14590	hypothetical protein, conserved	3.1	2.7	2.85124	1.51159		1678	892	940	1540	1628	1404	1.05714	0.911688	0.0801703	-0.133387	0.724	0.0933783
Tb927.3.2100	hypothetical protein, conserved	2.2	3.5	2.82399	1.49773		1204	759	706	984	1104	834	1.12195	0.847561	0.16601	-0.238611	-1.293	4.87872507436584e-63
Tb927.5.600	hypothetical protein, conserved	3	2.6	2.82055	1.49598		425	398	252	298	339	302	1.13758	1.01342	0.185973	0.0192362	0.598	0.565156
Tb927.11.8970	ribose 5-phosphate isomerase, putative	3.1	2.5	2.8022	1.48656		2691	2477	1498	2061	2206	2101	1.07035	1.01941	0.0980883	0.0277317	0.671	0.210959	m
Tb927.5.2960	phosphoribosylpyrophosphate synthetase, putative	2.2	3.4	2.7972	1.48398		1243	1468	1276	1273	1334	1119	1.04792	0.879026	0.0675262	-0.186022	0.506	0.960533
Tb927.10.12040	protein kinase, putative,mitogen-activated protein kinase 11, putative	3.5	2	2.77307	1.47148		774	486	658	668	781	772	1.16916	1.15569	0.225474	0.208753	0.337	0.341067
Tb927.10.9570	paraflagellar rod component, putative	3.2	2.3	2.75825	1.46375		2101	1997	1405	2117	2653	2430	1.25319	1.14785	0.325603	0.198935	0.49	0.798124
Tb927.9.6940	DNA topoisomerase type IB small subunit	2.8	2.7	2.74685	1.45778		649	593	507	989	1033	942	1.04449	0.952477	0.0627978	-0.0702435	0.615	0.512866
Tb927.3.5050	60S ribosomal protein L4	1.5	3.9	2.70483	1.43554		18108	17935	15276	16249	17803	16687	1.09564	1.02696	0.131769	0.0383737	-0.036	3.21339736575957e-08
Tb927.8.2640	ubiquitin-activating enzyme e1, putative	2.4	3	2.68199	1.4233		3392	4211	3887	3103	3897	4302	1.25588	1.3864	0.3287	0.471344	0.81	0.00831114
Tb927.11.2860	hypothetical protein, conserved	3.2	2.1	2.6762	1.42019		103	96	134	81	66	61	0.814815	0.753086	-0.295456	-0.409113	0.74	0.776639
Tb927.11.14500	2-oxoglutarate dehydrogenase E1 component, putative	2	3.4	2.67038	1.41705		461	500	481	315	345	392	1.09524	1.24444	0.131245	0.315502	0.224	0.0330629	m
Tb927.6.1900	bystin, putative	2.5	2.8	2.67033	1.41702		1005	610	631	990	797	553	0.805051	0.558586	-0.312849	-0.840149	-0.578	4.15142520436239e-21	m
Tb927.10.1690	nucleotide binding protein, putative	2.7	2.7	2.66893	1.41626		213	147	159	142	142	139	1	0.978873	0	-0.030806	-0.208	7.36507419697749e-07
Tb927.11.900	isocitrate dehydrogenase, putative	3	2.3	2.66109	1.41202		531	1114	1112	805	581	904	0.721739	1.12298	-0.470451	0.167334	0.69	0.172902		g
Tb927.10.1100	60S ribosomal protein L9, putative	2.4	2.9	2.62529	1.39248		6720	7426	5496	6834	6869	7608	1.00512	1.11326	0.00736984	0.154787	-0.209	5.54174389322911e-13
Tb927.11.13090	elongation factor 1 gamma, putative	2.9	2.3	2.61468	1.38663		3292	3580	2465	2688	2716	2611	1.01042	0.971354	0.0149503	-0.0419307	-0.953	2.92977813611516e-47	m
Tb927.11.6710	hypothetical protein, conserved,predicted tetratricopeptide repeat (TPR) protein	2.1	3.1	2.6094	1.38372		237	255	238	209	197	218	0.942584	1.04306	-0.0853073	0.0608252	0.333	0.263181
Tb927.11.11360	guanine nucleotide-binding protein beta subunit- like protein,activated protein kinase c receptor	2.4	2.8	2.58764	1.37164		18640	20585	14258	15961	15760	16071	0.987407	1.00689	-0.0182835	0.00990866	1.133	1.6635865816851e-09
Tb927.6.4000	hypothetical protein, conserved	2.4	2.7	2.57987	1.3673		2052	836	1006	1944	2095	1921	1.07767	0.988169	0.107922	-0.0171707	-0.122	5.96509552787965e-10
Tb927.10.13280	hypothetical protein, conserved	1.4	3.8	2.57856	1.36657		3587	1765	1635	3615	3075	2637	0.850622	0.729461	-0.233409	-0.455098	-0.307	3.13282271799897e-16
Tb927.10.190	40S ribosomal protein S6, putative	0.7	4.4	2.5684	1.36087		4598	4657	3778	4706	5031	4896	1.06906	1.04037	0.0963439	0.0571022	-0.275	9.57131788211231e-15	m
Tb927.7.5170	60S ribosomal protein L23a,60S ribosomal protein L25	2.5	2.6	2.53824	1.34383		1741	2584	1202	4658	4448	5748	0.954916	1.23401	-0.0665539	0.303349	-1.107	2.98248630878533e-26
Tb927.10.4110	60S ribosomal protein L30	2	3.1	2.53676	1.34299		7643	7310	5421	9304	9026	9881	0.97012	1.06202	-0.0437643	0.086806	-0.668	8.48080538659576e-32
Tb927.9.4310	tricarboxylate carrier, putative	1.5	3.5	2.5224	1.3348		319	82	71	275	181	137	0.658182	0.498182	-0.603442	-1.00526	-0.099	0.0139291	m
Tb927.1.670	hypothetical protein, conserved	2.9	2	2.48693	1.31437		371	409	318	405	381	368	0.940741	0.908642	-0.0881309	-0.138216	0.212	0.0174009
Tb11.0880	60S ribosomal protein L21e, putative,chrXI additional, unordered contigs	2.6	2.3	2.47039	1.30474		1382	1528	1118	1395	1358	1673	0.973477	1.19928	-0.0387816	0.262172	-0.369	2.36144462439972e-10
Tb927.10.5330	40S ribosomal protein S18, putative	2.5	2.4	2.45713	1.29697		156	186	157	247	324	297	1.31174	1.20243	0.391483	0.265952	-4.819	0
Tb927.11.15370	hypothetical protein, conserved	1.1	3.8	2.42258	1.27654		3332	1328	824	3360	3001	2029	0.893155	0.603869	-0.163018	-0.727692	-0.808	2.33647405161413e-37
Tb927.10.9840	chaperone protein DNAj, putative	2.4	2.5	2.41938	1.27464		841	803	765	726	622	503	0.856749	0.692837	-0.223055	-0.529411	0.249	0.0259281
Tb927.10.7680	GTPase activating protein, putative	2	2.8	2.40989	1.26897		1401	1012	893	1732	1800	1365	1.03926	0.788106	0.055558	-0.343538	0.372	0.224476
Tb927.1.1710	hypothetical protein, conserved	2.1	2.7	2.40905	1.26846		2056	1448	1537	2028	1859	1935	0.916667	0.954142	-0.125531	-0.0677241	0.917	0.000331879
Tb927.11.14750	hypothetical protein, conserved	2.9	1.8	2.39348	1.25911		913	906	986	881	993	803	1.12713	0.911464	0.172652	-0.133742	-0.275	0.00377157	m
Tb927.3.5530	Tb-292 membrane associated protein	2.5	2.2	2.35771	1.23738		1447	1809	2094	1463	1388	1797	0.948735	1.2283	-0.0759222	0.296661	0.756	0.356452
Tb927.8.3150	t-complex protein 1 gamma subunit, putative	1.9	2.8	2.33724	1.22481		5863	4352	3626	5044	4736	3402	0.938937	0.674465	-0.0908992	-0.568185	-0.499	8.08277678597447e-24	m
Tb927.11.9720	40S ribosomal protein S27, putative	1.9	2.7	2.30693	1.20597		866	997	581	586	692	707	1.18089	1.20648	0.239871	0.27081	-0.961	1.78846380807052e-30	m
Tb927.10.8040	adaptin complex 1 subunit, putative,beta-adaptin, fragment	2.3	2.3	2.27086	1.18324		1065	1682	1820	1405	1820	2020	1.29537	1.43772	0.373368	0.523785	1.61	7.79948627690584e-24
Tb927.10.2890	enolase	1.4	3.1	2.25559	1.1735		16327	9165	6845	15226	14049	17266	0.922698	1.13398	-0.11607	0.181397	0.091	1.87357465163645e-05
Tb927.9.8070	60S ribosomal protein L10, putative,QM-like protein	2.3	2.3	2.25356	1.17221		3464	4123	2885	5717	5750	5882	1.00577	1.02886	0.00830367	0.0410485	-0.357	2.91461563258332e-11
Tb927.6.3890	replication factor C, subunit 2, putative	1.4	3.1	2.249	1.16928		431	482	545	450	454	522	1.00889	1.16	0.0127673	0.214125	0.478	0.791152	m
Tb927.10.5770	valosin-containing protein homolog,Transitional endoplasmic reticulum ATPase, putative	1	3.5	2.24285	1.16533		3150	2799	2131	3779	3647	3205	0.96507	0.848108	-0.0512943	-0.23768	0.285	0.0293138
Tb927.10.14180	protein transport protein Sec13, putative,cytosolic coat protein, putative	2.3	2.1	2.20642	1.14171		1503	1609	1440	1274	1229	1432	0.964678	1.12402	-0.0518804	0.168666	0.667	0.257237	m
Tb927.8.3530	glycerol-3-phosphate dehydrogenase [NAD ], glycosomal	2	2.4	2.19887	1.13676		17438	28523	19382	17389	16908	22736	0.972339	1.30749	-0.040469	0.386803	-1.332	1.44188243745272e-76		g
Tb927.5.3250	hypothetical protein, conserved	2.3	2.1	2.19692	1.13548		2282	1520	1698	2310	2152	2100	0.931602	0.909091	-0.102215	-0.137504	0.425	0.406089
Tb927.2.2970	mitochondrial carrier protein, putative	0.9	3.5	2.19538	1.13447		1042	437	328	978	550	300	0.562372	0.306748	-0.830403	-1.70487	-0.724	6.08838863172883e-29
Tb927.8.6200	tubulin folding cofactor D, putative	2	2.3	2.18331	1.12652		1318	1339	1254	1079	1029	959	0.953661	0.888786	-0.0684519	-0.170092	-0.157	2.62873192611782e-10
Tb927.9.2730	hypothetical protein, conserved	2.5	1.8	2.17968	1.12412		779	993	1085	879	801	895	0.911263	1.0182	-0.134061	0.0260245	0.303	0.119082
Tb927.11.13360	AAA ATPase, putative	1.2	3.1	2.15611	1.10843		1956	1278	1378	1923	1856	1720	0.965159	0.894436	-0.0511621	-0.16095	0.19	0.0116759	m
Tb927.9.5190	proliferative cell nuclear antigen (PCNA), putative	1.6	2.7	2.14952	1.10402		647	401	307	1429	1088	745	0.761372	0.521344	-0.393327	-0.939694	-0.251	3.74156657701838e-10
Tb927.2.5800	sedoheptulose-1,7-bisphosphatase	1.1	3.2	2.14099	1.09828		450	472	341	420	336	368	0.8	0.87619	-0.321928	-0.190684	-0.297	4.95933965123522e-12		g
Tb927.10.12500	P-type H -ATPase, putative	2.5	1.7	2.11984	1.08395		5314	2347	2156	4442	2945	1741	0.66299	0.391941	-0.592942	-1.35129	-1.672	1.64207401137356e-101
Tb927.4.1330	DNA topoisomerase IB, large subunit	2.2	2.1	2.11658	1.08174		1770	2672	2141	1360	1630	1827	1.19853	1.34338	0.261265	0.42587	0.975	2.48327397234995e-05
Tb927.11.6440	hypothetical protein, conserved	2.1	2.2	2.10521	1.07396		7329	5715	5615	6861	6445	4366	0.939367	0.63635	-0.0902385	-0.652107	-0.858	3.89999965858316e-43
Tb927.9.12200	60S ribosomal subunit protein L31, putative	2.1	2	2.09364	1.06601		2342	2326	1858	3584	3619	3064	1.00977	0.854911	0.0140205	-0.226154	-0.689	2.00319379705143e-19
Tb927.9.9730	hypothetical protein, conserved	0.8	3.3	2.08586	1.06064		735	505	624	823	533	450	0.647631	0.54678	-0.626757	-0.870967	-0.295	6.28717520038464e-12
Tb927.3.5330	ADP-ribosylation factor GTPase activating protein, putative,centaurin beta 5	2.2	1.9	2.08464	1.0598		279	358	494	205	192	239	0.936585	1.16585	-0.0945176	0.221387	0.382	0.519694
Tb927.4.4550	hypothetical protein, conserved	2.3	1.8	2.07759	1.05491		2515	1246	1344	2296	1756	1219	0.764808	0.530923	-0.38683	-0.913425	-0.473	2.33011230665408e-21
Tb927.5.1140	choline/ethanolamine kinase, putative	1.8	2.3	2.07058	1.05004		1250	837	939	1254	1100	957	0.877193	0.763158	-0.189034	-0.389947	0.757	0.0487333
Tb927.10.5460	60S ribosomal protein L24, putative	2.3	1.9	2.06724	1.04771		3043	2944	2252	3209	3218	3794	1.0028	1.1823	0.00404054	0.241596	-1.187	5.76452101842998e-47
Tb927.11.16810	dynein light intermediate chain D1bLIC, putative	2.2	1.9	2.06047	1.04297		1157	1392	1547	1005	1032	1404	1.02687	1.39701	0.0382475	0.482347	0.562	0.796559
Tb927.6.2250	rac serine-threonine kinase, putative,protein kinase, putative	2.2	1.9	2.05429	1.03864		828	1044	1250	839	926	985	1.10369	1.17402	0.142341	0.231453	1.52	1.22270586257498e-19	m
Tb927.11.9730	60S ribosomal protein L34, putative	2.1	2	2.05339	1.03801		6692	6440	5020	10876	11410	9700	1.0491	0.891872	0.0691507	-0.165091	-0.193	3.44227133954407e-12
Tb927.5.1650	serine/threonine-protein kinase, putative,protein kinase, putative	2.4	1.7	2.04061	1.029		750	775	976	688	695	842	1.01017	1.22384	0.0146044	0.291412	0.678	0.297822	m
Tb927.3.930	dynein heavy chain, putative	2.1	2	2.03733	1.02668		7980	4711	3782	8300	6592	7196	0.794217	0.866988	-0.332395	-0.205916	0.363	0.544067
Tb927.9.4080	hypothetical protein, conserved	2.2	1.8	2.01629	1.0117		335	506	566	363	270	277	0.743802	0.763085	-0.42701	-0.390084	-0.111	0.135357
Tb927.11.6280	pyruvate phosphate dikinase	1.5	2.5	2.01199	1.00863		12750	5532	3096	12833	10779	5645	0.839944	0.439882	-0.251635	-1.18481	-4.039	0		g
Tb927.1.2390	beta tubulin	1.3	2.7	1.99909	0.999343		23417	25292	12890	21113	13204	22167	0.625397	1.04992	-0.677157	0.0702819	-1.111	2.01276698517402e-23
Tb927.10.3660	aspartate aminotransferase	1.9	2	1.96838	0.97701		976	638	714	1355	2307	3004	1.70258	2.21697	0.767725	1.14859	2.272	3.02778780678096e-56	m
Tb927.11.1900	T-complex protein 1, beta subunit, putative	2.2	1.8	1.96612	0.975352		5497	1845	1163	4322	4816	3079	1.1143	0.712402	0.156136	-0.489237	-0.947	4.39455193665222e-47
Tb927.4.450	coatomer alpha subunit, putative	1.1	2.8	1.96162	0.972045		1258	1314	1396	1411	1356	1382	0.961021	0.979447	-0.0573608	-0.0299604	0.504	0.870167
Tb927.1.2340	alpha tubulin	1.6	2.3	1.95456	0.966845		28507	25955	15302	38030	35737	26387	0.939705	0.693847	-0.0897194	-0.527311	-0.756	2.23660178119414e-38
Tb927.7.3180	Mu-adaptin 1, putative,adaptor complex AP-1 medium subunit, putative	1.4	2.5	1.94357	0.95871		484	846	986	580	697	1050	1.20172	1.81034	0.265106	0.856265	1.93	5.67080341004687e-32
Tb927.2.1170	retrotransposon hot spot (RHS) protein, putative,retrotransposon hot spot protein 5 (RHS5), putative	2	1.9	1.94157	0.957224		1120	622	461	655	751	668	1.14656	1.01985	0.197318	0.0283532	1.253	6.94763349999089e-10	m
Tb927.11.14020	RNA-binding protein	1.8	2.1	1.93441	0.951893		10259	8077	5232	10097	11708	7547	1.15955	0.74745	0.213568	-0.419952	0.131	0.000206101
Tb927.11.5850	RNA-binding protein, putative	2.4	1.5	1.93271	0.950623		3787	3203	2622	3549	3576	3152	1.00761	0.888138	0.0109342	-0.171145	0.766	0.0299056
Tb927.7.3500	glutathione-S-transferase/glutaredoxin,putative	1.1	2.8	1.92879	0.947696		812	356	340	961	973	693	1.01249	0.721124	0.0179034	-0.471681	-0.871	1.16552014929257e-34
Tb927.8.7100	acetyl-CoA carboxylase, putative	2.1	1.7	1.90718	0.931441		4065	5940	6724	4292	5442	6453	1.26794	1.50349	0.342487	0.58832	0.707	0.31894
Tb927.9.11050	hypothetical protein, conserved	2.3	1.5	1.89231	0.920149		1788	1662	2009	1655	1884	1624	1.13837	0.981269	0.186968	-0.0272796	-0.104	0.0401475
Tb927.4.1860	ribosomal protein S19, putative	1.8	2	1.88607	0.915381		7115	7412	5026	6059	6194	7133	1.02228	1.17726	0.0317917	0.235429	-0.465	1.34640326211373e-22	m
Tb927.7.4500	hypothetical protein, conserved	2.2	1.6	1.88336	0.913312		1871	3177	4316	2256	2748	4251	1.21809	1.88431	0.284615	0.914035	2.007	9.42998959436941e-47
Tb927.8.1980	hypothetical protein, conserved	1	2.8	1.87248	0.904947		921	682	575	747	682	495	0.912985	0.662651	-0.131337	-0.59368	-0.051	1.43694251352959e-05
Tb927.11.11290	heat shock protein 70, putative	2.3	1.4	1.86842	0.901816		910	821	816	624	626	571	1.00321	0.915064	0.00461663	-0.128055	0.373	0.253878
Tb927.10.12890	bifunctional aminoacyl-tRNA synthetase, putative	1.2	2.6	1.86183	0.896723		2266	3085	2550	2339	2589	2270	1.10688	0.9705	0.146503	-0.0431996	0.548	0.899979
Tb927.9.13610	helicase, putative	2.2	1.5	1.84296	0.882021		854	850	1033	687	757	939	1.10189	1.36681	0.139983	0.450815	0.858	0.403585	m
Tb927.11.5400	signal recognition particle 54 kDa	1.4	2.3	1.83737	0.877641		826	952	810	800	702	698	0.8775	0.8725	-0.188529	-0.196773	0.495	0.865878
Tb927.5.1460	hypothetical protein, conserved	2.4	1.2	1.7966	0.845269		1409	1888	1329	1496	2186	2133	1.46123	1.4258	0.547183	0.511774	0.286	0.0365453	m
Tb927.1.710	phosphoglycerate kinase	1.1	2.5	1.75535	0.81176		2695	1009	637	2345	527	515	0.224733	0.219616	-2.15371	-2.18694	-3.8	7.68585802630659e-298
Tb927.10.2690	hypothetical protein, conserved	2.1	1.4	1.75208	0.809067		477	468	694	462	520	492	1.12554	1.06494	0.170619	0.0907655	0.976	0.000301813
Tb927.9.15360	40S ribosomal protein S6, putative	0.7	2.8	1.7359	0.795687		7063	6163	4171	8151	8480	7918	1.04036	0.971415	0.0570872	-0.041841	-0.612	1.28662742136532e-27
Tb927.11.1960	hypothetical protein, conserved,leucine-rich repeat protein (LRRP), putative	2.1	1.4	1.73159	0.792098		214	263	236	203	219	168	1.07882	0.827586	0.109451	-0.273018	0.772	0.0890409
Tb927.9.13490	aminopeptidase P, putative,metallo-peptidase, Clan MG, Family M24	2	1.5	1.72748	0.788666		813	530	551	1126	1140	1128	1.01243	1.00178	0.017827	0.00256024	0.034	3.25659557597826e-05
Tb927.4.3560	protein phoshatase 1, putative	1.2	2.2	1.70272	0.767841		395	313	269	452	410	389	0.90708	0.860619	-0.140699	-0.216553	0.54	0.930319
Tb927.3.1620	hypothetical protein, conserved	1.8	1.6	1.70211	0.767325		1297	1033	1111	1361	1407	1511	1.0338	1.11021	0.0479553	0.150837	1.015	1.086289722788e-05
Tb927.3.2440	serine/threonine-protein kinase, putative,protein kinase, putative	1.6	1.8	1.69776	0.763629		493	546	645	397	502	535	1.26448	1.34761	0.338548	0.4304	-0.066	6.06143194192764e-07
Tb927.10.560	40S ribosomal proteins S11, putative	1.9	1.5	1.69334	0.759872		8592	8978	7591	9813	9513	10021	0.969428	1.0212	-0.0447939	0.0302603	0.349	0.125259
Tb927.11.4820	60S ribosomal protein L17, putative	1.8	1.5	1.68749	0.754879		5489	4022	2742	6755	6880	5926	1.0185	0.877276	0.0264528	-0.188897	-0.311	5.46448441539109e-16
Tb927.10.14700	hypothetical protein, conserved	1.5	1.8	1.67568	0.744744		1158	976	654	1077	1050	815	0.97493	0.756732	-0.0366289	-0.402146	-0.083	1.20456312810992e-08	m
Tb927.8.5090	DNA-directed RNA polymerase I largest subunit	1.5	1.8	1.65765	0.729139		4051	2176	1808	3671	2946	2117	0.802506	0.576682	-0.317416	-0.794152	-0.576	2.24334606640823e-26	m
Tb927.6.1880	aspartyl-tRNA synthetase, putative	0.9	2.4	1.65117	0.723488		1339	1215	812	1515	1417	991	0.935314	0.654125	-0.096478	-0.612361	-1.661	1.50151957679823e-84
Tb927.4.1540	hypothetical protein, conserved	1.3	2	1.64211	0.715553		1648	1593	1636	1597	1691	1616	1.05886	1.0119	0.0825123	0.0170629	0.143	0.000488957		g
Tb927.4.2180	60S ribosomal protein L35a, putative	0.8	2.5	1.64152	0.715036		5615	6528	4767	6552	6544	7486	0.998779	1.14255	-0.00176261	0.19226	-0.32	1.89493749092027e-07
Tb927.9.13440	hypothetical protein, conserved	1.9	1.4	1.64036	0.714012		1844	1362	1280	1818	1799	1770	0.989549	0.973597	-0.015157	-0.0386028	0.781	0.0255401
Tb927.10.2290	chaperone protein DNAj, putative	0.7	2.6	1.64019	0.713859		1137	1117	1063	848	829	746	0.977594	0.879717	-0.0326922	-0.184889	0.125	0.000673069
Tb927.6.950	cysteinyl-tRNA synthetase, putative	1.4	1.9	1.63583	0.710023		3102	2850	2116	2730	3194	2504	1.16996	0.917216	0.226463	-0.124666	0.283	0.032491
Tb927.6.2360	adenosine kinase, putative	1.3	1.9	1.62587	0.70121		1090	417	396	715	821	648	1.14825	0.906294	0.199439	-0.141949	0.955	0.000157259
Tb927.3.1920	NOT5 protein	1.8	1.4	1.62392	0.699479		1821	1793	1979	1411	1617	1347	1.146	0.954642	0.196602	-0.0669681	0.348	0.1324
Tb927.9.12510	ATP-dependent DEAD/H RNA helicase, putative	1.8	1.4	1.61597	0.692405		3272	2103	1715	3437	3399	2667	0.988944	0.775967	-0.0160395	-0.365932	-0.377	5.77000287015566e-08
Tb927.10.12710	heat shock protein, putative	1.5	1.7	1.61469	0.691262		9320	2502	1733	9532	6597	2994	0.69209	0.3141	-0.530969	-1.6707	0.157	0.000399988
Tb927.2.5160	chaperone protein DNAj, putative	1.2	2	1.60904	0.686204		3585	1566	953	3894	4172	3557	1.07139	0.913457	0.0994863	-0.130592	-0.429	2.98846347540283e-20	m
Tb927.10.3560	arginine N-methyltransferase, putative	1.7	1.5	1.60603	0.6835		1713	946	910	1206	1370	793	1.13599	0.657546	0.183946	-0.604837	-0.371	1.83217127371933e-16
Tb927.10.12030	hypothetical protein, conserved	1.4	1.8	1.60462	0.682229		1071	850	961	889	929	882	1.04499	0.992126	0.0634952	-0.0114048	0.776	0.0336525
Tb927.9.2650	hypothetical protein, conserved	2	1.1	1.58993	0.668962		518	378	417	499	531	417	1.06413	0.835671	0.089672	-0.258992	0.304	0.0902568
Tb927.8.5290	hypothetical protein, conserved	2	1.2	1.58867	0.667821		251	363	387	306	306	393	1	1.28431	0	0.360998	0.708	0.223529
Tb927.7.4290	hypothetical protein, conserved	1.9	1.3	1.58493	0.664421		1353	850	674	894	1024	1116	1.14541	1.24832	0.195869	0.31999	0.126	0.000468371
Tb927.7.6180	hypothetical protein, conserved	1.8	1.4	1.58121	0.66103		716	691	722	650	469	404	0.721538	0.621538	-0.470852	-0.686084	-0.221	1.56508381562691e-10
Tb927.10.6070	universal minicircle sequence binding protein (UMSBP), putative,predicted zinc finger protein	2	1.1	1.56233	0.643699		12399	12223	7139	12530	12563	9583	1.00263	0.764804	0.0037946	-0.386837	-1.135	2.22548694160871e-57	m
Tb927.11.630	RNA polymerase I second largest subunit	1.4	1.7	1.55624	0.638069		2514	1628	1412	2791	2233	1703	0.800072	0.610176	-0.321799	-0.712704	-0.521	2.99363663412763e-23
Tb927.7.4900	5'-3' exonuclease XRNA, putative,exoribonuclease 1, putative	1.9	1.2	1.53263	0.616006		2207	2642	2658	2167	2405	2521	1.10983	1.16336	0.150338	0.218297	0.315	0.194318
Tb927.8.2630	kinesin, putative	1.6	1.4	1.51733	0.601534		1531	1614	1648	1175	920	915	0.782979	0.778723	-0.352955	-0.360817	-0.323	4.03643557404748e-14
Tb927.10.15520	signal recognition particle protein, putative	1.3	1.8	1.51631	0.600567		1308	1266	1176	1237	1256	1110	1.01536	0.897332	0.021991	-0.156286	0.184	0.00289155	m
Tb927.9.10100	hypothetical protein, conserved	1.1	1.9	1.51147	0.595949		5692	1166	965	5672	4149	2543	0.731488	0.448343	-0.451094	-1.15733	-1.711	4.90575189627989e-102
Tb927.3.3850	hypothetical protein, conserved	1.4	1.6	1.51025	0.59479		1298	1402	1315	1469	1468	1576	0.999319	1.07284	-0.000982428	0.101433	0.577	0.737542
Tb927.10.3940	40S ribosomal protein S3A, putative	1.5	1.5	1.50782	0.59246		3110	3010	2512	2502	2091	3393	0.835731	1.35612	-0.258889	0.43948	-1.854	2.84061933050437e-110	m
Tb927.11.15880	60S ribosomal protein L27, putative	1.7	1.3	1.50273	0.587586		117	251	183	640	699	767	1.09219	1.19844	0.127221	0.261155	0.392	0.75898
Tb927.4.2940	hypothetical protein, conserved	1.7	1.3	1.4873	0.572698		159	166	165	152	169	188	1.11184	1.23684	0.152952	0.306661	0.774	0.162228
Tb927.10.70		1.3	1.7	1.48238	0.567917		449	322	405	434	505	396	1.16359	0.912442	0.218588	-0.132195	1.702	5.85374076637629e-24
Tb927.7.5210	hypothetical protein, conserved	1.7	1.3	1.48042	0.566008		1765	1127	1370	1737	1745	1561	1.00461	0.898676	0.00662928	-0.154127	0.406	0.314481
Tb927.8.7090	hypothetical protein, conserved	1.5	1.5	1.47968	0.565288		711	504	596	596	592	686	0.993289	1.15101	-0.00971515	0.202896	0.503	0.898943
Tb927.9.8200	hypothetical protein, conserved	0.5	2.5	1.47937	0.564979		2166	1381	1251	1883	1446	886	0.767924	0.470526	-0.380965	-1.08765	-0.61	7.07302284714561e-26
Tb927.3.4750	aminopeptidase, putative,metallo-peptidase, Clan MA(E) Family M1	0.9	2	1.46611	0.55199		764	653	647	706	688	709	0.974504	1.00425	-0.0372596	0.00611744	-0.209	3.21782349542767e-11
Tb927.10.8960	hypothetical protein, conserved	1.4	1.5	1.46235	0.548293		256	224	187	231	234	207	1.01299	0.896104	0.0186157	-0.158262	0.283	0.107542
Tb927.11.3490	hypothetical protein, conserved	1.5	1.4	1.4541	0.540126		2134	2540	2470	2204	2294	2296	1.04083	1.04174	0.0577412	0.0589984	0.366	0.170843
Tb927.6.2880	kinesin, putative	1.6	1.3	1.44542	0.531489		618	931	1175	575	647	817	1.12522	1.42087	0.170204	0.506774	0.565	0.821177
Tb927.4.3790	ubiquitin carboxyl-terminal hydrolase, putative,cysteine peptidase, Clan CA, family C19, putative	1.8	1.1	1.44403	0.530097		936	1147	1195	798	787	650	0.986216	0.814536	-0.0200251	-0.295949	0.194	0.00456924
Tb927.10.8190	T-complex protein 1, theta subunit, putative,CCT-theta, putative	1.3	1.6	1.43872	0.524788		4633	2322	1519	4264	3848	2732	0.902439	0.640713	-0.148099	-0.64225	-0.985	2.10569332868055e-48
Tb927.4.1840	zinc carboxypeptidase, putative,metallo-peptidase, Clan MC, Family M14	1.1	1.7	1.40368	0.48921		652	485	603	741	799	898	1.07827	1.21188	0.108722	0.277242	0.65	0.503902	m
Tb927.10.5810	hypothetical protein, conserved	1.6	1.2	1.39624	0.481546		2012	2730	3004	1386	2251	2859	1.6241	2.06277	0.699639	1.04458	2.265	1.47828694571308e-64
Tb927.7.1100	hypothetical protein, conserved	1.6	1.2	1.3872	0.472178		922	1001	1103	1065	1085	1112	1.01878	1.04413	0.0268416	0.0623034	0.621	0.456568
Tb927.11.11820	40S ribosomal protein S17, putative	1.4	1.4	1.3837	0.468529		3474	3038	2592	3491	3386	3549	0.969923	1.01661	-0.0440584	0.0237722	0.078	3.92003538590981e-05
Tb927.4.310	hypothetical protein, conserved	1.4	1.3	1.37808	0.46266		2895	1481	1861	2971	2773	3567	0.933356	1.20061	-0.099501	0.263763	0.99	0.223412
Tb927.7.5000	60S ribosomal protein L19, putative	1.2	1.5	1.37343	0.457779		4015	4727	3698	5582	5515	6238	0.987997	1.11752	-0.0174212	0.160301	-0.518	5.81668475377559e-07
Tb927.4.2750	hypothetical protein, conserved	1.4	1.3	1.37259	0.456902		885	1649	1671	674	829	1316	1.22997	1.95252	0.298624	0.965339	0.766	0.159205
Tb927.7.1110	asparagine synthetase a, putative	1.6	1.1	1.36533	0.449252		1723	1561	1043	1690	3016	1948	1.78462	1.15266	0.835613	0.20497	0.116	0.000190689
Tb927.9.6040	NAD/FAD dependent dehydrogenase, putative,ubiquitin-activating enzyme, putative	1.6	1.1	1.3525	0.435634		588	671	664	540	584	657	1.08148	1.21667	0.113009	0.282934	0.18	0.00505536
Tb927.10.14890	C-terminal motor kinesin, putative	1.6	1.1	1.34975	0.432694		1594	7049	7401	1640	3259	7043	1.9872	4.29451	0.990734	2.10249	3.5	1.35276844154597e-172
Tb927.10.1060	T-complex protein 1, delta subunit, putative	1.1	1.5	1.34851	0.431369		4415	2873	1532	4217	3677	3000	0.871947	0.711406	-0.197688	-0.491255	-0.336	6.17855260079797e-17
Tb927.3.3310	60S ribosomal protein L13, putative	0.9	1.7	1.34773	0.430529		5310	3866	3191	6702	5433	4824	0.810654	0.719785	-0.302843	-0.474362	0.121	0.000191095
Tb927.11.4610	protein kinase A regulatory subunit	1.4	1.3	1.3321	0.413704		1215	1435	1503	989	1321	1729	1.33569	1.74823	0.417588	0.805895	0.956	0.267093
Tb927.11.14190	hypothetical protein, conserved	1.6	1	1.31434	0.394343		1520	1509	1472	1686	2077	2112	1.23191	1.25267	0.300897	0.325005	0.188	0.00185214
Tb927.3.3490	high mobility group protein, putative	1.5	1.1	1.31296	0.392819		3146	2125	1474	2448	1917	1182	0.783088	0.482843	-0.352753	-1.05037	0.334	0.0920109
Tb927.10.3900	protein kinase, putative	1.3	1.3	1.30306	0.381899		1111	875	891	1013	1117	915	1.10267	0.903258	0.140995	-0.146791	0.006	2.35955919539842e-06	m
Tb927.5.2570	translation initiation factor, putative	1.5	1.1	1.30173	0.380433		2437	1580	1100	3142	2831	1979	0.901018	0.629854	-0.150371	-0.666912	-0.812	2.29649261876214e-36
Tb927.11.2280	hypothetical protein, conserved	1.4	1.1	1.28214	0.358551		661	1102	1305	776	955	1051	1.23067	1.35438	0.299444	0.437634	1.222	4.77866400552841e-10
Tb927.11.11330	heat shock protein 70	1.6	1	1.28095	0.357211		50988	18105	11997	49004	34648	17297	0.707044	0.352971	-0.500127	-1.50238	-0.728	6.2446908609135e-37		g
Tb927.8.4500	hypothetical protein, conserved	0.9	1.6	1.27361	0.348918		1696	1796	1659	1403	1286	1290	0.916607	0.919458	-0.125624	-0.121144	-0.125	2.28645867803003e-06
Tb927.11.8100	hypothetical protein, conserved	1.3	1.2	1.27282	0.348033		372	348	304	483	413	368	0.855072	0.761905	-0.225881	-0.392317	-0.054	4.07020081319359e-05
Tb927.8.6150	40S ribosomal protein S8, putative	1.1	1.5	1.26175	0.335423		3074	3126	2545	3812	4163	3586	1.09208	0.940714	0.127075	-0.0881726	-1.451	5.23908595014669e-22	m
Tb927.9.7550	adenylosuccinate lyase, putative	1.2	1.3	1.25588	0.328698		737	822	632	1050	1017	662	0.968571	0.630476	-0.0460696	-0.665486	-0.519	2.7939283891239e-21
Tb927.10.1210	katanin, putative	1.4	1.1	1.2419	0.312545		750	877	903	723	786	877	1.08714	1.213	0.120534	0.278581	0.629	0.446425
Tb927.11.17000	hypothetical protein, conserved,leucine-rich repeat protein (LRRP), putative	1.1	1.3	1.22596	0.293913		8765	9356	7393	7251	7487	7147	1.03255	0.985657	0.0462078	-0.0208422	-0.189	9.81652502413279e-13
Tb927.11.12440	hypothetical protein, conserved	1.4	1	1.21921	0.285941		892	699	697	958	899	698	0.938413	0.728601	-0.0917045	-0.456799	-0.076	5.56040396821125e-07
Tb927.10.15310	hypothetical protein, conserved	1.3	1.1	1.21511	0.281085		262	264	350	240	238	186	0.991667	0.775	-0.0120728	-0.367732	-1.036	7.41850802898598e-15
Tb927.11.6160	eukaryotic release factor 3, putative	1.5	1	1.21252	0.27801		2016	1714	1490	1446	1337	1274	0.92462	0.881051	-0.113068	-0.182702	-0.738	1.85278291400482e-31
Tb927.11.980	Nucleoporin	1.3	1.1	1.20603	0.270269		2300	2148	1931	2413	2227	2134	0.922918	0.884376	-0.115726	-0.177268	0.678	0.204109
Tb927.7.2450	hypothetical protein, conserved	1.1	1.3	1.19967	0.262641		647	670	760	483	533	490	1.10352	1.01449	0.142112	0.0207586	0.479	0.798132
Tb927.6.4750	hypothetical protein, conserved	1.5	0.9	1.1926	0.254109		638	359	424	716	412	402	0.575419	0.561453	-0.797315	-0.832764	0.298	0.0703787
Tb927.11.1990	arginyl-tRNA synthetase, putative	1.2	1.1	1.18937	0.250192		2196	1369	1153	2200	1873	1171	0.851364	0.532273	-0.232153	-0.909762	-0.577	6.82943530542298e-24
Tb927.6.4120	GTPase activating protein, putative	1.5	0.8	1.17522	0.232932		168	179	210	155	159	197	1.02581	1.27097	0.0367586	0.345927	0.119	0.0136174
Tb927.8.7470	hypothetical protein, conserved	1.1	1.3	1.1732	0.230446		678	602	582	675	627	548	0.928889	0.811852	-0.106422	-0.300712	0.816	0.0256262
Tb927.4.2000	ruvB-like DNA helicase, putative,ATP-dependent DNA helicase, putative	1.4	0.9	1.16822	0.224308		1771	1258	979	1269	1149	892	0.905437	0.702916	-0.143313	-0.508576	-0.309	3.15181694906758e-14
Tb927.8.3550	mitogen-activated protein kinase 3, putative	1.2	1.1	1.15678	0.210113		753	1103	1344	735	900	1094	1.22449	1.48844	0.292181	0.573797	0.82	0.213739
Tb927.10.14870	hypothetical protein, conserved	1.1	1.2	1.15072	0.202537		1178	559	398	1255	820	564	0.653386	0.449402	-0.613992	-1.15392	-0.672	3.77145871943202e-26
Tb927.7.3170	hypothetical protein, conserved	1.4	0.9	1.14601	0.196624		381	517	490	481	473	513	0.983368	1.06653	-0.0241967	0.0929219	0.474	0.739206
Tb927.8.3750	nucleolar protein, putative	0.5	1.8	1.13416	0.181619		2811	2268	1923	2749	2751	1881	1.00073	0.684249	0.00104923	-0.547407	-0.469	1.14680824893941e-21
Tb927.4.5180	protein kinase, putative	1.2	1.1	1.13392	0.181314		434	425	454	387	443	393	1.1447	1.0155	0.194973	0.0221957	0.367	0.242719	m
Tb927.11.13790	hypothetical protein, conserved	1.3	1	1.12794	0.17369		508	350	295	764	591	504	0.77356	0.659686	-0.370415	-0.600149	-0.762	1.12600042062547e-25	m
Tb927.5.590	protein phosphatase 1, regulatory subunit, putative	1.4	0.8	1.11839	0.161422		538	466	409	443	473	347	1.06772	0.783296	0.0945335	-0.352371	0.247	0.0458536
Tb927.10.14150	hypothetical protein, conserved	1.4	0.8	1.11181	0.15291		2934	5665	6355	2745	3751	4762	1.36648	1.73479	0.450469	0.794761	1.931	1.15349273282254e-42
Tb927.11.7460	glucose-regulated protein 78, putative,luminal binding protein 1 (BiP), putative	0.6	1.6	1.10978	0.150276		2726	3083	2584	4070	3994	4506	0.981327	1.10713	-0.0271945	0.146819	1.253	3.43517697747663e-12
Tb927.10.2240	hypothetical protein, conserved	1.2	1	1.10174	0.13979		2021	1740	1853	1914	1926	1615	1.00627	0.843783	0.00901687	-0.245057	-0.017	2.44485738069643e-07
Tb927.11.8230	hypothetical protein, conserved	1.1	1	1.09345	0.128883		254	276	278	300	241	256	0.803333	0.853333	-0.315929	-0.228819	0.556	0.874946
Tb927.10.13710	hypothetical protein, conserved	1.3	0.9	1.09086	0.125468		887	404	318	1015	1216	1119	1.19803	1.10246	0.260664	0.14073	0.115	0.00029276
Tb927.11.1890	hypothetical protein, conserved	1.2	0.9	1.08734	0.120801		939	979	711	1115	1258	884	1.12825	0.792825	0.174088	-0.334925	0.482	0.809657
Tb927.9.12650	ubiquitin-activating enzyme e1, putative	1.2	0.9	1.08573	0.118668		3915	4699	6042	4243	5519	10350	1.30073	2.43931	0.379322	1.28647	1.454	2.69826058942974e-20
Tb927.9.13380	phosphoinositide-binding protein, putative	1.2	0.9	1.08145	0.112969		1206	1646	2503	984	1224	1688	1.2439	1.71545	0.314873	0.778585	1.337	5.85487175889656e-14
Tb927.11.16760	T-complex protein 1, alpha subunit, putative	1	1.1	1.07619	0.105931		4747	2433	1755	4385	4194	2920	0.956442	0.665906	-0.06425	-0.586608	-0.469	4.70366696233466e-22
Tb927.11.8200	ribosomal protein s26, putative	1.1	1	1.07455	0.103733		5669	4932	2977	7996	8210	7715	1.02676	0.964857	0.0381037	-0.0516123	-0.616	6.93361230978502e-29
Tb927.9.9210	60S ribosomal protein L37, putative	1	1.1	1.07319	0.101907		1505	1537	1114	1298	1280	1340	0.986133	1.03236	-0.0201466	0.0459426	-0.775	1.06837826907527e-11
Tb927.10.5030	ubiquitin/ribosomal protein S27a, putative	0.8	1.3	1.07112	0.0991197		3787	3818	2623	1886	2077	1932	1.10127	1.02439	0.139172	0.0347654	-0.469	1.63667440301352e-21	m
Tb927.9.11270	T-complex protein 1, eta subunit, putative,t- complex protein 1 (eta subunit), putative	0.9	1.2	1.07074	0.0986052		4893	3483	2185	4381	4443	2977	1.01415	0.679525	0.0202739	-0.557401	-0.506	5.58444359264326e-24
Tb927.3.1350	hypothetical protein, conserved	0.3	1.8	1.06987	0.0974326		1741	909	702	1591	1052	667	0.661219	0.419233	-0.596799	-1.25418	-0.631	1.57135472174068e-24
Tb927.7.4070	calpain-like cysteine peptidase, putative,cysteine peptidase, Clan CA, family C2, putative	1.6	0.6	1.06726	0.093913		2491	1942	1214	2573	2219	1214	0.862417	0.471823	-0.213542	-1.08368	-1.993	8.62002523389631e-119
Tb927.10.6800	developmentally regulated GTP-binding protein, putative	1.3	0.8	1.06631	0.0926251		792	431	371	886	934	742	1.05418	0.837472	0.0761159	-0.255888	-0.005	1.01311434919707e-05	m
Tb927.10.1080	40S ribosomal protein S23, putative	1.3	0.8	1.06082	0.08518		5173	6179	4983	8121	8840	8320	1.08854	1.0245	0.122389	0.0349261	0.3	0.112021
Tb927.11.13680	protein phosphatase 1, putative	1	1.1	1.05777	0.081023		140	168	144	129	138	163	1.06977	1.26357	0.0972972	0.337501	0.66	0.514935	m
Tb927.7.2390	hypothetical protein, conserved	1.2	0.9	1.05649	0.079285		1368	1014	993	1142	1072	1021	0.938704	0.894046	-0.0912577	-0.16158	0.288	0.0472417
Tb927.8.4820	hypothetical protein, conserved	0.7	1.4	1.05612	0.0787681		3191	1818	1422	1830	1578	1023	0.862295	0.559016	-0.213746	-0.839038	-1.067	2.52630552124897e-51
Tb927.8.2820	hypothetical protein, conserved	1.2	0.9	1.05236	0.0736274		2616	4028	5907	3447	3443	4564	0.99884	1.32405	-0.00167512	0.404957	0.891	0.011094
Tb927.10.1560	hypothetical protein, conserved	0.3	1.8	1.05132	0.0722069		2424	1253	887	2062	1341	897	0.650339	0.435015	-0.620735	-1.20086	-0.704	1.89673235831631e-29
Tb927.11.13680	hypothetical protein, conserved	0.8	1.3	1.05065	0.071276		140	168	144	129	138	163	1.06977	1.26357	0.0972972	0.337501	0.66	0.514935
Tb927.9.15420	60S ribosomal protein L32	1.1	1	1.0481	0.0677697		6903	6903	4592	10896	11015	9062	1.01092	0.831681	0.0156709	-0.265897	-0.369	1.12024699756208e-18
Tb927.11.4910	hypothetical protein, conserved,predicted ankyrin repeat family protein	1.3	0.8	1.04583	0.0646451		2152	1867	1659	2017	1803	1376	0.893902	0.682201	-0.161812	-0.551731	0.131	0.000353505	m
Tb927.8.4540	hypothetical protein, conserved	1.2	0.9	1.04422	0.0624206		3895	3624	3653	3569	3857	3801	1.08069	1.065	0.111959	0.0908591	-0.393	2.49020905271106e-13
Tb927.9.11490	60S ribosomal protein L27a,60S ribosomal protein L28,60S ribosomal protein L29	1.2	0.9	1.03777	0.053489		4753	4938	3410	4036	4144	4408	1.02676	1.09217	0.0380978	0.127198	-1.126	8.26817932494398e-51	m
Tb927.10.10140	paraflagellar rod component, putative	0.7	1.3	1.03551	0.0503365		1410	1847	1506	1723	1941	1742	1.12652	1.01103	0.171877	0.0158219	0.598	0.539011
Tb927.5.2320	hypothetical protein, conserved	0.8	1.3	1.02781	0.0395732		4400	1455	1189	3941	3065	1681	0.777721	0.426541	-0.362675	-1.22924	-0.487	4.07870370500362e-23
Tb927.11.3730	leucyl-tRNA synthetase, putative	1.1	0.9	1.02556	0.036413		3589	2040	1277	3292	3156	2054	0.958688	0.623937	-0.0608671	-0.680528	-1.209	8.41196504667468e-62
Tb927.10.3280	60S ribosomal proteins L38, putative	1.3	0.8	1.02384	0.0339943		5135	5689	4093	6809	6943	6335	1.01968	0.930386	0.0281162	-0.104098	-0.204	4.32205817453429e-12
Tb927.11.1980	hypothetical protein, conserved,zinc finger protein family member, putative	1.1	0.9	1.0141	0.0201965		7478	4597	3111	7344	7404	6174	1.00817	0.840686	0.0117388	-0.250361	0.349	0.111661	m
Tb927.4.920	hypothetical protein, conserved	1.2	0.8	1.00326	0.00470001		638	564	519	704	725	623	1.02983	0.884943	0.0424056	-0.176343	0.772	0.046789	m
Tb927.8.1510	ATP-dependent DEAD/H RNA helicase, putative	0.6	1.4	1.00119	0.00171758		2252	1487	977	2465	2100	1402	0.851927	0.568763	-0.231198	-0.814101	-0.655	6.16672078142016e-29
Tb927.8.3840	hypothetical protein, conserved	1.1	0.9	0.995506	-0.00649755		989	1216	1436	1048	1227	1443	1.1708	1.37691	0.227497	0.461433	1.273	2.04989701214085e-12
Tb927.11.11460	ATOM69	1.2	0.8	0.993064	-0.0100421		2280	1938	1554	2429	2371	2045	0.976122	0.84191	-0.0348668	-0.248262	-0.402	1.50315665582946e-18
Tb927.9.2590	hypothetical protein, conserved	0.8	1.2	0.991151	-0.0128229		1091	749	695	1328	1331	1236	1.00226	0.930723	0.00325542	-0.103576	0.413	0.361601
Tb927.11.9550	replication factor C, subunit 4, putative	0.8	1.1	0.987536	-0.0180951		649	725	893	650	710	701	1.09231	1.07846	0.127379	0.108975	0.31	0.0942526
Tb927.10.7990	replication factor C, subunit 5, putative,ATPase, putative	0.5	1.4	0.984717	-0.0222186		777	672	601	983	914	774	0.929807	0.787386	-0.104997	-0.344858	0.567	0.780559
Tb927.8.820	hypothetical protein, conserved	1.1	0.9	0.984654	-0.0223118		428	569	497	451	448	552	0.993348	1.22395	-0.0096287	0.291541	1.382	1.96508054482741e-12	m
Tb927.9.13920	kinetoplastid membrane protein KMP-11	1.2	0.8	0.983576	-0.0238909		3359	3207	2349	2838	2979	1564	1.04968	0.551092	0.0699535	-0.859634	-0.67	1.57434471041036e-30
Tb927.10.9780	ATP-dependent DEAD/H RNA helicase, putative,ATP- dependent RNA helicase, putative	0.8	1.1	0.967617	-0.0474914		1532	1034	987	1230	1099	831	0.893496	0.67561	-0.162467	-0.565738	-0.017	1.40857417564527e-06
Tb927.7.5970	hypothetical protein, conserved	0.7	1.3	0.964594	-0.0520059		5923	1804	2028	7444	4410	4811	0.592423	0.646292	-0.755299	-0.629741	-0.494	1.31002315661127e-22
Tb927.10.13790	hypothetical protein, conserved	1	0.9	0.955983	-0.0649433		957	1812	2870	1215	1528	2136	1.25761	1.75802	0.330688	0.813955	2.03	9.53374622109915e-47
Tb927.10.13950	tubulin-specific chaperone, putative	1.3	0.6	0.952656	-0.0699729		456	394	311	346	432	294	1.24855	0.849711	0.320259	-0.234956	0.16	0.0138265
Tb927.11.12530	hypothetical protein, conserved	0.7	1.2	0.950781	-0.072815		2188	2448	2187	2096	2138	2163	1.02004	1.03197	0.0286231	0.0453949	0.187	0.00179127
Tb927.8.6970	3-methylcrotonyl-CoA carboxylase alpha subunit, putative	1.1	0.8	0.94716	-0.0783197		823	494	401	940	866	753	0.921277	0.801064	-0.118294	-0.320011	0.217	0.012543
Tb927.9.15210	ribosomal protein L36, putative	1	0.9	0.935618	-0.0960089		2208	2342	1560	2408	2972	2772	1.23422	1.15116	0.303599	0.203092	-0.621	1.68298151782639e-17
Tb927.7.5530	hypothetical protein, conserved	1.3	0.6	0.921473	-0.117986		260	316	322	259	280	295	1.08108	1.139	0.112475	0.187763	1.105	4.6371000017024e-05
Tb927.5.1100	peroxisome targeting signal 1 receptor	1	0.9	0.916909	-0.12515		2650	2664	2247	2354	2115	2186	0.898471	0.928632	-0.154457	-0.106821	0.173	0.00103904
Tb927.11.16050	hypothetical protein, conserved	0.9	0.9	0.908119	-0.139047		463	456	416	372	401	353	1.07796	0.948925	0.1083	-0.0756344	0.266	0.0443484
Tb927.4.2630	ATP-dependent DEAD/H RNA helicase, putative	0.6	1.2	0.885836	-0.174888		1439	854	800	1167	874	641	0.748929	0.549272	-0.417099	-0.864408	-0.438	2.54494393663214e-17
Tb927.7.7070	hypothetical protein, conserved	1	0.8	0.88313	-0.179303		570	824	728	533	700	627	1.31332	1.17636	0.393219	0.23433	0.439	0.565855
Tb927.8.1870	Golgi/lysosome glycoprotein 1	1	0.8	0.875431	-0.191935		2946	4955	4186	2840	4127	5433	1.45317	1.91303	0.539203	0.935858	1.819	3.3086445377953e-37
Tb927.9.8050	hypothetical protein, conserved	0.8	0.9	0.869027	-0.202527		274	361	359	372	426	453	1.14516	1.21774	0.195551	0.284208	0.471	0.762315	m
Tb927.10.12620	hypothetical protein, conserved	0.9	0.8	0.867998	-0.204236		837	663	725	734	718	707	0.978202	0.963215	-0.0317962	-0.0540698	-0.019	0.000120128
Tb927.6.4410	S-adenosylmethionine decarboxylase	1	0.7	0.859769	-0.217979		255	189	177	310	278	199	0.896774	0.641935	-0.157183	-0.6395	-0.201	2.18284258444048e-06
Tb927.4.5350	is_pseudo=true 3-methylcrotonyl-CoA carboxylase, pseudogene, putative,3-methylcrotonyl-CoA carboxylase, point mutation	1	0.8	0.856244	-0.223906		271	214	214	280	231	254	0.825	0.907143	-0.277534	-0.140598	0.541	1
Tb927.7.4700	hypothetical protein, conserved	1	0.7	0.850344	-0.233881		1100	758	965	677	840	948	1.24077	1.4003	0.311233	0.485731	0.607	0.544067	m
Tb927.11.13780	profilin	1	0.7	0.842371	-0.247473		322	411	267	270	301	301	1.11481	1.11481	0.156804	0.156804	0.521	1
Tb927.10.9250	G-actin binding protein, putative,CAP/Srv2p, putative	0.9	0.8	0.837119	-0.256495		1522	2442	2101	1373	1604	1542	1.16824	1.12309	0.224343	0.167471	0.749	0.0554873	m
Tb927.9.7110	hypothetical protein, conserved	0.9	0.7	0.835889	-0.258616		1284	1611	1863	1089	1630	1913	1.49679	1.75666	0.581868	0.812833	1.477	5.24204043879128e-19
Tb927.7.6090	hypothetical protein, conserved	1	0.7	0.835843	-0.258696		4613	3132	2339	3843	3785	2819	0.984908	0.733542	-0.0219397	-0.447049	-0.268	9.39133495177878e-15
Tb927.8.6390	lysophospholipase, putative,alpha/beta hydrolase, putative	1	0.6	0.812185	-0.30012		1362	710	665	1444	1783	1487	1.23476	1.02978	0.304236	0.0423339	0.081	8.11569444359707e-05	m	g
Tb927.7.3990	mitochondrial DNA polymerase I protein C	1.2	0.4	0.811173	-0.301918		959	1040	1379	993	973	1098	0.979859	1.10574	-0.0293539	0.145012	0.77	0.176044
Tb927.7.660	hypothetical protein, conserved	1	0.6	0.808297	-0.307042		277	205	185	300	266	264	0.886667	0.88	-0.173536	-0.184425	-0.398	8.27786119717405e-11
Tb927.9.7110	ribokinase, putative	0.7	0.9	0.806587	-0.310098		1284	1611	1863	1089	1630	1913	1.49679	1.75666	0.581868	0.812833	1.477	5.24204043879128e-19
Tb927.4.1930	RNA-binding protein, putative	0.9	0.7	0.804579	-0.313695		2034	1278	978	1090	968	720	0.888073	0.66055	-0.171249	-0.598259	-0.499	7.39996300351185e-20
Tb927.11.9910	hypothetical protein, conserved	1.1	0.5	0.803955	-0.314812		967	846	984	1004	984	770	0.98008	0.766932	-0.029029	-0.382829	0.681	0.209921	m
Tb927.11.15030	small GTPase	0.7	0.9	0.803186	-0.316194		534	586	590	309	377	399	1.22006	1.29126	0.286958	0.368782	0.058	0.000101399	m
Tb927.7.4750	hypothetical protein, conserved	0.8	0.8	0.801338	-0.319518		280	329	376	335	375	421	1.1194	1.25672	0.16273	0.329659	0.963	0.00121659
Tb927.11.12240	ubiquitin carboxyl-terminal hydrolase, putative,cysteine peptidase, Clan CA, family C19, putative	0.8	0.8	0.793355	-0.333961		1098	1014	1158	1247	1176	1176	0.943063	0.943063	-0.0845734	-0.0845734	1.131	5.72314674844957e-08
Tb927.10.1500	methionyl-tRNA synthetase, putative	1	0.6	0.789608	-0.340792		4345	5689	2754	4077	3806	3748	0.93353	0.919303	-0.0992324	-0.121387	-1	4.77427497876171e-50
Tb927.3.5620	hypothetical protein, conserved	0.8	0.8	0.784688	-0.349809		2199	1079	952	2129	1983	1697	0.931423	0.797088	-0.102491	-0.327189	0.138	0.000353498
Tb927.7.2720	hypothetical protein, conserved	0.6	1	0.781168	-0.356296		372	328	332	249	318	324	1.27711	1.3012	0.352881	0.379848	0.738	0.130529
Tb927.7.4970	glutamine synthetase, putative	0.8	0.8	0.772576	-0.372251		1562	701	571	1331	530	382	0.398197	0.287002	-1.32845	-1.80087	-0.871	3.6696630732602e-33
Tb927.3.3450	ADP-ribosylation factor-like protein 3A, putative	0.8	0.7	0.77187	-0.373571		1567	2183	1758	1733	2212	2308	1.2764	1.33179	0.35208	0.413372	1.403	5.17429633325908e-17	m
Tb927.11.6180	60S ribosomal protein L28, putative	0.9	0.6	0.767635	-0.381508		6550	8184	5307	13074	13794	14021	1.05507	1.07243	0.0773403	0.100889	0.05	7.29141447789791e-06
Tb927.5.2270	hypothetical protein, conserved	0.9	0.6	0.766867	-0.382952		192	251	199	241	216	208	0.896266	0.863071	-0.158002	-0.21245	0.375	0.369683
Tb927.7.5160	deoxyuridine triphosphatase, putative,dUTP diphosphatase	0.9	0.7	0.761414	-0.393247		1388	749	654	1312	998	614	0.760671	0.467988	-0.394656	-1.09546	-0.209	1.36637201299979e-10
Tb927.4.610	hypothetical protein, conserved	0.7	0.8	0.757994	-0.399742		200	296	343	156	166	213	1.0641	1.36538	0.0896372	0.449307	1.143	1.89870828263643e-05	m
Tb927.8.6930	serine/threonine-protein kinase NrkA	0.8	0.7	0.755932	-0.403672		593	911	1131	416	441	808	1.0601	1.94231	0.0841951	0.957772	0.869	0.00480804
Tb927.11.10560	hypothetical protein, conserved	0.7	0.8	0.752294	-0.410632		3593	3407	3260	3025	3040	2731	1.00496	0.90281	0.00713618	-0.147506	0.107	0.0183491
Tb927.7.190	thimet oligopeptidase A, putative,metallo- peptidase, Clan MA(E) Family M3, putative	0.9	0.6	0.740034	-0.434336		1775	641	440	1904	3388	2256	1.77941	1.18487	0.8314	0.244734	-0.157	1.3085551718096e-10
Tb927.9.9450	hypothetical protein, conserved,zinc finger protein family member, putative	0.8	0.6	0.730748	-0.452554		4189	4013	4436	3911	3688	3395	0.942981	0.868064	-0.0846989	-0.204126	-0.037	0.000455626
Tb927.2.2120	protein kinase, putative,NIMA/Nek Serine/threonine-protein kinase family, putative	0.8	0.6	0.718646	-0.476647		323	1011	2076	362	572	851	1.58011	2.35083	0.660025	1.23317	1.924	1.60309720597989e-35
Tb927.6.2690	ubiquitin carboxyl-terminal hydrolase, putative,cysteine peptidase, Clan CA, family C19, putative	0.8	0.6	0.713526	-0.486962		1313	1391	1443	922	1109	1171	1.20282	1.27007	0.266421	0.344902	0.724	0.0869911
Tb927.8.1270	hypothetical protein, conserved	0.4	1	0.713109	-0.487806		1607	890	723	1007	859	508	0.853029	0.504469	-0.229334	-0.987163	-0.997	3.67539188467743e-41
Tb927.11.3230	60S ribosomal protein L44	0.8	0.6	0.71048	-0.493134		3823	5118	2868	5477	6089	6181	1.11174	1.12854	0.152819	0.174454	-0.642	3.67915085574497e-27
Tb927.11.2300	eukaryotic peptide chain release factor subunit 1, putative	0.8	0.7	0.710183	-0.493738		2511	1282	1169	2191	2030	1229	0.926518	0.560931	-0.11011	-0.834105	-0.448	3.32848203752841e-20
Tb927.11.11850	splicing factor 3B subunit 1, putative	0.6	0.9	0.709317	-0.495497		1192	1024	1052	1165	1135	1057	0.974249	0.907296	-0.0376377	-0.140355	0.522	1
Tb927.9.12070	hypothetical protein, conserved	0.8	0.6	0.708539	-0.49708		1294	1274	1396	1251	1323	1221	1.05755	0.976019	0.0807313	-0.0350186	0.178	0.00187704
Tb927.9.6560	protein kinase, putative	0.8	0.6	0.705824	-0.50262		1303	937	1119	1116	1583	2034	1.41846	1.82258	0.504324	0.865983	1.456	0.00921816
Tb927.9.8990	hypothetical protein, conserved	0.9	0.5	0.704293	-0.505753		1164	1481	1246	1222	1228	1145	1.00491	0.936989	0.00706628	-0.0938967	0.071	6.56050104161938e-05
Tb927.9.15000	hypothetical protein, conserved	0.8	0.6	0.692385	-0.530354		446	426	379	479	514	481	1.07307	1.00418	0.101743	0.00601124	0.402	0.46205
Tb927.9.10350	hypothetical protein, conserved	0.9	0.5	0.692063	-0.531024		774	917	963	732	1019	1043	1.39208	1.42486	0.477238	0.510824	1.104	4.38621900577779e-07
Tb927.2.5130	hypothetical protein, conserved	0.4	1	0.689845	-0.535655		458	428	375	425	398	320	0.936471	0.752941	-0.0946944	-0.409391	0.248	0.0551472
Tb927.11.11770	eukaryotic translation initiation factor 4e, putative	0.8	0.6	0.688989	-0.537448		1395	1195	1250	1389	1345	1178	0.968323	0.848092	-0.0464404	-0.237707	-0.004	1.26051016629507e-06
Tb927.7.2360	N-acetyltransferase, putative	0.6	0.7	0.684343	-0.547208		1051	620	475	635	576	437	0.907087	0.688189	-0.140688	-0.539123	-0.304	1.16925410955006e-12
Tb927.3.2600	ATP-dependent DEAD/H RNA helicase, putative	0.7	0.6	0.681315	-0.553607		9777	8939	5901	7358	6800	5637	0.924164	0.766105	-0.113779	-0.384386	-0.174	1.11982591706055e-09
Tb927.7.5560	glucosamine-fructose-6-phosphate aminotransferase, putative	0.5	0.9	0.675092	-0.566843		1006	614	755	1004	989	814	0.98506	0.810757	-0.0217168	-0.302659	0.439	0.51037	m
Tb927.6.400	peptidase M20/M25/M40, putative	0.8	0.6	0.673856	-0.569489		1268	1587	1494	1570	1514	1780	0.964331	1.13376	-0.0523994	0.181113	0.584	0.67598
Tb927.2.3780	translation initiation factor IF-2, putative	0.6	0.7	0.671661	-0.574195		5030	1986	1615	3848	3564	2615	0.926195	0.679574	-0.110611	-0.557298	-0.381	1.77185124270957e-18
Tb927.11.13180	hypothetical protein, conserved	0.7	0.6	0.671231	-0.575119		2308	1622	1408	1889	1874	1249	0.992059	0.661196	-0.0115017	-0.596849	-0.219	1.89214881509492e-12
Tb927.8.7250	hypothetical protein, conserved	0.7	0.6	0.661648	-0.595865		299	265	307	300	355	350	1.18333	1.16667	0.242857	0.222392	0.876	0.0106332
Tb927.11.9960	hypothetical protein, conserved	0.9	0.5	0.661125	-0.597004		235	200	172	215	187	206	0.869767	0.95814	-0.201298	-0.0616923	0.365	0.341485	m
Tb927.10.2730	hypothetical protein, conserved	0.7	0.6	0.649659	-0.622244		783	668	772	1154	1221	1074	1.05806	0.930676	0.08142	-0.103649	0.182	0.00517835
Tb927.6.3650	ADP-ribosylation factor, putative	0.7	0.6	0.644756	-0.633175		1696	1244	1191	1509	1576	1100	1.0444	0.72896	0.0626747	-0.456089	0.027	5.22673157385319e-06
Tb927.9.5750	tryparedoxin peroxidase	0.7	0.6	0.642063	-0.639213		7019	3945	2654	5159	4586	2997	0.888932	0.580927	-0.169855	-0.783572	-1.325	5.52681154878713e-73
Tb927.10.1320	hypothetical protein, conserved	0.7	0.6	0.641566	-0.640331		306	350	494	385	415	456	1.07792	1.18442	0.108253	0.244175	0.963	0.000709145
Tb927.4.960	hypothetical protein, conserved	0.6	0.7	0.639479	-0.645031		347	744	921	489	594	807	1.21472	1.65031	0.280628	0.722734	1.624	9.8095504485235e-21	m
Tb927.8.5260	60S ribosomal protein L39, putative	0.8	0.5	0.638913	-0.646309		3850	4017	2351	6647	6346	6556	0.954716	0.98631	-0.0668558	-0.0198875	-0.368	4.08842423016043e-07	m
Tb927.10.5040	chaperone protein DNAj, putative	0.6	0.6	0.633741	-0.658034		459	510	546	443	372	453	0.839729	1.02257	-0.252004	0.0322044	0.7	0.208927
Tb927.5.930	NADH-dependent fumarate reductase	0.7	0.6	0.632508	-0.660844		3341	930	818	3528	2437	2460	0.69076	0.697279	-0.533744	-0.520192	-3.39	7.93837696390235e-269		g
Tb927.7.2190	hypothetical protein, conserved	0.8	0.5	0.631024	-0.664233		1905	2329	2471	1642	2075	1948	1.2637	1.18636	0.337657	0.24654	1.118	1.72900135620872e-08
Tb927.4.3890	ATP-dependent RNA helicase, putative	0.6	0.7	0.623617	-0.681268		2539	3995	4376	2289	2700	3295	1.17955	1.43949	0.238242	0.525561	0.771	0.0267726
Tb927.10.13180	hypothetical protein, conserved	0.4	0.8	0.622884	-0.682965		2335	1385	1255	1919	1588	1202	0.827514	0.626368	-0.273144	-0.674918	-0.177	1.29929791902874e-10
Tb927.3.2490	hypothetical protein, conserved	0.5	0.7	0.609797	-0.713599		1713	2222	2550	1498	1680	1874	1.1215	1.251	0.165424	0.323083	0.701	0.129457
Tb927.11.13250	eukaryotic translation initiation factor 2 gamma, putative	0.4	0.8	0.604419	-0.726379		3085	3121	3402	2958	2930	2485	0.990534	0.840095	-0.0137214	-0.251376	0.06	1.14679512363383e-05	m
Tb927.3.2900	elongation initiation factor 2 alpha subunit, putative	0.6	0.6	0.603602	-0.72833		2461	1404	1164	1980	1743	1136	0.880303	0.573737	-0.183928	-0.801538	-0.932	7.12594593629247e-43	m
Tb927.9.10490	hypothetical protein, conserved	0.6	0.6	0.602512	-0.730938		454	421	481	414	400	328	0.966184	0.792271	-0.0496308	-0.335935	0.353	0.243571	m
Tb927.11.2110	hypothetical protein, conserved	0.9	0.3	0.602239	-0.731592		366	448	535	311	307	375	0.987138	1.20579	-0.0186759	0.269976	0.737	0.116139
Tb927.1.3110	soluble N-ethylmaleimide sensitive factor (NSF) attachment protein, putative	0.7	0.5	0.601231	-0.734008		688	950	948	637	650	624	1.02041	0.979592	0.0291463	-0.0297473	1.216	2.76234746568154e-09	m
Tb927.10.14000	aconitase	0.7	0.5	0.599679	-0.737737		2472	714	682	2210	624	913	0.282353	0.413122	-1.82443	-1.27536	0.15	0.000709419
Tb927.3.3030	hypothetical protein, conserved	0.7	0.5	0.592597	-0.754877		1917	1487	1570	1632	1607	1149	0.984681	0.704044	-0.0222711	-0.506262	-0.69	5.56360638801611e-30
Tb927.10.14810	hypothetical protein, conserved	0.7	0.5	0.591917	-0.756534		1386	1178	888	1095	998	809	0.911416	0.738813	-0.133819	-0.436719	0.103	0.000268903
Tb927.3.760	hypothetical protein, conserved	0.7	0.5	0.591359	-0.757893		416	508	521	455	459	551	1.00879	1.21099	0.0126276	0.276186	0.731	0.128502
Tb927.9.1600	hypothetical protein, conserved	0.6	0.6	0.58866	-0.764494		1106	1044	1378	602	717	789	1.19103	1.31063	0.25221	0.390262	0.847	0.247556
Tb927.7.6620	hypothetical protein, conserved	0.7	0.5	0.585557	-0.772118		1206	1099	1133	860	835	765	0.97093	0.889535	-0.0425605	-0.168877	0.101	0.00027969
Tb927.2.4370	trypanothione synthetase	0.7	0.4	0.581083	-0.783183		2193	765	887	1846	1155	877	0.625677	0.475081	-0.67651	-1.07375	0.648	0.323983
Tb927.5.1090	threonyl-tRNA synthetase, putative	0.6	0.6	0.570288	-0.810237		3280	2134	1842	3404	3281	3394	0.963866	0.997062	-0.0530954	-0.00424447	-0.293	9.72744725351554e-16
Tb927.7.4390	threonine synthase, putative	0.6	0.6	0.569829	-0.8114		1625	480	417	1625	863	627	0.531077	0.385846	-0.913007	-1.3739	-1.091	1.01987801403897e-48
Tb927.10.9430	phosphoribosylpyrophosphate synthetase, putative	0.3	0.8	0.567048	-0.818457		1294	782	711	1427	1579	1177	1.10652	0.824807	0.146026	-0.277871	-0.126	3.20638869860095e-09
Tb927.4.2110	protein phosphatase 2C, putative	0.6	0.6	0.562392	-0.830353		1109	1048	1072	756	799	901	1.05688	1.1918	0.0798093	0.253141	0.681	0.200428
Tb927.9.13350	hypothetical protein, conserved	0.2	0.9	0.558013	-0.84163		340	279	305	306	328	294	1.0719	0.960784	0.100164	-0.0577155	0.072	0.000917434
Tb927.10.5930	protein kinase, putative	0.5	0.6	0.552566	-0.855781		446	397	375	380	294	402	0.773684	1.05789	-0.370183	0.0811961	0.017	6.44374102665538e-05	m
Tb927.11.9700	nascent polypeptide associated complex alpha subunit, putative	0.6	0.5	0.552015	-0.85722		1084	1306	781	708	619	1089	0.874294	1.53814	-0.19381	0.621183	-0.664	3.68988820885507e-13
Tb927.9.15150	60S ribosomal protein L5, putative	0.5	0.6	0.549977	-0.862557		10398	9476	8323	9703	9185	10443	0.946614	1.07627	-0.0791512	0.106033	0.26	0.01403	m
Tb927.10.4560	elongation factor 2	0.6	0.5	0.549035	-0.865029		9670	7561	4943	21261	21234	14670	0.99873	0.689996	-0.00183329	-0.535341	-0.173	1.11247965441915e-11
Tb927.2.5060	GTP binding protein, putative	0.6	0.5	0.537851	-0.894722		1536	683	580	1003	907	638	0.904287	0.636092	-0.145147	-0.652693	-0.49	4.54631320904708e-20
Tb927.10.9190	isoleucyl-tRNA synthetase, putative	0.6	0.5	0.530521	-0.914518		3844	2731	2300	3665	4117	3766	1.12333	1.02756	0.16778	0.0392198	0.178	0.00111772
Tb927.5.940	NADH-dependent fumarate reductase, putative	0.5	0.5	0.529563	-0.917126		897	614	800	852	709	830	0.83216	0.974178	-0.265068	-0.0377421	-0.27	1.34905923358668e-12
Tb927.9.1810	60S ribosomal protein L35, putative	0.6	0.4	0.528063	-0.921217		2875	2712	1944	4347	4984	3922	1.14654	0.902231	0.197284	-0.148431	-0.785	6.46850700112629e-37
Tb927.10.9160	hypothetical protein, conserved	0.6	0.4	0.521755	-0.938556		654	643	681	636	647	701	1.0173	1.1022	0.0247389	0.140388	0.682	0.23139
Tb05.5K5.30	serine/threonine protein phosphatase, putative,BAC from homologous region on chr5	0.5	0.5	0.519518	-0.944754		944	732	993	604	597	529	0.988411	0.875828	-0.0168176	-0.191281	-0.831	2.45197769653704e-39
Tb927.3.3190	serine/threonine-protein kinase, putative,protein kinase, putative	0.6	0.5	0.519484	-0.944849		1091	2072	1932	1166	1489	1606	1.27702	1.37736	0.352776	0.461904	0.309	0.264301
Tb927.7.3980	immunodominant antigen, putative,tc40 antigen-like	0.6	0.4	0.516737	-0.952497		2698	1577	1537	2522	2494	2044	0.988898	0.810468	-0.0161068	-0.303173	0.382	0.220057
Tb927.10.12590	hypothetical protein, conserved	0.5	0.5	0.507756	-0.977794		1203	2250	2469	783	1009	1243	1.28863	1.58748	0.365842	0.666742	1.318	7.90292440553882e-14	m
Tb927.2.4850	hypothetical protein, conserved	0.7	0.4	0.505822	-0.983299		1279	1079	1095	1208	1101	1008	0.911424	0.834437	-0.133806	-0.261125	0.451	0.583559
Tb927.8.7170	inositol polyphosphate 1-phosphatase, putative	0.5	0.5	0.501016	-0.997071		268	266	180	369	362	349	0.98103	0.945799	-0.0276311	-0.0803938	-0.325	1.43280874467549e-09		g
Tb927.3.3130	hypothetical protein, conserved	0.6	0.4	0.492578	-1.02158		3538	3808	3411	2955	2687	3259	0.909306	1.10288	-0.137162	0.141271	-0.353	6.06898042203296e-17
Tb927.6.2550	RNA-binding protein, putative	0.5	0.5	0.489062	-1.03191		1343	964	1249	1379	1680	1615	1.21827	1.17114	0.284839	0.227912	0.113	0.00014796
Tb927.5.3120	translation initiation factor, putative	0.4	0.5	0.483059	-1.04973		1719	1552	1650	1995	1808	1346	0.906266	0.674687	-0.141994	-0.56771	-0.333	7.0079413145251e-16
Tb927.9.13340	hypothetical protein, conserved	0.4	0.6	0.482063	-1.05271		774	510	468	783	626	495	0.799489	0.632184	-0.32285	-0.661584	-0.054	5.25043688251083e-06
Tb927.3.2170	translation elongation factor EF-2, putative	0.5	0.4	0.466313	-1.10063		864	734	692	822	702	662	0.854015	0.805353	-0.227667	-0.312307	0.623	0.492764
Tb927.11.2490	kinesin, putative,Unc104-like kinesin, putative	0.5	0.4	0.466036	-1.10149		710	1060	1373	763	817	1037	1.07077	1.35911	0.098653	0.442661	1.276	0.00134547
Tb927.10.4940	serine/threonine protein kinase	0.4	0.5	0.463177	-1.11036		500	494	437	453	506	442	1.117	0.975717	0.159626	-0.0354647	1.113	3.9464331214421e-06
Tb927.10.1860	hypothetical protein, conserved	0.5	0.4	0.455027	-1.13598		307	272	303	346	325	329	0.939306	0.950867	-0.0903323	-0.0726845	0.249	0.0632273		g
Tb927.4.1850	hypothetical protein, conserved	0.5	0.5	0.453437	-1.14103		764	844	984	662	709	693	1.071	1.04683	0.0989544	0.0660241	0.809	0.020263
Tb927.11.5840	Protein translation factor SUI1 homolog, putative	0.5	0.4	0.452618	-1.14363		1209	863	692	1202	1081	806	0.899334	0.670549	-0.15307	-0.576585	-0.123	7.31984875567261e-08
Tb927.10.10880	ATP-binding cassette protein, putative,ABC transporter, putative,ATPase, putative	0.5	0.4	0.445805	-1.16551		1396	1273	1294	1071	1102	906	1.02894	0.845938	0.0411657	-0.241376	0.802	0.0179158
Tb927.8.1950	hypothetical protein, conserved	0.5	0.4	0.445798	-1.16554		1515	835	869	1303	1583	1751	1.21489	1.34382	0.280824	0.426342	0.123	0.000262729
Tb927.1.1470	hypothetical protein, conserved	0.5	0.4	0.444407	-1.17005		235	145	126	299	127	173	0.424749	0.578595	-1.23532	-0.789373	-1.036	1.451318511256e-12
Tb927.11.9130	replication factor A, 51kDa subunit, putative	0.6	0.3	0.441291	-1.1802		1240	938	725	1063	990	912	0.931326	0.857949	-0.102641	-0.221036	-0.855	2.41789747463611e-36
Tb927.10.14790	aminopeptidase, putative,metallo-peptidase, Clan MG, Family M24	0.5	0.4	0.435924	-1.19785		4296	3576	3214	3276	3603	2558	1.09982	0.78083	0.137263	-0.356919	-0.12	4.67164781991394e-10
Tb927.10.1540	hypothetical protein, conserved,zinc finger protein family member, putative	0.5	0.4	0.435295	-1.19993		626	504	632	654	524	404	0.801223	0.617737	-0.319724	-0.694935	0.163	0.0522884
Tb927.11.6430	hypothetical protein, conserved	0.5	0.4	0.431058	-1.21405		2887	3208	3437	2735	2617	2761	0.956856	1.00951	-0.0636269	0.0136501	0.453	0.657718	m
Tb927.5.2130	hypothetical protein, conserved	0.5	0.3	0.422014	-1.24464		470	413	365	711	658	574	0.925457	0.807314	-0.111762	-0.308799	0.865	0.00791883
Tb927.1.1890	hypothetical protein, conserved	0.5	0.3	0.417617	-1.25975		874	827	992	893	831	752	0.930571	0.842105	-0.103812	-0.247928	0.715	0.131263
Tb927.1.3950	D-alanine aminotransferase	0.5	0.3	0.416722	-1.26284		765	484	429	1029	449	681	0.436346	0.661808	-1.19646	-0.595516	0.8	0.0211581
Tb927.11.13360	reversed: AAA ATPase, putative	0.5	0.4	0.414003	-1.27229		1956	1278	1378	1923	1856	1720	0.965159	0.894436	-0.0511621	-0.16095	0.19	0.0116759
Tb927.6.630	hypothetical protein, conserved	0.3	0.5	0.410209	-1.28557		1097	868	783	1149	957	749	0.832898	0.651871	-0.263788	-0.617341	-0.488	9.7413722434376e-20
Tb927.1.2210	hypothetical protein, conserved	0.4	0.4	0.406395	-1.29905		884	595	442	888	887	577	0.998874	0.649775	-0.00162557	-0.621988	-0.348	1.81529457482648e-14
Tb927.8.3470	hypothetical protein, conserved	0.4	0.4	0.402052	-1.31455		466	349	466	511	582	507	1.13894	0.992172	0.187696	-0.0113375	1.461	2.64632088498353e-13
Tb927.11.9880	hypothetical protein, conserved	0.4	0.4	0.402015	-1.31468		265	279	245	275	271	327	0.985455	1.18909	-0.0211388	0.249859	0.907	0.019174
Tb927.10.12860	hypothetical protein, conserved	0.5	0.3	0.398032	-1.32904		549	497	603	430	382	368	0.888372	0.855814	-0.170764	-0.224631	0.111	0.000779578
Tb927.7.2400	tyrosyl-tRNA synthetase, putative	0.4	0.4	0.397279	-1.33178		753	542	403	964	768	652	0.79668	0.676349	-0.327927	-0.564161	-1.408	1.30785379570964e-62
Tb927.11.14250	t-complex protein 1, epsilon subunit, putative	0.4	0.3	0.39245	-1.34942		4264	3004	2285	3796	3559	2457	0.937566	0.64726	-0.0930081	-0.627582	-0.536	9.08556534908883e-25
Tb927.11.3030	phosphoribosylpyrophosphate synthetase, putative	0.3	0.5	0.392019	-1.351		1721	1286	1050	1852	1570	1140	0.847732	0.615551	-0.23832	-0.70005	-0.914	1.17563571615125e-39
Tb927.10.15180	nucleosome assembly protein, putative	0.2	0.6	0.389563	-1.36007		4870	4142	2998	4545	4123	2385	0.907151	0.524752	-0.140586	-0.930291	-0.657	2.10446396109055e-30
Tb927.4.2310	asparaginyl-trna synthetase, putative	0.4	0.3	0.388282	-1.36482		3224	1456	1056	2881	2735	1512	0.949323	0.524818	-0.0750288	-0.930112	-0.365	1.24775306609824e-17
Tb927.10.3500	RNA-binding protein, putative	0.4	0.4	0.384607	-1.37854		1269	1256	1177	1207	1225	1189	1.01491	0.985087	0.0213561	-0.021677	0.246	0.0155116
Tb927.1.3070	hypothetical protein, conserved	0.5	0.3	0.379504	-1.39781		1510	1343	1563	1667	1539	1255	0.923215	0.752849	-0.115261	-0.409567	-0.136	4.89052592092383e-09
Tb927.11.4420	hypothetical protein, conserved	0.4	0.4	0.373331	-1.42147		1507	1337	1261	1431	1598	1583	1.1167	1.10622	0.159244	0.145638	0.195	0.00281425
Tb927.7.1780	Adenine phosphoribosyltransferase, putative	0.4	0.3	0.371145	-1.42995		1439	823	581	1848	2347	1836	1.27002	0.993506	0.344853	-0.0093987	-0.787	2.86944498180091e-31
Tb927.10.15530	ABC transporter, putative	0.3	0.4	0.369511	-1.43631		1807	1493	1271	1660	1640	1186	0.987952	0.714458	-0.0174874	-0.485079	-0.684	5.27885679001713e-29
Tb927.2.2650	hypothetical protein, conserved	0.4	0.3	0.368506	-1.44024		2116	1253	1407	2514	2370	2730	0.942721	1.08592	-0.0850976	0.118916	0.981	0.0102298	m
Tb927.11.5300	kinesin, putative,mitotic centromer-associated kinesin, putative,MCAK-like kinesin, putative	0.3	0.4	0.359416	-1.47627		1587	1321	1289	1593	1578	1562	0.990584	0.98054	-0.0136491	-0.0283518	0.754	0.0512426
Tb927.7.1530	hypothetical protein, conserved	0.4	0.3	0.359188	-1.47719		314	416	359	360	375	294	1.04167	0.816667	0.0588937	-0.292181	0.779	0.0793241
Tb927.4.1300	hypothetical protein, conserved	0.4	0.3	0.356878	-1.4865		7364	8141	4126	7020	8088	7045	1.15214	1.00356	0.204312	0.00512868	-0.222	1.59863179039414e-13
Tb927.11.11540	DNA topoisomerase II, putative	0.3	0.4	0.355669	-1.49139		355	606	700	390	395	624	1.01282	1.6	0.0183785	0.678072	0.928	0.0562363
Tb11.02.5400	cystathionine beta-synthase, putative	0.4	0.3	0.35492	-1.49443		2314	508	452	1976	676	454	0.342105	0.229757	-1.54749	-2.12182	-1.456	6.12542624543865e-73
Tb927.10.12260	cytosolic nonspecific dipeptidase, putative,peptidase (M20/M25/M40 family), putative	0.4	0.3	0.353443	-1.50045		4581	1076	826	5527	1572	853	0.284422	0.154333	-1.8139	-2.69588	-2.049	2.02545032851109e-122
Tb927.11.6320	MRB1-associated protein	0.3	0.4	0.352997	-1.50227		686	515	408	728	717	614	0.98489	0.843407	-0.0219653	-0.2457	0.655	0.337942
Tb927.8.4190	hypothetical protein, conserved	0.4	0.3	0.351555	-1.50818		1539	1236	1481	1602	1234	972	0.770287	0.606742	-0.376532	-0.720846	0.694	0.135264
Tb927.10.1630	ribonuclease L inhibitor, putative,ATP-binding cassette sub-family E, putative	0.4	0.3	0.341899	-1.54836		1346	628	528	1313	1112	833	0.846915	0.634425	-0.23971	-0.656479	-0.416	1.68394384103764e-17
Tb927.10.2770	eukaryotic translation initiation factor 5, putative	0.4	0.3	0.333521	-1.58415		2837	1931	1727	2762	2726	1994	0.986966	0.721941	-0.0189278	-0.470048	-0.415	1.62112275279999e-19
Tb927.7.5770	protein kinase, putative	0.4	0.3	0.33188	-1.59127		283	313	390	232	300	423	1.2931	1.82328	0.370838	0.866533	0.439	0.827678
Tb927.6.4590	glutamyl-tRNA synthetase, putative	0.3	0.4	0.330962	-1.59526		1915	820	591	1820	1755	1287	0.964286	0.707143	-0.0524674	-0.499926	-0.477	1.11310934260364e-20
Tb927.3.1030	RNA-binding protein	0.4	0.3	0.320309	-1.64246		1110	869	929	1260	1209	889	0.959524	0.705556	-0.0596095	-0.503168	-0.533	4.83905970511457e-22
Tb927.5.2820	protein kinase, putative	0.3	0.3	0.31914	-1.64774		618	624	726	707	820	765	1.15983	1.08204	0.213914	0.11375	0.473	0.808266
Tb927.6.3100	hypothetical protein, conserved	0.2	0.4	0.313938	-1.67145		1461	1787	1964	1547	1623	1696	1.04913	1.09632	0.0691898	0.132663	1.771	9.2217257735973e-32
Tb927.11.4800	clathrin coat assembly protein, putative	0.3	0.3	0.309035	-1.69416		381	516	650	420	582	796	1.38571	1.89524	0.47063	0.922379	1.036	1.79713823014829e-05
Tb927.10.5140	protein kinase, putative,mitogen-activated protein kinase 2, putative	0.2	0.4	0.305693	-1.70984		728	726	735	696	780	741	1.12069	1.06466	0.164387	0.0903862	0.523	1
Tb927.8.2000	cyclophilin type peptidyl-prolyl cis-trans isomerase, putative,peptidyl-prolyl cis-trans isomerase, putative	0.3	0.3	0.30555	-1.71052		1946	1311	1040	727	609	417	0.837689	0.57359	-0.255513	-0.801908	-0.811	3.63309118120454e-32	m
Tb927.10.15330	hypothetical protein, conserved	0.2	0.4	0.303104	-1.72212		473	288	294	563	519	411	0.921847	0.730018	-0.1174	-0.453997	-0.047	1.01311434919707e-05	m
Tb927.10.15360	hypothetical protein, conserved	0.3	0.3	0.299768	-1.73808		1502	1886	1974	1715	1904	1999	1.1102	1.1656	0.150825	0.22107	0.733	0.284437	m
Tb927.10.2100	elongation factor 1-alpha,EF-1-alpha	0.3	0.3	0.298514	-1.74413		0	0	0	0	0	0	#DIV/0!	#DIV/0!	#DIV/0!	#DIV/0!		0.0771269
Tb927.8.6660	paraflagellar rod component, putative	0.3	0.3	0.289724	-1.78725		3228	4205	3588	3472	3773	3108	1.08669	0.895161	0.119945	-0.15978	-0.351	6.60595937575731e-18
Tb927.8.6080	hypothetical protein, conserved	0.3	0.3	0.288759	-1.79206		490	333	300	489	376	374	0.768916	0.764826	-0.379102	-0.386796	-0.237	2.10737459956087e-10		g
Tb927.4.2070	antigenic protein, putative	0.3	0.2	0.284588	-1.81305		3142	3324	3150	2404	1845	2527	0.767471	1.05116	-0.381816	0.0719888	1.004	0.258724
Tb927.5.3900	hypothetical protein, conserved	0.3	0.2	0.282779	-1.82225		1391	1357	1052	1227	1179	1039	0.96088	0.846781	-0.0575715	-0.23994	0.58	0.711127
Tb927.4.3410	selenoprotein, putative	0.2	0.4	0.276895	-1.85259		608	580	565	843	734	750	0.8707	0.88968	-0.199753	-0.168642	0.076	0.000176191
Tb927.6.2060	histidyl-tRNA synthetase, putative	0.3	0.2	0.269946	-1.88926		638	498	373	602	579	600	0.961794	0.996678	-0.0562001	-0.00480099	0.196	0.00948217
Tb927.8.5950	protein kinase, putative	0.3	0.3	0.266667	-1.90689		166	197	206	99	87	114	0.878788	1.15152	-0.186413	0.203533	0.974	0.00650123
Tb927.11.4950	hypothetical protein, conserved	0.2	0.3	0.263759	-1.92271		576	720	776	666	678	690	1.01802	1.03604	0.0257631	0.0510742	-0.185	5.45586086025441e-05
Tb927.2.5240	PRP19-like protein, putative	0.2	0.3	0.256875	-1.96086		775	688	593	501	475	409	0.948104	0.816367	-0.0768831	-0.29271	0.002	9.83452580034702e-06	m
Tb927.1.1960	chaperone protein DNAj, putative	0.3	0.2	0.246341	-2.02127		1442	1340	1571	1061	1051	968	0.990575	0.912347	-0.013662	-0.132346	0.367	0.194384
Tb927.11.2370	hypothetical protein, conserved	0.2	0.2	0.225851	-2.14656		2258	1813	2210	1814	1572	1318	0.866593	0.726571	-0.206573	-0.460824	0.355	0.152497
Tb927.2.2430	casein kinase II, alpha chain	0.2	0.2	0.219263	-2.18927		831	961	968	713	767	682	1.07574	0.956522	0.105325	-0.0641303	0.137	0.000989108
Tb927.10.14240	N-myristoyl transferase, putative	0.3	0.2	0.211478	-2.24142		1740	940	739	1605	1507	1284	0.938941	0.8	-0.0908939	-0.321928	0.381	0.237487
Tb927.5.2530	hypothetical protein, conserved	0.1	0.3	0.209861	-2.25249		2052	876	786	1877	1424	1000	0.758657	0.532765	-0.39848	-0.908429	-0.02	9.08224399800823e-07
Tb927.1.1240	cytidine triphosphate synthase, putative	0.2	0.3	0.205426	-2.28331		1381	1072	1264	1117	1371	955	1.22739	0.854969	0.295599	-0.226057	-0.687	3.74146492708813e-27
Tb927.9.15470	kinesin, putative	0.1	0.3	0.201089	-2.3141		928	939	1092	692	607	512	0.877168	0.739884	-0.189076	-0.434628	0.326	0.0944599
Tb927.10.11210	hypothetical protein, conserved	0.2	0.2	0.198764	-2.33087		441	374	334	465	358	374	0.769892	0.804301	-0.377271	-0.314192	0.083	0.000726931
Tb927.9.8100	nascent polypeptide associated complex subunit, putative	0.2	0.2	0.19839	-2.33359		4461	4783	3321	4135	4449	4792	1.07594	1.15889	0.105594	0.212741	0.019	0.000115051	m
Tb927.10.6630	ATP-dependent DEAD/H RNA helicase HEL64, putative	0.1	0.3	0.197227	-2.34207		1990	1261	937	1723	1638	847	0.950667	0.491584	-0.0729873	-1.02449	-1.422	2.48100235852663e-67
Tb927.7.4450	hypothetical protein, conserved	0.2	0.2	0.196255	-2.3492		1576	1187	1277	1715	1803	1682	1.05131	0.980758	0.0721908	-0.0280309	0.771	0.0306415
Tb927.7.3550	hypothetical protein, conserved	0.2	0.2	0.189477	-2.39991		14090	21432	17714	11539	10859	13803	0.941069	1.1962	-0.0876269	0.258464	-0.038	0.000637311
Tb927.11.12800	ribonucleoside-diphosphate reductase small chain	0.2	0.2	0.188773	-2.40528		225	163	153	171	190	165	1.11111	0.964912	0.152003	-0.0515303	-1.446	2.1745653255007e-24
Tb927.1.1030	hypothetical protein, conserved,leucine-rich repeat protein (LRRP), putative	0.2	0.1	0.184898	-2.4352		959	1118	1165	822	825	786	1.00365	0.956204	0.00525573	-0.0646091	0.381	0.256981
Tb927.10.6680	hypothetical protein, conserved,member of the NOL1/NOP2/sun family of proteins	0.2	0.2	0.184563	-2.43781		1094	868	874	1331	1303	919	0.978963	0.690458	-0.0306735	-0.534374	0.141	0.00125387
Tb927.9.6650	hypothetical protein, conserved	0.1	0.2	0.183365	-2.44721		396	305	221	323	317	265	0.981424	0.820433	-0.0270513	-0.285542	0.004	0.000255145
Tb927.3.5540	dynein intermediate chain WDRD34, putative	0.2	0.2	0.180765	-2.46781		545	452	401	420	517	526	1.23095	1.25238	0.299775	0.324673	0.442	0.575884
Tb927.9.14120	hypothetical protein, conserved	0.2	0.2	0.18003	-2.47369		373	345	520	298	272	371	0.912752	1.24497	-0.131706	0.316107	0.066	0.110157
Tb927.7.580	GTP-binding protein, putative	0.2	0.2	0.177777	-2.49186		687	679	613	629	608	558	0.966614	0.887122	-0.0489887	-0.172795	0.357	0.176259
Tb927.8.3310	acetyltransferase, putative	0.2	0.1	0.176895	-2.49903		885	598	546	606	574	545	0.947195	0.89934	-0.0782671	-0.153062	0.463	0.717215
Tb927.11.10470	hypothetical protein, conserved	0.2	0.1	0.16524	-2.59737		363	299	337	410	327	519	0.797561	1.26585	-0.326333	0.340111	0.766	0.0743599
Tb927.9.1340	Nucleoporin	0.1	0.2	0.162099	-2.62505		982	850	827	1043	918	704	0.880153	0.674976	-0.184173	-0.567092	0.885	0.0019311
Tb927.9.3630	hypothetical protein, conserved	0.2	0.1	0.161709	-2.62853		766	867	997	800	743	740	0.92875	0.925	-0.106638	-0.112475	0.599	0.593585
Tb927.9.5730	nucleosome assembly protein-like protein	0.2	0.1	0.157797	-2.66386		3148	2304	2006	3027	2729	1628	0.901553	0.537826	-0.149516	-0.894788	-0.792	4.20885092256503e-37	m
Tb927.3.5060	hypothetical protein, conserved	0.1	0.2	0.15687	-2.67236		756	807	608	779	795	689	1.02054	0.884467	0.0293315	-0.177119	-0.251	1.64292857482726e-11
Tb927.9.8820	hypothetical protein, conserved	0.2	0.2	0.150417	-2.73296		2274	1571	1545	2265	2184	1611	0.964238	0.711258	-0.0525382	-0.491555	0.307	0.0548096	m
Tb927.10.8940	hypothetical protein, conserved	0.1	0.1	0.145663	-2.77929		12355	15970	12945	13282	15461	14095	1.16406	1.06121	0.219161	0.0857111	0.019	5.83459164262133e-07
Tb927.11.2670	Nucleoporin	0.1	0.1	0.136656	-2.87138		715	680	556	834	888	706	1.06475	0.846523	0.0905123	-0.240379	-0.035	1.08275589425118e-06
Tb927.4.2740	hypothetical protein, conserved	0.1	0.1	0.112505	-3.15194		2039	2358	1605	2427	2449	1551	1.00906	0.639061	0.0130187	-0.645975	-0.732	4.61109143544992e-34	m
Tb927.11.1380	hypothetical protein,chrXI additional, unordered contigs	0.1	0.1	0.0875737	-3.51336		1884	1871	1987	1572	1605	1915	1.02099	1.21819	0.0299721	0.284743	1.308	0.0153546
Tb927.11.11340	gamma-tubulin complex subunit, putative,spindle pole body component alp6, putative	0.1	0.1	0.0831889	-3.58746		453	471	508	401	430	450	1.07232	1.12219	0.100734	0.166323	0.33	0.12942
Tb927.7.2640	hypothetical protein, conserved	0.1	0.1	0.0540669	-4.20911		6617	2790	2059	4929	1407	1591	0.285453	0.322784	-1.80867	-1.63136	-1.95	3.55401708053005e-124
