# Supplementary material for: Characterization of RBP9 and RBP10, two developmentally regulated RNA-binding proteins in Trypanosoma brucei
Source: Open Biol. 2017 Apr 5;7(4):160159. doi: 10.1098/rsob.160159 (PMC5413900; doi:10.1098/rsob.160159)
Supplement: Table S10 [file rsob160159supp10.xlsx]

## Sheet: Table S12
Table S10.Protein enrichements of RNA metabolism associated proteins present only in RBP9 or RBP10 BioID experiments and proteins biotinylated in both BioID datasets.
RBPs only biotinylated in RBP9 BioID n=29							RBPs only biotinylated in RBP10 BioID n=10							RBPs biotinylated in RBP9 and RBP10 BioID n=81
														BioID RBP9						BioID RBP10
		Fold Enrichment							Fold Enrichment							Fold Enrichment						Fold Enrichment
accession	Annotation	Expt. 1	Expt.2	Average	Log2 Average		accession	Annotation	Expt. 1	Expt.2	Average	Log2 Average		accession	Annotation	Expt. 1	Expt.2	Average	Log2 Average	accession	Annotation	Expt. 1	Expt.2	Average	Log2 Average
Tb927.11.12120	RBP9	4920.34	518.438	2719.39	11.4091		Tb927.11.14090	DRBD18	141.9	126.5	134.205	7.0683		Tb927.11.16550	ZC3H46	579.375	436.7	508.038	8.98879	Tb927.11.16550	hypothetical protein, conserved	55.2	147.8	101.5	6.66534
Tb927.8.900	splicing factor TSR1	23.86	580.7	302.28	8.23974		Tb927.10.3200	U2 splicing auxiliary factor, putative	52.5	52.3	52.3669	5.71058		Tb927.9.10770	PABP2	721.8	286	503.9	8.97699	Tb927.9.10770	PABP2	132.6	272.9	202.78	7.66377
Tb927.10.8720	NOT10	370.6	61.13	215.865	7.75399		Tb927.11.14950	ZFP2	50.9	41.6	46.215	5.53029		Tb927.11.4460	ALBA1	450	303.6	376.8	8.55766	Tb927.11.4460	ALBA1	168.1	124.8	146.48	7.19456
Tb927.10.8270	eukaryotic translation initiation factor 3 subunit 8, putative	149.06	34.73	91.895	6.52191		Tb927.11.8870	mitochondrial DEAD box protein,KREH1	16.6	40.8	28.7318	4.84457		Tb927.9.13990	DRBD2	423	210.8	316.9	8.30788	Tb927.9.13990	hypothetical protein, conserved	87.3	125.4	106.375	6.73302
Tb927.11.11590	eukaryotic translation initiation factor, putative	95.1027	11.1475	53.1251	5.73132		Tb927.11.6720	mRNA cap guanine-N7 methyltransferase, putative	8.6	11.2	9.86924	3.30294		Tb927.10.5150	ZC3H31	389.2	89.68	239.44	7.90352	Tb927.10.5150	ZC3H31	1182.2	796.8	989.5	9.95056
Tb927.6.4340	U6 snRNA-associated Sm-like protein LSm5p	52.38	52.78	52.58	5.71644		Tb927.6.4600	pre-mRNA splicing factor ATP-dependent RNA helicase, putative,ATP-dependent RNA helicase, putative	8.8	7.7	8.24146	3.0429		Tb927.11.4450	ALBA2	256.6	145.6	201.1	7.65177	Tb927.11.4450	ALBA2	53.9	61.1	57.525	5.84612
Tb927.10.4640	EIF3-interacting protein, putative	89.512	11.63	50.571	5.66024		Tb927.10.7440	MTR4,ATP- dependent RNA helicase, putative	4.4	8	6.23056	2.63936		Tb927.6.4770	mkt1	216.668	123.2	169.934	7.40883	Tb927.6.4770	mkt1	74.3	99.6	86.9505	6.44212
Tb927.11.13970	Pab1p-dependent poly(A) ribonuclease subunit, putative,PAN3	64.5835	29.67	47.1267	5.55847		Tb927.3.740	ZC3H5	4.1	3.2	3.66084	1.87217		Tb927.3.4920	LETM1	240.675	60.93	150.803	7.23652	Tb927.3.4920	LETM1	73.5	81.4	77.4523	6.27524
Tb927.10.16070	eukaryotic translation initiation factor 4e, putative	41.68	38.52	40.1	5.32553		Tb927.11.1980	ZC3H41	1.1	0.9	1.0141	0.0201965		Tb927.10.12740	ZC3H35	156.255	99.6	127.928	6.99919	Tb927.10.12740	ZC3H35	215.1	148.6	181.836	7.50649
Tb927.10.6220	5'-3' exoribonuclease XRND, putative,5'-3' exoribonuclease 2, putative	62.3415	11.21	36.7757	5.20068		Tb927.11.6320	MRB1-associated protein	0.3	0.4	0.352997	-1.50227		Tb927.9.9290	PABP1	120.103	133.7	126.901	6.98756	Tb927.9.9290	polyadenylate-binding protein 1, putative	33	35.1	34.0676	5.09033
Tb927.11.510	RNA-binding protein (UBP2)	41.1869	16.22	28.7034	4.84315									Tb927.3.720	ZFP2	226.955	4.5899	115.773	6.85515	Tb927.3.720	ZFP2	311.6	23.5	167.556	7.3885
Tb927.4.470	snoRNP protein GAR1, putative	39.8	15.62	27.71	4.79233									Tb927.10.12660	PUF2	176.54	49.53	113.035	6.82063	Tb927.10.12660	PUF2	152.9	128.6	140.76	7.13709
Tb927.6.4370	eukaryotic translation initiation factor 3 subunit 7-like protein	20.2492	24.91	22.5796	4.49695									Tb927.6.820	PUF4	148.84	28.27	88.555	6.4685	Tb927.6.820	pumilio RNA binding protein, putative	31.7	42.6	37.155	5.21548
Tb927.6.740	ATP-dependent DEAH-box RNA helicase, putative	23.4703	18.2086	20.8395	4.38125									Tb927.7.320	RBP8	98.68	60.23	79.455	6.31207	Tb927.7.320	hypothetical protein, conserved	20.1	28.4	24.205	4.59723
Tb927.8.730	nucleolar RNA-binding protein, putative	31.0186	4.12261	17.5706	4.13509									Tb927.6.850	NOT2	108.56	48.32	78.44	6.29352	Tb927.6.850	hypothetical protein, conserved	34.5	89	61.76	5.9486
Tb927.6.1870	eukaryotic translation initiation factor 4e, putative	22.6086	11.18	16.8943	4.07847									Tb927.9.6870	RNA-binding protein, putative (RBSR1)	35.3	85.27	60.285	5.91373	Tb927.9.6870	RBSR1	38.2	49.1	43.68	5.4489
Tb927.10.1720	ATP-dependent DEAD/H RNA helicase, putative	22.0995	3.05051	12.575	3.65249									Tb927.10.540	SUB2	107.287	3.47829	55.3826	5.79136	Tb927.10.540	SUB2	75.1	244.4	159.746	7.31964
Tb927.11.16020	RNA-binding protein, putative	13.0661	1.57622	7.32114	2.87207									Tb927.3.1590	mitochondrial RNA binding complex 1 subunit (MRB1590)	68.9059	39.0269	53.9664	5.75399	Tb927.3.1590	hypothetical protein, conserved	4.1	8.1	6.09596	2.60785
Tb927.7.4980	ZC3H23	7.33786	4.61111	5.97449	2.57881									Tb927.11.530	RNA-binding protein, putative (RBP3)	49.92	51.76	50.84	5.66789	Tb927.11.530	RBP3	359.8	203.6	281.69	8.13796
Tb927.4.4160	mitochondrial RNA binding protein (MRB4160)	4.31421	4.1517	4.23295	2.08166									Tb927.10.14930	ZC3H39	66.9639	27.2504	47.1071	5.55787	Tb927.10.14930	ZC3H39	83.9	42.7	63.2877	5.98385
Tb927.4.1680	ZC3H10	6.48001	1.20229	3.84115	1.94154									Tb927.3.720	zinc finger protein 2	61.48	32.39	46.935	5.55259	Tb927.3.720	ZFP2	311.6	23.5	167.556	7.3885
Tb927.3.5150	exonuclease, putative	2.44314	1.46623	1.95469	0.966936									Tb927.5.1580	ZC3H13	67.6178	6.53883	37.0783	5.2125	Tb927.5.1580	ZC3H13	44.3	25.1	34.7223	5.11779
Tb927.11.19800	ZC3H41	2.04918	0.907284	1.47823	0.563871									Tb927.4.410	CAF 40	24.1107	30.4612	27.286	4.77009	Tb927.4.410	CAF 40	14.1	13.9	13.9692	3.80418
Tb927.8.760	nucleolar RNA-binding protein	1.73755	0.93851	1.33803	0.42011									Tb927.10.5250	ZC3H32	41.3107	12.3933	26.852	4.74696	Tb927.10.5250	hypothetical protein, conserved,zinc finger protein family member, putative	27.7	19.8	23.7433	4.56945
Tb927.11.8290	exosome complex exonuclease RRP44, putative	0.45131	0.326222	0.388766	-1.36303									Tb927.10.14550	ATP-dependent DEAD/H RNA helicase, putative	24.757	14.0741	19.4155	4.27914	Tb927.10.14550	ATP-dependent DEAD/H RNA helicase, putative	12.2	11.4	11.7809	3.55838
Tb927.3.3670	RNA-binding protein, putative	0.321368	0.153635	0.237501	-2.07399									Tb05.5K5.70	nucleolar RNA helicase II, putative,nucleolar RNA helicase Gu, putative,BAC from homologous region on chr5	19.7889	8.85848	14.3237	3.84033	Tb05.5K5.70	nucleolar RNA helicase II, putative,nucleolar RNA helicase Gu, putative,BAC from homologous region on chr5	9.7	16.4	13.0803	3.70933
Tb927.7.880	RNA-binding protein, putative	0.375171	0.0642986	0.219735	-2.18616									Tb927.11.8770	ATP-dependent DEAD/H RNA helicase, putative,DEAD box RNA helicase, putative,RNA helicase, putative	19.78	2.50576	11.1429	3.47805	Tb927.11.8770	ATP-dependent DEAD/H RNA helicase, putative,DEAD box RNA helicase, putative,RNA helicase, putative	7.2	23.6	15.4091	3.94571
Tb927.6.3160	splicing factor 3a, putative	0.2328	0.176722	0.204761	-2.28799									Tb927.5.760	RBP33	15.3802	6.1874	10.7838	3.43079	Tb927.5.760	hypothetical protein, conserved	8.7	7.8	8.26961	3.04782
Tb927.7.2680	ZC3H22	0.10187	0.020528	0.0611992	-4.03034									Tb10.v4.0033	pumillo RNA binding protein PUF1,chrX additional, unordered contigs	11.5099	3.05769	7.2838	2.86469	Tb10.v4.0033	pumillo RNA binding protein PUF1,chrX additional, unordered contigs	4.8	4.7	4.76041	2.25109
														Tb927.10.14950	RNA binding protein, putative,zinc finger protein family member, putative	11.4691	2.83804	7.15356	2.83866	Tb927.10.14950	RNA binding protein, putative,zinc finger protein family member, putative	10.5	7.3	8.85263	3.14611
														Tb927.10.1510	NOT1	8.56116	5.36818	6.96467	2.80006	Tb927.10.1510	NOT1	9.7	7.6	8.64671	3.11215
														Tb927.9.8740	RNA-binding protein	12.1888	1.64887	6.91886	2.79053	Tb927.9.8740	RNA-binding protein	10.5	6.5	8.53741	3.0938
														Tb927.9.9060	Lsm12	8.55696	5.24077	6.89887	2.78636	Tb927.9.9060	p21 antigen protein, putative	5.2	5.1	5.16455	2.36864
														Tb927.11.2260	eukaryotic translation initiation factor 4e, putative	7.5332	5.83692	6.68506	2.74094	Tb927.11.2260	eukaryotic translation initiation factor 4e, putative	9	7.5	8.23865	3.04241
														Tb927.8.4450	RNA-binding protein, putative	8.74274	4.51133	6.62704	2.72836	Tb927.8.4450	RNA-binding protein, putative	0.8	5.8	3.2687	1.70872
														Tb927.4.400	RNA-binding protein, putative	8.61674	3.95476	6.28575	2.65208	Tb927.4.400	RNA-binding protein, putative	11.4	6.4	8.89851	3.15356
														Tb927.8.2540	3-ketoacyl-CoA thiolase, putative	11.1141	1.13684	6.12548	2.61482	Tb927.8.2540	3-ketoacyl-CoA thiolase, putative	3.2	16.7	9.96395	3.31672
														Tb927.8.2780	RNA-binding protein RBP10, putative	11.9509	0.187845	6.06936	2.60154	Tb927.8.2780	RBP10	3385.1	1921	2653.03	11.3734
														Tb927.10.6880	glyceraldehyde 3-phosphate dehydrogenase, cytosolic	7.52155	4.59037	6.05596	2.59836	Tb927.10.6880	glyceraldehyde 3-phosphate dehydrogenase, cytosolic	4.4	34.1	19.2424	4.26622
														Tb927.9.12360	RBP35	5.82641	4.8221	5.32425	2.41258	Tb927.9.12360	RNA-binding protein, putative	6.4	5	5.71519	2.5148
														Tb927.11.7140	RBP45	5.33565	4.68905	5.01235	2.32549	Tb927.11.7140	hypothetical protein, conserved	10.4	7.1	8.75228	3.12966
														Tb927.8.750	nucleolar RNA-binding protein, putative	5.54683	4.30476	4.92579	2.30036	Tb927.8.750	nucleolar RNA-binding protein, putative	7.2	4.6	5.92533	2.5669
														Tb927.3.3940	RNA-binding protein, putative	7.8645	1.91468	4.88959	2.28971	Tb927.3.3940	RNA-binding protein, putative	6.6	5.2	5.9102	2.56321
														Tb927.4.2040	ALBA3	5.01303	4.12751	4.57027	2.19228	Tb927.4.2040	hypothetical protein, conserved	3.7	3	3.35233	1.74517
														Tb927.10.11760	PUF6	6.28455	1.79429	4.03942	2.01415	Tb927.10.11760		5.6	4.1	4.81167	2.26654
														Tb927.4.760	gamma-adaptin 1, putative,AP-1 adapter complex gamma subunit, putative	7.19252	0.849795	4.02116	2.00761	Tb927.4.760	gamma-adaptin 1, putative,AP-1 adapter complex gamma subunit, putative	4.7	5.3	4.97659	2.31516
														Tb927.6.4440	RBP42	5.94868	1.85281	3.90074	1.96375	Tb927.6.4440	hypothetical protein, conserved	3.9	3.8	3.84538	1.94312
														Tb927.10.3990	DHH1	5.05931	1.66192	3.36062	1.74873	Tb927.10.3990	DHH1	3.7	5	4.34214	2.11841
														Tb927.11.550	SCD6	3.50738	2.61002	3.0587	1.61292	Tb927.11.550	SCD6	4.7	3.1	3.85603	1.94712
														Tb927.9.4680	eukaryotic initiation factor 4a, putative	4.07363	1.29093	2.68228	1.42346	Tb927.9.4680	eukaryotic initiation factor 4a, putative	2.6	5.7	4.19385	2.06828
														Tb927.9.12510	ATP-dependent DEAD/H RNA helicase, putative	2.73672	1.84366	2.29019	1.19547	Tb927.9.12510	ATP-dependent DEAD/H RNA helicase, putative	1.8	1.4	1.61597	0.692405
														Tb927.8.4820	eukaryotic translation initation factor 4 gamma, putative (eIF4G3)	3.278	0.607293	1.94264	0.958022	Tb927.8.4820	hypothetical protein, conserved	0.7	1.4	1.05612	0.0787681
														Tb927.9.11050	4E-interacting protein, putative	2.10284	1.26949	1.68617	0.753746	Tb927.9.11050	hypothetical protein, conserved	2.3	1.5	1.89231	0.920149
														Tb927.11.5850	RBP38	2.24855	1.11503	1.68179	0.749994	Tb927.11.5850	RNA-binding protein, putative	2.4	1.5	1.93271	0.950623
														Tb927.10.9780	ATP-dependent DEAD/H RNA helicase, putative,ATP- dependent RNA helicase, putative	2.40505	0.928013	1.66653	0.736849	Tb927.10.9780	ATP-dependent DEAD/H RNA helicase, putative,ATP- dependent RNA helicase, putative	0.8	1.1	0.967617	-0.0474914
														Tb927.7.4900	5'-3' exonuclease XRNA, putative,exoribonuclease 1, putative	1.83911	1.23811	1.53861	0.621626	Tb927.7.4900	5'-3' exonuclease XRNA, putative,exoribonuclease 1, putative	1.9	1.2	1.53263	0.616006
														Tb927.11.14020	NRBD2	1.68266	1.24088	1.46177	0.547716	Tb927.11.14020	RNA-binding protein	1.8	2.1	1.93441	0.951893
														Tb927.10.1540	ZC3H30	1.64844	1.17682	1.41263	0.49838	Tb927.10.1540	hypothetical protein, conserved,zinc finger protein family member, putative	0.5	0.4	0.435295	-1.19993
														Tb927.8.4500	Eukaryotic translation initiation factor 4 gamma type 5 (eif4g5)	2.54932	0.214946	1.38213	0.466898	Tb927.8.4500	hypothetical protein, conserved	0.9	1.6	1.27361	0.348918
														Tb927.4.2630	ATP-dependent DEAD/H RNA helicase, putative	2.00941	0.398073	1.20374	0.267526	Tb927.4.2630	ATP-dependent DEAD/H RNA helicase, putative	0.6	1.2	0.885836	-0.174888
														Tb927.8.1510	ATP-dependent DEAD/H RNA helicase, putative	1.52226	0.733754	1.12801	0.173779	Tb927.8.1510	ATP-dependent DEAD/H RNA helicase, putative	0.6	1.4	1.00119	0.00171758
														Tb927.9.13610	helicase, putative	1.58655	0.662282	1.12442	0.169177	Tb927.9.13610	helicase, putative	2.2	1.5	1.84296	0.882021
														Tb927.4.3890	ATP-dependent RNA helicase, putative	1.48105	0.444013	0.962532	-0.055093	Tb927.4.3890	ATP-dependent RNA helicase, putative	0.6	0.7	0.623617	-0.681268
														Tb927.11.11850	splicing factor 3B subunit 1, putative	1.3754	0.388532	0.881967	-0.181203	Tb927.11.11850	splicing factor 3B subunit 1, putative	0.6	0.9	0.709317	-0.495497
														Tb927.5.2570	translation initiation factor, putative	1.07108	0.680987	0.876031	-0.190945	Tb927.5.2570	translation initiation factor, putative	1.5	1.1	1.30173	0.380433
														Tb927.3.1920	NOT5 protein	1.24114	0.501979	0.871561	-0.198326	Tb927.3.1920	NOT5 protein	1.8	1.4	1.62392	0.699479
														Tb927.11.13250	eukaryotic translation initiation factor 2 gamma, putative	1.03808	0.439281	0.738683	-0.436973	Tb927.11.13250	eukaryotic translation initiation factor 2 gamma, putative	0.4	0.8	0.604419	-0.726379
														Tb927.8.4540	PAB1-binding protein , putative (PBP1)	0.864549	0.555338	0.709944	-0.494223	Tb927.8.4540	hypothetical protein, conserved	1.2	0.9	1.04422	0.0624206
														Tb927.11.11770	eukaryotic translation initiation factor 4e, putative	0.864236	0.536979	0.700607	-0.513322	Tb927.11.11770	eukaryotic translation initiation factor 4e, putative	0.8	0.6	0.688989	-0.537448
														Tb927.9.9450	ZC3H28	1.04984	0.250815	0.650329	-0.620759	Tb927.9.9450	hypothetical protein, conserved,zinc finger protein family member, putative	0.8	0.6	0.730748	-0.452554
														Tb927.11.10560	eukaryotic translation initation factor 4 gamma	1.00241	0.288978	0.645693	-0.631079	Tb927.11.10560	hypothetical protein, conserved	0.7	0.8	0.752294	-0.410632
														Tb927.3.2600	ATP-dependent DEAD/H RNA helicase, putative	0.686896	0.374187	0.530542	-0.914462	Tb927.3.2600	ATP-dependent DEAD/H RNA helicase, putative	0.7	0.6	0.681315	-0.553607
														Tb927.10.6630	ATP-dependent DEAD/H RNA helicase HEL64, putative	0.662372	0.226707	0.44454	-1.16962	Tb927.10.6630	ATP-dependent DEAD/H RNA helicase HEL64, putative	0.1	0.3	0.197227	-2.34207
														Tb927.4.1930	RNA-binding protein, putative	0.514124	0.350572	0.432348	-1.20973	Tb927.4.1930	RNA-binding protein, putative	0.9	0.7	0.804579	-0.313695
														Tb927.5.3120	translation initiation factor, putative	0.340242	0.202186	0.271214	-1.8825	Tb927.5.3120	translation initiation factor, putative	0.4	0.5	0.483059	-1.04973
														Tb927.2.3780	translation initiation factor IF-2, putative	0.375563	0.141994	0.258778	-1.95021	Tb927.2.3780	translation initiation factor IF-2, putative	0.6	0.7	0.671661	-0.574195
														Tb927.6.2550	RNA-binding protein, putative	0.398113	0.0809784	0.239546	-2.06163	Tb927.6.2550	RNA-binding protein, putative	0.5	0.5	0.489062	-1.03191
														Tb927.3.2900	elongation initiation factor 2 alpha subunit, putative	0.283061	0.192889	0.237975	-2.07112	Tb927.3.2900	elongation initiation factor 2 alpha subunit, putative	0.6	0.6	0.603602	-0.72833
														Tb927.3.1030	RNA-binding protein	0.347983	0.066036	0.207009	-2.27223	Tb927.3.1030	RNA-binding protein	0.4	0.3	0.320309	-1.64246
														Tb927.10.2770	eukaryotic translation initiation factor 5, putative	0.231908	0.126959	0.179434	-2.47848	Tb927.10.2770	eukaryotic translation initiation factor 5, putative	0.4	0.3	0.333521	-1.58415
